# Supplementary material for: Oncogenic deubiquitination controls tyrosine kinase signaling and therapy response in acute lymphoblastic leukemia
Source: Sci Adv. 2022 Dec 9;8(49):eabq8437. doi: 10.1126/sciadv.abq8437 (PMC9733937; doi:10.1126/sciadv.abq8437)
Supplement: Supplementary file 2 — Tables S1 to S6 [file sciadv.abq8437_tables_s1_to_s6.zip]

Archive with 6 entries (6 files):
- sciadv.abq8437_table_s1.xlsx
- sciadv.abq8437_table_s2.xlsx
- sciadv.abq8437_table_s3.xlsx
- sciadv.abq8437_table_s4.xlsx
- sciadv.abq8437_table_s5.xlsx
- sciadv.abq8437_table_s6.xlsx
