# Supplementary material for: Oncogenic deubiquitination controls tyrosine kinase signaling and therapy response in acute lymphoblastic leukemia
Source: Sci Adv. 2022 Dec 9;8(49):eabq8437. doi: 10.1126/sciadv.abq8437 (PMC9733937; doi:10.1126/sciadv.abq8437)
Supplement: Supplementary file 2 — Tables S1 to S6 [file sciadv.abq8437_tables_s1_to_s6.zip › sciadv.abq8437_table_s1.xlsx]

## Sheet: Readme
Sample name	Samples Grouped (FOR ANLAYSIS)
1)Control	Control
2)MG132	Control
3)Dox	Dox(shUSP11)
Sheet#	Descrption
1	Readme
2	USP11 interactors by t-test based on Spectral counts between "Control+MG132 vs Dox(shUSP11)" groups
Column Names	Description
Protein IDs	Uniprot identifiers. A single peptide may match multiple proteins, typically isoforms/homologs.
Majority protein IDs	Proteins with most peptide coverage
Protein name
Gene name
Peptides	Total number of peptides for the protein group
Unique peptides	Total number of unique peptides for the protein group (>1 is considered to be more accurate identification)
Sequence coverage [%]	Sequence coverage by identified peptides
Mol. weight [kDa]
Significant USP11 interactors	USP11 Interactor candidates are colored in green. The proteins marked "**" were passed by T-test. The proteins marked "*" were identified only in the Control group, although failed by T-test. USP11 is marked as the "Bait".
-LOG(P-value)	minus log10 of p-value, the bigger the better. Don't consider this value for "*" proteins.
Log2 fold Difference	Log2 fold changes for sample Control vs Dox. Consider >+-1 means 2 fold changes between comparison groups. In this project, we took only positive value proteins in the Control group as USP11 Interactor candidates. Don't consider this value for "*" proteins.
MS/MS count Control_r1	Sheet3&4. Log2 convereted spectral count values. Normalized values by imputation of missing values are also listed (colored on Orange).
MS/MS count Control_r2
MS/MS count MG132_r1
MS/MS count MG132_r2
MS/MS count Dox_r1
MS/MS count Dox_r2
GOBP name	Gene Ontology information
GOMF name
GOCC name
KEGG name	KEGG pathway information

## Sheet: Spectral count_Con+MG132-vs-Dox
Protein IDs	Majority protein IDs	Protein names	Gene names	Peptides	Unique peptides	Sequence coverage [%]	Mol. weight [kDa]	Significant USP11 interactors	-LOG(P-value) (Control+MG132)_vs_Dox	Log2 fold Difference (Control+MG132)_vs_Dox	Spectral counts_Raw data						Spectral counts_Normalized data						GOBP name	GOMF name	GOCC name	KEGG name
											MS/MS count Control_r1	MS/MS count Control_r2	MS/MS count MG132_r1	MS/MS count MG132_r2	MS/MS count Dox_r1	MS/MS count Dox_r2	MS/MS count Control_r1	MS/MS count Control_r2	MS/MS count MG132_r1	MS/MS count MG132_r2	MS/MS count Dox_r1	MS/MS count Dox_r2
P51784	P51784	Ubiquitin carboxyl-terminal hydrolase 11	USP11	64	62	71.9	109.82	Bait	2.3951	2.30103	8.19476	8.46761	7.31288	7.6865	5.64386	5.58496	8.19476	8.46761	7.31288	7.6865	5.64386	5.58496	catabolic process;cellular catabolic process;cellular macromolecule catabolic process;cellular macromolecule metabolic process;cellular metabolic process;cellular process;cellular protein metabolic process;macromolecule catabolic process;macromolecule metabolic process;macromolecule modification;metabolic process;modification-dependent macromolecule catabolic process;modification-dependent protei…	catalytic activity;cysteine-type endopeptidase activity;cysteine-type peptidase activity;endopeptidase activity;hydrolase activity;hydrolase activity, acting on ester bonds;peptidase activity;peptidase activity, acting on L-amino acid peptides;small conjugating protein-specific protease activity;thiolester hydrolase activity;ubiquitin thiolesterase activity;ubiquitin-specific protease activity	cell part;cytoplasm;intracellular membrane-bounded organelle;intracellular organelle;intracellular part;membrane-bounded organelle;nucleus;organelle
B0I1T2	B0I1T2	Unconventional myosin-Ig;Minor histocompatibility antigen HA-2	MYO1G	31	31	42.9	116.44	**	2.15394	3.01218	4.58496	5.35755	4.32193	4.9542	2.58496	1	4.58496	5.35755	4.32193	4.9542	2.58496	1		adenyl nucleotide binding;adenyl ribonucleotide binding;ATP binding;binding;catalytic activity;hydrolase activity;hydrolase activity, acting on acid anhydrides;hydrolase activity, acting on acid anhydrides, in phosphorus-containing anhydrides;motor activity;nucleoside-triphosphatase activity;nucleotide binding;purine nucleotide binding;purine ribonucleoside triphosphate binding;purine ribonucleot…	cell part;cytoskeletal part;intracellular organelle part;intracellular part;macromolecular complex;membrane;myosin complex;organelle part;plasma membrane;protein complex
O00182	O00182	Galectin-9	LGALS9	6	2	22	39.518	**	1.68358	2.67827	1	1.58496	2	2.80735	NaN	NaN	1	1.58496	2	2.80735	-1.55589	-0.104495	biological regulation;positive regulation of biological process;positive regulation of cell communication;positive regulation of cellular process;positive regulation of I-kappaB kinase/NF-kappaB cascade;positive regulation of intracellular protein kinase cascade;positive regulation of response to stimulus;positive regulation of signal transduction;positive regulation of signaling;regulation of bi…	binding;carbohydrate binding;galactose binding;molecular transducer activity;monosaccharide binding;signal transducer activity;sugar binding	cell part;cytoplasm;extracellular region;intracellular part
O00422	O00422	Histone deacetylase complex subunit SAP18	SAP18	8	8	58.2	17.561	**	1.65571	2.70743	2.58496	3.32193	3.70044	4.39232	0	1.58496	2.58496	3.32193	3.70044	4.39232	0	1.58496	biological regulation;biosynthetic process;cellular biosynthetic process;cellular macromolecule biosynthetic process;cellular macromolecule metabolic process;cellular metabolic process;cellular nitrogen compound metabolic process;cellular process;macromolecule biosynthetic process;macromolecule metabolic process;metabolic process;nitrogen compound metabolic process;nucleic acid metabolic process;…	protein binding transcription factor activity;transcription cofactor activity;transcription corepressor activity;transcription factor binding transcription factor activity	cell part;chromatin remodeling complex;cytoplasm;histone deacetylase complex;intracellular organelle part;intracellular part;macromolecular complex;membrane;nuclear part;nucleoplasm part;organelle part;plasma membrane;protein complex	mRNA surveillance pathway;RNA transport
O14974	O14974	Protein phosphatase 1 regulatory subunit 12A	PPP1R12A	6	6	7.7	115.28	**	1.46379	2.48378	1	2.58496	1	3	NaN	NaN	1	2.58496	1	3	-0.649968	-0.525107	biological regulation;cell cycle phase;cell cycle process;cellular component organization;cellular component organization at cellular level;cellular component organization or biogenesis;cellular component organization or biogenesis at cellular level;cellular macromolecule metabolic process;cellular metabolic process;cellular process;cellular protein metabolic process;centrosome organization;depho…	14-3-3 protein binding;binding;enzyme inhibitor activity;enzyme regulator activity;molecular transducer activity;phosphatase regulator activity;protein binding;signal transducer activity	cell part;centrosome;chromosomal part;contractile fiber;cytoplasmic part;cytoskeletal part;intracellular non-membrane-bounded organelle;intracellular organelle;intracellular organelle part;intracellular part;kinetochore;macromolecular complex;microtubule organizing center;non-membrane-bounded organelle;nuclear part;nucleoplasm;organelle;organelle part;protein complex;protein serine/threonine phos…	Focal adhesion;Long-term potentiation;Regulation of actin cytoskeleton;Vascular smooth muscle contraction
O15126	O15126	Secretory carrier-associated membrane protein 1	SCAMP1	2	2	11.5	37.92	**	1.7579	-1.69133	0	NaN	NaN	NaN	1	2	0	-0.170893	-0.766701	0.172294	1	2	cellular process;establishment of localization;establishment of localization in cell;establishment of protein localization;Golgi vesicle transport;intracellular transport;post-Golgi vesicle-mediated transport;protein transport;transport;vesicle-mediated transport		cell part;cytoplasmic part;endosomal part;endosome membrane;Golgi apparatus;Golgi apparatus part;integral to membrane;intracellular membrane-bounded organelle;intracellular organelle;intracellular organelle part;intracellular part;intrinsic to membrane;membrane;membrane part;membrane-bounded organelle;organelle;organelle membrane;organelle part;recycling endosome membrane;trans-Golgi network
O43390	O43390	Heterogeneous nuclear ribonucleoprotein R	HNRNPR	3	2	6	70.942	**	2.4652	1.28925	0	0	0	0	NaN	NaN	0	0	0	0	-1.62839	-0.950097	cellular macromolecule metabolic process;cellular metabolic process;cellular nitrogen compound metabolic process;cellular process;macromolecule metabolic process;metabolic process;mRNA metabolic process;mRNA processing;nitrogen compound metabolic process;nuclear mRNA splicing, via spliceosome;nucleic acid metabolic process;nucleobase-containing compound metabolic process;primary metabolic process…	binding;nucleic acid binding;nucleotide binding;RNA binding	catalytic step 2 spliceosome;cell part;cytoplasm;intracellular organelle part;intracellular part;macromolecular complex;nuclear part;nucleoplasm;organelle part;ribonucleoprotein complex;spliceosomal complex
O75380	O75380	NADH dehydrogenase [ubiquinone] iron-sulfur protein 6, mitochondrial	NDUFS6	4	4	52.4	13.711	**	2.12566	1.98763	0	1	1	1	NaN	NaN	0	1	1	1	-1.45284	-1.02242	cellular metabolic process;cellular process;electron transport chain;generation of precursor metabolites and energy;metabolic process;mitochondrial electron transport, NADH to ubiquinone;oxidation-reduction process;respiratory electron transport chain;small molecule metabolic process	catalytic activity;electron carrier activity;NADH dehydrogenase (quinone) activity;NADH dehydrogenase (ubiquinone) activity;NADH dehydrogenase activity;oxidoreductase activity;oxidoreductase activity, acting on NADH or NADPH;oxidoreductase activity, acting on NADH or NADPH, quinone or similar compound as acceptor	cell part;cytoplasmic part;intracellular organelle part;intracellular part;macromolecular complex;membrane part;mitochondrial membrane part;mitochondrial part;mitochondrial respiratory chain complex I;NADH dehydrogenase complex;organelle part;protein complex;respiratory chain complex I	Alzheimer's disease;Huntington's disease;Oxidative phosphorylation;Parkinson's disease
O75431	O75431	Metaxin-2	MTX2	7	7	50.6	29.763	**	2.08665	2.70743	2	2.32193	2.80735	3.70044	0	0	2	2.32193	2.80735	3.70044	0	0	cellular macromolecule metabolic process;cellular metabolic process;cellular process;cellular protein metabolic process;establishment of localization;establishment of localization in cell;establishment of protein localization;establishment of protein localization in mitochondrion;establishment of protein localization to organelle;intracellular protein transport;intracellular transport;macromolecu…		cell part;cytoplasmic part;intracellular organelle part;intracellular part;membrane;mitochondrial membrane;mitochondrial outer membrane;mitochondrial part;organelle membrane;organelle outer membrane;organelle part;outer membrane
O75489	O75489	NADH dehydrogenase [ubiquinone] iron-sulfur protein 3, mitochondrial	NDUFS3	11	11	48.5	30.241	**	3.04773	3.55468	2.58496	2.58496	2.32193	3.45943	NaN	NaN	2.58496	2.58496	2.32193	3.45943	-1.05967	-0.574038	biological regulation;cellular metabolic process;cellular process;electron transport chain;generation of precursor metabolites and energy;induction of apoptosis;induction of programmed cell death;metabolic process;mitochondrial electron transport, NADH to ubiquinone;negative regulation of biological process;negative regulation of cell growth;negative regulation of cellular process;negative regula…	catalytic activity;electron carrier activity;NADH dehydrogenase (quinone) activity;NADH dehydrogenase (ubiquinone) activity;NADH dehydrogenase activity;oxidoreductase activity;oxidoreductase activity, acting on NADH or NADPH;oxidoreductase activity, acting on NADH or NADPH, quinone or similar compound as acceptor	cell part;cytoplasmic part;intracellular organelle part;intracellular part;macromolecular complex;membrane part;mitochondrial membrane part;mitochondrial part;mitochondrial respiratory chain complex I;NADH dehydrogenase complex;organelle part;protein complex;respiratory chain complex I	Alzheimer's disease;Huntington's disease;Oxidative phosphorylation;Parkinson's disease
O75494;Q8WXF0	O75494;Q8WXF0	Serine/arginine-rich splicing factor 10;Serine/arginine-rich splicing factor 12	SRSF10;SRSF12	4	4	19.1	31.3	**	2.6345	2.23225	2	1.58496	1.58496	2	NaN	0	2	1.58496	1.58496	2	-0.879537	0	assembly of spliceosomal tri-snRNP;biological regulation;cellular component assembly;cellular component assembly at cellular level;cellular component organization;cellular component organization at cellular level;cellular component organization or biogenesis;cellular component organization or biogenesis at cellular level;cellular macromolecular complex assembly;cellular macromolecular complex sub…	binding;nucleic acid binding;nucleotide binding;protein binding;protein domain specific binding;RNA binding;RS domain binding;unfolded protein binding	cell part;cytoplasm;intracellular organelle part;intracellular part;nuclear body;nuclear part;nuclear speck;nucleoplasm;nucleoplasm part;organelle part	Spliceosome
O94973	O94973	AP-2 complex subunit alpha-2	AP2A2	21	14	35.8	103.96	**	2.1777	3.1047	3.32193	4	3.80735	4.45943	0	1.58496	3.32193	4	3.80735	4.45943	0	1.58496	antigen processing and presentation;antigen processing and presentation of exogenous antigen;antigen processing and presentation of exogenous peptide antigen;antigen processing and presentation of exogenous peptide antigen via MHC class II;antigen processing and presentation of peptide antigen;antigen processing and presentation of peptide antigen via MHC class II;antigen processing and presentat…	binding;lipid binding;protein transporter activity;substrate-specific transporter activity;transporter activity	AP-2 adaptor complex;AP-type membrane coat adaptor complex;cell part;clathrin adaptor complex;cytoplasmic part;cytoplasmic vesicle part;cytosol;intracellular organelle part;intracellular part;macromolecular complex;membrane part;organelle part;plasma membrane part;protein complex	Endocrine and other factor-regulated calcium reabsorption;Endocytosis;Huntington's disease
O95782	O95782	AP-2 complex subunit alpha-1	AP2A1	27	20	42.1	107.54	**	1.62957	1.68527	3.90689	4.70044	3.58496	4.80735	2.80735	2.32193	3.90689	4.70044	3.58496	4.80735	2.80735	2.32193	antigen processing and presentation;antigen processing and presentation of exogenous antigen;antigen processing and presentation of exogenous peptide antigen;antigen processing and presentation of exogenous peptide antigen via MHC class II;antigen processing and presentation of peptide antigen;antigen processing and presentation of peptide antigen via MHC class II;antigen processing and presentat…	protein transporter activity;substrate-specific transporter activity;transporter activity	AP-2 adaptor complex;apical plasma membrane;AP-type membrane coat adaptor complex;basolateral plasma membrane;cell part;clathrin adaptor complex;clathrin coat;clathrin coat of trans-Golgi network vesicle;clathrin vesicle coat;cytoplasmic part;cytoplasmic vesicle part;cytosol;Golgi apparatus part;intracellular organelle part;intracellular part;macromolecular complex;membrane coat;membrane part;org…	Endocrine and other factor-regulated calcium reabsorption;Endocytosis;Huntington's disease
P04075;P09972	P04075	Fructose-bisphosphate aldolase A	ALDOA	8	8	37.1	39.42	**	1.61459	1.80327	1	1.58496	1	2.32193	NaN	0	1	1.58496	1	2.32193	-0.653091	0	actin cytoskeleton organization;actin filament organization;actin filament-based process;aging;alcohol biosynthetic process;alcohol catabolic process;alcohol metabolic process;anatomical structure homeostasis;anatomical structure morphogenesis;apoptosis;ATP biosynthetic process;ATP metabolic process;biological regulation;biosynthetic process;carbohydrate biosynthetic process;carbohydrate cataboli…	actin binding;aldehyde-lyase activity;binding;carbohydrate binding;carbon-carbon lyase activity;catalytic activity;cytoskeletal protein binding;fructose binding;fructose-bisphosphate aldolase activity;identical protein binding;lyase activity;monosaccharide binding;protein binding;sugar binding;tubulin binding	actin cytoskeleton;axon;cell part;cell projection;contractile fiber part;cytoplasmic membrane-bounded vesicle lumen;cytoplasmic part;cytoplasmic vesicle part;cytoskeleton;cytosol;extracellular membrane-bounded organelle;extracellular organelle;extracellular region part;extracellular vesicular exosome;I band;intracellular membrane-bounded organelle;intracellular non-membrane-bounded organelle;intr…	Carbon fixation in photosynthetic organisms;Fructose and mannose metabolism;Glycolysis / Gluconeogenesis;Pentose phosphate pathway
P04899;P63096;P09471;P11488;P19087;A8MTJ3;P38405	P04899	Guanine nucleotide-binding protein G(i) subunit alpha-2	GNAI2	16	11	57.7	40.45	**	2.09754	1.69961	3.80735	4.80735	4	4.52356	2.58496	2.58496	3.80735	4.80735	4	4.52356	2.58496	2.58496	activation of adenylate cyclase activity;activation of adenylate cyclase activity by dopamine receptor signaling pathway;activation of adenylate cyclase activity by G-protein signaling pathway;activation of MAPKK activity;activation of protein kinase activity;adenosine receptor signaling pathway;aging;anatomical structure development;behavior;biological regulation;calcium ion homeostasis;cAMP-med…	acyl binding;binding;catalytic activity;cation binding;enzyme binding;GDP binding;G-protein beta/gamma-subunit complex binding;G-protein coupled photoreceptor activity;G-protein coupled receptor activity;G-protein-coupled receptor binding;GTP binding;GTPase activity;guanyl nucleotide binding;guanyl ribonucleotide binding;hydrolase activity;hydrolase activity, acting on acid anhydrides;hydrolase a…	apical plasma membrane;cell body;cell part;cell projection;cell projection part;centrosome;cilium;cilium part;cytoplasm;cytoplasmic part;cytoskeletal part;cytosol;extrinsic to internal side of plasma membrane;extrinsic to membrane;extrinsic to plasma membrane;heterotrimeric G-protein complex;intracellular membrane-bounded organelle;intracellular non-membrane-bounded organelle;intracellular organe…	Amoebiasis;Axon guidance;Calcium signaling pathway;Chagas disease (American trypanosomiasis);Chemokine signaling pathway;Gap junction;Gastric acid secretion;Leukocyte transendothelial migration;Long-term depression;Melanogenesis;Olfactory transduction;Phototransduction;Progesterone-mediated oocyte maturation;Tight junction;Toxoplasmosis
P05023;P50993;Q13733;P20648	P05023	Sodium/potassium-transporting ATPase subunit alpha-1	ATP1A1	28	17	36	112.89	**	1.88735	1.83576	4.58496	5.58496	4.45943	5.35755	3.32193	3	4.58496	5.58496	4.45943	5.35755	3.32193	3	adult behavior;adult locomotory behavior;associative learning;ATP biosynthetic process;ATP hydrolysis coupled proton transport;ATP metabolic process;behavior;biological regulation;biosynthetic process;calcium ion homeostasis;cation homeostasis;cation transport;cell motility;cellular biosynthetic process;cellular calcium ion homeostasis;cellular cation homeostasis;cellular chemical homeostasis;cel…	active transmembrane transporter activity;adenyl nucleotide binding;adenyl ribonucleotide binding;ATP binding;ATPase activity;ATPase activity, coupled;ATPase activity, coupled to movement of substances;ATPase activity, coupled to transmembrane movement of ions;ATPase activity, coupled to transmembrane movement of ions, phosphorylative mechanism;ATPase activity, coupled to transmembrane movement o…	caveola;cell part;cell projection;cell projection part;cytoplasm;cytoplasmic membrane-bounded vesicle;cytoplasmic part;cytoplasmic vesicle;dendritic spine;endoplasmic reticulum;endosome;Golgi apparatus;integral to membrane;integral to plasma membrane;intracellular membrane-bounded organelle;intracellular organelle;intracellular part;intrinsic to membrane;intrinsic to plasma membrane;macromolecula…	Aldosterone-regulated sodium reabsorption;Bile secretion;Carbohydrate digestion and absorption;Cardiac muscle contraction;Collecting duct acid secretion;Endocrine and other factor-regulated calcium reabsorption;Gastric acid secretion;Mineral absorption;Oxidative phosphorylation;Pancreatic secretion;Protein digestion and absorption;Proximal tubule bicarbonate reclamation;Salivary secretion
P06127	P06127	T-cell surface glycoprotein CD5	CD5	5	5	13.7	54.577	**	1.9002	1.84003	1.58496	2.32193	1	1.58496	0	NaN	1.58496	2.32193	1	1.58496	0	-0.434137	biological regulation;cell proliferation;cell recognition;cellular process;immune system process;lymphocyte costimulation;positive regulation of biological process;positive regulation of cell activation;positive regulation of cellular process;positive regulation of immune system process;positive regulation of leukocyte activation;positive regulation of lymphocyte activation;positive regulation of…	cargo receptor activity;molecular transducer activity;receptor activity;scavenger receptor activity;signal transducer activity;signaling receptor activity;transmembrane signaling receptor activity	cell part;external side of plasma membrane;integral to membrane;integral to plasma membrane;intrinsic to membrane;intrinsic to plasma membrane;membrane part;plasma membrane part	Hematopoietic cell lineage
P06239;P12931;P06241;P07947	P06239	Tyrosine-protein kinase Lck	LCK	16	16	46	58	**	2.17802	3.03841	3.58496	4.64386	3.16992	4.75489	1	1	3.58496	4.64386	3.16992	4.75489	1	1	activated T cell proliferation;activation of caspase activity;activation of immune response;aging;anatomical structure development;anatomical structure homeostasis;anatomical structure morphogenesis;antigen receptor-mediated signaling pathway;axon guidance;B cell receptor signaling pathway;behavior;biological adhesion;biological regulation;blood coagulation;bone resorption;branching involved in m…	adenyl nucleotide binding;adenyl ribonucleotide binding;antigen binding;ATP binding;binding;binding, bridging;catalytic activity;cation binding;heme binding;hydrolase activity;hydrolase activity, acting on ester bonds;integrin binding;ion binding;iron ion binding;kinase activity;metal ion binding;non-membrane spanning protein tyrosine kinase activity;nucleotide binding;phosphatase activity;phosph…	caveola;cell part;cytoplasmic membrane-bounded vesicle;cytoplasmic part;cytoplasmic vesicle;cytoskeletal part;cytoskeleton;cytosol;endocytic vesicle;endosome;Golgi apparatus;immunological synapse;intracellular membrane-bounded organelle;intracellular non-membrane-bounded organelle;intracellular organelle;intracellular organelle part;intracellular part;late endosome;lysosome;lytic vacuole;membrane…	Adherens junction;Axon guidance;Bacterial invasion of epithelial cells;Endocytosis;Epithelial cell signaling in Helicobacter pylori infection;ErbB signaling pathway;Fc epsilon RI signaling pathway;Focal adhesion;Gap junction;GnRH signaling pathway;ko05152;Measles;Natural killer cell mediated cytotoxicity;Osteoclast differentiation;Pathogenic Escherichia coli infection;Primary immunodeficiency;Pri…
P06733;P13929;P09104	P06733	Alpha-enolase	ENO1	13	13	41	47.168	**	1.88654	2.91645	1.58496	3.32193	2.32193	3.32193	NaN	NaN	1.58496	3.32193	2.32193	3.32193	0.138196	-0.695718	aging;alcohol biosynthetic process;alcohol catabolic process;alcohol metabolic process;anatomical structure development;anatomical structure morphogenesis;biological regulation;biosynthetic process;carbohydrate biosynthetic process;carbohydrate catabolic process;carbohydrate metabolic process;catabolic process;cellular biosynthetic process;cellular carbohydrate biosynthetic process;cellular carbo…	binding;carbon-oxygen lyase activity;catalytic activity;cation binding;DNA binding;hydro-lyase activity;ion binding;lyase activity;magnesium ion binding;metal ion binding;nucleic acid binding;nucleic acid binding transcription factor activity;phosphopyruvate hydratase activity;protein binding transcription factor activity;sequence-specific DNA binding transcription factor activity;transcription c…	cell part;contractile fiber part;cytoplasmic part;cytosol;cytosolic part;extracellular membrane-bounded organelle;extracellular organelle;extracellular region part;extracellular vesicular exosome;intracellular membrane-bounded organelle;intracellular organelle;intracellular part;M band;macromolecular complex;membrane;membrane-bounded organelle;membrane-bounded vesicle;nucleus;organelle;organelle …	Glycolysis / Gluconeogenesis;Methane metabolism;RNA degradation
P06753;P09493	P06753	Tropomyosin alpha-3 chain	TPM3	16	8	37.5	32.95	**	3.43144	4.23002	3.16992	3.80735	3.70044	4.39232	NaN	NaN	3.16992	3.80735	3.70044	4.39232	-0.372389	-0.552637	actin cytoskeleton organization;actin filament-based movement;actin filament-based process;actin-mediated cell contraction;actin-myosin filament sliding;actomyosin structure organization;anatomical structure morphogenesis;biological regulation;cardiac muscle contraction;cardiac muscle tissue morphogenesis;cell projection organization;cellular component movement;cellular component organization;cel…	actin binding;binding;cytoskeletal protein binding;protein binding;structural constituent of cytoskeleton;structural constituent of muscle;structural molecule activity	actin filament bundle;actomyosin;bleb;cell cortex part;cell division site part;cell part;cell projection;cell projection membrane;cell projection part;cleavage furrow;contractile fiber part;cortical cytoskeleton;cytoplasmic part;cytoskeletal part;cytoskeleton;cytosol;filamentous actin;growth cone;intracellular non-membrane-bounded organelle;intracellular organelle;intracellular organelle part;int…	Cardiac muscle contraction;Dilated cardiomyopathy;Hypertrophic cardiomyopathy (HCM);Pathways in cancer;Thyroid cancer
P10606	P10606	Cytochrome c oxidase subunit 5B, mitochondrial	COX5B	7	7	45.7	13.696	**	1.90011	2.88327	2.58496	2.58496	3.70044	3.80735	NaN	1	2.58496	2.58496	3.70044	3.80735	-0.427673	1	cellular metabolic process;cellular process;electron transport chain;generation of precursor metabolites and energy;metabolic process;multicellular organismal process;oxidation-reduction process;respiratory electron transport chain;respiratory gaseous exchange;small molecule metabolic process	binding;catalytic activity;cation binding;cation transmembrane transporter activity;cytochrome-c oxidase activity;heme-copper terminal oxidase activity;hydrogen ion transmembrane transporter activity;inorganic cation transmembrane transporter activity;ion binding;ion transmembrane transporter activity;metal ion binding;monovalent inorganic cation transmembrane transporter activity;oxidoreductase …	cell part;cytoplasmic part;intracellular organelle part;intracellular part;membrane;mitochondrial inner membrane;mitochondrial membrane;mitochondrial part;organelle inner membrane;organelle membrane;organelle part	Alzheimer's disease;Cardiac muscle contraction;Huntington's disease;Oxidative phosphorylation;Parkinson's disease
P11166	P11166	Solute carrier family 2, facilitated glucose transporter member 1	SLC2A1	4	3	11	54.083	**	3.36956	2.97331	1.58496	2.32193	1.58496	2	NaN	NaN	1.58496	2.32193	1.58496	2	-0.987099	-1.21359	biological regulation;carboxylic acid metabolic process;cell communication;cellular component assembly;cellular component organization;cellular component organization or biogenesis;cellular ketone metabolic process;cellular metabolic process;cellular process;cellular response to external stimulus;cellular response to extracellular stimulus;cellular response to glucose starvation;cellular response…	binding;carbohydrate transmembrane transporter activity;dehydroascorbic acid transporter activity;D-glucose transmembrane transporter activity;glucose transmembrane transporter activity;hexose transmembrane transporter activity;monosaccharide transmembrane transporter activity;protein binding;protein self-association;substrate-specific transmembrane transporter activity;substrate-specific transpo…	basolateral plasma membrane;caveola;cell cortex part;cell junction;cell part;cell-cell junction;cortical actin cytoskeleton;cortical cytoskeleton;cytoplasmic membrane-bounded vesicle;cytoplasmic part;cytoplasmic vesicle;cytoskeletal part;cytoskeleton;female pronucleus;integral to membrane;intracellular membrane-bounded organelle;intracellular non-membrane-bounded organelle;intracellular organelle…	Adipocytokine signaling pathway;Bile secretion;Pathways in cancer;Renal cell carcinoma
P11171;Q9Y2J2	P11171	Protein 4.1	EPB41	17	17	33.7	97.016	**	1.58394	2.32613	3	4.24793	4	4.70044	2.32193	1	3	4.24793	4	4.70044	2.32193	1	actin cytoskeleton organization;actin filament-based process;anatomical structure formation involved in morphogenesis;anatomical structure morphogenesis;biological regulation;blood circulation;cell junction assembly;cell junction organization;cell part morphogenesis;cell projection morphogenesis;cell projection organization;cell-cell junction assembly;cell-cell junction organization;cellular comp…	1-phosphatidylinositol binding;binding;cytoskeletal protein binding;lipid binding;phosphatidylinositol binding;phospholipid binding;protein binding;spectrin binding;structural constituent of cytoskeleton;structural molecule activity	axon part;cell cortex part;cell junction;cell part;cell projection part;cell-cell junction;cytoplasm;cytoplasmic part;cytoskeletal part;cytoskeleton;extrinsic to membrane;Golgi apparatus;intracellular membrane-bounded organelle;intracellular non-membrane-bounded organelle;intracellular organelle;intracellular organelle part;intracellular part;juxtaparanode region of axon;macromolecular complex;me…	Tight junction
P12236;P12235	P12236;P12235	ADP/ATP translocase 3;ADP/ATP translocase 3, N-terminally processed;ADP/ATP translocase 1	SLC25A6;SLC25A4	10	5	42.6	32.866	**	2.18283	1.35034	3.45943	3.70044	3.80735	4.24793	2.32193	2.58496	3.45943	3.70044	3.80735	4.24793	2.32193	2.58496	active induction of host immune response by virus;apoptosis;apoptotic mitochondrial changes;biological regulation;cell death;cellular component organization;cellular component organization at cellular level;cellular component organization or biogenesis;cellular component organization or biogenesis at cellular level;cellular macromolecule metabolic process;cellular metabolic process;cellular proce…	active transmembrane transporter activity;adenine transmembrane transporter activity;antiporter activity;ATP:ADP antiporter activity;nucleobase transmembrane transporter activity;nucleobase-containing compound transmembrane transporter activity;purine base transmembrane transporter activity;secondary active transmembrane transporter activity;solute:solute antiporter activity;substrate-specific tr…	cell part;cytoplasmic part;integral to membrane;integral to plasma membrane;intracellular organelle part;intracellular part;intrinsic to membrane;intrinsic to plasma membrane;macromolecular complex;membrane;membrane part;mitochondrial inner membrane;mitochondrial inner membrane presequence translocase complex;mitochondrial membrane;mitochondrial membrane part;mitochondrial part;organelle inner me…	Calcium signaling pathway;Huntington's disease;Parkinson's disease
P13796;P13797;Q14651	P13796	Plastin-2	LCP1	15	15	34.6	70.288	**	3.04415	4.64245	2.80735	3.16992	4.08746	4.24793	NaN	NaN	2.80735	3.16992	4.08746	4.24793	-1.0924	-1.03617	actin cytoskeleton organization;actin filament bundle assembly;actin filament organization;actin filament-based process;anatomical structure morphogenesis;biological regulation;cell activation;cell activation involved in immune response;cellular component assembly;cellular component assembly at cellular level;cellular component organization;cellular component organization at cellular level;cellul…	actin binding;actin filament binding;binding;calcium ion binding;cation binding;cytoskeletal protein binding;ion binding;metal ion binding;protein binding;structural constituent of cytoskeleton;structural molecule activity	actin cytoskeleton;actin filament;cell junction;cell part;cell projection membrane;cell projection part;cytoplasm;cytoplasmic part;cytoskeletal part;cytoskeleton;cytosol;intracellular non-membrane-bounded organelle;intracellular organelle;intracellular organelle part;intracellular part;leading edge membrane;macromolecular complex;membrane;membrane part;non-membrane-bounded organelle;organelle;org…
P17844	P17844	Probable ATP-dependent RNA helicase DDX5	DDX5	15	10	29.3	69.147	**	1.71658	2.82545	4.08746	4.45943	3.16992	3.58496	0	2	4.08746	4.45943	3.16992	3.58496	0	2	biological regulation;biosynthetic process;cell growth;cellular biosynthetic process;cellular macromolecule biosynthetic process;cellular macromolecule metabolic process;cellular metabolic process;cellular nitrogen compound metabolic process;cellular process;cellular response to stimulus;chordate embryonic development;circadian rhythm;developmental process;embryo development;embryo development en…	adenyl nucleotide binding;adenyl ribonucleotide binding;androgen receptor binding;ATP binding;ATPase activity;ATPase activity, coupled;ATP-dependent helicase activity;ATP-dependent RNA helicase activity;binding;catalytic activity;estrogen receptor binding;helicase activity;hormone receptor binding;hydrolase activity;hydrolase activity, acting on acid anhydrides;hydrolase activity, acting on acid …	catalytic step 2 spliceosome;cell part;intracellular non-membrane-bounded organelle;intracellular organelle;intracellular organelle part;intracellular part;macromolecular complex;non-membrane-bounded organelle;nuclear part;nucleolus;organelle;organelle part;ribonucleoprotein complex;spliceosomal complex	Spliceosome
P19404	P19404	NADH dehydrogenase [ubiquinone] flavoprotein 2, mitochondrial	NDUFV2	4	4	21.7	27.391	**	2.92793	3.57017	1.58496	1.58496	2.32193	2.58496	NaN	NaN	1.58496	1.58496	2.32193	2.58496	-1.22595	-1.87598	anatomical structure development;cardiac muscle tissue development;cellular metabolic process;cellular process;developmental process;electron transport chain;generation of precursor metabolites and energy;metabolic process;mitochondrial electron transport, NADH to ubiquinone;muscle tissue development;nervous system development;oxidation-reduction process;respiratory electron transport chain;small…	2 iron, 2 sulfur cluster binding;binding;catalytic activity;cation binding;electron carrier activity;ion binding;iron-sulfur cluster binding;metal cluster binding;metal ion binding;NADH dehydrogenase (quinone) activity;NADH dehydrogenase (ubiquinone) activity;NADH dehydrogenase activity;oxidoreductase activity;oxidoreductase activity, acting on NADH or NADPH;oxidoreductase activity, acting on NAD…	cell part;cytoplasmic part;intracellular organelle part;intracellular part;macromolecular complex;membrane part;mitochondrial membrane part;mitochondrial part;mitochondrial respiratory chain complex I;NADH dehydrogenase complex;organelle part;protein complex;respiratory chain complex I	Alzheimer's disease;Huntington's disease;Oxidative phosphorylation;Parkinson's disease
P21796	P21796	Voltage-dependent anion-selective channel protein 1	VDAC1	11	11	60.1	30.772	**	2.09349	2.22582	3.58496	3.80735	3.90689	4.24793	1	2.32193	3.58496	3.80735	3.90689	4.24793	1	2.32193	apoptosis;behavior;behavioral defense response;behavioral fear response;cell communication;cell death;cell-cell signaling;cellular process;cognition;death;defense response;fear response;interaction with host;interspecies interaction between organisms;learning;learning or memory;multicellular organismal process;multicellular organismal response to stress;multi-organism process;neurological system …	anion channel activity;anion transmembrane transporter activity;channel activity;gated channel activity;ion channel activity;ion transmembrane transporter activity;passive transmembrane transporter activity;porin activity;substrate-specific channel activity;substrate-specific transmembrane transporter activity;substrate-specific transporter activity;transmembrane transporter activity;transporter …	cell part;cytoplasmic part;intracellular non-membrane-bounded organelle;intracellular organelle;intracellular organelle part;intracellular part;macromolecular complex;membrane;membrane part;mitochondrial inner membrane;mitochondrial membrane;mitochondrial nucleoid;mitochondrial outer membrane;mitochondrial part;non-membrane-bounded organelle;nucleoid;organelle;organelle inner membrane;organelle m…	Calcium signaling pathway;Huntington's disease;Parkinson's disease
P22695	P22695	Cytochrome b-c1 complex subunit 2, mitochondrial	UQCRC2	14	14	55	48.442	**	2.06852	3.82508	3.58496	3.16992	4	4.9542	NaN	1	3.58496	3.16992	4	4.9542	-0.795612	1	aerobic respiration;cellular metabolic process;cellular process;cellular respiration;electron transport chain;energy derivation by oxidation of organic compounds;generation of precursor metabolites and energy;macromolecule metabolic process;metabolic process;oxidation-reduction process;oxidative phosphorylation;phosphate-containing compound metabolic process;phosphorus metabolic process;phosphory…	binding;catalytic activity;cation binding;endopeptidase activity;hydrolase activity;ion binding;metal ion binding;metalloendopeptidase activity;metallopeptidase activity;peptidase activity;peptidase activity, acting on L-amino acid peptides	cell part;cytoplasmic part;intracellular organelle part;intracellular part;macromolecular complex;membrane;membrane part;mitochondrial inner membrane;mitochondrial membrane;mitochondrial membrane part;mitochondrial part;mitochondrial respiratory chain complex III;organelle inner membrane;organelle membrane;organelle part;protein complex;respiratory chain complex III	Alzheimer's disease;Cardiac muscle contraction;Huntington's disease;Oxidative phosphorylation;Parkinson's disease
P23528;Q9Y281	P23528	Cofilin-1	CFL1	11	11	71.7	18.502	**	1.47307	2.75814	2.58496	3.80735	4.39232	4.24793	0	2	2.58496	3.80735	4.39232	4.24793	0	2	actin cytoskeleton organization;actin filament depolymerization;actin filament organization;actin filament-based process;actin polymerization or depolymerization;ameboidal cell migration;anatomical structure morphogenesis;axon guidance;biological regulation;cell activation;cell migration;cell motility;cellular component disassembly;cellular component disassembly at cellular level;cellular compone…		actin cytoskeleton;cell cortex part;cell part;cell projection membrane;cell projection part;cortical actin cytoskeleton;cortical cytoskeleton;cytoplasm;cytoplasmic part;cytoskeletal part;cytoskeleton;intracellular membrane-bounded organelle;intracellular non-membrane-bounded organelle;intracellular organelle;intracellular organelle part;intracellular part;lamellipodium membrane;leading edge membr…	Axon guidance;Fc gamma R-mediated phagocytosis;Regulation of actin cytoskeleton
P27348;Q04917;P31947	P27348	14-3-3 protein theta	YWHAQ	10	7	41.6	27.764	**	2.65344	3.09382	2.32193	2.32193	2.58496	2.32193	0	NaN	2.32193	2.32193	2.58496	2.32193	0	-1.41226	anatomical structure development;apoptotic mitochondrial changes;biological regulation;C21-steroid hormone catabolic process;C21-steroid hormone metabolic process;catabolic process;cell differentiation;cell proliferation;cellular component organization;cellular component organization at cellular level;cellular component organization or biogenesis;cellular component organization or biogenesis at c…	binding;channel regulator activity;enzyme inhibitor activity;enzyme regulator activity;insulin-like growth factor receptor binding;ion channel binding;kinase inhibitor activity;kinase regulator activity;protein binding;protein domain specific binding;protein kinase C inhibitor activity;protein kinase inhibitor activity;protein kinase regulator activity;protein serine/threonine kinase inhibitor ac…	cell junction;cell part;cell-cell contact zone;cell-cell junction;cytoplasmic part;cytoplasmic vesicle membrane;cytoplasmic vesicle part;cytosol;extracellular region part;extracellular space;intercalated disc;intracellular membrane-bounded organelle;intracellular organelle;intracellular organelle part;intracellular part;macromolecular complex;membrane;membrane-bounded organelle;nucleus;organelle;…	Aldosterone-regulated sodium reabsorption;Cell cycle;Neurotrophin signaling pathway;Oocyte meiosis;p53 signaling pathway
P28331	P28331	NADH-ubiquinone oxidoreductase 75 kDa subunit, mitochondrial	NDUFS1	11	11	26	79.467	**	2.36954	3.58472	2.80735	2	2	3.32193	NaN	NaN	2.80735	2	2	3.32193	-0.444277	-1.66051	apoptotic mitochondrial changes;ATP metabolic process;biological regulation;cellular chemical homeostasis;cellular component organization;cellular component organization at cellular level;cellular component organization or biogenesis;cellular component organization or biogenesis at cellular level;cellular homeostasis;cellular ion homeostasis;cellular metabolic process;cellular nitrogen compound m…	2 iron, 2 sulfur cluster binding;4 iron, 4 sulfur cluster binding;binding;catalytic activity;cation binding;electron carrier activity;ion binding;iron-sulfur cluster binding;metal cluster binding;metal ion binding;NADH dehydrogenase (quinone) activity;NADH dehydrogenase (ubiquinone) activity;NADH dehydrogenase activity;oxidoreductase activity;oxidoreductase activity, acting on NADH or NADPH;oxido…	cell part;cytoplasmic part;intracellular organelle part;intracellular part;macromolecular complex;membrane part;membrane-enclosed lumen;mitochondrial intermembrane space;mitochondrial membrane part;mitochondrial part;mitochondrial respiratory chain complex I;NADH dehydrogenase complex;organelle envelope lumen;organelle part;protein complex;respiratory chain complex I	Alzheimer's disease;Huntington's disease;Oxidative phosphorylation;Parkinson's disease
P31040	P31040	Succinate dehydrogenase [ubiquinone] flavoprotein subunit, mitochondrial	SDHA	11	11	28.9	72.691	**	1.69308	2.64217	3.16992	3.90689	3.32193	4.16993	0	2	3.16992	3.90689	3.32193	4.16993	0	2	acetyl-CoA catabolic process;acetyl-CoA metabolic process;anatomical structure development;carboxylic acid metabolic process;catabolic process;cellular catabolic process;cellular ketone metabolic process;cellular metabolic process;cellular process;coenzyme catabolic process;coenzyme metabolic process;cofactor catabolic process;cofactor metabolic process;developmental process;dicarboxylic acid met…	binding;catalytic activity;coenzyme binding;cofactor binding;flavin adenine dinucleotide binding;oxidoreductase activity;oxidoreductase activity, acting on the CH-CH group of donors;oxidoreductase activity, acting on the CH-CH group of donors, quinone or related compound as acceptor;succinate dehydrogenase (ubiquinone) activity;succinate dehydrogenase activity	cell part;cytoplasmic part;fumarate reductase complex;intracellular organelle part;intracellular part;macromolecular complex;membrane part;mitochondrial membrane part;mitochondrial part;mitochondrial respiratory chain complex II;organelle part;protein complex;succinate dehydrogenase complex;succinate dehydrogenase complex (ubiquinone)	Alzheimer's disease;Citrate cycle (TCA cycle);Huntington's disease;Oxidative phosphorylation;Parkinson's disease
P31930	P31930	Cytochrome b-c1 complex subunit 1, mitochondrial	UQCRC1	11	11	33.5	52.645	**	1.51509	3.40842	1	2	2.80735	3.45943	NaN	0	1	2	2.80735	3.45943	-2.18344	0	aerobic respiration;cellular metabolic process;cellular process;cellular respiration;electron transport chain;energy derivation by oxidation of organic compounds;generation of precursor metabolites and energy;metabolic process;mitochondrial electron transport, ubiquinol to cytochrome c;oxidation-reduction process;oxidative phosphorylation;phosphate-containing compound metabolic process;phosphorus…	binding;catalytic activity;cation binding;cation transmembrane transporter activity;hydrogen ion transmembrane transporter activity;inorganic cation transmembrane transporter activity;ion binding;ion transmembrane transporter activity;metal ion binding;monovalent inorganic cation transmembrane transporter activity;oxidoreductase activity;oxidoreductase activity, acting on diphenols and related su…	cell part;cytoplasmic part;intracellular organelle part;intracellular part;macromolecular complex;membrane part;mitochondrial membrane part;mitochondrial part;mitochondrial respiratory chain;mitochondrial respiratory chain complex III;organelle part;protein complex;respiratory chain;respiratory chain complex III	Alzheimer's disease;Cardiac muscle contraction;Huntington's disease;Oxidative phosphorylation;Parkinson's disease
P31943;P55795	P31943;P55795	Heterogeneous nuclear ribonucleoprotein H;Heterogeneous nuclear ribonucleoprotein H, N-terminally processed;Heterogeneous nuclear ribonucleoprotein H2	HNRNPH1;HNRNPH2	6	5	22.5	49.229	**	2.92663	3.03124	2	2.58496	1.58496	2.58496	NaN	NaN	2	2.58496	1.58496	2.58496	-0.905551	-0.779485	biological regulation;cellular macromolecule metabolic process;cellular metabolic process;cellular nitrogen compound metabolic process;cellular process;macromolecule metabolic process;metabolic process;mRNA metabolic process;mRNA processing;nitrogen compound metabolic process;nuclear mRNA splicing, via spliceosome;nucleic acid metabolic process;nucleobase-containing compound metabolic process;pri…	binding;nucleic acid binding;nucleotide binding;poly(U) RNA binding;poly-pyrimidine tract binding;RNA binding;single-stranded RNA binding	actin cytoskeleton;catalytic step 2 spliceosome;cell part;cytoplasm;cytoskeleton;intracellular non-membrane-bounded organelle;intracellular organelle;intracellular organelle part;intracellular part;macromolecular complex;non-membrane-bounded organelle;nuclear part;nucleoplasm;organelle;organelle part;ribonucleoprotein complex;spliceosomal complex
P32119	P32119	Peroxiredoxin-2	PRDX2	2	2	13.1	21.892	**	2.1589	1.43009	1	1	1.58496	1	NaN	0	1	1	1.58496	1	-0.567694	0	biological regulation;catabolic process;cellular catabolic process;cellular metabolic process;cellular process;cellular response to chemical stimulus;cellular response to hydrogen peroxide;cellular response to oxidative stress;cellular response to oxygen radical;cellular response to reactive oxygen species;cellular response to stimulus;cellular response to stress;cellular response to superoxide;h…	antioxidant activity;catalytic activity;oxidoreductase activity;oxidoreductase activity, acting on paired donors, with incorporation or reduction of molecular oxygen;oxidoreductase activity, acting on peroxide as acceptor;peroxidase activity;peroxiredoxin activity;thioredoxin peroxidase activity	cell part;cytoplasm;cytoplasmic part;cytosol;intracellular part
P35579;REV__Q08AF3;REV__Q9UKV3;P12883;P13535;Q9Y623;P12882;P11055;Q9UKX2;A7E2Y1	P35579	Myosin-9	MYH9	132	108	63	226.53	**	2.64307	2.96426	7.45943	8.30834	7.59246	8.06609	5.39232	4.39232	7.45943	8.30834	7.59246	8.06609	5.39232	4.39232	actin cytoskeleton organization;actin cytoskeleton reorganization;actin filament-based movement;actin filament-based process;actin-mediated cell contraction;actin-myosin filament sliding;adult heart development;anatomical structure development;anatomical structure formation involved in morphogenesis;anatomical structure morphogenesis;angiogenesis;axon guidance;biological adhesion;biological regul…	actin binding;actin filament binding;actin-dependent ATPase activity;adenyl nucleotide binding;adenyl ribonucleotide binding;ADP binding;ATP binding;ATPase activity;ATPase activity, coupled;binding;calmodulin binding;catalytic activity;cytoskeletal protein binding;hydrolase activity;hydrolase activity, acting on acid anhydrides;hydrolase activity, acting on acid anhydrides, in phosphorus-containi…	A band;actin filament bundle;actomyosin;actomyosin contractile ring;adherens junction;anchoring junction;cell cortex part;cell division site part;cell junction;cell part;cell projection;cell-cell adherens junction;cell-cell contact zone;cell-cell junction;cell-substrate adherens junction;cell-substrate junction;cleavage furrow;contractile fiber;contractile fiber part;contractile ring;cortical cyt…	Tight junction;Viral myocarditis
P35580	P35580	Myosin-10	MYH10	121	93	60.4	229	**	2.59273	2.64741	6.70044	7.61471	6.79442	7.43463	4.80735	4.16993	6.70044	7.61471	6.79442	7.43463	4.80735	4.16993	actin filament-based movement;actin filament-based process;axon guidance;biological regulation;cell cycle cytokinesis;cell cycle process;cellular component movement;cellular process;chemotaxis;cytokinesis;cytokinesis after mitosis;locomotion;regulation of anatomical structure morphogenesis;regulation of biological process;regulation of biological quality;regulation of cell morphogenesis;regulatio…	actin binding;actin filament binding;actin-dependent ATPase activity;adenyl nucleotide binding;adenyl ribonucleotide binding;ADP binding;ATP binding;ATPase activity;ATPase activity, coupled;binding;catalytic activity;cytoskeletal protein binding;hydrolase activity;hydrolase activity, acting on acid anhydrides;hydrolase activity, acting on acid anhydrides, in phosphorus-containing anhydrides;micro…	actin filament bundle;actomyosin;cell cortex;cell division site part;cell part;cleavage furrow;cytoplasmic part;cytoskeletal part;intracellular organelle part;intracellular part;macromolecular complex;midbody;myosin complex;organelle part;protein complex;stress fiber	Tight junction;Viral myocarditis
P35611	P35611	Alpha-adducin	ADD1	9	9	26.5	80.954	**	1.66591	3.3326	1	2.58496	2	3.90689	NaN	NaN	1	2.58496	2	3.90689	-0.954713	-0.96457	actin cytoskeleton organization;actin filament bundle assembly;actin filament capping;actin filament organization;actin filament-based process;activation of signaling protein activity involved in unfolded protein response;anatomical structure homeostasis;anatomical structure morphogenesis;barbed-end actin filament capping;biological regulation;cell communication;cell differentiation;cell morphoge…	actin binding;actin filament binding;binding;cation binding;cytoskeletal protein binding;ion binding;metal ion binding;protein binding;spectrin binding;structural molecule activity	cell part;cytoplasmic part;cytoskeletal part;cytosol;F-actin capping protein complex;intracellular membrane-bounded organelle;intracellular organelle;intracellular organelle part;intracellular part;macromolecular complex;membrane;membrane-bounded organelle;nucleus;organelle;organelle part;perinuclear region of cytoplasm;plasma membrane;postsynaptic density;protein complex;synapse part
P35613	P35613	Basigin	BSG	6	6	23.1	42.2	**	1.83966	2.27126	2	2.80735	1.58496	3.16992	NaN	0	2	2.80735	1.58496	3.16992	0.238602	0	anatomical structure development;anatomical structure morphogenesis;biological regulation;blood coagulation;carboxylic acid metabolic process;cell migration;cell motility;cell surface receptor linked signaling pathway;cellular component movement;cellular ketone metabolic process;cellular metabolic process;cellular process;cellular response to stimulus;coagulation;decidualization;developmental pro…	binding;carbohydrate binding;mannose binding;monosaccharide binding;sugar binding	acrosomal membrane;cell part;cytoplasmic membrane-bounded vesicle;cytoplasmic part;cytoplasmic vesicle;cytoplasmic vesicle membrane;cytoplasmic vesicle part;Golgi apparatus part;Golgi membrane;integral to membrane;intracellular membrane-bounded organelle;intracellular organelle;intracellular organelle part;intracellular part;intrinsic to membrane;melanosome;membrane;membrane part;membrane raft;me…
P36873	P36873	Serine/threonine-protein phosphatase PP1-gamma catalytic subunit	PPP1CC	7	2	28.2	36.983	**	1.69242	2.67799	1	3	2.32193	2.80735	0	NaN	1	3	2.32193	2.80735	0	-0.791341	acylglycerol catabolic process;acylglycerol metabolic process;biological regulation;carbohydrate metabolic process;catabolic process;cell cycle;cell division;cell surface receptor linked signaling pathway;cellular carbohydrate metabolic process;cellular catabolic process;cellular glucan metabolic process;cellular lipid catabolic process;cellular lipid metabolic process;cellular macromolecule meta…	binding;catalytic activity;cation binding;hydrolase activity;hydrolase activity, acting on ester bonds;ion binding;metal ion binding;phosphatase activity;phosphoprotein phosphatase activity;phosphoric ester hydrolase activity;protein serine/threonine phosphatase activity	cell division site part;cell part;chromosomal part;cleavage furrow;condensed chromosome kinetochore;cytoplasmic part;cytosol;histone methyltransferase complex;intracellular membrane-bounded organelle;intracellular non-membrane-bounded organelle;intracellular organelle;intracellular organelle part;intracellular part;kinetochore;macromolecular complex;membrane;membrane-bounded organelle;methyltrans…	Focal adhesion;Insulin signaling pathway;Long-term potentiation;Meiosis - yeast;Oocyte meiosis;Regulation of actin cytoskeleton;Vascular smooth muscle contraction
P45880	P45880	Voltage-dependent anion-selective channel protein 2	VDAC2	7	7	37.4	31.566	**	1.70901	2.52453	1	2.80735	2.58496	2.80735	NaN	0	1	2.80735	2.58496	2.80735	-0.449214	0	biological regulation;negative regulation of biological process;negative regulation of cellular component organization;negative regulation of cellular process;negative regulation of protein complex assembly;negative regulation of protein polymerization;regulation of biological process;regulation of cellular component biogenesis;regulation of cellular component organization;regulation of cellular …	anion channel activity;anion transmembrane transporter activity;binding;channel activity;gated channel activity;ion channel activity;ion transmembrane transporter activity;nucleotide binding;passive transmembrane transporter activity;porin activity;substrate-specific channel activity;substrate-specific transmembrane transporter activity;substrate-specific transporter activity;transmembrane transp…	cell part;cytoplasmic part;intracellular non-membrane-bounded organelle;intracellular organelle;intracellular organelle part;intracellular part;macromolecular complex;membrane;membrane part;mitochondrial inner membrane;mitochondrial membrane;mitochondrial nucleoid;mitochondrial outer membrane;mitochondrial part;non-membrane-bounded organelle;nucleoid;organelle;organelle inner membrane;organelle m…	Calcium signaling pathway;Huntington's disease;Parkinson's disease
P47756	P47756	F-actin-capping protein subunit beta	CAPZB	9	9	45.8	31.35	**	2.94893	1.9812	3.16992	3.16992	3.16992	3.58496	1.58496	1	3.16992	3.16992	3.16992	3.58496	1.58496	1	actin cytoskeleton organization;actin filament capping;actin filament-based process;biological regulation;blood coagulation;cell projection assembly;cell projection organization;cellular component assembly;cellular component assembly at cellular level;cellular component movement;cellular component organization;cellular component organization at cellular level;cellular component organization or bi…	actin binding;binding;cytoskeletal protein binding;protein binding	cell cortex part;cell part;cell projection;contractile fiber part;cortical cytoskeleton;cytoplasmic part;cytoskeletal part;cytoskeleton;cytosol;F-actin capping protein complex;intracellular non-membrane-bounded organelle;intracellular organelle;intracellular organelle part;intracellular part;lamellipodium;macromolecular complex;membrane;non-membrane-bounded organelle;organelle;organelle part;prot…
P48960;Q9UHX3	P48960	CD97 antigen;CD97 antigen subunit alpha;CD97 antigen subunit beta	CD97	9	9	14.9	91.868	**	2.17253	1.25904	2.80735	3.32193	3.32193	3.58496	2	2	2.80735	3.32193	3.32193	3.58496	2	2	biological adhesion;biological regulation;cell adhesion;cell chemotaxis;cell communication;cell migration;cell motility;cell surface receptor linked signaling pathway;cell-cell signaling;cellular component movement;cellular process;cellular response to chemical stimulus;cellular response to stimulus;chemotaxis;defense response;G-protein coupled receptor protein signaling pathway;granulocyte chemo…	binding;calcium ion binding;carbohydrate binding;cation binding;chondroitin sulfate binding;glycosaminoglycan binding;G-protein coupled receptor activity;ion binding;metal ion binding;molecular transducer activity;pattern binding;polysaccharide binding;receptor activity;signal transducer activity;signaling receptor activity;transmembrane signaling receptor activity	cell part;cell projection membrane;cell projection part;extracellular region part;extracellular space;integral to membrane;integral to plasma membrane;intrinsic to membrane;intrinsic to plasma membrane;leading edge membrane;membrane part;plasma membrane part;ruffle membrane
P49458	P49458	Signal recognition particle 9 kDa protein	SRP9	3	3	36	10.112	**	3.13744	2.09736	1	1	1	1.58496	NaN	NaN	1	1	1	1.58496	-1.02777	-0.874477	biological regulation;biosynthetic process;cellular biosynthetic process;cellular macromolecule biosynthetic process;cellular macromolecule metabolic process;cellular metabolic process;cellular process;cellular protein metabolic process;cotranslational protein targeting to membrane;establishment of localization;establishment of localization in cell;establishment of protein localization;establishm…	7S RNA binding;binding;nucleic acid binding;ribonucleoprotein binding;RNA binding;signal recognition particle binding	cell part;cytoplasmic part;cytosol;endoplasmic reticulum part;intracellular organelle part;intracellular part;macromolecular complex;membrane part;organelle part;protein complex;receptor complex;ribonucleoprotein complex;signal recognition particle;signal recognition particle receptor complex;signal recognition particle, endoplasmic reticulum targeting	Protein export
P52907	P52907	F-actin-capping protein subunit alpha-1	CAPZA1	6	5	32.9	32.922	**	1.47145	2.31169	1	2.58496	1	2.32193	NaN	0	1	2.58496	1	2.32193	-1.16993	0	actin cytoskeleton organization;actin filament capping;actin filament-based process;biological regulation;blood coagulation;cellular component assembly;cellular component movement;cellular component organization;cellular component organization at cellular level;cellular component organization or biogenesis;cellular component organization or biogenesis at cellular level;cellular process;coagulatio…	actin binding;binding;cytoskeletal protein binding;protein binding	cell part;cytoplasmic part;cytoskeletal part;cytosol;extracellular region;F-actin capping protein complex;intracellular organelle part;intracellular part;macromolecular complex;organelle part;protein complex;WASH complex
P53985	P53985	Monocarboxylate transporter 1	SLC16A1	5	5	15	53.944	**	1.62968	2.8609	1.58496	3	1	2.32193	NaN	NaN	1.58496	3	1	2.32193	-0.122926	-1.64543	biological regulation;blood coagulation;carboxylic acid metabolic process;cell migration;cell motility;cellular component movement;cellular ketone metabolic process;cellular metabolic process;cellular process;coagulation;hemostasis;immune system process;leukocyte migration;locomotion;metabolic process;monocarboxylic acid metabolic process;multicellular organismal process;organic acid metabolic pr…	active transmembrane transporter activity;carboxylic acid transmembrane transporter activity;mevalonate transmembrane transporter activity;monocarboxylic acid transmembrane transporter activity;organic acid transmembrane transporter activity;secondary active monocarboxylate transmembrane transporter activity;secondary active transmembrane transporter activity;substrate-specific transmembrane tran…	cell part;cytoplasmic part;integral to membrane;intracellular membrane-bounded organelle;intracellular organelle;intracellular part;intrinsic to membrane;membrane;membrane part;membrane-bounded organelle;mitochondrion;organelle;plasma membrane
P54709	P54709	Sodium/potassium-transporting ATPase subunit beta-3	ATP1B3	7	7	38	31.512	**	1.63051	2.26472	3	3.32193	2.32193	3.58496	1.58496	0	3	3.32193	2.32193	3.58496	1.58496	0	biological regulation;blood coagulation;cell migration;cell motility;cellular component movement;cellular process;coagulation;hemostasis;immune system process;leukocyte migration;locomotion;multicellular organismal process;regulation of biological quality;regulation of body fluid levels	active transmembrane transporter activity;ATPase activity;ATPase activity, coupled;ATPase activity, coupled to movement of substances;ATPase activity, coupled to transmembrane movement of ions;ATPase activity, coupled to transmembrane movement of ions, phosphorylative mechanism;ATPase activity, coupled to transmembrane movement of substances;catalytic activity;cation transmembrane transporter act…	caveola;cell part;cytoplasmic membrane-bounded vesicle;cytoplasmic part;cytoplasmic vesicle;intracellular membrane-bounded organelle;intracellular organelle;intracellular part;macromolecular complex;melanosome;membrane part;membrane raft;membrane-bounded organelle;membrane-bounded vesicle;organelle;pigment granule;plasma membrane part;protein complex;sodium:potassium-exchanging ATPase complex;ves…	Aldosterone-regulated sodium reabsorption;Bile secretion;Carbohydrate digestion and absorption;Cardiac muscle contraction;Endocrine and other factor-regulated calcium reabsorption;Gastric acid secretion;Mineral absorption;Pancreatic secretion;Protein digestion and absorption;Proximal tubule bicarbonate reclamation;Salivary secretion
P56134	P56134	ATP synthase subunit f, mitochondrial	ATP5J2	2	2	27.7	10.918	**	1.6517	2.02258	1	1	NaN	1.58496	NaN	NaN	1	1	-0.0386994	1.58496	-0.753492	-1.51854	ATP biosynthetic process;ATP catabolic process;ATP metabolic process;ATP synthesis coupled proton transport;biosynthetic process;catabolic process;cation transport;cellular biosynthetic process;cellular catabolic process;cellular metabolic process;cellular nitrogen compound biosynthetic process;cellular nitrogen compound catabolic process;cellular nitrogen compound metabolic process;cellular proc…	transmembrane transporter activity;transporter activity	cell part;cytoplasmic part;integral to membrane;intracellular organelle part;intracellular part;intrinsic to membrane;macromolecular complex;membrane part;mitochondrial membrane part;mitochondrial part;mitochondrial proton-transporting ATP synthase complex;organelle part;protein complex;proton-transporting ATP synthase complex;proton-transporting ATP synthase complex, coupling factor F(o);proton-…	Oxidative phosphorylation
P60660	P60660	Myosin light polypeptide 6	MYL6	10	8	73.5	16.93	**	1.8355	1.05095	4.90689	5.08746	5.20945	5.64386	4	4.32193	4.90689	5.08746	5.20945	5.64386	4	4.32193	actin filament-based movement;actin filament-based process;actin-mediated cell contraction;actin-myosin filament sliding;anatomical structure development;axon guidance;cellular component movement;cellular process;chemotaxis;developmental process;locomotion;muscle filament sliding;muscle tissue development;response to chemical stimulus;response to external stimulus;response to stimulus;skeletal mu…	actin-dependent ATPase activity;ATPase activity;ATPase activity, coupled;binding;calcium ion binding;catalytic activity;cation binding;hydrolase activity;hydrolase activity, acting on acid anhydrides;hydrolase activity, acting on acid anhydrides, in phosphorus-containing anhydrides;ion binding;metal ion binding;motor activity;nucleoside-triphosphatase activity;pyrophosphatase activity;structural …	cell part;cytoplasmic part;cytoskeletal part;cytosol;intracellular organelle part;intracellular part;macromolecular complex;myosin complex;organelle part;protein complex;unconventional myosin complex	Vascular smooth muscle contraction
P62834;P61224;A6NIZ1	P62834;P61224;A6NIZ1	Ras-related protein Rap-1A;Ras-related protein Rap-1b;Ras-related protein Rap-1b-like protein	RAP1A;RAP1B	5	5	27.2	20.987	**	1.549	2.37409	1	2	1	2.32193	NaN	0	1	2	1	2.32193	-1.58723	0	activation of MAPKK activity;activation of protein kinase activity;biological regulation;cell activation;cell proliferation;cell surface receptor linked signaling pathway;cellular macromolecule metabolic process;cellular metabolic process;cellular process;cellular protein metabolic process;cellular response to stimulus;energy derivation by oxidation of organic compounds;energy reserve metabolic p…	binding;catalytic activity;GDP binding;GTP binding;GTPase activity;guanyl nucleotide binding;guanyl ribonucleotide binding;hydrolase activity;hydrolase activity, acting on acid anhydrides;hydrolase activity, acting on acid anhydrides, in phosphorus-containing anhydrides;nucleoside-triphosphatase activity;nucleotide binding;protein binding;protein complex binding;protein transporter activity;purin…	cell junction;cell part;cell-cell junction;cytoplasmic part;cytosol;guanyl-nucleotide exchange factor complex;intracellular part;lipid particle;macromolecular complex;membrane;plasma membrane;protein complex	Chemokine signaling pathway;Focal adhesion;Leukocyte transendothelial migration;Long-term potentiation;MAPK signaling pathway;Neurotrophin signaling pathway;Pancreatic secretion;Renal cell carcinoma
P62937	P62937	Peptidyl-prolyl cis-trans isomerase A;Peptidyl-prolyl cis-trans isomerase A, N-terminally processed	PPIA	5	5	35.2	18.012	**	2.18162	3.80614	1	2.32193	1.58496	3.16992	NaN	NaN	1	2.32193	1.58496	3.16992	-1.44749	-2.12638	biological regulation;biosynthetic process;cell activation;cell migration;cell motility;cellular biosynthetic process;cellular component movement;cellular component organization;cellular component organization at cellular level;cellular component organization or biogenesis;cellular component organization or biogenesis at cellular level;cellular macromolecule biosynthetic process;cellular macromol…	binding;catalytic activity;cis-trans isomerase activity;isomerase activity;peptide binding;peptidyl-prolyl cis-trans isomerase activity;protein binding;unfolded protein binding;virion binding	cell part;cytoplasmic part;cytosol;extracellular region;intracellular membrane-bounded organelle;intracellular organelle;intracellular part;membrane-bounded organelle;nucleus;organelle
P63010;Q10567	P63010	AP-2 complex subunit beta	AP2B1	35	35	51.4	104.55	**	1.81334	2.1464	4.08746	4.9542	4.24793	5.55459	2.80735	2.32193	4.08746	4.9542	4.24793	5.55459	2.80735	2.32193	antigen processing and presentation;antigen processing and presentation of exogenous antigen;antigen processing and presentation of exogenous peptide antigen;antigen processing and presentation of exogenous peptide antigen via MHC class II;antigen processing and presentation of peptide antigen;antigen processing and presentation of peptide antigen via MHC class II;antigen processing and presentat…	protein transporter activity;substrate-specific transporter activity;transporter activity	AP-type membrane coat adaptor complex;cell part;clathrin adaptor complex;clathrin coated vesicle membrane;clathrin-coated endocytic vesicle membrane;coated pit;coated vesicle membrane;cytoplasmic part;cytoplasmic vesicle membrane;cytoplasmic vesicle part;cytosol;endocytic vesicle membrane;Golgi apparatus part;Golgi membrane;intracellular organelle part;intracellular part;lysosomal membrane;macrom…	Endocrine and other factor-regulated calcium reabsorption;Endocytosis;Huntington's disease;Lysosome
P63092;Q5JWF2	P63092;Q5JWF2	Guanine nucleotide-binding protein G(s) subunit alpha isoforms short;Guanine nucleotide-binding protein G(s) subunit alpha isoforms XLas	GNAS	12	11	38.6	45.664	**	1.84993	2.34969	2.32193	3.58496	2.32193	3.16992	1	0	2.32193	3.58496	2.32193	3.16992	1	0	activation of adenylate cyclase activity;activation of adenylate cyclase activity by dopamine receptor signaling pathway;activation of adenylate cyclase activity by G-protein signaling pathway;anatomical structure development;anatomical structure homeostasis;anatomical structure morphogenesis;appendage morphogenesis;behavior;biological regulation;blood coagulation;body morphogenesis;cAMP-mediated…	adenylate cyclase activity;binding;catalytic activity;cation binding;cyclase activity;glutamate receptor binding;G-protein beta/gamma-subunit complex binding;G-protein-coupled receptor binding;GTP binding;GTPase activity;guanyl nucleotide binding;guanyl ribonucleotide binding;hydrolase activity;hydrolase activity, acting on acid anhydrides;hydrolase activity, acting on acid anhydrides, in phospho…	cell part;cell projection;cytoplasm;cytoplasmic part;cytosol;dendrite;extrinsic to internal side of plasma membrane;extrinsic to membrane;extrinsic to plasma membrane;Golgi apparatus part;Golgi membrane;heterotrimeric G-protein complex;intracellular organelle part;intracellular part;intrinsic to membrane;macromolecular complex;membrane;membrane part;neuron projection;organelle membrane;organelle …	Amoebiasis;Bile secretion;Calcium signaling pathway;Chagas disease (American trypanosomiasis);Dilated cardiomyopathy;Endocrine and other factor-regulated calcium reabsorption;Gap junction;Gastric acid secretion;GnRH signaling pathway;Long-term depression;Melanogenesis;Pancreatic secretion;Salivary secretion;Taste transduction;Vascular smooth muscle contraction;Vasopressin-regulated water reabsorp…
Q5VTE0;P68104;Q05639	Q5VTE0;P68104;Q05639	Putative elongation factor 1-alpha-like 3;Elongation factor 1-alpha 1;Elongation factor 1-alpha 2	EEF1A1P5;EEF1A1;EEF1A2	12	12	42	50.184	**	2.93464	3.09963	4.45943	4.9542	3.90689	4.24793	1	1.58496	4.45943	4.9542	3.90689	4.24793	1	1.58496	biological regulation;biosynthetic process;catabolic process;cellular biosynthetic process;cellular catabolic process;cellular macromolecule biosynthetic process;cellular macromolecule metabolic process;cellular metabolic process;cellular nitrogen compound catabolic process;cellular nitrogen compound metabolic process;cellular process;GTP catabolic process;GTP metabolic process;heterocycle catabo…	binding;catalytic activity;GTP binding;GTPase activity;guanyl nucleotide binding;guanyl ribonucleotide binding;hydrolase activity;hydrolase activity, acting on acid anhydrides;hydrolase activity, acting on acid anhydrides, in phosphorus-containing anhydrides;nucleic acid binding;nucleoside-triphosphatase activity;nucleotide binding;purine nucleotide binding;purine ribonucleoside triphosphate bind…	cell body;cell part;cytoplasm;cytoplasmic part;cytosol;eukaryotic translation elongation factor 1 complex;intracellular membrane-bounded organelle;intracellular organelle;intracellular part;macromolecular complex;membrane-bounded organelle;neuronal cell body;nucleus;organelle;protein complex	RNA transport
P78406	P78406	mRNA export factor	RAE1	2	2	6	40.968	**	3.48895	1.47126	0	0	0	0	NaN	NaN	0	0	0	0	-1.26267	-1.67984	biological regulation;carbohydrate metabolic process;carbohydrate transport;cell surface receptor linked signaling pathway;cellular process;cellular response to chemical stimulus;cellular response to cytokine stimulus;cellular response to organic cyclic compound;cellular response to organic substance;cellular response to stimulus;cytokine-mediated signaling pathway;establishment of localization;e…	binding;cytoskeletal protein binding;microtubule binding;nucleic acid binding;protein binding;RNA binding;tubulin binding	cell part;cytoplasm;cytoskeleton;intracellular non-membrane-bounded organelle;intracellular organelle;intracellular organelle part;intracellular part;macromolecular complex;membrane;membrane part;non-membrane-bounded organelle;nuclear membrane;nuclear outer membrane;nuclear part;nuclear pore;organelle;organelle membrane;organelle outer membrane;organelle part;outer membrane;pore complex;protein c…	RNA transport
P81605	P81605	Dermcidin;Survival-promoting peptide;DCD-1	DCD	3	3	22.7	11.284	**	3.38404	-1.06562	0	0	NaN	0	1	1	0	0	-0.262483	0	1	1	cell killing;defense response;defense response to bacterium;defense response to fungus;killing of cells of other organism;macromolecule metabolic process;metabolic process;multi-organism process;primary metabolic process;protein metabolic process;proteolysis;response to bacterium;response to biotic stimulus;response to fungus;response to other organism;response to stimulus;response to stress	catalytic activity;hydrolase activity;peptidase activity	extracellular region
Q00325	Q00325	Phosphate carrier protein, mitochondrial	SLC25A3	5	5	21.5	40.094	**	4.17703	2.08048	2	2	2.32193	2	0	0	2	2	2.32193	2	0	0	cellular metabolic process;cellular process;generation of precursor metabolites and energy;metabolic process	active transmembrane transporter activity;anion transmembrane transporter activity;inorganic anion transmembrane transporter activity;ion transmembrane transporter activity;phosphate ion carrier activity;phosphate ion transmembrane transporter activity;secondary active transmembrane transporter activity;substrate-specific transmembrane transporter activity;substrate-specific transporter activity;…	cell part;cytoplasmic part;integral to membrane;integral to plasma membrane;intracellular organelle part;intracellular part;intrinsic to membrane;intrinsic to plasma membrane;membrane;membrane part;mitochondrial inner membrane;mitochondrial membrane;mitochondrial part;organelle inner membrane;organelle membrane;organelle part;plasma membrane part
Q01082;P11277;O15020	Q01082	Spectrin beta chain, non-erythrocytic 1	SPTBN1	30	30	17.7	274.61	**	1.51028	3.43653	3.45943	4.70044	2.58496	4.08746	1.58496	NaN	3.45943	4.70044	2.58496	4.08746	1.58496	-1.04188	actin filament capping;adult behavior;anatomical structure development;anatomical structure morphogenesis;antigen processing and presentation;antigen processing and presentation of exogenous antigen;antigen processing and presentation of exogenous peptide antigen;antigen processing and presentation of exogenous peptide antigen via MHC class II;antigen processing and presentation of peptide antige…	actin binding;actin filament binding;ankyrin binding;binding;cytoskeletal protein binding;lipid binding;phospholipid binding;protein binding;structural constituent of cytoskeleton;structural molecule activity	axolemma;axon part;cell body;cell cortex part;cell part;cell projection membrane;cell projection part;cell surface;contractile fiber part;cuticular plate;cytoplasmic part;cytoskeletal part;cytoskeleton;cytosol;intracellular non-membrane-bounded organelle;intracellular organelle;intracellular organelle part;intracellular part;intrinsic to internal side of plasma membrane;intrinsic to membrane;intr…
Q06787	Q06787	Fragile X mental retardation protein 1	FMR1	4	4	7	71.174	**	1.59882	2.27074	1.58496	2	0	1	NaN	NaN	1.58496	2	0	1	-1.17337	-1.07562	anatomical structure development;biological regulation;central nervous system development;developmental process;establishment of localization;establishment of RNA localization;mRNA transport;negative regulation of biological process;negative regulation of biosynthetic process;negative regulation of cellular biosynthetic process;negative regulation of cellular macromolecule biosynthetic process;ne…	binding;mRNA binding;nucleic acid binding;RNA binding	cell part;cell projection;cell projection part;cytoplasm;cytoplasmic part;dendritic shaft;dendritic spine;intracellular non-membrane-bounded organelle;intracellular organelle;intracellular organelle part;intracellular part;macromolecular complex;mRNA cap binding complex;neuron projection;neuron spine;neuronal RNA granule;non-membrane-bounded organelle;nuclear part;nucleolus;nucleoplasm;organelle;…
Q06830;Q13162	Q06830	Peroxiredoxin-1	PRDX1	5	5	30.7	22.11	**	2.51459	1.7692	1.58496	1.58496	1.58496	2.32193	0	0	1.58496	1.58496	1.58496	2.32193	0	0	anatomical structure development;biological regulation;catabolic process;cell killing;cell proliferation;cellular catabolic process;cellular macromolecule metabolic process;cellular metabolic process;cellular process;cellular protein metabolic process;cellular response to chemical stimulus;cellular response to hydrogen peroxide;cellular response to oxidative stress;cellular response to oxygen rad…	antioxidant activity;binding;catalytic activity;cation binding;heme binding;ion binding;iron ion binding;metal ion binding;oxidoreductase activity;oxidoreductase activity, acting on paired donors, with incorporation or reduction of molecular oxygen;oxidoreductase activity, acting on peroxide as acceptor;peroxidase activity;peroxiredoxin activity;tetrapyrrole binding;thioredoxin peroxidase activit…	cell part;chromatin;chromosomal part;cytoplasmic membrane-bounded vesicle;cytoplasmic part;cytoplasmic vesicle;cytosol;euchromatin;extracellular region part;extracellular space;intracellular membrane-bounded organelle;intracellular non-membrane-bounded organelle;intracellular organelle;intracellular organelle lumen;intracellular organelle part;intracellular part;melanosome;membrane-bounded organe…	Peroxisome
Q07955;Q13242	Q07955	Serine/arginine-rich splicing factor 1	SRSF1	9	9	39.9	27.744	**	1.49743	2.82563	2.80735	2.58496	3.45943	3.80735	NaN	1.58496	2.80735	2.58496	3.45943	3.80735	-0.906661	1.58496	biological regulation;biosynthetic process;cardiac muscle contraction;cellular biosynthetic process;cellular component assembly;cellular component assembly at cellular level;cellular component organization;cellular component organization at cellular level;cellular component organization or biogenesis;cellular component organization or biogenesis at cellular level;cellular macromolecular complex a…	binding;nucleic acid binding;nucleotide binding;RNA binding	catalytic step 2 spliceosome;cell part;cytoplasm;intracellular non-membrane-bounded organelle;intracellular organelle;intracellular organelle part;intracellular part;macromolecular complex;non-membrane-bounded organelle;nuclear body;nuclear part;nuclear speck;nucleolus;nucleoplasm;nucleoplasm part;organelle;organelle part;ribonucleoprotein complex;spliceosomal complex	Spliceosome
Q08211	Q08211	ATP-dependent RNA helicase A	DHX9	12	12	12.6	140.96	**	1.90441	2.5192	2.58496	2.32193	3.58496	3.58496	0	1	2.58496	2.32193	3.58496	3.58496	0	1	biological regulation;cellular macromolecule metabolic process;cellular metabolic process;cellular nitrogen compound metabolic process;cellular process;cellular response to heat;cellular response to stimulus;cellular response to stress;circadian rhythm;CRD-mediated mRNA stabilization;macromolecule metabolic process;metabolic process;mRNA metabolic process;mRNA processing;mRNA stabilization;nitrog…	adenyl nucleotide binding;adenyl ribonucleotide binding;ATP binding;ATPase activity;ATPase activity, coupled;ATP-dependent DNA helicase activity;ATP-dependent helicase activity;ATP-dependent RNA helicase activity;binding;catalytic activity;DNA binding;DNA helicase activity;DNA-dependent ATPase activity;double-stranded RNA binding;helicase activity;hydrolase activity;hydrolase activity, acting on …	cell part;centrosome;CRD-mediated mRNA stability complex;cytoplasmic part;cytoskeletal part;intracellular non-membrane-bounded organelle;intracellular organelle;intracellular organelle part;intracellular part;macromolecular complex;microtubule organizing center;non-membrane-bounded organelle;nuclear part;nucleolus;nucleoplasm;organelle;organelle part;protein complex;ribonucleoprotein complex
Q13151	Q13151	Heterogeneous nuclear ribonucleoprotein A0	HNRNPA0	10	10	42.6	30.84	**	1.46137	3.2416	2.58496	3	3.90689	4.08746	NaN	1.58496	2.58496	3	3.90689	4.08746	-1.2785	1.58496	3'-UTR-mediated mRNA stabilization;biological regulation;cellular macromolecule metabolic process;cellular metabolic process;cellular nitrogen compound metabolic process;cellular process;defense response;inflammatory response;macromolecule metabolic process;metabolic process;mRNA metabolic process;mRNA processing;mRNA stabilization;nitrogen compound metabolic process;nuclear mRNA splicing, via sp…	AU-rich element binding;binding;nucleic acid binding;nucleotide binding;RNA binding	cell part;intracellular organelle part;intracellular part;macromolecular complex;nuclear part;nucleoplasm;organelle part;ribonucleoprotein complex
Q13243	Q13243	Serine/arginine-rich splicing factor 5	SRSF5	4	3	19.9	31.263	**	1.94126	2.94241	0	1	1.58496	2	NaN	NaN	0	1	1.58496	2	-1.57326	-2.01909	biological regulation;biosynthetic process;cellular biosynthetic process;cellular component assembly;cellular component assembly at cellular level;cellular component organization;cellular component organization at cellular level;cellular component organization or biogenesis;cellular component organization or biogenesis at cellular level;cellular macromolecular complex assembly;cellular macromolec…	binding;nucleic acid binding;nucleotide binding;RNA binding	cell part;cytoplasm;intracellular non-membrane-bounded organelle;intracellular organelle;intracellular organelle part;intracellular part;non-membrane-bounded organelle;nuclear body;nuclear part;nuclear speck;nucleolus;nucleoplasm part;organelle;organelle part	Spliceosome
Q13263	Q13263	Transcription intermediary factor 1-beta	TRIM28	9	9	17.4	88.549	**	1.49804	2.11762	1	2.32193	1.58496	3	NaN	NaN	1	2.32193	1.58496	3	-0.0743922	-0.207403	anatomical structure morphogenesis;biological regulation;biosynthetic process;cell morphogenesis;cell morphogenesis involved in differentiation;cellular biosynthetic process;cellular component assembly;cellular component morphogenesis;cellular component organization;cellular component organization or biogenesis;cellular developmental process;cellular macromolecule metabolic process;cellular metab…	acid-amino acid ligase activity;binding;catalytic activity;cation binding;DNA binding;enzyme binding;ion binding;kinase activity;ligase activity;ligase activity, forming carbon-nitrogen bonds;metal ion binding;nucleic acid binding;nucleic acid binding transcription factor activity;phosphotransferase activity, alcohol group as acceptor;protein binding;protein binding transcription factor activity;…	cell part;chromatin;chromosomal part;euchromatin;heterochromatin;intracellular organelle part;intracellular part;nuclear chromatin;nuclear chromosome part;nuclear euchromatin;nuclear heterochromatin;nuclear part;nucleoplasm;organelle part
Q13595	Q13595	Transformer-2 protein homolog alpha	TRA2A	2	2	8.2	32.688	**	4.81513	1.95056	1	1	1	1	NaN	NaN	1	1	1	1	-1.0782	-0.82292	cellular macromolecule metabolic process;cellular metabolic process;cellular nitrogen compound metabolic process;cellular process;macromolecule metabolic process;metabolic process;mRNA metabolic process;mRNA processing;nitrogen compound metabolic process;nuclear mRNA splicing, via spliceosome;nucleic acid metabolic process;nucleobase-containing compound metabolic process;primary metabolic process…	binding;nucleic acid binding;nucleotide binding;RNA binding	cell part;intracellular membrane-bounded organelle;intracellular organelle;intracellular part;membrane-bounded organelle;nucleus;organelle	Spliceosome
Q14974	Q14974	Importin subunit beta-1	KPNB1	12	12	27.9	97.169	**	1.54258	3.73147	1	2.32193	3.32193	4.45943	NaN	NaN	1	2.32193	3.32193	4.45943	-0.691349	-1.21994	biological regulation;catabolic process;cell surface receptor linked signaling pathway;cellular catabolic process;cellular macromolecule catabolic process;cellular macromolecule metabolic process;cellular metabolic process;cellular nitrogen compound metabolic process;cellular process;cellular response to chemical stimulus;cellular response to cytokine stimulus;cellular response to organic substan…	binding;cation binding;ion binding;metal ion binding;nuclear localization sequence binding;peptide binding;protein transporter activity;signal sequence binding;substrate-specific transporter activity;transition metal ion binding;transporter activity;zinc ion binding	cell part;cytoplasmic part;cytosol;intracellular organelle part;intracellular part;macromolecular complex;membrane;membrane part;nuclear membrane;nuclear part;nuclear pore;nucleoplasm;organelle membrane;organelle part;pore complex;protein complex	RNA transport
Q16643	Q16643	Drebrin	DBN1	33	33	59	71.428	**	1.96713	1.68049	5.16993	5.9542	5.80735	6.18982	4.39232	3.80735	5.16993	5.9542	5.80735	6.18982	4.39232	3.80735	actin cytoskeleton organization;actin filament organization;actin filament-based process;biological regulation;cell communication;cell communication by chemical coupling;cell communication by electrical coupling;cell proliferation;cellular component organization;cellular component organization at cellular level;cellular component organization or biogenesis;cellular component organization or bioge…	actin binding;binding;cytoskeletal protein binding;profilin binding;protein binding	actomyosin;cell junction;cell part;cell projection;cell-cell junction;cytoplasm;cytoskeletal part;dendrite;gap junction;intracellular organelle part;intracellular part;membrane;neuron projection;organelle part;plasma membrane
Q16718	Q16718	NADH dehydrogenase [ubiquinone] 1 alpha subcomplex subunit 5	NDUFA5	5	5	65.5	13.459	**	1.77326	3.82445	1.58496	1	3.32193	3.32193	NaN	NaN	1.58496	1	3.32193	3.32193	-2.11584	-0.918655	cellular metabolic process;cellular process;electron transport chain;generation of precursor metabolites and energy;metabolic process;mitochondrial electron transport, NADH to ubiquinone;oxidation-reduction process;respiratory electron transport chain;small molecule metabolic process	catalytic activity;NADH dehydrogenase (quinone) activity;NADH dehydrogenase (ubiquinone) activity;NADH dehydrogenase activity;oxidoreductase activity;oxidoreductase activity, acting on NADH or NADPH;oxidoreductase activity, acting on NADH or NADPH, quinone or similar compound as acceptor	cell part;cytoplasmic part;intracellular organelle part;intracellular part;macromolecular complex;membrane part;mitochondrial membrane part;mitochondrial part;mitochondrial respiratory chain complex I;NADH dehydrogenase complex;organelle part;protein complex;respiratory chain complex I	Alzheimer's disease;Huntington's disease;Oxidative phosphorylation;Parkinson's disease
Q16891	Q16891	MICOS complex subunit MIC60	IMMT	21	21	34.7	83.677	**	1.42364	3.45094	3.32193	4.24793	4	4.75489	NaN	2.32193	3.32193	4.24793	4	4.75489	-1.06145	2.32193	biological regulation;calcium ion homeostasis;cation homeostasis;cellular calcium ion homeostasis;cellular cation homeostasis;cellular chemical homeostasis;cellular divalent inorganic cation homeostasis;cellular homeostasis;cellular ion homeostasis;cellular metal ion homeostasis;cellular process;chemical homeostasis;divalent inorganic cation homeostasis;homeostatic process;ion homeostasis;metal i…		cell part;cytoplasmic part;integral to membrane;intracellular organelle part;intracellular part;intrinsic to membrane;membrane;membrane part;mitochondrial inner membrane;mitochondrial membrane;mitochondrial part;organelle inner membrane;organelle membrane;organelle part
Q6WCQ1	Q6WCQ1	Myosin phosphatase Rho-interacting protein	MPRIP	13	13	18.5	116.53	**	1.41727	3.5305	0	3.16992	2.58496	3.32193	NaN	NaN	0	3.16992	2.58496	3.32193	-1.31895	-1.20365		binding;lipid binding;phospholipid binding	cell part;cytoplasm;cytoskeleton;intracellular non-membrane-bounded organelle;intracellular organelle;intracellular part;non-membrane-bounded organelle;organelle
Q92614	Q92614	Unconventional myosin-XVIIIa	MYO18A	25	25	18.1	233.11	**	3.05783	5.58224	3.45943	4.85798	3.32193	4.80735	NaN	NaN	3.45943	4.85798	3.32193	4.80735	-1.44563	-1.49551	actin cytoskeleton organization;actin filament-based process;actomyosin structure organization;biological regulation;cell migration;cell motility;cellular component movement;cellular component organization;cellular component organization at cellular level;cellular component organization or biogenesis;cellular component organization or biogenesis at cellular level;cellular macromolecule metabolic …	adenyl nucleotide binding;adenyl ribonucleotide binding;ATP binding;ATPase activity;ATPase activity, coupled;binding;catalytic activity;DNA binding;DNA-dependent ATPase activity;hydrolase activity;hydrolase activity, acting on acid anhydrides;hydrolase activity, acting on acid anhydrides, in phosphorus-containing anhydrides;motor activity;nucleic acid binding;nucleoside-triphosphatase activity;nu…	actomyosin;cell part;cytoplasmic part;cytoskeletal part;endoplasmic reticulum-Golgi intermediate compartment;intracellular membrane-bounded organelle;intracellular organelle;intracellular organelle part;intracellular part;macromolecular complex;membrane-bounded organelle;myosin complex;organelle;organelle part;protein complex
Q92665	Q92665	28S ribosomal protein S31, mitochondrial	MRPS31	2	2	8.1	45.318	**	1.5704	2.02238	1	1	1	2	NaN	NaN	1	1	1	2	-1.52067	-0.0240892		structural constituent of ribosome;structural molecule activity	cell part;cytoplasmic part;intracellular membrane-bounded organelle;intracellular organelle;intracellular organelle part;intracellular part;macromolecular complex;membrane-bounded organelle;mitochondrial part;mitochondrial small ribosomal subunit;mitochondrion;organellar small ribosomal subunit;organelle;organelle part;ribonucleoprotein complex;small ribosomal subunit
Q92804	Q92804	TATA-binding protein-associated factor 2N	TAF15	9	6	21.6	61.829	**	1.50985	2.41243	2.80735	3.16992	3.58496	4.08746	0	2	2.80735	3.16992	3.58496	4.08746	0	2	biological regulation;positive regulation of biological process;positive regulation of biosynthetic process;positive regulation of cellular biosynthetic process;positive regulation of cellular metabolic process;positive regulation of cellular process;positive regulation of gene expression;positive regulation of macromolecule biosynthetic process;positive regulation of macromolecule metabolic proc…	binding;cation binding;DNA binding;ion binding;metal ion binding;nucleic acid binding;nucleotide binding;RNA binding;transition metal ion binding;zinc ion binding	cell part;cytoplasm;intracellular membrane-bounded organelle;intracellular organelle;intracellular part;membrane-bounded organelle;nucleus;organelle	Basal transcription factors
Q92841	Q92841	Probable ATP-dependent RNA helicase DDX17	DDX17	14	9	22.5	80.272	**	1.50867	3.19506	2	3	0	2.32193	NaN	NaN	2	3	0	2.32193	-1.11423	-1.61492	biological regulation;biosynthetic process;cellular biosynthetic process;cellular macromolecule biosynthetic process;cellular macromolecule metabolic process;cellular metabolic process;cellular nitrogen compound metabolic process;cellular process;macromolecule biosynthetic process;macromolecule metabolic process;metabolic process;nitrogen compound metabolic process;nucleic acid metabolic process;…	adenyl nucleotide binding;adenyl ribonucleotide binding;ATP binding;ATPase activity;ATPase activity, coupled;ATP-dependent helicase activity;binding;catalytic activity;estrogen receptor binding;helicase activity;hormone receptor binding;hydrolase activity;hydrolase activity, acting on acid anhydrides;hydrolase activity, acting on acid anhydrides, in phosphorus-containing anhydrides;nuclear hormon…	cell part;intracellular membrane-bounded organelle;intracellular non-membrane-bounded organelle;intracellular organelle;intracellular organelle part;intracellular part;membrane-bounded organelle;non-membrane-bounded organelle;nuclear part;nucleolus;nucleus;organelle;organelle part
Q93009	Q93009	Ubiquitin carboxyl-terminal hydrolase 7	USP7	26	26	35	128.3	**	2.41261	2.91863	4.24793	4.52356	4.45943	5.08746	1	2.32193	4.24793	4.52356	4.45943	5.08746	1	2.32193	biological regulation;catabolic process;cellular catabolic process;cellular macromolecule catabolic process;cellular macromolecule metabolic process;cellular metabolic process;cellular nitrogen compound metabolic process;cellular process;cellular protein metabolic process;cellular response to stimulus;cellular response to stress;developmental process;DNA metabolic process;DNA repair;interaction w…	binding;catalytic activity;cysteine-type endopeptidase activity;cysteine-type peptidase activity;endopeptidase activity;hydrolase activity;hydrolase activity, acting on ester bonds;p53 binding;peptidase activity;peptidase activity, acting on L-amino acid peptides;protein binding;small conjugating protein-specific protease activity;thiolester hydrolase activity;ubiquitin thiolesterase activity;ubi…	cell part;cytoplasmic part;cytosol;intracellular membrane-bounded organelle;intracellular organelle;intracellular organelle part;intracellular part;membrane-bounded organelle;nuclear body;nuclear part;nucleoplasm part;nucleus;organelle;organelle part;PML body
Q96EI5;Q9H3H9	Q96EI5	Transcription elongation factor A protein-like 4	TCEAL4	5	5	29.8	24.647	**	1.8355	2.66355	2	1.58496	3.16992	3.32193	NaN	NaN	2	1.58496	3.16992	3.32193	-0.0488678	-0.239825	biological regulation;biosynthetic process;cellular biosynthetic process;cellular macromolecule biosynthetic process;cellular macromolecule metabolic process;cellular metabolic process;cellular nitrogen compound metabolic process;cellular process;macromolecule biosynthetic process;macromolecule metabolic process;metabolic process;nitrogen compound metabolic process;nucleic acid metabolic process;…		cell part;intracellular membrane-bounded organelle;intracellular organelle;intracellular part;membrane-bounded organelle;nucleus;organelle
Q96PK6	Q96PK6	RNA-binding protein 14	RBM14	7	7	17.8	69.491	**	2.3288	2.58661	2	1.58496	2.58496	2	NaN	0	2	1.58496	2.58496	2	-1.08826	0	biological regulation;biosynthetic process;cellular biosynthetic process;cellular component organization;cellular component organization at cellular level;cellular component organization or biogenesis;cellular component organization or biogenesis at cellular level;cellular macromolecule biosynthetic process;cellular macromolecule metabolic process;cellular metabolic process;cellular nitrogen comp…	binding;binding, bridging;ligand-dependent nuclear receptor transcription coactivator activity;nucleic acid binding;nucleotide binding;protein binding;protein binding transcription factor activity;protein binding, bridging;RNA binding;RNA polymerase II transcription cofactor activity;RNA polymerase II transcription factor binding transcription factor activity;transcription coactivator activity;tr…	cell part;intracellular organelle part;intracellular part;macromolecular complex;mediator complex;nuclear part;nucleoplasm part;organelle part;protein complex;ribonucleoprotein complex;transcription factor complex
Q9BY77	Q9BY77	Polymerase delta-interacting protein 3	POLDIP3	7	7	25.4	46.089	**	1.67341	2.37743	1	1.58496	2.58496	2.58496	NaN	0	1	1.58496	2.58496	2.58496	-0.877424	0	biological regulation;positive regulation of biological process;positive regulation of biosynthetic process;positive regulation of cellular biosynthetic process;positive regulation of cellular metabolic process;positive regulation of cellular process;positive regulation of cellular protein metabolic process;positive regulation of macromolecule biosynthetic process;positive regulation of macromole…	binding;nucleic acid binding;nucleotide binding;RNA binding	cell part;cytoplasm;intracellular organelle part;intracellular part;nuclear body;nuclear part;nuclear speck;nucleoplasm part;organelle part
Q9GZS3	Q9GZS3	WD repeat-containing protein 61;WD repeat-containing protein 61, N-terminally processed	WDR61	11	11	66.9	33.58	**	1.62109	2.79185	2.58496	3.32193	3.90689	4.52356	0	1.58496	2.58496	3.32193	3.90689	4.52356	0	1.58496	biological regulation;biosynthetic process;cell surface receptor linked signaling pathway;cellular biosynthetic process;cellular component organization;cellular component organization at cellular level;cellular component organization or biogenesis;cellular component organization or biogenesis at cellular level;cellular macromolecule biosynthetic process;cellular macromolecule metabolic process;ce…		Cdc73/Paf1 complex;cell part;chromatin;chromosomal part;cytoplasmic part;intracellular organelle part;intracellular part;macromolecular complex;nuclear part;nucleoplasm part;organelle part;protein complex;Ski complex;transcription elongation factor complex;transcriptionally active chromatin	RNA degradation
Q9H307	Q9H307	Pinin	PNN	13	13	21.2	81.613	**	1.94877	2.28232	3	3.16992	3.32193	2.80735	0	1.58496	3	3.16992	3.32193	2.80735	0	1.58496	biological adhesion;biological regulation;biosynthetic process;cell adhesion;cellular biosynthetic process;cellular macromolecule biosynthetic process;cellular macromolecule metabolic process;cellular metabolic process;cellular nitrogen compound metabolic process;cellular process;macromolecule biosynthetic process;macromolecule metabolic process;metabolic process;mRNA metabolic process;mRNA proce…	binding;DNA binding;nucleic acid binding;structural molecule activity	anchoring junction;catalytic step 2 spliceosome;cell junction;cell part;cell-cell junction;cytoplasm;cytoskeletal part;desmosome;intermediate filament;intracellular organelle part;intracellular part;macromolecular complex;membrane;nuclear body;nuclear part;nuclear speck;nucleoplasm part;organelle part;plasma membrane;protein complex;ribonucleoprotein complex;spliceosomal complex	mRNA surveillance pathway;RNA transport
Q9H9B4;Q9BWM7	Q9H9B4	Sideroflexin-1	SFXN1	11	11	54.7	35.619	**	1.60372	1.61413	3	3.32193	3.70044	4.24793	1.58496	2.32193	3	3.32193	3.70044	4.24793	1.58496	2.32193	biological regulation;cation homeostasis;cation transport;cell differentiation;cellular developmental process;cellular process;chemical homeostasis;developmental process;erythrocyte differentiation;establishment of localization;homeostatic process;ion homeostasis;ion transport;iron ion homeostasis;iron ion transport;metal ion transport;myeloid cell differentiation;regulation of biological quality…	cation transmembrane transporter activity;ion transmembrane transporter activity;substrate-specific transmembrane transporter activity;substrate-specific transporter activity;transmembrane transporter activity;transporter activity	cell part;cytoplasmic part;integral to membrane;intracellular membrane-bounded organelle;intracellular organelle;intracellular organelle part;intracellular part;intrinsic to membrane;membrane;membrane part;membrane-bounded organelle;mitochondrial inner membrane;mitochondrial membrane;mitochondrial part;mitochondrion;organelle;organelle inner membrane;organelle membrane;organelle part
Q9NYL9	Q9NYL9	Tropomodulin-3	TMOD3	18	17	62.5	39.594	**	2.17706	3.3359	3.45943	4	4.39232	5.49185	1	1	3.45943	4	4.39232	5.49185	1	1		binding;cytoskeletal protein binding;protein binding;tropomyosin binding	cell part;contractile fiber part;cytoplasmic part;cytoskeletal part;intracellular organelle part;intracellular part;organelle part;striated muscle thin filament
Q9P0L0;O95292	Q9P0L0	Vesicle-associated membrane protein-associated protein A	VAPA	6	6	21.3	27.893	**	1.59217	1.87296	1.58496	2.32193	1	2.58496	0	0	1.58496	2.32193	1	2.58496	0	0	activation of signaling protein activity involved in unfolded protein response;biological regulation;biosynthetic process;calcium ion homeostasis;cation homeostasis;cell death;cell projection organization;cellular biosynthetic process;cellular calcium ion homeostasis;cellular cation homeostasis;cellular chemical homeostasis;cellular component organization;cellular component organization at cellul…	beta-tubulin binding;binding;cytoskeletal protein binding;molecular transducer activity;protein binding;signal transducer activity;structural molecule activity;tubulin binding	cell part;cytoplasmic part;cytoskeletal part;endoplasmic reticulum membrane;endoplasmic reticulum part;Golgi apparatus;integral to membrane;intracellular membrane-bounded organelle;intracellular organelle;intracellular organelle part;intracellular part;intrinsic to membrane;macromolecular complex;membrane;membrane part;membrane-bounded organelle;microtubule;organelle;organelle membrane;organelle …	Tight junction
Q9P258	Q9P258	Protein RCC2	RCC2	6	6	16.7	56.084	**	1.63872	2.2894	0	1	1	2	NaN	NaN	0	1	1	2	-0.998016	-1.58079	cell cycle;cell cycle phase;cell cycle process;cell division;cellular component organization;cellular component organization at cellular level;cellular component organization or biogenesis;cellular component organization or biogenesis at cellular level;cellular process;mitosis;mitotic cell cycle;nuclear division;organelle fission;organelle organization		cell part;chromosomal part;chromosome, centromeric region;cytoplasmic part;cytoskeletal part;cytosol;intracellular non-membrane-bounded organelle;intracellular organelle;intracellular organelle part;intracellular part;macromolecular complex;microtubule;non-membrane-bounded organelle;nuclear part;nucleolus;organelle;organelle part;protein complex;spindle
Q9ULV4;Q6QEF8	Q9ULV4	Coronin-1C	CORO1C	13	13	35.9	53.248	**	2.33494	2.09555	3.58496	4.08746	4	4.52356	1.58496	2.32193	3.58496	4.08746	4	4.52356	1.58496	2.32193	actin cytoskeleton organization;actin filament-based process;biological regulation;cellular component organization;cellular component organization at cellular level;cellular component organization or biogenesis;cellular component organization or biogenesis at cellular level;cellular membrane organization;cellular process;cellular response to stimulus;cytoskeleton organization;endocytosis;establis…	actin binding;actin filament binding;binding;cytoskeletal protein binding;protein binding	actin cytoskeleton;cell part;cytoskeleton;intracellular non-membrane-bounded organelle;intracellular organelle;intracellular part;non-membrane-bounded organelle;organelle
Q9Y5B9	Q9Y5B9	FACT complex subunit SPT16	SUPT16H	29	29	38.4	119.91	**	2.01349	3.38631	3.80735	4.52356	4.16993	5.04439	0	2	3.80735	4.52356	4.16993	5.04439	0	2	biological regulation;biosynthetic process;cellular biosynthetic process;cellular component disassembly;cellular component disassembly at cellular level;cellular component organization;cellular component organization at cellular level;cellular component organization or biogenesis;cellular component organization or biogenesis at cellular level;cellular macromolecular complex disassembly;cellular m…		cell part;chromosome;intracellular non-membrane-bounded organelle;intracellular organelle;intracellular organelle part;intracellular part;non-membrane-bounded organelle;nuclear part;nucleoplasm;organelle;organelle part
Q9Y639	Q9Y639	Neuroplastin	NPTN	2	2	5.5	44.387	**	3.07361	0.945319	0	0	0	0	NaN	NaN	0	0	0	0	-0.773784	-1.11685	biological adhesion;biological regulation;calcium ion homeostasis;cation homeostasis;cell adhesion;cell-cell adhesion;cellular calcium ion homeostasis;cellular cation homeostasis;cellular chemical homeostasis;cellular divalent inorganic cation homeostasis;cellular homeostasis;cellular ion homeostasis;cellular metal ion homeostasis;cellular process;chemical homeostasis;cytosolic calcium ion homeos…	binding;cell adhesion molecule binding;fibroblast growth factor receptor binding;growth factor receptor binding;protein binding;receptor binding;type 1 fibroblast growth factor receptor binding	cell part;integral to membrane;intrinsic to membrane;membrane;membrane part;plasma membrane;presynaptic membrane;synapse part;synaptic membrane
Q99613;B5ME19	Q99613;B5ME19	Eukaryotic translation initiation factor 3 subunit C;Eukaryotic translation initiation factor 3 subunit C-like protein	EIF3C;EIF3CL	4	4	5.9	105.34	*	0.660748	1.43201	NaN	1.58496	0	2.32193	NaN	NaN	-0.439284	1.58496	0	2.32193	-0.407901	-0.722308	biological regulation;cellular component assembly;cellular component assembly at cellular level;cellular component organization;cellular component organization at cellular level;cellular component organization or biogenesis;cellular component organization or biogenesis at cellular level;cellular macromolecular complex assembly;cellular macromolecular complex subunit organization;cellular process;…	binding;nucleic acid binding;RNA binding;translation factor activity, nucleic acid binding;translation initiation factor activity	cell part;cytoplasmic part;cytosol;eukaryotic 43S preinitiation complex;eukaryotic 48S preinitiation complex;eukaryotic translation initiation factor 3 complex;intracellular part;macromolecular complex;protein complex;ribonucleoprotein complex;translation preinitiation complex	RNA transport
O00161	O00161	Synaptosomal-associated protein 23	SNAP23	5	5	31.8	23.354	*	0.753773	1.66484	NaN	2	0	1	NaN	NaN	-1.10536	2	0	1	-0.899804	-1.48255	cellular component organization;cellular component organization or biogenesis;cellular membrane fusion;cellular membrane organization;cellular process;establishment of localization;establishment of localization in cell;establishment of protein localization;exocytosis;Golgi vesicle transport;intracellular transport;membrane fusion;membrane organization;post-Golgi vesicle-mediated transport;protein…		azurophil granule;cell junction;cell part;cell projection;cytoplasmic membrane-bounded vesicle;cytoplasmic part;cytoplasmic vesicle;Golgi apparatus;intracellular membrane-bounded organelle;intracellular organelle;intracellular part;lysosome;lytic vacuole;membrane;membrane-bounded organelle;membrane-bounded vesicle;neuron projection;nucleus;organelle;plasma membrane;primary lysosome;specific granu…	SNARE interactions in vesicular transport
O00217	O00217	NADH dehydrogenase [ubiquinone] iron-sulfur protein 8, mitochondrial	NDUFS8	3	3	14.8	23.705	*	1.45717	2.01954	0	1	1	2	NaN	NaN	0	1	1	2	-0.696741	-1.34233	cellular component assembly;cellular component assembly at cellular level;cellular component biogenesis;cellular component organization;cellular component organization at cellular level;cellular component organization or biogenesis;cellular component organization or biogenesis at cellular level;cellular macromolecular complex assembly;cellular macromolecular complex subunit organization;cellular …	4 iron, 4 sulfur cluster binding;binding;catalytic activity;cation binding;electron carrier activity;ion binding;iron-sulfur cluster binding;metal cluster binding;metal ion binding;NADH dehydrogenase (quinone) activity;NADH dehydrogenase (ubiquinone) activity;NADH dehydrogenase activity;oxidoreductase activity;oxidoreductase activity, acting on NADH or NADPH;oxidoreductase activity, acting on NAD…	cell part;cytoplasmic part;intracellular organelle part;intracellular part;macromolecular complex;membrane part;mitochondrial membrane part;mitochondrial part;mitochondrial respiratory chain complex I;NADH dehydrogenase complex;organelle part;protein complex;respiratory chain complex I	Alzheimer's disease;Huntington's disease;Oxidative phosphorylation;Parkinson's disease
O43169	O43169	Cytochrome b5 type B	CYB5B	3	3	37.7	16.332	*	0.821276	1.21962	NaN	1	0	0	NaN	NaN	-1.16848	1	0	0	-1.54935	-0.974138	cellular metabolic process;cellular process;electron transport chain;generation of precursor metabolites and energy;metabolic process;oxidation-reduction process	binding;cation binding;heme binding;ion binding;iron ion binding;metal ion binding;tetrapyrrole binding;transition metal ion binding	cell part;cytoplasmic part;integral to membrane;intracellular organelle part;intracellular part;intrinsic to membrane;membrane;membrane part;mitochondrial membrane;mitochondrial outer membrane;mitochondrial part;organelle membrane;organelle outer membrane;organelle part;outer membrane
O43920	O43920	NADH dehydrogenase [ubiquinone] iron-sulfur protein 5	NDUFS5	3	3	34.9	12.517	*	1.10875	2.55612	0	0	2	2.80735	NaN	NaN	0	0	2	2.80735	-1.06735	-1.64122	cellular component assembly;cellular component assembly at cellular level;cellular component biogenesis;cellular component organization;cellular component organization at cellular level;cellular component organization or biogenesis;cellular component organization or biogenesis at cellular level;cellular macromolecular complex assembly;cellular macromolecular complex subunit organization;cellular …	catalytic activity;NADH dehydrogenase (quinone) activity;NADH dehydrogenase (ubiquinone) activity;NADH dehydrogenase activity;oxidoreductase activity;oxidoreductase activity, acting on NADH or NADPH;oxidoreductase activity, acting on NADH or NADPH, quinone or similar compound as acceptor	cell part;cytoplasmic part;intracellular organelle part;intracellular part;macromolecular complex;membrane part;membrane-enclosed lumen;mitochondrial intermembrane space;mitochondrial membrane part;mitochondrial part;mitochondrial respiratory chain complex I;NADH dehydrogenase complex;organelle envelope lumen;organelle part;protein complex;respiratory chain complex I	Alzheimer's disease;Huntington's disease;Oxidative phosphorylation;Parkinson's disease
O60264;P28370	O60264;P28370	SWI/SNF-related matrix-associated actin-dependent regulator of chromatin subfamily A member 5;Probable global transcription activator SNF2L1	SMARCA5;SMARCA1	3	3	3.2	121.9	*	1.56719	1.21228	0	0	NaN	1	NaN	NaN	0	0	0.398244	1	-0.913823	-0.811618	anatomical structure development;ATP-dependent chromatin remodeling;biological regulation;biosynthetic process;brain development;cell differentiation;cellular biosynthetic process;cellular component assembly;cellular component assembly at cellular level;cellular component organization;cellular component organization at cellular level;cellular component organization or biogenesis;cellular componen…	adenyl nucleotide binding;adenyl ribonucleotide binding;ATP binding;ATPase activity;binding;catalytic activity;chromatin binding;DNA binding;helicase activity;hydrolase activity;hydrolase activity, acting on acid anhydrides;hydrolase activity, acting on acid anhydrides, in phosphorus-containing anhydrides;nucleic acid binding;nucleoside-triphosphatase activity;nucleosome binding;nucleotide bindin…	cell part;chromatin remodeling complex;chromatin silencing complex;chromosome;condensed chromosome;intracellular non-membrane-bounded organelle;intracellular organelle;intracellular organelle part;intracellular part;ISWI complex;macromolecular complex;non-membrane-bounded organelle;nuclear part;nucleolus;nucleoplasm;NURF complex;organelle;organelle part;protein complex;RSF complex
O60832	O60832	H/ACA ribonucleoprotein complex subunit 4	DKC1	2	2	6.4	57.673	*	1.00399	1.26421	NaN	0	0	1	NaN	NaN	-0.865999	0	0	1	-0.990124	-1.47129	anatomical structure homeostasis;biological regulation;biosynthetic process;cell proliferation;cellular biosynthetic process;cellular component organization;cellular component organization at cellular level;cellular component organization or biogenesis;cellular component organization or biogenesis at cellular level;cellular macromolecule biosynthetic process;cellular macromolecule metabolic proce…	binding;catalytic activity;DNA polymerase activity;intramolecular transferase activity;isomerase activity;nucleic acid binding;nucleotidyltransferase activity;pseudouridine synthase activity;RNA binding;RNA-directed DNA polymerase activity;telomerase activity;transferase activity;transferase activity, transferring phosphorus-containing groups	Cajal body;cell part;cytoplasm;intracellular non-membrane-bounded organelle;intracellular organelle;intracellular organelle part;intracellular part;macromolecular complex;non-membrane-bounded organelle;nuclear body;nuclear part;nucleolus;nucleoplasm;nucleoplasm part;organelle;organelle part;ribonucleoprotein complex;telomerase holoenzyme complex	Ribosome biogenesis in eukaryotes
O75643	O75643	U5 small nuclear ribonucleoprotein 200 kDa helicase	SNRNP200	3	3	2.6	244.5	*	0.385126	1.2746	1	2.32193	NaN	1	NaN	NaN	1	2.32193	-1.88939	1	-0.0076092	-1.32533	cellular component assembly;cellular component assembly at cellular level;cellular component organization;cellular component organization at cellular level;cellular component organization or biogenesis;cellular component organization or biogenesis at cellular level;cellular macromolecular complex assembly;cellular macromolecular complex subunit organization;cellular process;cis assembly of pre-ca…	adenyl nucleotide binding;adenyl ribonucleotide binding;ATP binding;ATPase activity;ATPase activity, coupled;ATP-dependent helicase activity;ATP-dependent RNA helicase activity;binding;catalytic activity;helicase activity;hydrolase activity;hydrolase activity, acting on acid anhydrides;hydrolase activity, acting on acid anhydrides, in phosphorus-containing anhydrides;nucleic acid binding;nucleosi…	catalytic step 2 spliceosome;cell part;intracellular organelle part;intracellular part;macromolecular complex;nuclear part;nucleoplasm;organelle part;ribonucleoprotein complex;small nuclear ribonucleoprotein complex;spliceosomal complex;U5 snRNP	Spliceosome
O75955	O75955	Flotillin-1	FLOT1	2	2	4.4	47.355	*	0.802536	0.836471	1	0	0	0	NaN	NaN	1	0	0	0	-0.0924179	-1.08052	anatomical structure morphogenesis;axonogenesis;biological regulation;cell part morphogenesis;cell projection morphogenesis;cell projection organization;cellular component morphogenesis;cellular component organization;cellular component organization at cellular level;cellular component organization or biogenesis;cellular component organization or biogenesis at cellular level;cellular developmenta…		caveola;cell part;centriolar satellite;cytoplasmic membrane-bounded vesicle;cytoplasmic part;cytoplasmic vesicle;cytoskeletal part;endosome;flotillin complex;integral to membrane;intracellular membrane-bounded organelle;intracellular organelle;intracellular organelle part;intracellular part;intrinsic to membrane;macromolecular complex;melanosome;membrane;membrane part;membrane raft;membrane-bound…	Insulin signaling pathway
O75964	O75964	ATP synthase subunit g, mitochondrial	ATP5L	2	2	27.2	11.428	*	1.15493	0.758612	0	0	0	0	NaN	NaN	0	0	0	0	-0.254201	-1.26302	ATP biosynthetic process;ATP catabolic process;ATP metabolic process;ATP synthesis coupled proton transport;biosynthetic process;catabolic process;cation transport;cellular biosynthetic process;cellular catabolic process;cellular metabolic process;cellular nitrogen compound biosynthetic process;cellular nitrogen compound catabolic process;cellular nitrogen compound metabolic process;cellular proc…	cation transmembrane transporter activity;hydrogen ion transmembrane transporter activity;inorganic cation transmembrane transporter activity;ion transmembrane transporter activity;monovalent inorganic cation transmembrane transporter activity;substrate-specific transmembrane transporter activity;substrate-specific transporter activity;transmembrane transporter activity;transporter activity	cell part;cytoplasmic part;intracellular organelle part;intracellular part;macromolecular complex;membrane part;mitochondrial membrane part;mitochondrial part;mitochondrial proton-transporting ATP synthase complex;mitochondrial proton-transporting ATP synthase complex, coupling factor F(o);organelle part;protein complex;proton-transporting ATP synthase complex;proton-transporting ATP synthase com…	Oxidative phosphorylation
O76094	O76094	Signal recognition particle subunit SRP72	SRP72	3	3	6.7	74.605	*	1.19926	2.05472	NaN	0	2	1	NaN	NaN	-0.182062	0	2	1	-1.80339	-0.897085	biosynthetic process;cellular biosynthetic process;cellular macromolecule biosynthetic process;cellular macromolecule metabolic process;cellular metabolic process;cellular process;cellular protein metabolic process;cotranslational protein targeting to membrane;establishment of localization;establishment of localization in cell;establishment of protein localization;establishment of protein localiz…	7S RNA binding;binding;nucleic acid binding;ribonucleoprotein binding;RNA binding;signal recognition particle binding	cell part;cytoplasmic part;cytosol;endoplasmic reticulum;intracellular membrane-bounded organelle;intracellular non-membrane-bounded organelle;intracellular organelle;intracellular organelle part;intracellular part;macromolecular complex;membrane;membrane-bounded organelle;non-membrane-bounded organelle;nuclear part;nucleolus;organelle;organelle part;plasma membrane;ribonucleoprotein complex;sign…	Protein export
O95182	O95182	NADH dehydrogenase [ubiquinone] 1 alpha subcomplex subunit 7	NDUFA7	2	2	23.9	12.551	*	0.803573	1.06446	0	0	1.58496	0	NaN	NaN	0	0	1.58496	0	-0.909377	-0.427054	cellular metabolic process;cellular process;electron transport chain;generation of precursor metabolites and energy;metabolic process;mitochondrial electron transport, NADH to ubiquinone;oxidation-reduction process;respiratory electron transport chain;small molecule metabolic process	catalytic activity;NADH dehydrogenase (quinone) activity;NADH dehydrogenase (ubiquinone) activity;NADH dehydrogenase activity;oxidoreductase activity;oxidoreductase activity, acting on NADH or NADPH;oxidoreductase activity, acting on NADH or NADPH, quinone or similar compound as acceptor	cell part;cytoplasmic part;intracellular organelle part;intracellular part;macromolecular complex;membrane part;mitochondrial membrane part;mitochondrial part;mitochondrial respiratory chain complex I;NADH dehydrogenase complex;organelle part;protein complex;respiratory chain complex I	Alzheimer's disease;Huntington's disease;Oxidative phosphorylation;Parkinson's disease
P00403	P00403	Cytochrome c oxidase subunit 2	MT-CO2	2	2	13.2	25.565	*	0.75953	0.792136	0	0	0	1	NaN	NaN	0	0	0	1	-1.03045	-0.0538227	cellular metabolic process;cellular process;electron transport chain;generation of precursor metabolites and energy;metabolic process;mitochondrial electron transport, cytochrome c to oxygen;oxidation-reduction process;respiratory electron transport chain;small molecule metabolic process	binding;catalytic activity;cation binding;cation transmembrane transporter activity;copper ion binding;cytochrome-c oxidase activity;heme-copper terminal oxidase activity;hydrogen ion transmembrane transporter activity;inorganic cation transmembrane transporter activity;ion binding;ion transmembrane transporter activity;metal ion binding;monovalent inorganic cation transmembrane transporter activ…	cell part;cytoplasmic part;integral to membrane;intracellular organelle part;intracellular part;intrinsic to membrane;membrane;membrane part;mitochondrial inner membrane;mitochondrial membrane;mitochondrial part;organelle inner membrane;organelle membrane;organelle part;respiratory chain	Alzheimer's disease;Cardiac muscle contraction;Huntington's disease;Oxidative phosphorylation;Parkinson's disease
P00558;P07205	P00558	Phosphoglycerate kinase 1	PGK1	3	3	12	44.614	*	0.181782	0.446436	NaN	1	0	1	NaN	NaN	-1.52516	1	0	1	-0.771599	0.116149	alcohol biosynthetic process;alcohol catabolic process;alcohol metabolic process;biosynthetic process;carbohydrate biosynthetic process;carbohydrate catabolic process;carbohydrate metabolic process;catabolic process;cellular biosynthetic process;cellular carbohydrate biosynthetic process;cellular carbohydrate catabolic process;cellular carbohydrate metabolic process;cellular metabolic process;cel…	adenyl nucleotide binding;adenyl ribonucleotide binding;ATP binding;binding;catalytic activity;kinase activity;nucleotide binding;phosphoglycerate kinase activity;phosphotransferase activity, carboxyl group as acceptor;purine nucleotide binding;purine ribonucleoside triphosphate binding;purine ribonucleotide binding;ribonucleotide binding;transferase activity;transferase activity, transferring ph…	cell part;cytoplasmic part;cytosol;intracellular part	Carbon fixation in photosynthetic organisms;Glycolysis / Gluconeogenesis
P01730	P01730	T-cell surface glycoprotein CD4	CD4	6	6	19.2	51.11	*	1.39939	2.59659	0	2.32193	1	2.32193	NaN	NaN	0	2.32193	1	2.32193	-1.47797	-0.89328	activation of immune response;antigen receptor-mediated signaling pathway;biological adhesion;biological regulation;cell adhesion;cell surface receptor linked signaling pathway;cellular macromolecule metabolic process;cellular metabolic process;cellular process;cellular protein metabolic process;cellular response to stimulus;cytokine production;defense response;defense response to bacterium;defen…	binding;cation binding;coreceptor activity;extracellular matrix structural constituent;identical protein binding;ion binding;metal ion binding;MHC class II protein binding;MHC protein binding;molecular transducer activity;protein binding;protein dimerization activity;protein homodimerization activity;receptor activity;receptor binding;signal transducer activity;signaling receptor activity;structu…	cell part;cytoplasmic part;early endosome;endoplasmic reticulum lumen;endoplasmic reticulum membrane;endoplasmic reticulum part;endosome;external side of plasma membrane;integral to membrane;intracellular membrane-bounded organelle;intracellular organelle;intracellular organelle lumen;intracellular organelle part;intracellular part;intrinsic to membrane;macromolecular complex;membrane;membrane pa…	Antigen processing and presentation;Cell adhesion molecules (CAMs);Hematopoietic cell lineage;Primary immunodeficiency;T cell receptor signaling pathway
P07305	P07305	Histone H1.0;Histone H1.0, N-terminally processed	H1F0	5	5	27.3	20.863	*	0.633774	1.28722	0	0	2.58496	1	NaN	NaN	0	0	2.58496	1	-0.395973	-0.38599	catabolic process;cellular catabolic process;cellular component assembly;cellular component assembly at cellular level;cellular component organization;cellular component organization at cellular level;cellular component organization or biogenesis;cellular component organization or biogenesis at cellular level;cellular macromolecular complex assembly;cellular macromolecular complex subunit organiz…	binding;DNA binding;nucleic acid binding	cell part;chromatin;chromosomal part;cytoplasmic part;Golgi apparatus;intracellular membrane-bounded organelle;intracellular organelle;intracellular organelle part;intracellular part;macromolecular complex;membrane-bounded organelle;nuclear chromatin;nuclear chromosome part;nuclear part;nucleoplasm;nucleosome;organelle;organelle part;protein-DNA complex
P08579	P08579	U2 small nuclear ribonucleoprotein B	SNRPB2	3	2	16.9	25.486	*	0.689622	1.46969	NaN	0	1	2	NaN	NaN	-0.862198	0	1	2	-0.477851	-1.39263	cellular macromolecule metabolic process;cellular metabolic process;cellular nitrogen compound metabolic process;cellular process;macromolecule metabolic process;metabolic process;mRNA metabolic process;mRNA processing;nitrogen compound metabolic process;nuclear mRNA splicing, via spliceosome;nucleic acid metabolic process;nucleobase-containing compound metabolic process;primary metabolic process…	binding;nucleic acid binding;nucleotide binding;RNA binding;snRNA binding	catalytic step 2 spliceosome;cell part;intracellular organelle part;intracellular part;macromolecular complex;nuclear part;nucleoplasm;organelle part;ribonucleoprotein complex;small nuclear ribonucleoprotein complex;spliceosomal complex;U2 snRNP	Spliceosome
P08754	P08754	Guanine nucleotide-binding protein G(k) subunit alpha	GNAI3	11	6	43.8	40.532	*	1.26142	3.0019	1.58496	2.58496	0	3.16992	NaN	NaN	1.58496	2.58496	0	3.16992	-0.504468	-1.82941	biological regulation;cAMP-mediated signaling;cell activation;cell communication;cell cycle;cell division;cell surface receptor linked signaling pathway;cell-cell signaling;cellular component organization;cellular component organization at cellular level;cellular component organization or biogenesis;cellular component organization or biogenesis at cellular level;cellular membrane fusion;cellular …	binding;catalytic activity;cation binding;G-protein beta/gamma-subunit complex binding;G-protein-coupled receptor binding;GTP binding;GTPase activity;guanyl nucleotide binding;guanyl ribonucleotide binding;hydrolase activity;hydrolase activity, acting on acid anhydrides;hydrolase activity, acting on acid anhydrides, in phosphorus-containing anhydrides;ion binding;metabotropic serotonin receptor b…	cell part;centrosome;cytoplasm;cytoplasmic membrane-bounded vesicle;cytoplasmic part;cytoplasmic vesicle;cytoskeletal part;extrinsic to internal side of plasma membrane;extrinsic to membrane;extrinsic to plasma membrane;Golgi apparatus;heterotrimeric G-protein complex;intracellular membrane-bounded organelle;intracellular non-membrane-bounded organelle;intracellular organelle;intracellular organe…	Axon guidance;Chagas disease (American trypanosomiasis);Chemokine signaling pathway;Gap junction;Gastric acid secretion;Leukocyte transendothelial migration;Long-term depression;Melanogenesis;Progesterone-mediated oocyte maturation;Tight junction;Toxoplasmosis
P14406	P14406	Cytochrome c oxidase subunit 7A2, mitochondrial	COX7A2	3	3	56.6	9.3959	*	1.15965	1.77215	1	0	0	2	NaN	NaN	1	0	0	2	-1.06778	-0.976508		catalytic activity;cation transmembrane transporter activity;cytochrome-c oxidase activity;electron carrier activity;heme-copper terminal oxidase activity;hydrogen ion transmembrane transporter activity;inorganic cation transmembrane transporter activity;ion transmembrane transporter activity;monovalent inorganic cation transmembrane transporter activity;oxidoreductase activity;oxidoreductase act…	cell part;cytoplasmic part;intracellular organelle part;intracellular part;membrane part;mitochondrial membrane part;mitochondrial part;mitochondrial respiratory chain;organelle part;respiratory chain	Alzheimer's disease;Cardiac muscle contraction;Huntington's disease;Oxidative phosphorylation;Parkinson's disease
P14649	P14649	Myosin light chain 6B	MYL6B	7	5	47.1	22.764	*	1.18846	2.65333	0	1.58496	2.32193	3.32193	NaN	NaN	0	1.58496	2.32193	3.32193	-0.851147	-0.841109	actin filament-based movement;actin filament-based process;actin-mediated cell contraction;actin-myosin filament sliding;anatomical structure development;cellular component movement;cellular process;developmental process;muscle filament sliding;muscle tissue development;skeletal muscle tissue development;striated muscle tissue development;tissue development	binding;calcium ion binding;catalytic activity;cation binding;hydrolase activity;hydrolase activity, acting on acid anhydrides;hydrolase activity, acting on acid anhydrides, in phosphorus-containing anhydrides;ion binding;metal ion binding;motor activity;nucleoside-triphosphatase activity;pyrophosphatase activity;structural constituent of muscle;structural molecule activity	cell part;contractile fiber part;cytoplasmic part;cytoskeletal part;cytosol;intracellular organelle part;intracellular part;macromolecular complex;muscle myosin complex;myosin complex;myosin II complex;organelle part;protein complex;unconventional myosin complex	Vascular smooth muscle contraction
P20700	P20700	Lamin-B1	LMNB1	6	6	18.4	66.408	*	0.775164	2.31011	NaN	1	2	2.58496	NaN	NaN	-1.46264	1	2	2.58496	-0.787233	-1.77182	cellular component disassembly;cellular component disassembly at cellular level;cellular component disassembly involved in apoptosis;cellular component organization;cellular component organization at cellular level;cellular component organization or biogenesis;cellular component organization or biogenesis at cellular level;cellular process	structural molecule activity	cell part;cytoskeletal part;envelope;intermediate filament;intracellular organelle part;intracellular part;lamin filament;macromolecular complex;membrane;nuclear envelope;nuclear inner membrane;nuclear membrane;nuclear part;nucleoplasm;organelle envelope;organelle inner membrane;organelle membrane;organelle part;protein complex
P21333;O75369;Q14315	P21333;O75369;Q14315	Filamin-A;Filamin-B;Filamin-C	FLNA;FLNB;FLNC	2	2	1	280.74	*	0.798529	1.33706	0	NaN	0	1.58496	NaN	NaN	0	-0.749848	0	1.58496	-0.745822	-1.51075	actin crosslink formation;actin cytoskeleton organization;actin cytoskeleton reorganization;actin filament organization;actin filament-based process;anatomical structure development;anatomical structure formation involved in morphogenesis;anatomical structure morphogenesis;biological regulation;cAMP-mediated signaling;cell activation;cell cycle process;cell development;cell differentiation;cell j…	actin binding;actin filament binding;binding;cytoskeletal protein binding;enzyme binding;Fc-gamma receptor I complex binding;glycoprotein binding;GTPase binding;identical protein binding;immunoglobulin receptor binding;molecular transducer activity;protein binding;protein dimerization activity;protein homodimerization activity;Rac GTPase binding;Ral GTPase binding;Ras GTPase binding;receptor bind…	actin cytoskeleton;actin filament bundle;actomyosin;adherens junction;anchoring junction;cell cortex;cell junction;cell part;cell-substrate adherens junction;cell-substrate junction;chromosomal part;contractile fiber part;costamere;cytoplasm;cytoplasmic part;cytoskeletal part;cytoskeleton;cytosol;extracellular membrane-bounded organelle;extracellular organelle;extracellular region part;extracellu…	Focal adhesion;MAPK signaling pathway
P23634;P20020;Q16720;Q01814	P23634	Plasma membrane calcium-transporting ATPase 4	ATP2B4	11	11	13.7	137.92	*	1.18943	2.86568	0	3.32193	1	2.58496	NaN	NaN	0	3.32193	1	2.58496	-0.98026	-1.29766	amine metabolic process;anatomical structure development;auditory receptor cell stereocilium organization;behavior;biological regulation;biomineral tissue development;blood coagulation;body fluid secretion;calcium ion homeostasis;cation homeostasis;cell death;cell differentiation;cell differentiation in hindbrain;cell projection organization;cellular amine metabolic process;cellular aromatic comp…	active transmembrane transporter activity;adenyl nucleotide binding;adenyl ribonucleotide binding;ATP binding;ATPase activity;ATPase activity, coupled;ATPase activity, coupled to movement of substances;ATPase activity, coupled to transmembrane movement of ions;ATPase activity, coupled to transmembrane movement of ions, phosphorylative mechanism;ATPase activity, coupled to transmembrane movement o…	apical plasma membrane;cell body;cell part;cell projection;cilium;cytoplasm;cytoplasmic part;endoplasmic reticulum;integral to membrane;integral to plasma membrane;intracellular membrane-bounded organelle;intracellular organelle;intracellular part;intrinsic to membrane;intrinsic to plasma membrane;membrane;membrane part;membrane-bounded organelle;neuronal cell body;organelle;plasma membrane;plasm…	Calcium signaling pathway;Pancreatic secretion;Salivary secretion
P26038;P35241	P26038	Moesin	MSN	5	3	9.7	67.819	*	1.2281	2.30352	0	1.58496	0	2.32193	NaN	NaN	0	1.58496	0	2.32193	-1.16455	-1.48904	actin filament capping;biological adhesion;biological regulation;cell adhesion;cell migration;cell motility;cell-cell adhesion;cellular component movement;cellular component organization;cellular component organization or biogenesis;cellular process;immune system process;leukocyte cell-cell adhesion;leukocyte migration;locomotion;membrane docking;membrane to membrane docking;negative regulation o…	structural constituent of cytoskeleton;structural molecule activity	apical part of cell;apical plasma membrane;basolateral plasma membrane;cell division site part;cell part;cell projection;cell projection membrane;cell projection part;cleavage furrow;cytoplasm;cytoskeleton;extracellular membrane-bounded organelle;extracellular organelle;extracellular region part;extracellular vesicular exosome;extrinsic to membrane;filopodium;intracellular non-membrane-bounded or…	Leukocyte transendothelial migration;Measles;Regulation of actin cytoskeleton
P26641	P26641	Elongation factor 1-gamma	EEF1G	2	2	5.3	50.118	*	1.54888	1.33544	0	1	0	0	NaN	NaN	0	1	0	0	-0.871455	-1.29942	multi-organism process;response to biotic stimulus;response to other organism;response to stimulus;response to virus	binding;nucleic acid binding;RNA binding;translation elongation factor activity;translation factor activity, nucleic acid binding	cell part;cytoplasmic part;cytosol;eukaryotic translation elongation factor 1 complex;intracellular part;macromolecular complex;protein complex
P28288	P28288	ATP-binding cassette sub-family D member 3	ABCD3	3	3	6.2	75.475	*	0.832222	1.09936	0	1	NaN	1	NaN	NaN	0	1	-0.531768	1	-0.37346	-1.09114	carboxylic acid catabolic process;carboxylic acid metabolic process;catabolic process;cellular catabolic process;cellular component organization;cellular component organization at cellular level;cellular component organization or biogenesis;cellular component organization or biogenesis at cellular level;cellular ketone metabolic process;cellular lipid catabolic process;cellular lipid metabolic pr…	active transmembrane transporter activity;adenyl nucleotide binding;adenyl ribonucleotide binding;ATP binding;ATPase activity;ATPase activity, coupled;ATPase activity, coupled to movement of substances;ATPase activity, coupled to transmembrane movement of substances;binding;catalytic activity;hydrolase activity;hydrolase activity, acting on acid anhydrides;hydrolase activity, acting on acid anhyd…	cell part;cytoplasmic part;cytosol;integral to membrane;intracellular membrane-bounded organelle;intracellular organelle;intracellular organelle lumen;intracellular organelle part;intracellular part;intrinsic to membrane;membrane;membrane part;membrane-bounded organelle;membrane-enclosed lumen;microbody;microbody lumen;microbody membrane;microbody part;mitochondrial inner membrane;mitochondrial m…	ABC transporters;Peroxisome
P28907	P28907	ADP-ribosyl cyclase/cyclic ADP-ribose hydrolase 1	CD38	3	3	12.7	34.328	*	1.3007	1.76912	0	1.58496	NaN	1.58496	NaN	NaN	0	1.58496	0.442983	1.58496	-0.542332	-1.18946	activation of immune response;antigen receptor-mediated signaling pathway;B cell receptor signaling pathway;biological regulation;calcium ion homeostasis;cation homeostasis;cell surface receptor linked signaling pathway;cellular calcium ion homeostasis;cellular cation homeostasis;cellular chemical homeostasis;cellular divalent inorganic cation homeostasis;cellular homeostasis;cellular ion homeost…	catalytic activity;hydrolase activity;hydrolase activity, acting on glycosyl bonds;hydrolase activity, hydrolyzing N-glycosyl compounds;lyase activity;NAD+ nucleosidase activity;phosphorus-oxygen lyase activity	cell part;cell surface;integral to membrane;intracellular membrane-bounded organelle;intracellular organelle;intracellular part;intrinsic to membrane;membrane;membrane part;membrane-bounded organelle;nucleus;organelle;plasma membrane	Calcium signaling pathway;Nicotinate and nicotinamide metabolism;Pancreatic secretion;Salivary secretion
P30679	P30679	Guanine nucleotide-binding protein subunit alpha-15	GNA15	5	5	17.4	43.568	*	0.9002	1.6944	0	2.80735	1	1	NaN	NaN	0	2.80735	1	1	-0.430477	-0.554652	activation of phospholipase C activity;activation of phospholipase C activity by dopamine receptor signaling pathway;activation of phospholipase C activity by G-protein coupled receptor protein signaling pathway coupled to IP3 second messenger;activation of phospholipase C activity by muscarinic acetylcholine receptor signaling pathway;biological regulation;calcium ion homeostasis;cAMP-mediated s…	binding;catalytic activity;cation binding;G-protein beta/gamma-subunit complex binding;G-protein-coupled receptor binding;GTP binding;GTPase activity;guanyl nucleotide binding;guanyl ribonucleotide binding;hydrolase activity;hydrolase activity, acting on acid anhydrides;hydrolase activity, acting on acid anhydrides, in phosphorus-containing anhydrides;ion binding;metal ion binding;molecular trans…	cell part;extrinsic to internal side of plasma membrane;extrinsic to membrane;extrinsic to plasma membrane;heterotrimeric G-protein complex;intracellular part;macromolecular complex;membrane part;plasma membrane part;protein complex	Amoebiasis;Calcium signaling pathway;Chagas disease (American trypanosomiasis)
P31146	P31146	Coronin-1A	CORO1A	4	4	20.4	51.026	*	0.959197	1.99547	0	1.58496	1	3	NaN	NaN	0	1.58496	1	3	-1.01491	-0.183549	actin cytoskeleton organization;actin filament organization;actin filament-based process;anatomical structure homeostasis;biological adhesion;biological regulation;calcium ion transport;cation transport;cell adhesion;cell chemotaxis;cell migration;cell motility;cell projection organization;cell-substrate adhesion;cellular component assembly;cellular component assembly at cellular level;cellular c…	actin binding;actin filament binding;binding;cytoskeletal protein binding;enzyme binding;identical protein binding;kinase binding;phosphatidylinositol 3-kinase binding;protein binding;protein dimerization activity;protein homodimerization activity	actin filament;cell cortex part;cell part;cell projection;cortical actin cytoskeleton;cortical cytoskeleton;cytoplasmic membrane-bounded vesicle;cytoplasmic part;cytoplasmic vesicle;cytoplasmic vesicle membrane;cytoplasmic vesicle part;cytoskeletal part;cytoskeleton;endocytic vesicle;endocytic vesicle membrane;immunological synapse;intracellular membrane-bounded organelle;intracellular non-membra…	ko05152;Phagosome
P32942	P32942	Intercellular adhesion molecule 3	ICAM3	4	4	6.6	59.54	*	0.744107	1.44499	NaN	2	0	1	NaN	NaN	-0.723402	2	0	1	-0.810533	-0.94115	biological adhesion;biological regulation;cell adhesion;cell-cell adhesion;cellular process;regulation of biological process;regulation of immune response;regulation of immune system process;regulation of response to stimulus	binding;integrin binding;protein binding;protein complex binding;receptor binding	cell part;integral to membrane;integral to plasma membrane;intrinsic to membrane;intrinsic to plasma membrane;membrane part;plasma membrane part	Cell adhesion molecules (CAMs)
P35249	P35249	Replication factor C subunit 4	RFC4	3	3	11.6	39.681	*	1.16548	1.60081	0	NaN	1	1	NaN	NaN	0	-0.0383547	1	1	-0.340577	-1.88023	anatomical structure homeostasis;biological regulation;biosynthetic process;cell cycle;cellular biosynthetic process;cellular component organization;cellular component organization at cellular level;cellular component organization or biogenesis;cellular component organization or biogenesis at cellular level;cellular macromolecule biosynthetic process;cellular macromolecule metabolic process;cellu…	adenyl nucleotide binding;adenyl ribonucleotide binding;ATP binding;binding;catalytic activity;DNA binding;hydrolase activity;hydrolase activity, acting on acid anhydrides;hydrolase activity, acting on acid anhydrides, in phosphorus-containing anhydrides;nucleic acid binding;nucleoside-triphosphatase activity;nucleotide binding;purine nucleotide binding;purine ribonucleoside triphosphate binding;…	cell part;chromosomal part;DNA replication factor C complex;intracellular organelle part;intracellular part;macromolecular complex;nuclear part;nucleoplasm;organelle part;protein complex	DNA replication;Mismatch repair;Nucleotide excision repair
P39656	P39656	Dolichyl-diphosphooligosaccharide--protein glycosyltransferase 48 kDa subunit	DDOST	6	6	20.6	50.8	*	0.823454	1.85896	0	1	NaN	2.58496	NaN	NaN	0	1	-0.565727	2.58496	-1.34034	-0.867951	biosynthetic process;carbohydrate metabolic process;cell activation;cellular biosynthetic process;cellular carbohydrate metabolic process;cellular macromolecule biosynthetic process;cellular macromolecule metabolic process;cellular metabolic process;cellular process;cellular protein metabolic process;cotranslational protein targeting to membrane;defense response;establishment of localization;esta…	catalytic activity;dolichyl-diphosphooligosaccharide-protein glycotransferase activity;oligosaccharyl transferase activity;transferase activity;transferase activity, transferring glycosyl groups;transferase activity, transferring hexosyl groups	cell part;cytoplasmic part;endoplasmic reticulum part;integral to membrane;intracellular organelle part;intracellular part;intrinsic to membrane;macromolecular complex;membrane part;oligosaccharyltransferase complex;organelle part;protein complex	N-Glycan biosynthesis;Protein processing in endoplasmic reticulum;Various types of N-glycan biosynthesis
P42167;P42166	P42167;P42166	Lamina-associated polypeptide 2, isoforms beta/gamma;Thymopoietin;Thymopentin;Lamina-associated polypeptide 2, isoform alpha;Thymopoietin;Thymopentin	TMPO	5	5	16.3	50.67	*	0.485487	1.2293	NaN	1	1	2.58496	NaN	NaN	-0.992776	1	1	2.58496	-0.207501	-0.455006	biological regulation;regulation of biological process;regulation of biosynthetic process;regulation of cellular biosynthetic process;regulation of cellular macromolecule biosynthetic process;regulation of cellular metabolic process;regulation of cellular process;regulation of gene expression;regulation of macromolecule biosynthetic process;regulation of macromolecule metabolic process;regulation…	binding;DNA binding;lamin binding;nucleic acid binding;protein binding	cell part;chromatin;chromosomal part;envelope;integral to membrane;intracellular organelle part;intracellular part;intrinsic to membrane;membrane;membrane part;nuclear envelope;nuclear inner membrane;nuclear membrane;nuclear part;organelle envelope;organelle inner membrane;organelle membrane;organelle part
P42285	P42285	Superkiller viralicidic activity 2-like 2	SKIV2L2	4	4	7	117.8	*	0.633898	1.45126	0	1	NaN	2	NaN	NaN	0	1	-1.17028	2	-1.26415	-0.723501	cellular macromolecule metabolic process;cellular metabolic process;cellular nitrogen compound metabolic process;cellular process;macromolecule metabolic process;maturation of 5.8S rRNA;metabolic process;mRNA metabolic process;mRNA processing;ncRNA metabolic process;ncRNA processing;nitrogen compound metabolic process;nuclear mRNA splicing, via spliceosome;nucleic acid metabolic process;nucleobas…	adenyl nucleotide binding;adenyl ribonucleotide binding;ATP binding;ATPase activity;ATPase activity, coupled;ATP-dependent helicase activity;binding;catalytic activity;helicase activity;hydrolase activity;hydrolase activity, acting on acid anhydrides;hydrolase activity, acting on acid anhydrides, in phosphorus-containing anhydrides;nucleic acid binding;nucleoside-triphosphatase activity;nucleotid…	catalytic step 2 spliceosome;cell part;intracellular non-membrane-bounded organelle;intracellular organelle;intracellular organelle part;intracellular part;macromolecular complex;non-membrane-bounded organelle;nuclear part;nucleolus;organelle;organelle part;ribonucleoprotein complex;spliceosomal complex	RNA degradation
P43243	P43243	Matrin-3	MATR3	2	2	5.4	94.622	*	0.257289	0.582516	1	1.58496	NaN	0	NaN	NaN	1	1.58496	-0.966583	0	-0.694525	0.338682		binding;cation binding;ion binding;metal ion binding;nucleic acid binding;nucleotide binding;RNA binding;structural molecule activity;transition metal ion binding;zinc ion binding	cell part;intracellular organelle part;intracellular part;membrane;nuclear inner membrane;nuclear matrix;nuclear membrane;nuclear part;organelle inner membrane;organelle membrane;organelle part
P46013	P46013	Antigen KI-67	MKI67	5	5	3.1	358.69	*	0.849175	1.60616	0	1.58496	0	2.32193	NaN	NaN	0	1.58496	0	2.32193	-0.509045	-0.74983	cell cycle phase;cell cycle process;cell proliferation;cellular process;meiosis	adenyl nucleotide binding;adenyl ribonucleotide binding;ATP binding;binding;nucleotide binding;purine nucleotide binding;purine ribonucleoside triphosphate binding;purine ribonucleotide binding;ribonucleotide binding	cell part;chromosomal part;chromosome;chromosome, centromeric region;condensed chromosome;cytoplasm;intracellular non-membrane-bounded organelle;intracellular organelle;intracellular organelle part;intracellular part;non-membrane-bounded organelle;nuclear part;nucleolus;organelle;organelle part
P48634	P48634	Protein PRRC2A	PRRC2A	2	2	1.9	228.86	*	1.51654	1.41968	0	0	1	0	NaN	NaN	0	0	1	0	-0.817624	-1.52174			cell part;cytoplasm;intracellular membrane-bounded organelle;intracellular organelle;intracellular part;membrane-bounded organelle;nucleus;organelle
P55072	P55072	Transitional endoplasmic reticulum ATPase	VCP	11	11	22.5	89.321	*	0.444685	1.74695	NaN	1	2.32193	3.58496	NaN	NaN	-1.6389	1	2.32193	3.58496	-0.751005	-0.108907	activation of caspase activity;aggresome assembly;biological regulation;biosynthetic process;carbohydrate metabolic process;catabolic process;cellular biosynthetic process;cellular carbohydrate metabolic process;cellular catabolic process;cellular component assembly;cellular component assembly at cellular level;cellular component organization;cellular component organization at cellular level;cell…	adenyl nucleotide binding;adenyl ribonucleotide binding;ATP binding;ATPase activity;binding;catalytic activity;hydrolase activity;hydrolase activity, acting on acid anhydrides;hydrolase activity, acting on acid anhydrides, in phosphorus-containing anhydrides;lipid binding;nucleoside-triphosphatase activity;nucleotide binding;polyubiquitin binding;protein binding;purine nucleotide binding;purine r…	cell part;chromosomal part;cytoplasmic part;cytosol;endoplasmic reticulum;intracellular membrane-bounded organelle;intracellular organelle;intracellular organelle part;intracellular part;macromolecular complex;membrane-bounded organelle;nucleus;organelle;organelle part;proteasome complex;protein complex;site of double-strand break	Protein processing in endoplasmic reticulum
P55769	P55769	NHP2-like protein 1;NHP2-like protein 1, N-terminally processed	NHP2L1	7	7	68.8	14.173	*	0.808026	2.33618	0	0	2.32193	3.58496	NaN	NaN	0	0	2.32193	3.58496	-0.763347	-0.955576	cellular component biogenesis;cellular component biogenesis at cellular level;cellular component organization or biogenesis;cellular component organization or biogenesis at cellular level;cellular macromolecule metabolic process;cellular metabolic process;cellular nitrogen compound metabolic process;cellular process;macromolecule metabolic process;metabolic process;mRNA metabolic process;mRNA pro…	binding;nucleic acid binding;RNA binding	box C/D snoRNP complex;cell part;intracellular organelle part;intracellular part;macromolecular complex;nuclear part;nucleolar part;nucleoplasm;organelle part;ribonucleoprotein complex;small nucleolar ribonucleoprotein complex;spliceosomal complex	Ribosome biogenesis in eukaryotes;Spliceosome
P61158;Q9C0K3	P61158	Actin-related protein 3	ACTR3	3	2	18.7	47.371	*	0.915831	1.75956	0	0	NaN	2	NaN	NaN	0	0	-0.532449	2	-1.91609	-0.869261	actin cytoskeleton organization;actin filament organization;actin filament-based process;actin nucleation;anatomical structure morphogenesis;Arp2/3 complex-mediated actin nucleation;asymmetric cell division;biological regulation;cell cycle;cell cycle cytokinesis;cell cycle process;cell division;cell part morphogenesis;cell projection morphogenesis;cell projection organization;cellular component m…	adenyl nucleotide binding;adenyl ribonucleotide binding;ATP binding;binding;nucleotide binding;purine nucleotide binding;purine ribonucleoside triphosphate binding;purine ribonucleotide binding;ribonucleotide binding	Arp2/3 protein complex;cell junction;cell part;cell projection;cell-substrate junction;cytoplasmic part;cytoskeletal part;cytosol;excitatory synapse;Golgi apparatus part;Golgi membrane;hemidesmosome;intracellular non-membrane-bounded organelle;intracellular organelle;intracellular organelle part;intracellular part;lamellipodium;macromolecular complex;membrane;non-membrane-bounded organelle;organe…
P67936;CON__Q3SX28;P07951	P67936	Tropomyosin alpha-4 chain	TPM4	13	5	43.5	28.521	*	0.46779	1.09588	0	1	0	2.58496	NaN	NaN	0	1	0	2.58496	-0.91151	0.512234	actin filament-based movement;actin filament-based process;actin-mediated cell contraction;actin-myosin filament sliding;biological regulation;cellular component movement;cellular process;muscle filament sliding;regulation of ATPase activity;regulation of biological process;regulation of catabolic process;regulation of catalytic activity;regulation of cellular catabolic process;regulation of cell…	actin binding;binding;calcium ion binding;cation binding;cytoskeletal protein binding;ion binding;metal ion binding;protein binding;structural constituent of muscle;structural molecule activity	actin filament bundle;actomyosin;cell cortex part;cell part;contractile fiber part;cortical cytoskeleton;cytoplasmic part;cytoskeletal part;cytoskeleton;cytosol;filamentous actin;intracellular non-membrane-bounded organelle;intracellular organelle;intracellular organelle part;intracellular part;macromolecular complex;muscle thin filament tropomyosin;non-membrane-bounded organelle;organelle;organe…	Cardiac muscle contraction;Dilated cardiomyopathy;Hypertrophic cardiomyopathy (HCM)
Q02338	Q02338	D-beta-hydroxybutyrate dehydrogenase, mitochondrial	BDH1	2	2	10.8	38.157	*	0.533467	1.16571	0	NaN	2	0	NaN	NaN	0	-0.948974	2	0	-0.501189	-1.30472	adipose tissue development;anatomical structure development;biosynthetic process;brain development;catabolic process;cellular biosynthetic process;cellular catabolic process;cellular ketone body metabolic process;cellular lipid metabolic process;cellular metabolic process;cellular process;developmental process;ketone body biosynthetic process;ketone body catabolic process;lipid metabolic process;…	3-hydroxybutyrate dehydrogenase activity;binding;catalytic activity;lipid binding;oxidoreductase activity;oxidoreductase activity, acting on CH-OH group of donors;oxidoreductase activity, acting on the CH-OH group of donors, NAD or NADP as acceptor;phospholipid binding	cell part;cytoplasmic part;intracellular membrane-bounded organelle;intracellular organelle;intracellular organelle lumen;intracellular organelle part;intracellular part;membrane;membrane-bounded organelle;membrane-enclosed lumen;mitochondrial inner membrane;mitochondrial matrix;mitochondrial membrane;mitochondrial part;nucleus;organelle;organelle inner membrane;organelle lumen;organelle membrane…	Butanoate metabolism;Synthesis and degradation of ketone bodies
Q02880	Q02880	DNA topoisomerase 2-beta	TOP2B	8	5	6.4	183.26	*	0.972473	2.07241	0	1	0	2.80735	NaN	NaN	0	1	0	2.80735	-1.29285	-0.948307	anatomical structure development;anatomical structure morphogenesis;axonogenesis;biosynthetic process;cell cycle process;cell migration;cell motility;cell part morphogenesis;cell projection morphogenesis;cell projection organization;cellular biosynthetic process;cellular component morphogenesis;cellular component movement;cellular component organization;cellular component organization at cellular…	adenyl nucleotide binding;adenyl ribonucleotide binding;ATP binding;ATPase activity;ATPase activity, coupled;binding;catalytic activity;cation binding;chromatin binding;DNA binding;DNA topoisomerase (ATP-hydrolyzing) activity;DNA topoisomerase activity;DNA-dependent ATPase activity;hydrolase activity;hydrolase activity, acting on acid anhydrides;hydrolase activity, acting on acid anhydrides, in p…	cell part;chromatin remodeling complex;chromosomal part;cytoplasmic part;cytosol;intracellular organelle part;intracellular part;macromolecular complex;nuclear chromosome part;nuclear part;nucleoplasm;organelle part;protein complex;SWI/SNF-type complex;synaptonemal complex;WINAC complex
Q13045	Q13045	Protein flightless-1 homolog	FLII	7	7	8.7	144.75	*	0.877436	2.051	NaN	1	0	2.80735	NaN	NaN	-0.415677	1	0	2.80735	-0.938573	-1.46758	biological regulation;biosynthetic process;cellular biosynthetic process;cellular macromolecule biosynthetic process;cellular macromolecule metabolic process;cellular metabolic process;cellular nitrogen compound metabolic process;cellular process;developmental process;macromolecule biosynthetic process;macromolecule metabolic process;metabolic process;multicellular organismal development;multicel…	actin binding;binding;cytoskeletal protein binding;protein binding	adherens junction;anchoring junction;cell junction;cell part;cell-substrate adherens junction;cell-substrate junction;centrosome;cytoplasm;cytoplasmic part;cytoskeletal part;focal adhesion;intracellular membrane-bounded organelle;intracellular non-membrane-bounded organelle;intracellular organelle;intracellular organelle part;intracellular part;membrane-bounded organelle;microtubule organizing ce…
Q13423	Q13423	NAD(P) transhydrogenase, mitochondrial	NNT	6	6	7.5	113.89	*	1.33638	1.97757	1	1	1	2.80735	NaN	NaN	1	1	1	2.80735	-0.29522	-0.756242	acetyl-CoA catabolic process;acetyl-CoA metabolic process;catabolic process;cellular catabolic process;cellular metabolic process;cellular process;coenzyme catabolic process;coenzyme metabolic process;cofactor catabolic process;cofactor metabolic process;metabolic process;reactive oxygen species metabolic process;small molecule metabolic process;tricarboxylic acid cycle	binding;catalytic activity;cation transmembrane transporter activity;coenzyme binding;cofactor binding;hydrogen ion transmembrane transporter activity;inorganic cation transmembrane transporter activity;ion transmembrane transporter activity;monovalent inorganic cation transmembrane transporter activity;NAD binding;NAD(P)+ transhydrogenase (AB-specific) activity;NAD(P)+ transhydrogenase (B-specif…	cell part;cytoplasmic part;integral to membrane;intracellular organelle part;intracellular part;intrinsic to membrane;membrane part;mitochondrial membrane part;mitochondrial part;mitochondrial respiratory chain;organelle part;respiratory chain	Nicotinate and nicotinamide metabolism
Q14103;O14979	Q14103	Heterogeneous nuclear ribonucleoprotein D0	HNRNPD	3	3	9	38.434	*	0.817303	1.59678	NaN	0	1	1.58496	NaN	NaN	-1.10525	0	1	1.58496	-1.52531	-0.928404	biological regulation;biosynthetic process;catabolic process;cellular biosynthetic process;cellular catabolic process;cellular macromolecule biosynthetic process;cellular macromolecule catabolic process;cellular macromolecule metabolic process;cellular metabolic process;cellular nitrogen compound metabolic process;cellular process;macromolecule biosynthetic process;macromolecule catabolic process…	binding;DNA binding;double-stranded DNA binding;mRNA binding;nucleic acid binding;nucleotide binding;poly(A) RNA binding;poly(G) RNA binding;poly-purine tract binding;RNA binding;sequence-specific DNA binding;single-stranded DNA binding;single-stranded RNA binding;structure-specific DNA binding;telomeric DNA binding	cell part;cytoplasm;cytoplasmic part;cytosol;intracellular membrane-bounded organelle;intracellular organelle;intracellular organelle part;intracellular part;macromolecular complex;membrane-bounded organelle;nuclear part;nucleoplasm;nucleus;organelle;organelle part;ribonucleoprotein complex;spliceosomal complex
Q14152	Q14152	Eukaryotic translation initiation factor 3 subunit A	EIF3A	8	8	9.9	166.57	*	0.866014	1.79528	0	1.58496	0	2.58496	NaN	NaN	0	1.58496	0	2.58496	-0.990263	-0.515341	biological regulation;cellular component assembly;cellular component assembly at cellular level;cellular component organization;cellular component organization at cellular level;cellular component organization or biogenesis;cellular component organization or biogenesis at cellular level;cellular macromolecular complex assembly;cellular macromolecular complex subunit organization;cellular process;…	binding;nucleic acid binding;RNA binding;structural molecule activity;translation factor activity, nucleic acid binding;translation initiation factor activity	cell part;cytoplasmic part;cytosol;eukaryotic 43S preinitiation complex;eukaryotic 48S preinitiation complex;eukaryotic translation initiation factor 3 complex;intracellular non-membrane-bounded organelle;intracellular organelle;intracellular organelle part;intracellular part;macromolecular complex;non-membrane-bounded organelle;nuclear part;nucleolus;organelle;organelle part;protein complex;ribo…	RNA transport
Q14669	Q14669	E3 ubiquitin-protein ligase TRIP12	TRIP12	5	5	5	220.43	*	0.967252	1.58281	1.58496	1.58496	NaN	0	NaN	NaN	1.58496	1.58496	-0.0860179	0	-1.30133	-0.322329	biological regulation;cellular macromolecule metabolic process;cellular metabolic process;cellular nitrogen compound metabolic process;cellular process;cellular protein metabolic process;cellular response to stimulus;cellular response to stress;developmental process;DNA metabolic process;DNA repair;embryo development;macromolecule metabolic process;macromolecule modification;metabolic process;neg…	acid-amino acid ligase activity;binding;catalytic activity;hormone receptor binding;ligase activity;ligase activity, forming carbon-nitrogen bonds;nuclear hormone receptor binding;protein binding;receptor binding;small conjugating protein ligase activity;thyroid hormone receptor binding;transcription factor binding;ubiquitin-protein ligase activity	cell part;cytoplasm;intracellular organelle part;intracellular part;nuclear part;nucleoplasm;organelle part	Ubiquitin mediated proteolysis
Q14980	Q14980	Nuclear mitotic apparatus protein 1	NUMA1	20	20	15.3	238.26	*	1.17266	3.29739	3.16992	4.52356	1	1	NaN	NaN	3.16992	4.52356	1	1	-1.26298	-0.485044	anaphase;cell cycle phase;cell cycle process;cell differentiation;cell division;cellular component organization;cellular component organization at cellular level;cellular component organization or biogenesis;cellular component organization or biogenesis at cellular level;cellular developmental process;cellular process;cytoskeleton organization;developmental process;epithelial cell differentiation…	structural molecule activity	apical part of cell;cell part;chromosome;cytoplasmic part;cytoskeletal part;cytosol;intracellular non-membrane-bounded organelle;intracellular organelle;intracellular organelle part;intracellular part;macromolecular complex;microtubule;non-membrane-bounded organelle;nuclear matrix;nuclear part;nucleoplasm;organelle;organelle part;protein complex;spindle microtubule;spindle pole
Q3MHD2	Q3MHD2	Protein LSM12 homolog	LSM12	2	2	19	21.701	*	0.84905	1.08827	0	0	1.58496	1	NaN	NaN	0	0	1.58496	1	-0.59816	-0.285903
Q6PD62	Q6PD62	RNA polymerase-associated protein CTR9 homolog	CTR9	6	6	11.3	133.5	*	0.96487	1.23259	1	1	NaN	2	NaN	NaN	1	1	0.115949	2	-0.459367	0.0521566	biological regulation;biosynthetic process;cell fate commitment;cell fate commitment involved in formation of primary germ layers;cell surface receptor linked signaling pathway;cellular biosynthetic process;cellular component organization;cellular component organization at cellular level;cellular component organization or biogenesis;cellular component organization or biogenesis at cellular level;…		Cdc73/Paf1 complex;cell part;chromatin;chromosomal part;intracellular organelle part;intracellular part;macromolecular complex;nuclear body;nuclear part;nuclear speck;nucleoplasm part;organelle part;protein complex;transcription elongation factor complex;transcriptionally active chromatin
Q6Y7W6	Q6Y7W6	PERQ amino acid-rich with GYF domain-containing protein 2	GIGYF2	4	4	6.2	150.07	*	1.03918	1.76824	2	2	0	2.32193	NaN	NaN	2	2	0	2.32193	-0.128663	-0.24686	adult behavior;adult locomotory behavior;anatomical structure homeostasis;behavior;biological regulation;cell death;cell differentiation;cell differentiation in spinal cord;cell surface receptor linked signaling pathway;cellular developmental process;cellular macromolecule metabolic process;cellular metabolic process;cellular process;cellular protein metabolic process;cellular response to stimulu…
Q7Z2W4	Q7Z2W4	Zinc finger CCCH-type antiviral protein 1	ZC3HAV1	5	5	9.2	101.43	*	0.918653	1.49673	1	2	0	1	NaN	NaN	1	2	0	1	0.240961	-1.23441	biological regulation;cellular process;cellular response to chemical stimulus;cellular response to dsRNA;cellular response to exogenous dsRNA;cellular response to organic substance;cellular response to stimulus;defense response;defense response to virus;immune effector process;immune response;immune system process;innate immune response;multi-organism process;negative regulation of biological pro…	binding;catalytic activity;cation binding;ion binding;metal ion binding;NAD+ ADP-ribosyltransferase activity;nucleic acid binding;RNA binding;transferase activity;transferase activity, transferring glycosyl groups;transferase activity, transferring pentosyl groups;transition metal ion binding;zinc ion binding	cell part;cytoplasm;cytoplasmic part;Golgi apparatus;intracellular membrane-bounded organelle;intracellular organelle;intracellular part;membrane;membrane-bounded organelle;nucleus;organelle;plasma membrane
Q8IZL8	Q8IZL8	Proline-, glutamic acid- and leucine-rich protein 1	PELP1	4	4	6.5	119.7	*	0.641716	1.28757	1	1	NaN	2	NaN	NaN	1	1	-0.736914	2	-0.9686	0.0250052	biosynthetic process;cellular biosynthetic process;cellular macromolecule biosynthetic process;cellular macromolecule metabolic process;cellular metabolic process;cellular nitrogen compound metabolic process;cellular process;macromolecule biosynthetic process;macromolecule metabolic process;metabolic process;nitrogen compound metabolic process;nucleic acid metabolic process;nucleobase-containing …		cell part;cytoplasm;histone methyltransferase complex;intracellular organelle part;intracellular part;macromolecular complex;methyltransferase complex;MLL1 complex;nuclear part;nucleoplasm part;organelle part;protein complex
Q92542	Q92542	Nicastrin	NCSTN	3	3	8.9	78.41	*	1.27468	1.61482	0	1.58496	0	1	NaN	NaN	0	1.58496	0	1	-0.8241	-1.11306	amyloid precursor protein catabolic process;amyloid precursor protein metabolic process;beta-amyloid metabolic process;biological regulation;catabolic process;cell activation;cell proliferation;cell surface receptor linked signaling pathway;cellular macromolecule metabolic process;cellular metabolic process;cellular process;cellular protein metabolic process;cellular response to stimulus;enzyme l…	catalytic activity;endopeptidase activity;hydrolase activity;peptidase activity;peptidase activity, acting on L-amino acid peptides	cell part;cytoplasmic membrane-bounded vesicle;cytoplasmic part;cytoplasmic vesicle;endoplasmic reticulum;Golgi apparatus;integral to membrane;integral to plasma membrane;intracellular membrane-bounded organelle;intracellular organelle;intracellular organelle part;intracellular part;intrinsic to membrane;intrinsic to plasma membrane;lysosomal membrane;melanosome;membrane;membrane part;membrane-bo…	Alzheimer's disease;Notch signaling pathway
Q96CS3;REV__Q9C000;P08709	Q96CS3	FAS-associated factor 2	FAF2	3	3	11.9	52.623	*	0.481592	0.943307	0	NaN	0	1.58496	NaN	NaN	0	-0.933523	0	1.58496	-0.238795	-1.3221	anatomical structure morphogenesis;biological regulation;blood coagulation, extrinsic pathway;cellular macromolecule metabolic process;cellular metabolic process;cellular process;cellular protein metabolic process;circadian rhythm;developmental process;macromolecule metabolic process;macromolecule modification;metabolic process;negative regulation of apoptosis;negative regulation of biological pr…	binding;calcium ion binding;catalytic activity;cation binding;endopeptidase activity;enzyme binding;hydrolase activity;ion binding;metal ion binding;peptidase activity;peptidase activity, acting on L-amino acid peptides;protein binding;serine hydrolase activity;serine-type endopeptidase activity;serine-type peptidase activity;small conjugating protein binding;ubiquitin binding;ubiquitin protein l…	Cdc48p-Npl4p-Ufd1p AAA ATPase complex;cell part;cytoplasmic part;endoplasmic reticulum lumen;endoplasmic reticulum part;extracellular region;extracellular region part;extracellular space;Golgi apparatus part;Golgi lumen;intracellular organelle lumen;intracellular organelle part;intracellular part;lipid particle;macromolecular complex;membrane;membrane part;membrane-enclosed lumen;organelle;organe…	Complement and coagulation cascades
Q96RT1	Q96RT1	Protein LAP2	ERBB2IP	2	2	2.4	158.3	*	0.727488	1.27367	0	1.58496	NaN	1	NaN	NaN	0	1.58496	-0.819704	1	-0.726982	-0.937738	asymmetric protein localization;basal protein localization;biological adhesion;biological regulation;cell adhesion;cell cycle;cell growth;cell surface receptor linked signaling pathway;cellular component organization;cellular component organization at cellular level;cellular component organization or biogenesis;cellular component organization or biogenesis at cellular level;cellular process;cellu…	binding;ErbB-2 class receptor binding;protein binding;receptor binding;structural constituent of cytoskeleton;structural molecule activity	basal plasma membrane;basement membrane;cell junction;cell part;cell-substrate junction;cytoplasm;extracellular matrix part;extracellular region part;hemidesmosome;intracellular membrane-bounded organelle;intracellular organelle;intracellular organelle part;intracellular part;membrane;membrane part;membrane-bounded organelle;nuclear membrane;nuclear part;nucleus;organelle;organelle membrane;organ…	NOD-like receptor signaling pathway
Q96T88;Q96PU4	Q96T88	E3 ubiquitin-protein ligase UHRF1	UHRF1	8	8	12.4	89.813	*	0.809799	1.90081	0	1.58496	0	3	NaN	NaN	0	1.58496	0	3	-0.883031	-0.626098	biological regulation;biosynthetic process;catabolic process;cell cycle;cell differentiation;cell proliferation;cellular biosynthetic process;cellular catabolic process;cellular component organization;cellular component organization at cellular level;cellular component organization or biogenesis;cellular component organization or biogenesis at cellular level;cellular developmental process;cellula…	acid-amino acid ligase activity;binding;catalytic activity;cation binding;chromatin binding;core promoter proximal region DNA binding;core promoter proximal region sequence-specific DNA binding;DNA binding;histone binding;identical protein binding;ion binding;ligase activity;ligase activity, forming carbon-nitrogen bonds;metal ion binding;methylated histone residue binding;methyl-CpG binding;nucl…	cell part;chromatin;chromosomal part;euchromatin;heterochromatin;intracellular organelle part;intracellular part;nuclear chromatin;nuclear chromosome part;nuclear heterochromatin;nuclear matrix;nuclear part;organelle part;replication fork
Q9BX67	Q9BX67	Junctional adhesion molecule C	JAM3	4	4	16.1	35.02	*	0.921711	1.28352	0	2	1	1.58496	NaN	NaN	0	2	1	1.58496	-0.123443	-0.151106	adaptive immune response;anatomical structure development;anatomical structure formation involved in morphogenesis;angiogenesis;axon ensheathment;biological adhesion;biological regulation;blood coagulation;cell adhesion;cell development;cell differentiation;cell migration;cell motility;cell-cell adhesion;cell-matrix adhesion;cell-substrate adhesion;cellular component movement;cellular development…		anchoring junction;cell junction;cell part;cell-cell contact zone;cell-cell junction;desmosome;extracellular region part;extracellular space;integral to membrane;intrinsic to membrane;membrane;membrane part;occluding junction;paranodal junction;plasma membrane;Schmidt-Lanterman incisure;tight junction	Cell adhesion molecules (CAMs);Epithelial cell signaling in Helicobacter pylori infection;Leukocyte transendothelial migration;Tight junction
Q9BXP5	Q9BXP5	Serrate RNA effector molecule homolog	SRRT	2	2	2.5	100.67	*	0.209739	0.384514	NaN	0	0	1	NaN	NaN	-1.08548	0	0	1	-0.912633	0.100866	biological regulation;biosynthetic process;cell proliferation;cellular biosynthetic process;cellular macromolecule biosynthetic process;cellular macromolecule metabolic process;cellular metabolic process;cellular nitrogen compound metabolic process;cellular process;developmental process;macromolecule biosynthetic process;macromolecule metabolic process;metabolic process;ncRNA metabolic process;nc…	binding;DNA binding;nucleic acid binding	cell part;cytoplasm;intracellular organelle part;intracellular part;nuclear part;nucleoplasm;organelle part
Q9BYD6	Q9BYD6	39S ribosomal protein L1, mitochondrial	MRPL1	3	3	16.9	36.908	*	0.391229	0.699037	NaN	0	0	1.58496	NaN	NaN	-0.81548	0	0	1.58496	-0.480967	-0.532366	biosynthetic process;cellular biosynthetic process;cellular macromolecule biosynthetic process;cellular macromolecule metabolic process;cellular metabolic process;cellular process;cellular protein metabolic process;macromolecule biosynthetic process;macromolecule metabolic process;metabolic process;primary metabolic process;protein metabolic process;translation	binding;nucleic acid binding;RNA binding;structural constituent of ribosome;structural molecule activity	cell part;cytoplasmic part;intracellular membrane-bounded organelle;intracellular organelle;intracellular organelle part;intracellular part;large ribosomal subunit;macromolecular complex;membrane-bounded organelle;mitochondrion;organelle;organelle part;ribonucleoprotein complex
Q9C005	Q9C005	Protein dpy-30 homolog	DPY30	2	2	36.4	11.25	*	0.999954	2.48462	1	NaN	1.58496	3	NaN	NaN	1	-0.75303	1.58496	3	-1.23899	-1.31427	biological regulation;biosynthetic process;cellular biosynthetic process;cellular component organization;cellular component organization at cellular level;cellular component organization or biogenesis;cellular component organization or biogenesis at cellular level;cellular macromolecule biosynthetic process;cellular macromolecule metabolic process;cellular metabolic process;cellular nitrogen comp…		cell part;chromatin remodeling complex;cytoplasmic part;Golgi apparatus;Golgi apparatus part;histone methyltransferase complex;intracellular membrane-bounded organelle;intracellular organelle;intracellular organelle part;intracellular part;macromolecular complex;membrane-bounded organelle;methyltransferase complex;nuclear part;nucleoplasm part;organelle;organelle part;protein complex;Set1C/COMPAS…
Q9NP66	Q9NP66	High mobility group protein 20A	HMG20A	2	2	8.4	40.143	*	1.10458	1.6042	1	1	NaN	0	NaN	NaN	1	1	-0.831642	0	-1.57389	-1.05034	biological regulation;biosynthetic process;cellular biosynthetic process;cellular component organization;cellular component organization at cellular level;cellular component organization or biogenesis;cellular component organization or biogenesis at cellular level;cellular macromolecule biosynthetic process;cellular macromolecule metabolic process;cellular metabolic process;cellular nitrogen comp…	binding;DNA binding;nucleic acid binding;nucleic acid binding transcription factor activity;sequence-specific DNA binding transcription factor activity	cell part;intracellular membrane-bounded organelle;intracellular organelle;intracellular part;membrane-bounded organelle;nucleus;organelle
Q9NUD5	Q9NUD5	Zinc finger CCHC domain-containing protein 3	ZCCHC3	9	9	26.5	43.618	*	1.38539	3.17834	1	1	2.80735	3.70044	NaN	NaN	1	1	2.80735	3.70044	-0.489335	-1.61344		binding;cation binding;ion binding;metal ion binding;nucleic acid binding;transition metal ion binding;zinc ion binding
Q9UEY8	Q9UEY8	Gamma-adducin	ADD3	11	11	20.8	79.154	*	0.920944	2.6965	NaN	2.58496	2	2.80735	NaN	NaN	-1.11631	2.58496	2	2.80735	-1.04119	-1.21381		binding;cation binding;ion binding;metal ion binding;structural constituent of cytoskeleton;structural molecule activity	cell cortex;cell junction;cell part;cell-cell junction;chromosome;condensed chromosome;condensed nuclear chromosome;cytoplasmic part;cytoskeleton;intracellular non-membrane-bounded organelle;intracellular organelle;intracellular organelle part;intracellular part;membrane;non-membrane-bounded organelle;nuclear chromosome;nuclear part;organelle;organelle part;plasma membrane
Q9UHB6	Q9UHB6	LIM domain and actin-binding protein 1	LIMA1	6	6	9.5	85.225	*	0.862019	2.21921	NaN	2	0	2.58496	NaN	NaN	-0.682739	2	0	2.58496	-0.854726	-1.63257	actin cytoskeleton organization;actin filament bundle assembly;actin filament organization;actin filament-based process;biological regulation;cell projection organization;cellular component assembly;cellular component assembly at cellular level;cellular component organization;cellular component organization at cellular level;cellular component organization or biogenesis;cellular component organiz…	actin binding;actin filament binding;actin monomer binding;binding;cation binding;cytoskeletal protein binding;ion binding;metal ion binding;protein binding;transition metal ion binding;zinc ion binding	actin filament bundle;actomyosin;adherens junction;anchoring junction;cell junction;cell part;cell-substrate adherens junction;cell-substrate junction;cytoplasm;cytoskeletal part;focal adhesion;intracellular organelle part;intracellular part;membrane;organelle part;plasma membrane;stress fiber
Q9Y262	Q9Y262	Eukaryotic translation initiation factor 3 subunit L	EIF3L	6	6	13.7	66.726	*	0.900159	1.83497	0	0	0	2.32193	NaN	NaN	0	0	0	2.32193	-0.630548	-1.87842	biological regulation;cellular component assembly;cellular component assembly at cellular level;cellular component organization;cellular component organization at cellular level;cellular component organization or biogenesis;cellular component organization or biogenesis at cellular level;cellular macromolecular complex assembly;cellular macromolecular complex subunit organization;cellular process;…	binding;nucleic acid binding;RNA binding;translation factor activity, nucleic acid binding;translation initiation factor activity	cell part;cytoplasmic part;eukaryotic 43S preinitiation complex;eukaryotic 48S preinitiation complex;eukaryotic translation initiation factor 3 complex;intracellular part;macromolecular complex;protein complex;ribonucleoprotein complex;translation preinitiation complex
Q9Y277	Q9Y277	Voltage-dependent anion-selective channel protein 3	VDAC3	3	3	10.6	30.658	*	1.02472	1.57253	0	1	0	1.58496	NaN	NaN	0	1	0	1.58496	-1.60705	-0.245526	adenine transport;cellular process;establishment of localization;nitrogen compound transport;nucleobase transport;nucleobase-containing compound transport;purine base transport;purine-containing compound transmembrane transport;transmembrane transport;transport	anion channel activity;anion transmembrane transporter activity;binding;channel activity;gated channel activity;ion channel activity;ion transmembrane transporter activity;nucleotide binding;passive transmembrane transporter activity;porin activity;substrate-specific channel activity;substrate-specific transmembrane transporter activity;substrate-specific transporter activity;transmembrane transp…	cell part;cytoplasmic part;intracellular organelle part;intracellular part;macromolecular complex;membrane;membrane part;mitochondrial membrane;mitochondrial outer membrane;mitochondrial part;organelle membrane;organelle outer membrane;organelle part;outer membrane;pore complex;protein complex	Calcium signaling pathway;Huntington's disease;Parkinson's disease
Q9Y520	Q9Y520	Protein PRRC2C	PRRC2C	4	4	1.5	316.91	*	0.606597	1.12587	NaN	0	1.58496	1	NaN	NaN	-0.748751	0	1.58496	1	-1.14739	-0.186252
Q9Y608	Q9Y608	Leucine-rich repeat flightless-interacting protein 2	LRRFIP2	6	6	9	82.17	*	0.460229	1.55889	NaN	1	1	3.32193	NaN	NaN	-1.43449	1	1	3.32193	-0.80375	-0.370315	biological regulation;cell surface receptor linked signaling pathway;cellular process;cellular response to stimulus;regulation of biological process;regulation of cellular process;response to stimulus;signal transduction;Wnt receptor signaling pathway
Q9Y6C9	Q9Y6C9	Mitochondrial carrier homolog 2	MTCH2	3	3	19.1	33.331	*	0.707019	1.11934	0	1.58496	0	1.58496	NaN	NaN	0	1.58496	0	1.58496	0.0427312	-0.69645	establishment of localization;transport		cell part;cytoplasmic part;integral to membrane;intracellular membrane-bounded organelle;intracellular organelle;intracellular organelle part;intracellular part;intrinsic to membrane;membrane;membrane part;membrane-bounded organelle;mitochondrial inner membrane;mitochondrial membrane;mitochondrial part;mitochondrion;organelle;organelle inner membrane;organelle membrane;organelle part
O14578	O14578	Citron Rho-interacting kinase	CIT	3	3	1.4	231.43		0.831084	1.29955	0	1	NaN	1	NaN	0	0	1	-0.25915	1	-1.72868	0	anatomical structure development;biological regulation;cell cycle phase;cell cycle process;cell differentiation;cell projection organization;cellular component organization;cellular component organization at cellular level;cellular component organization or biogenesis;cellular component organization or biogenesis at cellular level;cellular developmental process;cellular process;cellular response …	adenyl nucleotide binding;adenyl ribonucleotide binding;ATP binding;binding;catalytic activity;cation binding;enzyme regulator activity;GTPase regulator activity;ion binding;kinase activity;lipid binding;metal ion binding;nucleoside-triphosphatase regulator activity;nucleotide binding;phospholipid binding;phosphotransferase activity, alcohol group as acceptor;protein kinase activity;protein serin…	actin cytoskeleton;cell part;cell projection;cytoplasmic part;cytoskeleton;intracellular membrane-bounded organelle;intracellular non-membrane-bounded organelle;intracellular organelle;intracellular part;membrane-bounded organelle;non-membrane-bounded organelle;organelle;ruffle;vacuole
O43660	O43660	Pleiotropic regulator 1	PLRG1	2	2	7	57.193		0.750049	0.465369	0	0	0	0	NaN	0	0	0	0	0	-0.930738	0	cellular macromolecule metabolic process;cellular metabolic process;cellular nitrogen compound metabolic process;cellular process;macromolecule metabolic process;metabolic process;mRNA metabolic process;mRNA processing;nitrogen compound metabolic process;nuclear mRNA splicing, via spliceosome;nucleic acid metabolic process;nucleobase-containing compound metabolic process;primary metabolic process…	molecular transducer activity;protein binding transcription factor activity;signal transducer activity;transcription cofactor activity;transcription corepressor activity;transcription factor binding transcription factor activity	catalytic step 2 spliceosome;cell part;intracellular organelle part;intracellular part;macromolecular complex;nuclear body;nuclear part;nuclear speck;nucleoplasm part;organelle part;ribonucleoprotein complex;spliceosomal complex	Spliceosome
O75529	O75529	TAF5-like RNA polymerase II p300/CBP-associated factor-associated factor 65 kDa subunit 5L	TAF5L	2	2	5.4	66.155		0.0815368	0.168213	0	1.58496	NaN	NaN	0	0	0	1.58496	-0.553962	-0.358147	0	0	biosynthetic process;cellular biosynthetic process;cellular component organization;cellular component organization at cellular level;cellular component organization or biogenesis;cellular component organization or biogenesis at cellular level;cellular macromolecule biosynthetic process;cellular macromolecule metabolic process;cellular metabolic process;cellular nitrogen compound metabolic process…	nucleic acid binding transcription factor activity;protein binding transcription factor activity;sequence-specific DNA binding transcription factor activity;transcription coactivator activity;transcription cofactor activity;transcription factor binding transcription factor activity	cell part;histone acetyltransferase complex;intracellular organelle part;intracellular part;macromolecular complex;nuclear part;nucleoplasm part;organelle part;protein complex;SAGA-type complex;STAGA complex;transcription factor complex;transcription factor TFTC complex	Basal transcription factors
P09661	P09661	U2 small nuclear ribonucleoprotein A	SNRPA1	8	8	53.3	28.415		0.527674	2.07501	0	NaN	2.80735	3.58496	NaN	0	0	-1.08247	2.80735	3.58496	-1.4951	0	cellular macromolecule metabolic process;cellular metabolic process;cellular nitrogen compound metabolic process;cellular process;macromolecule metabolic process;metabolic process;mRNA metabolic process;mRNA processing;nitrogen compound metabolic process;nuclear mRNA splicing, via spliceosome;nucleic acid metabolic process;nucleobase-containing compound metabolic process;primary metabolic process…	binding;nucleic acid binding;RNA binding	catalytic step 2 spliceosome;cell part;intracellular organelle part;intracellular part;macromolecular complex;nuclear part;nucleoplasm;organelle part;ribonucleoprotein complex;small nuclear ribonucleoprotein complex;spliceosomal complex;U2 snRNP	Spliceosome
P09874	P09874	Poly [ADP-ribose] polymerase 1	PARP1	8	8	16.1	113.08		0.758415	2.19782	NaN	1.58496	2.32193	3	NaN	0	-0.864887	1.58496	2.32193	3	-1.37463	0	anatomical structure homeostasis;base-excision repair;biological regulation;biosynthetic process;cell surface receptor linked signaling pathway;cellular biosynthetic process;cellular component organization;cellular component organization at cellular level;cellular component organization or biogenesis;cellular component organization or biogenesis at cellular level;cellular macromolecule metabolic …	binding;catalytic activity;cation binding;coenzyme binding;cofactor binding;DNA binding;ion binding;metal ion binding;NAD binding;NAD+ ADP-ribosyltransferase activity;nucleic acid binding;nucleotide binding;transferase activity;transferase activity, transferring glycosyl groups;transferase activity, transferring pentosyl groups;transition metal ion binding;zinc ion binding	cell part;envelope;intracellular non-membrane-bounded organelle;intracellular organelle;intracellular organelle part;intracellular part;macromolecular complex;non-membrane-bounded organelle;nuclear envelope;nuclear part;nucleolus;nucleoplasm part;organelle;organelle envelope;organelle part;protein complex;transcription factor complex	Base excision repair
P10599	P10599	Thioredoxin	TXN	2	2	26.7	11.737		0.397406	0.73009	0	NaN	1	1	NaN	0	0	-1.0024	1	1	-0.961378	0	antibiotic metabolic process;biological regulation;biosynthetic process;carbohydrate homeostasis;cell communication;cell proliferation;cell redox homeostasis;cell-cell signaling;cellular biosynthetic process;cellular chemical homeostasis;cellular component movement;cellular glucose homeostasis;cellular homeostasis;cellular macromolecule biosynthetic process;cellular macromolecule metabolic proces…	catalytic activity;disulfide oxidoreductase activity;electron carrier activity;oxidoreductase activity;oxidoreductase activity, acting on a sulfur group of donors;peptide disulfide oxidoreductase activity;protein disulfide oxidoreductase activity	axon;cell body;cell part;cell projection;cytoplasmic part;cytosol;dendrite;extracellular region;intracellular membrane-bounded organelle;intracellular organelle;intracellular organelle part;intracellular part;membrane-bounded organelle;mitochondrion;neuron projection;neuronal cell body;nuclear part;nucleoplasm;organelle;organelle part
P13639	P13639	Elongation factor 2	EEF2	12	12	23.2	95.337		1.44449	2.46759	1.58496	3	1.58496	3.70044	0	0	1.58496	3	1.58496	3.70044	0	0	biosynthetic process;cellular biosynthetic process;cellular macromolecule biosynthetic process;cellular macromolecule metabolic process;cellular metabolic process;cellular process;macromolecule biosynthetic process;macromolecule metabolic process;metabolic process;translational elongation	binding;catalytic activity;GTP binding;GTPase activity;guanyl nucleotide binding;guanyl ribonucleotide binding;hydrolase activity;hydrolase activity, acting on acid anhydrides;hydrolase activity, acting on acid anhydrides, in phosphorus-containing anhydrides;nucleic acid binding;nucleoside-triphosphatase activity;nucleotide binding;purine nucleotide binding;purine ribonucleoside triphosphate bind…	cell part;cytoplasmic part;cytosol;intracellular part;macromolecular complex;polysome;ribonucleoprotein complex
P18859	P18859	ATP synthase-coupling factor 6, mitochondrial	ATP5J	4	4	45.4	12.587		0.648527	1.55592	0	0	2.32193	2.58496	NaN	0	0	0	2.32193	2.58496	-0.658391	0	ATP biosynthetic process;ATP catabolic process;ATP metabolic process;ATP synthesis coupled proton transport;biosynthetic process;catabolic process;cation transport;cellular biosynthetic process;cellular catabolic process;cellular metabolic process;cellular nitrogen compound biosynthetic process;cellular nitrogen compound catabolic process;cellular nitrogen compound metabolic process;cellular proc…	cation transmembrane transporter activity;hydrogen ion transmembrane transporter activity;inorganic cation transmembrane transporter activity;ion transmembrane transporter activity;monovalent inorganic cation transmembrane transporter activity;substrate-specific transmembrane transporter activity;substrate-specific transporter activity;transmembrane transporter activity;transporter activity	cell part;cytoplasmic part;intracellular organelle part;intracellular part;macromolecular complex;membrane part;mitochondrial membrane part;mitochondrial part;mitochondrial proton-transporting ATP synthase complex;mitochondrial proton-transporting ATP synthase complex, coupling factor F(o);organelle part;protein complex;proton-transporting ATP synthase complex;proton-transporting ATP synthase com…	Alzheimer's disease;Huntington's disease;Oxidative phosphorylation;Parkinson's disease
P21912	P21912	Succinate dehydrogenase [ubiquinone] iron-sulfur subunit, mitochondrial	SDHB	6	6	23.9	31.629		1.07348	2.08814	0	1	2	2.32193	NaN	0	0	1	2	2.32193	-1.51531	0	acetyl-CoA catabolic process;acetyl-CoA metabolic process;carboxylic acid metabolic process;catabolic process;cellular catabolic process;cellular ketone metabolic process;cellular metabolic process;cellular process;coenzyme catabolic process;coenzyme metabolic process;cofactor catabolic process;cofactor metabolic process;dicarboxylic acid metabolic process;electron transport chain;generation of p…	2 iron, 2 sulfur cluster binding;3 iron, 4 sulfur cluster binding;4 iron, 4 sulfur cluster binding;binding;catalytic activity;cation binding;cofactor binding;electron carrier activity;ion binding;iron-sulfur cluster binding;metal cluster binding;metal ion binding;oxidoreductase activity;oxidoreductase activity, acting on the CH-CH group of donors;oxidoreductase activity, acting on the CH-CH group…	cell part;cytoplasmic part;fumarate reductase complex;intracellular organelle part;intracellular part;macromolecular complex;membrane part;mitochondrial membrane part;mitochondrial part;mitochondrial respiratory chain complex II;organelle part;protein complex;succinate dehydrogenase complex;succinate dehydrogenase complex (ubiquinone)	Alzheimer's disease;Citrate cycle (TCA cycle);Huntington's disease;Oxidative phosphorylation;Parkinson's disease
P24539	P24539	ATP synthase F(0) complex subunit B1, mitochondrial	ATP5F1	3	3	13.7	28.908		1.06217	0.824505	0	1	NaN	1	NaN	0	0	1	0.736681	1	-0.280669	0	ATP biosynthetic process;ATP metabolic process;ATP synthesis coupled proton transport;biosynthetic process;cation transport;cellular biosynthetic process;cellular metabolic process;cellular nitrogen compound biosynthetic process;cellular nitrogen compound metabolic process;cellular process;electron transport chain;energy coupled proton transport, down electrochemical gradient;establishment of loc…	cation transmembrane transporter activity;hydrogen ion transmembrane transporter activity;hydrogen ion transporting ATP synthase activity, rotational mechanism;inorganic cation transmembrane transporter activity;ion transmembrane transporter activity;monovalent inorganic cation transmembrane transporter activity;substrate-specific transmembrane transporter activity;substrate-specific transporter …	cell part;cytoplasmic part;intracellular organelle lumen;intracellular organelle part;intracellular part;macromolecular complex;membrane part;membrane-enclosed lumen;mitochondrial matrix;mitochondrial membrane part;mitochondrial part;mitochondrial proton-transporting ATP synthase complex, coupling factor F(o);organelle lumen;organelle part;protein complex;proton-transporting ATP synthase complex,…	Alzheimer's disease;Huntington's disease;Oxidative phosphorylation;Parkinson's disease
P30048	P30048	Thioredoxin-dependent peroxide reductase, mitochondrial	PRDX3	2	2	9.8	27.692		0.750049	-0.0406302	0	0	0	0	NaN	0	0	0	0	0	0.0812605	0	anatomical structure development;biological regulation;catabolic process;cell differentiation;cellular catabolic process;cellular chemical homeostasis;cellular component organization;cellular component organization at cellular level;cellular component organization or biogenesis;cellular component organization or biogenesis at cellular level;cellular developmental process;cellular homeostasis;cell…	alkyl hydroperoxide reductase activity;antioxidant activity;caspase inhibitor activity;caspase regulator activity;catalytic activity;cysteine-type endopeptidase inhibitor activity;endopeptidase inhibitor activity;endopeptidase regulator activity;enzyme inhibitor activity;enzyme regulator activity;oxidoreductase activity;oxidoreductase activity, acting on a sulfur group of donors;oxidoreductase ac…	cell part;cytoplasmic part;early endosome;endosome;intracellular membrane-bounded organelle;intracellular organelle;intracellular part;membrane-bounded organelle;mitochondrion;organelle
P31946	P31946	14-3-3 protein beta/alpha;14-3-3 protein beta/alpha, N-terminally processed	YWHAB	6	3	31.7	28.082		0.634696	1.55202	NaN	0	1.58496	2.58496	NaN	0	-0.38055	0	1.58496	2.58496	-1.20936	0	activation of MAPKK activity;activation of protein kinase activity;axon guidance;biological regulation;cell surface receptor linked signaling pathway;cellular component assembly;cellular component organization;cellular component organization or biogenesis;cellular macromolecule metabolic process;cellular membrane organization;cellular metabolic process;cellular nitrogen compound metabolic process…	protein binding transcription factor activity;transcription cofactor activity;transcription corepressor activity;transcription factor binding transcription factor activity	cell part;cytoplasmic membrane-bounded vesicle;cytoplasmic part;cytoplasmic vesicle;cytoplasmic vesicle membrane;cytoplasmic vesicle part;cytosol;intracellular membrane-bounded organelle;intracellular organelle;intracellular organelle part;intracellular part;macromolecular complex;melanosome;membrane;membrane-bounded organelle;membrane-bounded vesicle;nuclear part;nucleoplasm part;organelle;organ…	Cell cycle;Neurotrophin signaling pathway;Oocyte meiosis
P38606	P38606	V-type proton ATPase catalytic subunit A	ATP6V1A	2	2	5.3	68.303		0.162279	-0.251411	NaN	NaN	NaN	NaN	0	0	-0.105469	0.492796	-1.34361	-0.0493662	0	0	ATP hydrolysis coupled proton transport;biological regulation;cation homeostasis;cation transport;cell surface receptor linked signaling pathway;cellular cation homeostasis;cellular chemical homeostasis;cellular component organization;cellular component organization at cellular level;cellular component organization or biogenesis;cellular component organization or biogenesis at cellular level;cell…	active transmembrane transporter activity;adenyl nucleotide binding;adenyl ribonucleotide binding;ATP binding;ATPase activity;ATPase activity, coupled;ATPase activity, coupled to movement of substances;ATPase activity, coupled to transmembrane movement of ions;ATPase activity, coupled to transmembrane movement of substances;binding;catalytic activity;cation transmembrane transporter activity;cati…	apical plasma membrane;cell part;cell projection;cytoplasmic part;cytosol;integral to membrane;integral to plasma membrane;intracellular membrane-bounded organelle;intracellular organelle;intracellular part;intrinsic to membrane;intrinsic to plasma membrane;macromolecular complex;membrane part;membrane-bounded organelle;microvillus;mitochondrion;organelle;plasma membrane part;protein complex;prot…	Collecting duct acid secretion;Epithelial cell signaling in Helicobacter pylori infection;Oxidative phosphorylation;Phagosome;Rheumatoid arthritis;Vibrio cholerae infection
P38919;P60842;Q14240	P38919	Eukaryotic initiation factor 4A-III;Eukaryotic initiation factor 4A-III, N-terminally processed	EIF4A3	7	7	28.2	46.871		0.723517	1.6116	1	2	0	3.16992	NaN	0	1	2	0	3.16992	-0.138237	0	biological regulation;catabolic process;cell surface receptor linked signaling pathway;cellular catabolic process;cellular macromolecule catabolic process;cellular macromolecule metabolic process;cellular metabolic process;cellular nitrogen compound metabolic process;cellular process;cellular response to chemical stimulus;cellular response to cytokine stimulus;cellular response to organic substan…	adenyl nucleotide binding;adenyl ribonucleotide binding;ATP binding;ATPase activity;ATPase activity, coupled;ATP-dependent helicase activity;ATP-dependent RNA helicase activity;binding;catalytic activity;helicase activity;hydrolase activity;hydrolase activity, acting on acid anhydrides;hydrolase activity, acting on acid anhydrides, in phosphorus-containing anhydrides;mRNA binding;nucleic acid bin…	catalytic step 2 spliceosome;cell part;cytoplasmic part;cytosol;eukaryotic translation initiation factor 4F complex;exon-exon junction complex;intracellular organelle part;intracellular part;macromolecular complex;nuclear body;nuclear part;nuclear speck;nucleoplasm part;organelle part;protein complex;ribonucleoprotein complex;spliceosomal complex	mRNA surveillance pathway;RNA transport;Spliceosome
P49257	P49257	Protein ERGIC-53	LMAN1	2	2	5.5	57.548		0.686032	0.67202	0	1	0	1	NaN	0	0	1	0	1	-0.344039	0	biological regulation;blood coagulation;carbohydrate metabolic process;cellular carbohydrate metabolic process;cellular component organization;cellular component organization at cellular level;cellular component organization or biogenesis;cellular component organization or biogenesis at cellular level;cellular macromolecule metabolic process;cellular metabolic process;cellular process;cellular pr…	binding;carbohydrate binding;cation binding;ion binding;mannose binding;metal ion binding;monosaccharide binding;protein binding;sugar binding;unfolded protein binding	cell part;coated vesicle membrane;contractile fiber part;cytoplasmic part;cytoplasmic vesicle membrane;cytoplasmic vesicle part;endoplasmic reticulum membrane;endoplasmic reticulum part;endoplasmic reticulum-Golgi intermediate compartment;endoplasmic reticulum-Golgi intermediate compartment membrane;ER to Golgi transport vesicle membrane;Golgi apparatus part;Golgi membrane;integral to membrane;in…	Protein processing in endoplasmic reticulum
P51571	P51571	Translocon-associated protein subunit delta	SSR4	2	2	17.3	18.998		0	0	0	0	0	0	0	0	0	0	0	0	0	0	biosynthetic process;cellular biosynthetic process;cellular macromolecule biosynthetic process;cellular macromolecule metabolic process;cellular metabolic process;cellular process;cellular protein metabolic process;cotranslational protein targeting to membrane;establishment of localization;establishment of localization in cell;establishment of protein localization;establishment of protein localiz…	binding;calcium ion binding;cation binding;ion binding;metal ion binding	cell part;cytoplasmic part;endoplasmic reticulum part;integral to membrane;intracellular organelle part;intracellular part;intrinsic to membrane;macromolecular complex;membrane part;organelle part;protein complex;Sec61 translocon complex;translocon complex	Protein processing in endoplasmic reticulum
P52434	P52434	DNA-directed RNA polymerases I, II, and III subunit RPABC3	POLR2H	3	3	27.3	17.143		0.729798	1.47828	0	1.58496	0	2.32193	NaN	0	0	1.58496	0	2.32193	-1.00312	0	biological regulation;biosynthetic process;cellular biosynthetic process;cellular macromolecule metabolic process;cellular metabolic process;cellular nitrogen compound metabolic process;cellular process;cellular response to stimulus;cellular response to stress;DNA metabolic process;DNA repair;macromolecule metabolic process;metabolic process;mRNA capping;mRNA metabolic process;mRNA processing;nit…	binding;catalytic activity;cation binding;DNA binding;DNA-directed RNA polymerase activity;ion binding;metal ion binding;nucleic acid binding;nucleotidyltransferase activity;RNA polymerase activity;transferase activity;transferase activity, transferring phosphorus-containing groups;transition metal ion binding;zinc ion binding	cell part;cytoplasm;DNA-directed RNA polymerase complex;DNA-directed RNA polymerase II, core complex;intracellular non-membrane-bounded organelle;intracellular organelle;intracellular organelle part;intracellular part;macromolecular complex;non-membrane-bounded organelle;nuclear DNA-directed RNA polymerase complex;nuclear part;nucleolus;nucleoplasm part;organelle;organelle part;protein complex;RN…	Cytosolic DNA-sensing pathway;Huntington's disease;Purine metabolism;Pyrimidine metabolism;RNA polymerase
P55209	P55209	Nucleosome assembly protein 1-like 1	NAP1L1	5	5	29.2	45.374		1.1024	2.1155	0	1.58496	1.58496	2.58496	NaN	0	0	1.58496	1.58496	2.58496	-1.35355	0	biological regulation;biosynthetic process;cellular biosynthetic process;cellular component assembly;cellular component assembly at cellular level;cellular component organization;cellular component organization at cellular level;cellular component organization or biogenesis;cellular component organization or biogenesis at cellular level;cellular macromolecular complex assembly;cellular macromolec…		cell part;cytoplasmic membrane-bounded vesicle;cytoplasmic part;cytoplasmic vesicle;intracellular membrane-bounded organelle;intracellular organelle;intracellular part;melanosome;membrane-bounded organelle;membrane-bounded vesicle;nucleus;organelle;pigment granule;vesicle
P56537	P56537	Eukaryotic translation initiation factor 6	EIF6	4	4	29.8	26.599		0.503473	1.22672	0	0	2.58496	2.32193	0	0	0	0	2.58496	2.32193	0	0	cellular component assembly;cellular component assembly at cellular level;cellular component biogenesis;cellular component biogenesis at cellular level;cellular component organization;cellular component organization at cellular level;cellular component organization or biogenesis;cellular component organization or biogenesis at cellular level;cellular localization;cellular macromolecular complex a…	binding;nucleic acid binding;ribonucleoprotein binding;ribosomal large subunit binding;ribosome binding;RNA binding;translation factor activity, nucleic acid binding;translation initiation factor activity	cell part;cytoplasm;cytoskeletal part;intermediate filament;intracellular membrane-bounded organelle;intracellular organelle;intracellular organelle part;intracellular part;lamin filament;macromolecular complex;membrane-bounded organelle;nuclear part;nucleus;organelle;organelle part;protein complex	Ribosome biogenesis in eukaryotes
P60033	P60033	CD81 antigen	CD81	2	2	15.3	25.809		1.08106	1.39831	1.58496	1.58496	1.58496	0	0	NaN	1.58496	1.58496	1.58496	0	0	-0.419182	activation of MAPK activity;biological regulation;biosynthetic process;cell proliferation;cellular biosynthetic process;cellular lipid metabolic process;cellular macromolecule metabolic process;cellular metabolic process;cellular process;cellular protein metabolic process;entry into cell of other organism involved in symbiotic interaction;entry into host;entry into host cell;entry into other orga…		cell part;immunological synapse;integral to membrane;integral to plasma membrane;intrinsic to membrane;intrinsic to plasma membrane;membrane part;plasma membrane part	B cell receptor signaling pathway;Hepatitis C;Malaria
P63000;P60763;P15153	P63000;P60763;P15153	Ras-related C3 botulinum toxin substrate 1;Ras-related C3 botulinum toxin substrate 3;Ras-related C3 botulinum toxin substrate 2	RAC1;RAC3;RAC2	3	3	24	21.45		0.545886	1.01057	0	0	NaN	2	NaN	0	0	0	-0.0334641	2	-1.03787	0	actin cytoskeleton organization;actin filament organization;actin filament polymerization;actin filament-based process;actin polymerization or depolymerization;anatomical structure arrangement;anatomical structure homeostasis;anatomical structure morphogenesis;auditory receptor cell morphogenesis;axon guidance;biological adhesion;biological regulation;bone resorption;cell activation;cell adhesion…	binding;catalytic activity;GTP binding;GTPase activity;guanyl nucleotide binding;guanyl ribonucleotide binding;hydrolase activity;hydrolase activity, acting on acid anhydrides;hydrolase activity, acting on acid anhydrides, in phosphorus-containing anhydrides;nucleoside-triphosphatase activity;nucleotide binding;purine nucleotide binding;purine ribonucleoside triphosphate binding;purine ribonucleo…	cell body;cell part;cell projection;cell projection membrane;cell projection part;cytoplasmic membrane-bounded vesicle;cytoplasmic part;cytoplasmic vesicle;cytoskeletal part;cytosol;endomembrane system;envelope;extrinsic to membrane;extrinsic to plasma membrane;filamentous actin;Golgi apparatus part;Golgi membrane;growth cone;intracellular membrane-bounded organelle;intracellular organelle;intrac…	Adherens junction;Amyotrophic lateral sclerosis (ALS);Axon guidance;B cell receptor signaling pathway;Bacterial invasion of epithelial cells;Chemokine signaling pathway;Colorectal cancer;Epithelial cell signaling in Helicobacter pylori infection;Fc epsilon RI signaling pathway;Fc gamma R-mediated phagocytosis;Focal adhesion;Leukocyte transendothelial migration;MAPK signaling pathway;Natural kille…
P61026	P61026	Ras-related protein Rab-10	RAB10	3	2	17	22.541		0.492517	0.963577	NaN	1	1	1	0	NaN	-1.12583	1	1	1	0	-0.990068	anatomical structure morphogenesis;axonogenesis;biological regulation;cell differentiation;cell part morphogenesis;cell projection morphogenesis;cell projection organization;cellular component morphogenesis;cellular component organization;cellular component organization at cellular level;cellular component organization or biogenesis;cellular component organization or biogenesis at cellular level;…	binding;catalytic activity;GDP binding;GTP binding;GTPase activity;guanyl nucleotide binding;guanyl ribonucleotide binding;hydrolase activity;hydrolase activity, acting on acid anhydrides;hydrolase activity, acting on acid anhydrides, in phosphorus-containing anhydrides;nucleoside-triphosphatase activity;nucleotide binding;purine nucleotide binding;purine ribonucleoside triphosphate binding;purin…	cell part;cell projection;cilium;cytoplasmic membrane-bounded vesicle;cytoplasmic part;cytoplasmic vesicle;cytoplasmic vesicle membrane;cytoplasmic vesicle part;endocytic vesicle membrane;endoplasmic reticulum membrane;endoplasmic reticulum part;endoplasmic reticulum tubular network;endosomal part;endosome;endosome membrane;Golgi apparatus;Golgi apparatus part;insulin-responsive compartment;intra…
P61927	P61927	60S ribosomal protein L37	RPL37	5	5	47.4	11.078		1.08848	1.85958	NaN	1	1	2	NaN	0	0.0129603	1	1	2	-1.71268	0	biosynthetic process;catabolic process;cellular biosynthetic process;cellular catabolic process;cellular component disassembly;cellular component disassembly at cellular level;cellular component organization;cellular component organization at cellular level;cellular component organization or biogenesis;cellular component organization or biogenesis at cellular level;cellular macromolecular complex…	binding;cation binding;ion binding;metal ion binding;nucleic acid binding;RNA binding;rRNA binding;structural constituent of ribosome;structural molecule activity	cell part;cytosolic large ribosomal subunit;intracellular organelle part;intracellular part;large ribosomal subunit;macromolecular complex;organelle part;ribonucleoprotein complex	Ribosome
P62258	P62258	14-3-3 protein epsilon	YWHAE	6	3	26.7	29.174		0.911399	1.73577	0	2	1.58496	2.80735	NaN	0	0	2	1.58496	2.80735	-0.27538	0	anatomical structure development;biological regulation;cell cycle process;cell migration;cell motility;cell surface receptor linked signaling pathway;cellular component movement;cellular component organization;cellular component organization or biogenesis;cellular membrane organization;cellular process;cellular response to stimulus;cerebral cortex development;developmental process;enzyme linked r…		cell part;cytoplasmic membrane-bounded vesicle;cytoplasmic part;cytoplasmic vesicle;cytoplasmic vesicle membrane;cytoplasmic vesicle part;cytoskeletal part;cytosol;intracellular membrane-bounded organelle;intracellular organelle;intracellular organelle part;intracellular part;kinesin complex;macromolecular complex;melanosome;membrane;membrane-bounded organelle;membrane-bounded vesicle;microtubule…	Cell cycle;Neurotrophin signaling pathway;Oocyte meiosis
Q96FJ2;P63167	Q96FJ2;P63167	Dynein light chain 2, cytoplasmic;Dynein light chain 1, cytoplasmic	DYNLL2;DYNLL1	2	2	24.7	10.35		0.819149	0.877877	0	0	1	NaN	0	NaN	0	0	1	0.246292	0	-1.13261	actin cytoskeleton organization;actin filament-based process;anatomical structure morphogenesis;antigen processing and presentation;antigen processing and presentation of exogenous antigen;antigen processing and presentation of exogenous peptide antigen;antigen processing and presentation of exogenous peptide antigen via MHC class II;antigen processing and presentation of peptide antigen;antigen …	catalytic activity;enzyme regulator activity;hydrolase activity;hydrolase activity, acting on acid anhydrides;hydrolase activity, acting on acid anhydrides, in phosphorus-containing anhydrides;motor activity;nitric-oxide synthase regulator activity;nucleoside-triphosphatase activity;pyrophosphatase activity	cell part;centrosome;chromosomal part;cytoplasmic dynein complex;cytoplasmic part;cytoskeletal part;cytosol;dynein complex;intracellular membrane-bounded organelle;intracellular non-membrane-bounded organelle;intracellular organelle;intracellular organelle part;intracellular part;kinetochore;macromolecular complex;membrane;membrane-bounded organelle;microtubule;microtubule associated complex;micr…	Vasopressin-regulated water reabsorption
P63173	P63173	60S ribosomal protein L38	RPL38	4	4	50	8.2178		0.738015	1.7187	0	0	2	2.58496	NaN	0	0	0	2	2.58496	-1.14492	0	anatomical structure morphogenesis;biosynthetic process;catabolic process;cellular biosynthetic process;cellular catabolic process;cellular component disassembly;cellular component disassembly at cellular level;cellular component organization;cellular component organization at cellular level;cellular component organization or biogenesis;cellular component organization or biogenesis at cellular le…	binding;nucleic acid binding;RNA binding;structural constituent of ribosome;structural molecule activity	cell part;cytosolic large ribosomal subunit;intracellular organelle part;intracellular part;large ribosomal subunit;macromolecular complex;organelle part;ribonucleoprotein complex	Ribosome
P63208	P63208	S-phase kinase-associated protein 1	SKP1	2	2	19	18.658		1.02819	1.49811	0	1	1	2	NaN	0	0	1	1	2	-0.996223	0	anaphase-promoting complex-dependent proteasomal ubiquitin-dependent protein catabolic process;biological regulation;catabolic process;cell cycle process;cell surface receptor linked signaling pathway;cellular catabolic process;cellular component organization;cellular component organization at cellular level;cellular component organization or biogenesis;cellular component organization or biogenes…	acid-amino acid ligase activity;catalytic activity;ligase activity;ligase activity, forming carbon-nitrogen bonds;small conjugating protein ligase activity;ubiquitin-protein ligase activity	cell part;Cul7-RING ubiquitin ligase complex;cullin-RING ubiquitin ligase complex;cytoplasmic part;cytosol;intracellular organelle part;intracellular part;macromolecular complex;nuclear part;nucleoplasm;organelle part;protein complex;SCF ubiquitin ligase complex;ubiquitin ligase complex	Cell cycle;Cell cycle - yeast;Circadian rhythm - mammal;Oocyte meiosis;Protein processing in endoplasmic reticulum;TGF-beta signaling pathway;Ubiquitin mediated proteolysis;Wnt signaling pathway
Q13247;Q08170	Q13247;Q08170	Serine/arginine-rich splicing factor 6;Serine/arginine-rich splicing factor 4	SRSF6;SRSF4	4	3	10.2	39.586		0.50515	0.5	1	1	0	0	0	0	1	1	0	0	0	0	biological regulation;biosynthetic process;cellular biosynthetic process;cellular component assembly;cellular component assembly at cellular level;cellular component organization;cellular component organization at cellular level;cellular component organization or biogenesis;cellular component organization or biogenesis at cellular level;cellular macromolecular complex assembly;cellular macromolec…	binding;nucleic acid binding;nucleotide binding;RNA binding	cell part;intracellular organelle part;intracellular part;nuclear body;nuclear part;nuclear speck;nucleoplasm;nucleoplasm part;organelle part	Spliceosome
Q13435	Q13435	Splicing factor 3B subunit 2	SF3B2	3	3	4.7	100.23		0.690284	0.712613	0	1	0	0	NaN	0	0	1	0	0	-0.925225	0	cellular macromolecule metabolic process;cellular metabolic process;cellular nitrogen compound metabolic process;cellular process;interaction with host;interspecies interaction between organisms;macromolecule metabolic process;metabolic process;mRNA metabolic process;mRNA processing;multi-organism process;nitrogen compound metabolic process;nuclear mRNA splicing, via spliceosome;nucleic acid meta…	binding;nucleic acid binding	catalytic step 2 spliceosome;cell part;intracellular organelle part;intracellular part;macromolecular complex;nuclear part;nucleoplasm;organelle part;ribonucleoprotein complex;spliceosomal complex;U12-type spliceosomal complex	Spliceosome
Q15007	Q15007	Pre-mRNA-splicing regulator WTAP	WTAP	2	2	6.3	44.243		0.125459	0.122485	NaN	0	0	0	NaN	0	-0.795693	0	0	0	-0.642817	0	cell cycle;cellular macromolecule metabolic process;cellular metabolic process;cellular nitrogen compound metabolic process;cellular process;macromolecule metabolic process;metabolic process;mRNA metabolic process;mRNA processing;nitrogen compound metabolic process;nucleic acid metabolic process;nucleobase-containing compound metabolic process;primary metabolic process;RNA metabolic process;RNA p…		cell part;intracellular organelle part;intracellular part;membrane;nuclear membrane;nuclear part;nucleoplasm;organelle membrane;organelle part
Q15424;Q14151	Q15424;Q14151	Scaffold attachment factor B1;Scaffold attachment factor B2	SAFB;SAFB2	3	3	5.2	102.64		1.12585	0.939939	0	1	1	1	NaN	0	0	1	1	1	-0.379879	0	biological regulation;biosynthetic process;cellular biosynthetic process;cellular component organization;cellular component organization at cellular level;cellular component organization or biogenesis;cellular component organization or biogenesis at cellular level;cellular macromolecule biosynthetic process;cellular macromolecule metabolic process;cellular metabolic process;cellular nitrogen comp…	binding;chromatin binding;core promoter binding;DNA binding;double-stranded DNA binding;nucleic acid binding;nucleotide binding;regulatory region DNA binding;regulatory region nucleic acid binding;RNA binding;structure-specific DNA binding;transcription regulatory region DNA binding	cell part;cytoplasm;intracellular membrane-bounded organelle;intracellular organelle;intracellular part;membrane-bounded organelle;nucleus;organelle
Q15427	Q15427	Splicing factor 3B subunit 4	SF3B4	3	3	12	44.385		0.213754	0.271887	NaN	0	0	1	NaN	0	-0.548908	0	0	1	-0.318228	0	cellular macromolecule metabolic process;cellular metabolic process;cellular nitrogen compound metabolic process;cellular process;macromolecule metabolic process;metabolic process;mRNA metabolic process;mRNA processing;nitrogen compound metabolic process;nuclear mRNA splicing, via spliceosome;nucleic acid metabolic process;nucleobase-containing compound metabolic process;primary metabolic process…	binding;nucleic acid binding;nucleotide binding;RNA binding	cell part;intracellular organelle part;intracellular part;macromolecular complex;nuclear part;nucleoplasm;organelle part;ribonucleoprotein complex;spliceosomal complex;U12-type spliceosomal complex	Spliceosome
Q1MSJ5	Q1MSJ5	Centrosome and spindle pole-associated protein 1	CSPP1	2	2	1.4	145.52		0.366293	-0.377181	NaN	0	NaN	NaN	0	0	-0.907468	0	-0.826181	0.224924	0	0	biological regulation;positive regulation of biological process;positive regulation of cell division;positive regulation of cellular process;positive regulation of cytokinesis;regulation of biological process;regulation of cell division;regulation of cellular process;regulation of cytokinesis		cell part;centrosome;cytoplasm;cytoplasmic part;cytoskeletal part;intracellular non-membrane-bounded organelle;intracellular organelle;intracellular organelle part;intracellular part;macromolecular complex;microtubule;microtubule organizing center;non-membrane-bounded organelle;organelle;organelle part;protein complex;spindle pole
Q53GQ0	Q53GQ0	Very-long-chain 3-oxoacyl-CoA reductase	HSD17B12	2	2	9.6	34.324		1.20965	1.17496	1	0	1	1	NaN	0	1	0	1	1	-0.849911	0	acyl-CoA biosynthetic process;acyl-CoA metabolic process;acylglycerol biosynthetic process;acylglycerol metabolic process;biological regulation;biosynthetic process;carboxylic acid biosynthetic process;carboxylic acid metabolic process;cellular biosynthetic process;cellular component organization;cellular component organization at cellular level;cellular component organization or biogenesis;cellu…	binding;carbohydrate binding;catalytic activity;estradiol 17-beta-dehydrogenase activity;glycosaminoglycan binding;heparin binding;oxidoreductase activity;oxidoreductase activity, acting on CH-OH group of donors;oxidoreductase activity, acting on the CH-OH group of donors, NAD or NADP as acceptor;pattern binding;polysaccharide binding;steroid dehydrogenase activity;steroid dehydrogenase activity,…	cell part;cytoplasmic part;endoplasmic reticulum membrane;endoplasmic reticulum part;extracellular matrix;extracellular region part;integral to membrane;intracellular organelle part;intracellular part;intrinsic to membrane;membrane;membrane part;organelle membrane;organelle part	Biosynthesis of unsaturated fatty acids;Steroid hormone biosynthesis
Q5VT06	Q5VT06	Centrosome-associated protein 350	CEP350	2	2	0.8	350.93		0.304901	-0.374095	NaN	NaN	NaN	NaN	0	0	-0.515267	0.0439871	-1.25343	0.22833	0	0			cell part;centrosome;cytoplasm;cytoplasmic part;cytoskeletal part;intracellular membrane-bounded organelle;intracellular non-membrane-bounded organelle;intracellular organelle;intracellular organelle part;intracellular part;membrane-bounded organelle;microtubule organizing center;non-membrane-bounded organelle;nucleus;organelle;organelle part;spindle
Q7L2E3	Q7L2E3	Putative ATP-dependent RNA helicase DHX30	DHX30	6	6	8.5	133.94		0.392825	1.10555	0	0	NaN	2.32193	NaN	0	0	0	-1.10522	2.32193	-1.60275	0		adenyl nucleotide binding;adenyl ribonucleotide binding;ATP binding;ATPase activity;ATPase activity, coupled;ATP-dependent helicase activity;binding;catalytic activity;chromatin binding;helicase activity;hydrolase activity;hydrolase activity, acting on acid anhydrides;hydrolase activity, acting on acid anhydrides, in phosphorus-containing anhydrides;nucleic acid binding;nucleoside-triphosphatase …	cell part;cytoplasmic part;intracellular non-membrane-bounded organelle;intracellular organelle;intracellular organelle part;intracellular part;mitochondrial nucleoid;mitochondrial part;non-membrane-bounded organelle;nucleoid;organelle;organelle part
Q96AG4	Q96AG4	Leucine-rich repeat-containing protein 59	LRRC59	4	4	18.2	34.93		0.353918	0.926385	NaN	0	0	2.32193	NaN	0	-0.890584	0	0	2.32193	-1.1371	0			cell part;cytoplasmic part;endoplasmic reticulum;endoplasmic reticulum membrane;endoplasmic reticulum part;envelope;integral to membrane;intracellular membrane-bounded organelle;intracellular non-membrane-bounded organelle;intracellular organelle;intracellular organelle part;intracellular part;intrinsic to membrane;membrane;membrane part;membrane-bounded organelle;mitochondrial nucleoid;mitochond…
Q99714	Q99714	3-hydroxyacyl-CoA dehydrogenase type-2	HSD17B10	7	7	47.5	26.923		0.52795	1.36733	NaN	1	1	3	NaN	0	-0.671565	1	1	3	-0.570433	0	amine catabolic process;amine metabolic process;branched chain family amino acid catabolic process;branched chain family amino acid metabolic process;carboxylic acid catabolic process;carboxylic acid metabolic process;catabolic process;cellular amine metabolic process;cellular amino acid catabolic process;cellular amino acid metabolic process;cellular catabolic process;cellular ketone metabolic p…	3-hydroxy-2-methylbutyryl-CoA dehydrogenase activity;3-hydroxyacyl-CoA dehydrogenase activity;catalytic activity;cholate 7-alpha-dehydrogenase activity;oxidoreductase activity;oxidoreductase activity, acting on CH-OH group of donors;oxidoreductase activity, acting on the CH-OH group of donors, NAD or NADP as acceptor;steroid dehydrogenase activity;steroid dehydrogenase activity, acting on the CH-…	cell part;cytoplasmic part;endoplasmic reticulum;intracellular membrane-bounded organelle;intracellular organelle;intracellular organelle lumen;intracellular organelle part;intracellular part;membrane;membrane-bounded organelle;membrane-enclosed lumen;mitochondrial inner membrane;mitochondrial matrix;mitochondrial membrane;mitochondrial part;organelle;organelle inner membrane;organelle lumen;orga…	Alzheimer's disease;Valine, leucine and isoleucine degradation
Q99808	Q99808	Equilibrative nucleoside transporter 1	SLC29A1	4	4	12.5	50.219		0.752174	1.74813	0	2.32193	0	2.32193	0	NaN	0	2.32193	0	2.32193	0	-1.17432	behavior;biological regulation;body fluid secretion;carbohydrate homeostasis;cellular chemical homeostasis;cellular glucose homeostasis;cellular homeostasis;cellular ion homeostasis;cellular metabolic process;cellular nitrogen compound metabolic process;cellular process;cellular response to carbohydrate stimulus;cellular response to chemical stimulus;cellular response to glucose stimulus;cellular…	nucleobase-containing compound transmembrane transporter activity;nucleoside transmembrane transporter activity;substrate-specific transmembrane transporter activity;substrate-specific transporter activity;transmembrane transporter activity;transporter activity	apical plasma membrane;basolateral plasma membrane;cell part;integral to membrane;integral to plasma membrane;intrinsic to membrane;intrinsic to plasma membrane;membrane part;plasma membrane part
Q9BSJ8	Q9BSJ8	Extended synaptotagmin-1	ESYT1	3	3	4.7	122.85		0.909747	1.79343	0	1.58496	0	1.58496	NaN	0	0	1.58496	0	1.58496	-2.0019	0			cell part;integral to membrane;intrinsic to membrane;membrane part
Q9GZT3	Q9GZT3	SRA stem-loop-interacting RNA-binding protein, mitochondrial	SLIRP	5	5	55	12.349		0.997905	2.13068	0	1	1.58496	2.80735	NaN	0	0	1	1.58496	2.80735	-1.56521	0	biological regulation;biosynthetic process;cellular biosynthetic process;cellular macromolecule biosynthetic process;cellular macromolecule metabolic process;cellular metabolic process;cellular nitrogen compound metabolic process;cellular process;macromolecule biosynthetic process;macromolecule metabolic process;metabolic process;nitrogen compound metabolic process;nucleic acid metabolic process;…	binding;nucleic acid binding;nucleotide binding;RNA binding	cell part;cytoplasmic part;intracellular membrane-bounded organelle;intracellular organelle;intracellular part;membrane-bounded organelle;mitochondrion;nucleus;organelle
Q9H1I8	Q9H1I8	Activating signal cointegrator 1 complex subunit 2	ASCC2	2	2	4.5	86.359		1.0839	1.67567	2	1.58496	1	0	NaN	0	2	1.58496	1	0	-1.05885	0	biological regulation;biosynthetic process;cellular biosynthetic process;cellular macromolecule biosynthetic process;cellular macromolecule metabolic process;cellular metabolic process;cellular nitrogen compound metabolic process;cellular process;macromolecule biosynthetic process;macromolecule metabolic process;metabolic process;nitrogen compound metabolic process;nucleic acid metabolic process;…
Q9NTJ5	Q9NTJ5	Phosphatidylinositide phosphatase SAC1	SACM1L	4	4	6.5	66.966		0.890174	1.04187	0	1	0	1	NaN	0	0	1	0	1	-1.08375	0	biosynthetic process;cellular biosynthetic process;cellular lipid metabolic process;cellular metabolic process;cellular process;dephosphorylation;glycerolipid biosynthetic process;glycerolipid metabolic process;glycerophospholipid biosynthetic process;glycerophospholipid metabolic process;lipid biosynthetic process;lipid metabolic process;lipid modification;metabolic process;organophosphate metab…	catalytic activity;hydrolase activity;hydrolase activity, acting on ester bonds;inositol or phosphatidylinositol phosphatase activity;lipid phosphatase activity;phosphatase activity;phosphatidylinositol bisphosphate phosphatase activity;phosphatidylinositol monophosphate phosphatase activity;phosphatidylinositol-3-phosphatase activity;phosphatidylinositol-4-phosphate phosphatase activity;phosphor…	cell part;cytoplasmic part;endoplasmic reticulum membrane;endoplasmic reticulum part;Golgi apparatus part;Golgi membrane;integral to endoplasmic reticulum membrane;integral to membrane;integral to organelle membrane;intracellular organelle part;intracellular part;intrinsic to endoplasmic reticulum membrane;intrinsic to membrane;intrinsic to organelle membrane;membrane;membrane part;organelle memb…
Q9NY12	Q9NY12	H/ACA ribonucleoprotein complex subunit 1	GAR1	4	4	25.8	22.348		0.5643	1.65037	NaN	0	2	2.80735	NaN	0	-0.715948	0	2	2.80735	-1.25503	0	cellular macromolecule metabolic process;cellular metabolic process;cellular nitrogen compound metabolic process;cellular process;macromolecule metabolic process;macromolecule modification;metabolic process;ncRNA metabolic process;ncRNA processing;nitrogen compound metabolic process;nucleic acid metabolic process;nucleobase-containing compound metabolic process;primary metabolic process;pseudouri…	binding;catalytic activity;cation channel activity;cation transmembrane transporter activity;channel activity;intramolecular transferase activity;ion channel activity;ion transmembrane transporter activity;isomerase activity;nucleic acid binding;passive transmembrane transporter activity;pseudouridine synthase activity;RNA binding;snoRNA binding;substrate-specific channel activity;substrate-speci…	box H/ACA RNP complex;box H/ACA snoRNP complex;Cajal body;cell part;intracellular organelle part;intracellular part;macromolecular complex;nuclear body;nuclear part;nucleolar part;nucleoplasm part;organelle part;ribonucleoprotein complex;small nucleolar ribonucleoprotein complex	Ribosome biogenesis in eukaryotes
Q9UJZ1	Q9UJZ1	Stomatin-like protein 2, mitochondrial	STOML2	5	5	26.7	38.534		0.69759	1.52585	NaN	1.58496	1	2	NaN	0	-0.814292	1.58496	1	2	-1.16637	0	activation of immune response;alpha-beta T cell activation;antigen receptor-mediated signaling pathway;ATP biosynthetic process;ATP metabolic process;ATP synthesis coupled proton transport;biological regulation;biosynthetic process;calcium ion homeostasis;calcium ion transport;cation homeostasis;cation transport;CD4-positive, alpha-beta T cell activation;cell activation;cell surface receptor link…	binding;protein binding;receptor binding	cell part;cytoplasmic part;cytoskeleton;extrinsic to membrane;extrinsic to plasma membrane;intracellular non-membrane-bounded organelle;intracellular organelle;intracellular organelle part;intracellular part;membrane;membrane part;membrane raft;membrane-enclosed lumen;mitochondrial inner membrane;mitochondrial intermembrane space;mitochondrial membrane;mitochondrial part;non-membrane-bounded orga…
Q9Y241	Q9Y241	HIG1 domain family member 1A, mitochondrial	HIGD1A	2	2	43	10.143		0.708127	1.30273	1	1	NaN	0	NaN	0	1	1	-0.626713	0	-1.91881	0	biological regulation;cellular metabolic process;cellular process;electron transport chain;generation of precursor metabolites and energy;metabolic process;negative regulation of apoptosis;negative regulation of biological process;negative regulation of cell death;negative regulation of cellular process;negative regulation of programmed cell death;oxidation-reduction process;regulation of apoptos…		cell part;cytoplasmic part;integral to membrane;intracellular organelle part;intracellular part;intrinsic to membrane;macromolecular complex;membrane;membrane part;mitochondrial inner membrane;mitochondrial membrane;mitochondrial part;organelle inner membrane;organelle membrane;organelle part;protein complex;respiratory chain
Q9Y265	Q9Y265	RuvB-like 1	RUVBL1	3	3	9.6	50.227		0.724055	0.792911	0	1	0	0	NaN	0	0	1	0	0	-1.08582	0	ATP-dependent chromatin remodeling;biological regulation;biosynthetic process;cell cycle phase;cell cycle process;cell division;cellular biosynthetic process;cellular component assembly;cellular component assembly at cellular level;cellular component organization;cellular component organization at cellular level;cellular component organization or biogenesis;cellular component organization or biog…	adenyl nucleotide binding;adenyl ribonucleotide binding;ATP binding;binding;catalytic activity;DNA helicase activity;helicase activity;hydrolase activity;hydrolase activity, acting on acid anhydrides;hydrolase activity, acting on acid anhydrides, in phosphorus-containing anhydrides;nucleoside-triphosphatase activity;nucleotide binding;purine nucleotide binding;purine ribonucleoside triphosphate b…	cell part;chromatin remodeling complex;chromosomal part;cytoplasmic part;cytoskeletal part;DNA helicase complex;Golgi apparatus;H4/H2A histone acetyltransferase complex;histone acetyltransferase complex;histone methyltransferase complex;Ino80 complex;intracellular membrane-bounded organelle;intracellular organelle;intracellular organelle part;intracellular part;macromolecular complex;membrane;mem…	Wnt signaling pathway
P62308;A8MWD9	P62308;A8MWD9	Small nuclear ribonucleoprotein G;Putative small nuclear ribonucleoprotein G-like protein 15	SNRPG;SNRPGP15	4	4	36.8	8.496		0.816088	0.782321	2.32193	2.32193	2.80735	2.32193	1	2.32193	2.32193	2.32193	2.80735	2.32193	1	2.32193	biosynthetic process;cellular biosynthetic process;cellular component assembly;cellular component assembly at cellular level;cellular component organization;cellular component organization at cellular level;cellular component organization or biogenesis;cellular component organization or biogenesis at cellular level;cellular macromolecular complex assembly;cellular macromolecular complex subunit o…	binding;nucleic acid binding;RNA binding	catalytic step 2 spliceosome;cell part;cytoplasmic part;cytosol;intracellular organelle part;intracellular part;macromolecular complex;nuclear part;nucleoplasm;organelle part;ribonucleoprotein complex;small nuclear ribonucleoprotein complex;spliceosomal complex;U12-type spliceosomal complex;U7 snRNP	Spliceosome
O00303	O00303	Eukaryotic translation initiation factor 3 subunit F	EIF3F	7	7	28	37.563		0.250326	0.684241	1	2	1.58496	3.32193	0	2.58496	1	2	1.58496	3.32193	0	2.58496	biological regulation;cellular component assembly;cellular component assembly at cellular level;cellular component organization;cellular component organization at cellular level;cellular component organization or biogenesis;cellular component organization or biogenesis at cellular level;cellular macromolecular complex assembly;cellular macromolecular complex subunit organization;cellular process;…	binding;catalytic activity;cysteine-type peptidase activity;hydrolase activity;nucleic acid binding;peptidase activity;peptidase activity, acting on L-amino acid peptides;RNA binding;translation factor activity, nucleic acid binding;translation initiation factor activity	cell part;cytoplasmic part;cytosol;eukaryotic 43S preinitiation complex;eukaryotic 48S preinitiation complex;eukaryotic translation initiation factor 3 complex;intracellular part;macromolecular complex;protein complex;ribonucleoprotein complex;translation preinitiation complex	RNA transport
O00571;O15523	O00571;O15523	ATP-dependent RNA helicase DDX3X;ATP-dependent RNA helicase DDX3Y	DDX3X;DDX3Y	12	11	23.4	73.243		1.32382	1.75904	3.90689	3.90689	2.80735	3.58496	1	2.58496	3.90689	3.90689	2.80735	3.58496	1	2.58496	biological regulation;biosynthetic process;cellular biosynthetic process;cellular component assembly;cellular component assembly at cellular level;cellular component organization;cellular component organization at cellular level;cellular component organization or biogenesis;cellular component organization or biogenesis at cellular level;cellular macromolecular complex assembly;cellular macromolec…	adenyl nucleotide binding;adenyl ribonucleotide binding;ATP binding;ATPase activity;ATPase activity, coupled;ATP-dependent DNA helicase activity;ATP-dependent helicase activity;ATP-dependent RNA helicase activity;binding;catalytic activity;DNA binding;DNA helicase activity;DNA-dependent ATPase activity;eukaryotic initiation factor 4E binding;helicase activity;hydrolase activity;hydrolase activity…	cell part;cytoplasm;cytoplasmic part;intracellular membrane-bounded organelle;intracellular non-membrane-bounded organelle;intracellular organelle;intracellular organelle part;intracellular part;macromolecular complex;membrane;membrane-bounded organelle;mitochondrial membrane;mitochondrial outer membrane;mitochondrial part;non-membrane-bounded organelle;nuclear body;nuclear part;nuclear speck;nuc…	RIG-I-like receptor signaling pathway
O14828	O14828	Secretory carrier-associated membrane protein 3	SCAMP3	6	6	25.6	38.287		0.613828	-1.62198	2	2.80735	NaN	NaN	2.58496	2.80735	2	2.80735	-0.460191	-0.0504475	2.58496	2.80735	cellular process;establishment of localization;establishment of localization in cell;establishment of protein localization;Golgi vesicle transport;intracellular transport;post-Golgi vesicle-mediated transport;protein transport;response to chemical stimulus;response to external stimulus;response to extracellular stimulus;response to nutrient;response to nutrient levels;response to retinoic acid;re…		cell part;cytoplasmic part;Golgi apparatus part;Golgi membrane;integral to membrane;intracellular organelle part;intracellular part;intrinsic to membrane;membrane;membrane part;organelle membrane;organelle part
O15127	O15127	Secretory carrier-associated membrane protein 2	SCAMP2	2	2	9.7	36.648		1.06248	-1.33927	0	1	NaN	NaN	1.58496	1	0	1	-0.641132	-0.546027	1.58496	1	cellular process;establishment of localization;establishment of localization in cell;establishment of protein localization;Golgi vesicle transport;intracellular transport;post-Golgi vesicle-mediated transport;protein transport;transport;vesicle-mediated transport		cell part;cytoplasmic part;endosomal part;endosome membrane;Golgi apparatus;Golgi apparatus part;Golgi membrane;integral to membrane;intracellular membrane-bounded organelle;intracellular organelle;intracellular organelle part;intracellular part;intrinsic to membrane;membrane;membrane part;membrane-bounded organelle;nucleus;organelle;organelle membrane;organelle part;recycling endosome membrane;t…
O15372	O15372	Eukaryotic translation initiation factor 3 subunit H	EIF3H	11	11	50.3	39.93		0.650682	1.37826	1	1.58496	2.32193	3.45943	NaN	1.58496	1	1.58496	2.32193	3.45943	-0.158322	1.58496	biological regulation;cellular component assembly;cellular component assembly at cellular level;cellular component organization;cellular component organization at cellular level;cellular component organization or biogenesis;cellular component organization or biogenesis at cellular level;cellular macromolecular complex assembly;cellular macromolecular complex subunit organization;cellular process;…	binding;nucleic acid binding;RNA binding;translation factor activity, nucleic acid binding;translation initiation factor activity	cell part;cytoplasmic part;cytosol;eukaryotic 43S preinitiation complex;eukaryotic 48S preinitiation complex;eukaryotic translation initiation factor 3 complex;intracellular part;macromolecular complex;protein complex;ribonucleoprotein complex;translation preinitiation complex	Measles;RNA transport
P12814;O43707;P35609;Q08043	P12814;O43707	Alpha-actinin-1;Alpha-actinin-4	ACTN1;ACTN4	5	5	6.4	103.06		0.282431	0.75	0	2.58496	1	2.58496	1.58496	0	0	2.58496	1	2.58496	1.58496	0	actin crosslink formation;actin cytoskeleton organization;actin filament bundle assembly;actin filament organization;actin filament-based movement;actin filament-based process;actin-mediated cell contraction;actin-myosin filament sliding;biological regulation;cell activation;cell communication;cell junction assembly;cell junction organization;cell projection assembly;cell projection organization;…	actin binding;actin filament binding;binding;calcium ion binding;cation binding;cytoskeletal protein binding;FATZ binding;identical protein binding;integrin binding;ion binding;ligand-dependent nuclear receptor transcription coactivator activity;metal ion binding;nucleoside binding;protein binding;protein binding transcription factor activity;protein complex binding;protein dimerization activity;…	actin filament;adherens junction;anchoring junction;cell cortex part;cell junction;cell part;cell projection;cell projection part;cell-cell adherens junction;cell-cell junction;cell-substrate adherens junction;cell-substrate junction;contractile fiber part;cortical cytoskeleton;cytoplasmic membrane-bounded vesicle lumen;cytoplasmic part;cytoplasmic vesicle part;cytoskeletal part;cytoskeleton;cyto…	Adherens junction;Amoebiasis;Arrhythmogenic right ventricular cardiomyopathy (ARVC);Focal adhesion;Leukocyte transendothelial migration;Regulation of actin cytoskeleton;Systemic lupus erythematosus;Tight junction
O43809	O43809	Cleavage and polyadenylation specificity factor subunit 5	NUDT21	2	2	19.4	26.227		0.0654072	0.21572	0	1.58496	NaN	2	NaN	2	0	1.58496	-0.0807604	2	-0.67934	2	biosynthetic process;cellular biosynthetic process;cellular component assembly;cellular component organization;cellular component organization or biogenesis;cellular macromolecule metabolic process;cellular metabolic process;cellular nitrogen compound metabolic process;cellular process;macromolecular complex assembly;macromolecular complex subunit organization;macromolecule metabolic process;meta…	AU-rich element binding;binding;catalytic activity;hydrolase activity;mRNA binding;nucleic acid binding;RNA binding	cell part;centrosome;cytoplasmic part;cytoskeletal part;intracellular non-membrane-bounded organelle;intracellular organelle;intracellular organelle part;intracellular part;macromolecular complex;microtubule organizing center;mRNA cleavage factor complex;non-membrane-bounded organelle;nuclear body;nuclear part;nucleoplasm part;organelle;organelle part;paraspeckles;protein complex	mRNA surveillance pathway
O60573	O60573	Eukaryotic translation initiation factor 4E type 2	EIF4E2	5	5	29.4	28.362		0.529021	1.00521	1.58496	0	1	2	NaN	1	1.58496	0	1	2	-0.717941	1	biological regulation;cell surface receptor linked signaling pathway;cellular process;cellular response to chemical stimulus;cellular response to cytokine stimulus;cellular response to organic substance;cellular response to stimulus;cytokine-mediated signaling pathway;negative regulation of biological process;negative regulation of biosynthetic process;negative regulation of cellular biosynthetic…	binding;nucleic acid binding;RNA binding;RNA cap binding;translation factor activity, nucleic acid binding;translation initiation factor activity	cell part;cytoplasmic part;cytosol;intracellular part;macromolecular complex;mRNA cap binding complex;protein complex;RNA cap binding complex	Insulin signaling pathway;mTOR signaling pathway;RNA transport
O75165	O75165	DnaJ homolog subfamily C member 13	DNAJC13	33	33	20.7	254.41		1.06862	-3.78658	1.58496	4	NaN	NaN	5.12928	4.64386	1.58496	4	-0.980381	-0.204625	5.12928	4.64386
O75367;Q9P0M6	O75367	Core histone macro-H2A.1	H2AFY	16	16	67.7	39.617		0.719679	0.489602	4	4.24793	4.64386	4.80735	3.70044	4.16993	4	4.24793	4.64386	4.80735	3.70044	4.16993	biological regulation;cellular component assembly;cellular component assembly at cellular level;cellular component organization;cellular component organization at cellular level;cellular component organization or biogenesis;cellular component organization or biogenesis at cellular level;cellular macromolecular complex assembly;cellular macromolecular complex subunit organization;cellular process;…	binding;chromatin binding;DNA binding;nucleic acid binding	Barr body;cell part;chromosomal part;chromosome;condensed chromosome;intracellular non-membrane-bounded organelle;intracellular organelle;intracellular organelle part;intracellular part;macromolecular complex;non-membrane-bounded organelle;nuclear chromosome;nuclear part;nucleosome;organelle;organelle part;protein-DNA complex;sex chromosome;X chromosome	Systemic lupus erythematosus
O75531	O75531	Barrier-to-autointegration factor;Barrier-to-autointegration factor, N-terminally processed	BANF1	4	4	50.6	10.058		0.113158	0.146241	1	1.58496	2	2	1	2	1	1.58496	2	2	1	2	cell cycle process;cellular component disassembly;cellular component disassembly at cellular level;cellular component organization;cellular component organization at cellular level;cellular component organization or biogenesis;cellular component organization or biogenesis at cellular level;cellular macromolecule metabolic process;cellular membrane organization;cellular metabolic process;cellular …	binding;DNA binding;nucleic acid binding	cell part;chromosome;cytoplasmic part;cytosol;intracellular non-membrane-bounded organelle;intracellular organelle;intracellular organelle part;intracellular part;non-membrane-bounded organelle;nuclear part;nucleoplasm;organelle;organelle part
O75592	O75592	E3 ubiquitin-protein ligase MYCBP2	MYCBP2	54	54	16.9	510.08		0.0861946	-0.401116	5.04439	5.75489	1	2.58496	3.90689	4.08746	5.04439	5.75489	1	2.58496	3.90689	4.08746	anatomical structure morphogenesis;axon guidance;axonogenesis;biological regulation;biosynthetic process;branchiomotor neuron axon guidance;cell part morphogenesis;cell projection morphogenesis;cell projection organization;cellular biosynthetic process;cellular component morphogenesis;cellular component organization;cellular component organization at cellular level;cellular component organization…	acid-amino acid ligase activity;binding;catalytic activity;cation binding;ion binding;ligase activity;ligase activity, forming carbon-nitrogen bonds;metal ion binding;small conjugating protein ligase activity;transition metal ion binding;ubiquitin-protein ligase activity;zinc ion binding	axon;cell part;cell projection;cytoskeleton;intracellular membrane-bounded organelle;intracellular non-membrane-bounded organelle;intracellular organelle;intracellular part;membrane-bounded organelle;microtubule cytoskeleton;neuron projection;non-membrane-bounded organelle;nucleus;organelle
O75821	O75821	Eukaryotic translation initiation factor 3 subunit G	EIF3G	3	3	11.9	35.611		0.699463	0.732353	1	1	1	2	NaN	1	1	1	1	2	0.0352937	1	biological regulation;cellular component assembly;cellular component assembly at cellular level;cellular component organization;cellular component organization at cellular level;cellular component organization or biogenesis;cellular component organization or biogenesis at cellular level;cellular macromolecular complex assembly;cellular macromolecular complex subunit organization;cellular process;…	binding;nucleic acid binding;nucleotide binding;RNA binding;translation factor activity, nucleic acid binding;translation initiation factor activity	cell part;cytoplasmic part;cytosol;eukaryotic 43S preinitiation complex;eukaryotic 48S preinitiation complex;eukaryotic translation initiation factor 3 complex;intracellular membrane-bounded organelle;intracellular organelle;intracellular part;macromolecular complex;membrane-bounded organelle;nucleus;organelle;perinuclear region of cytoplasm;protein complex;ribonucleoprotein complex;translation p…	RNA transport
O75947	O75947	ATP synthase subunit d, mitochondrial	ATP5H	12	12	82.6	18.491		1.36728	3.30921	2.80735	2.58496	4.64386	4.64386	NaN	1.58496	2.80735	2.58496	4.64386	4.64386	-0.863375	1.58496	ATP biosynthetic process;ATP catabolic process;ATP metabolic process;ATP synthesis coupled proton transport;biosynthetic process;catabolic process;cation transport;cellular biosynthetic process;cellular catabolic process;cellular metabolic process;cellular nitrogen compound biosynthetic process;cellular nitrogen compound catabolic process;cellular nitrogen compound metabolic process;cellular proc…	cation transmembrane transporter activity;hydrogen ion transmembrane transporter activity;inorganic cation transmembrane transporter activity;ion transmembrane transporter activity;monovalent inorganic cation transmembrane transporter activity;substrate-specific transmembrane transporter activity;substrate-specific transporter activity;transmembrane transporter activity;transporter activity	cell part;cytoplasmic part;intracellular organelle part;intracellular part;macromolecular complex;membrane part;mitochondrial membrane part;mitochondrial part;mitochondrial proton-transporting ATP synthase complex;mitochondrial proton-transporting ATP synthase complex, coupling factor F(o);organelle part;protein complex;proton-transporting ATP synthase complex;proton-transporting ATP synthase com…	Alzheimer's disease;Huntington's disease;Oxidative phosphorylation;Parkinson's disease
O94826	O94826	Mitochondrial import receptor subunit TOM70	TOMM70A	3	3	11.8	67.454		1.38441	2.47022	2.32193	1.58496	2.32193	2.80735	NaN	1	2.32193	1.58496	2.32193	2.80735	-1.42235	1	cellular macromolecule metabolic process;cellular metabolic process;cellular process;cellular protein metabolic process;establishment of localization;establishment of localization in cell;establishment of protein localization;establishment of protein localization in mitochondrion;establishment of protein localization to organelle;intracellular protein transport;intracellular transport;macromolecu…	macromolecule transmembrane transporter activity;protein transmembrane transporter activity;protein transporter activity;substrate-specific transmembrane transporter activity;substrate-specific transporter activity;transmembrane transporter activity;transporter activity	cell part;cytoplasmic part;integral to membrane;intracellular organelle part;intracellular part;intrinsic to membrane;macromolecular complex;membrane part;mitochondrial membrane part;mitochondrial outer membrane translocase complex;mitochondrial part;organelle part;protein complex
O94874	O94874	E3 UFM1-protein ligase 1	UFL1	11	11	21	89.594		0.911943	2.39723	3	2.58496	3	3.58496	NaN	2.58496	3	2.58496	3	3.58496	-1.29446	2.58496	biological regulation;cellular macromolecule metabolic process;cellular metabolic process;cellular process;cellular protein metabolic process;macromolecule metabolic process;macromolecule modification;metabolic process;negative regulation of biological process;negative regulation of cellular metabolic process;negative regulation of cellular process;negative regulation of cellular protein metaboli…	acid-amino acid ligase activity;catalytic activity;ligase activity;ligase activity, forming carbon-nitrogen bonds;small conjugating protein ligase activity;UFM1 conjugating enzyme activity	cell part;cytoplasmic part;endoplasmic reticulum;intracellular membrane-bounded organelle;intracellular organelle;intracellular part;membrane-bounded organelle;nucleus;organelle
O95218	O95218	Zinc finger Ran-binding domain-containing protein 2	ZRANB2	9	9	29.7	37.404		1.00215	2.3945	2	1.58496	3.70044	3.58496	NaN	1.58496	2	1.58496	3.70044	3.58496	-0.938772	1.58496	cellular macromolecule metabolic process;cellular metabolic process;cellular nitrogen compound metabolic process;cellular process;macromolecule metabolic process;metabolic process;mRNA metabolic process;mRNA processing;nitrogen compound metabolic process;nucleic acid metabolic process;nucleobase-containing compound metabolic process;primary metabolic process;RNA metabolic process;RNA processing;R…	binding;cation binding;ion binding;metal ion binding;nucleic acid binding;nucleic acid binding transcription factor activity;RNA binding;sequence-specific DNA binding transcription factor activity;transition metal ion binding;zinc ion binding	cell part;intracellular membrane-bounded organelle;intracellular organelle;intracellular part;membrane-bounded organelle;nucleus;organelle
O95684	O95684	FGFR1 oncogene partner	FGFR1OP	10	10	34.1	43.064		1.44544	-2.35022	2	2	0	2	3.70044	4	2	2	0	2	3.70044	4	biological regulation;cell cycle process;cellular component organization;cellular component organization at cellular level;cellular component organization or biogenesis;cellular component organization or biogenesis at cellular level;cellular process;cytoskeleton organization;G2/M transition of mitotic cell cycle;maintenance of location;maintenance of location in cell;maintenance of protein locati…	binding;catalytic activity;enzyme inhibitor activity;enzyme regulator activity;identical protein binding;kinase activity;kinase inhibitor activity;kinase regulator activity;phosphotransferase activity, alcohol group as acceptor;protein binding;protein dimerization activity;protein homodimerization activity;protein kinase activity;protein kinase inhibitor activity;protein kinase regulator activity…	cell part;centrosome;cytoplasmic part;cytoskeletal part;cytosol;intracellular membrane-bounded organelle;intracellular non-membrane-bounded organelle;intracellular organelle;intracellular organelle part;intracellular part;membrane-bounded organelle;microtubule organizing center;non-membrane-bounded organelle;nucleus;organelle;organelle part;perinuclear region of cytoplasm
O95793	O95793	Double-stranded RNA-binding protein Staufen homolog 1	STAU1	15	14	31.5	63.182		0.643362	1.70345	2.32193	2.32193	4.16993	4	0	3	2.32193	2.32193	4.16993	4	0	3	cellular localization;cellular macromolecule localization;cellular process;intracellular mRNA localization;localization;macromolecule localization;RNA localization	binding;double-stranded RNA binding;nucleic acid binding;RNA binding	cell part;cytoplasmic part;cytoskeletal part;endoplasmic reticulum;intracellular membrane-bounded organelle;intracellular non-membrane-bounded organelle;intracellular organelle;intracellular organelle part;intracellular part;macromolecular complex;membrane-bounded organelle;microtubule associated complex;non-membrane-bounded organelle;organelle;organelle part;protein complex;ribonucleoprotein com…
O95816	O95816	BAG family molecular chaperone regulator 2	BAG2	5	5	25.1	23.772		0.188465	0.434241	0	1	1.58496	2.32193	0	1.58496	0	1	1.58496	2.32193	0	1.58496	cellular macromolecule metabolic process;cellular metabolic process;cellular process;cellular protein metabolic process;macromolecule metabolic process;metabolic process;primary metabolic process;protein folding;protein metabolic process			Protein processing in endoplasmic reticulum
P01857;P01860;P01859;P01861	P01857;P01860;P01859;P01861	Ig gamma-1 chain C region;Ig gamma-3 chain C region;Ig gamma-2 chain C region;Ig gamma-4 chain C region	IGHG1;IGHG3;IGHG2;IGHG4	2	2	4.5	36.105		0.110431	-0.253625	3	3.45943	1.58496	1.58496	3.32193	2	3	3.45943	1.58496	1.58496	3.32193	2	activation of immune response;biological regulation;complement activation;complement activation, classical pathway;defense response;humoral immune response;immune effector process;immune response;immune system process;innate immune response;macromolecule metabolic process;metabolic process;positive regulation of biological process;positive regulation of immune response;positive regulation of immu…	antigen binding;binding	cell part;extracellular region;membrane
P02786	P02786	Transferrin receptor protein 1;Transferrin receptor protein 1, serum form	TFRC	35	35	53.8	84.87		1.08184	-1.71985	5.20945	5.49185	3.58496	3.70044	6.30378	6.12928	5.20945	5.49185	3.58496	3.70044	6.30378	6.12928	biological regulation;cation homeostasis;cation transport;cell differentiation;cellular cation homeostasis;cellular chemical homeostasis;cellular developmental process;cellular homeostasis;cellular ion homeostasis;cellular iron ion homeostasis;cellular metal ion homeostasis;cellular process;chemical homeostasis;developmental process;establishment of localization;establishment of protein localizat…	cargo receptor activity;catalytic activity;hydrolase activity;peptidase activity;receptor activity;transferrin receptor activity	cell part;coated pit;cytoplasmic membrane-bounded vesicle;cytoplasmic part;cytoplasmic vesicle;endosome;external side of plasma membrane;extracellular membrane-bounded organelle;extracellular organelle;extracellular region;extracellular region part;extracellular vesicular exosome;integral to membrane;integral to plasma membrane;intracellular membrane-bounded organelle;intracellular organelle;intr…	Endocytosis;Hematopoietic cell lineage;Phagosome
P04406;O14556	P04406	Glyceraldehyde-3-phosphate dehydrogenase	GAPDH	10	10	47.2	36.053		1.25977	1.33792	3.16992	3.80735	2.80735	3.90689	1.58496	2.58496	3.16992	3.80735	2.80735	3.90689	1.58496	2.58496	alcohol biosynthetic process;alcohol catabolic process;alcohol metabolic process;anatomical structure development;apoptosis;biological regulation;biosynthetic process;carbohydrate biosynthetic process;carbohydrate catabolic process;carbohydrate metabolic process;catabolic process;cell death;cell development;cell motility;cellular biosynthetic process;cellular carbohydrate biosynthetic process;cel…	binding;catalytic activity;coenzyme binding;cofactor binding;cytoskeletal protein binding;glyceraldehyde-3-phosphate dehydrogenase (NAD+) (phosphorylating) activity;microtubule binding;NAD binding;NADP binding;nucleotide binding;oxidoreductase activity;oxidoreductase activity, acting on the aldehyde or oxo group of donors;oxidoreductase activity, acting on the aldehyde or oxo group of donors, NAD…	cell part;cytoplasmic part;cytoskeleton;cytosol;extracellular membrane-bounded organelle;extracellular organelle;extracellular region part;extracellular vesicular exosome;intracellular membrane-bounded organelle;intracellular non-membrane-bounded organelle;intracellular organelle;intracellular part;lipid particle;macromolecular complex;membrane;membrane-bounded organelle;membrane-bounded vesicle;…	Alzheimer's disease;Glycolysis / Gluconeogenesis
P04843	P04843	Dolichyl-diphosphooligosaccharide--protein glycosyltransferase subunit 1	RPN1	15	15	33.6	68.569		0.753835	1.11486	3	3.16992	3.16992	3.45943	1	3.16992	3	3.16992	3.16992	3.45943	1	3.16992	biosynthetic process;carbohydrate metabolic process;cellular biosynthetic process;cellular carbohydrate metabolic process;cellular macromolecule biosynthetic process;cellular macromolecule metabolic process;cellular metabolic process;cellular process;cellular protein metabolic process;cotranslational protein targeting to membrane;establishment of localization;establishment of localization in cell…	catalytic activity;dolichyl-diphosphooligosaccharide-protein glycotransferase activity;oligosaccharyl transferase activity;transferase activity;transferase activity, transferring glycosyl groups;transferase activity, transferring hexosyl groups	cell part;cytoplasmic membrane-bounded vesicle;cytoplasmic part;cytoplasmic vesicle;endoplasmic reticulum;endoplasmic reticulum part;integral to membrane;intracellular membrane-bounded organelle;intracellular organelle;intracellular organelle part;intracellular part;intrinsic to membrane;macromolecular complex;melanosome;membrane part;membrane-bounded organelle;membrane-bounded vesicle;oligosacch…	N-Glycan biosynthesis;Protein processing in endoplasmic reticulum;Various types of N-glycan biosynthesis
P04844	P04844	Dolichyl-diphosphooligosaccharide--protein glycosyltransferase subunit 2	RPN2	16	16	56.4	69.283		0.674561	1.08841	3.32193	3.32193	3	4.52356	1.58496	3.32193	3.32193	3.32193	3	4.52356	1.58496	3.32193	aging;biosynthetic process;carbohydrate metabolic process;cellular biosynthetic process;cellular carbohydrate metabolic process;cellular macromolecule biosynthetic process;cellular macromolecule metabolic process;cellular metabolic process;cellular process;cellular protein metabolic process;cotranslational protein targeting to membrane;developmental process;establishment of localization;establish…	binding;catalytic activity;dolichyl-diphosphooligosaccharide-protein glycotransferase activity;oligosaccharyl transferase activity;ribonucleoprotein binding;ribosome binding;transferase activity;transferase activity, transferring glycosyl groups;transferase activity, transferring hexosyl groups	autophagic vacuole membrane;cell part;cytoplasmic part;endoplasmic reticulum;endoplasmic reticulum part;integral to membrane;intracellular membrane-bounded organelle;intracellular organelle;intracellular organelle part;intracellular part;intrinsic to membrane;macromolecular complex;membrane;membrane part;membrane-bounded organelle;nucleus;oligosaccharyltransferase complex;organelle;organelle memb…	N-Glycan biosynthesis;Protein processing in endoplasmic reticulum;Various types of N-glycan biosynthesis
Q93077;Q7L7L0;P04908;REV__Q8NB25	Q93077;Q7L7L0;P04908	Histone H2A type 1-C;Histone H2A type 3;Histone H2A type 1-B/E	HIST1H2AC;HIST3H2A;HIST1H2AB	9	2	60.8	14.105		1.06998	1.01839	3.16992	3.32193	3.90689	4.45943	2.58496	2.80735	3.16992	3.32193	3.90689	4.45943	2.58496	2.80735	cellular component assembly;cellular component assembly at cellular level;cellular component organization;cellular component organization at cellular level;cellular component organization or biogenesis;cellular component organization or biogenesis at cellular level;cellular macromolecular complex assembly;cellular macromolecular complex subunit organization;cellular process;chromatin organization…	binding;DNA binding;nucleic acid binding	cell part;chromosomal part;intracellular membrane-bounded organelle;intracellular organelle;intracellular organelle part;intracellular part;macromolecular complex;membrane-bounded organelle;nucleosome;nucleus;organelle;organelle part;protein-DNA complex	Systemic lupus erythematosus
P05141;Q9H0C2	P05141	ADP/ATP translocase 2;ADP/ATP translocase 2, N-terminally processed	SLC25A5	10	5	39.9	32.852		0.841623	1.5111	1.58496	2.58496	1.58496	3.45943	0	1.58496	1.58496	2.58496	1.58496	3.45943	0	1.58496	biological regulation;cellular metabolic process;cellular process;chromosome segregation;energy derivation by oxidation of organic compounds;energy reserve metabolic process;establishment of localization;generation of precursor metabolites and energy;interaction with host;interspecies interaction between organisms;metabolic process;multi-organism process;oxidation-reduction process;positive regul…	adenine transmembrane transporter activity;nucleobase transmembrane transporter activity;nucleobase-containing compound transmembrane transporter activity;purine base transmembrane transporter activity;substrate-specific transmembrane transporter activity;substrate-specific transporter activity;transmembrane transporter activity;transporter activity	cell part;cell projection;cilium;cytoplasmic part;cytoskeletal part;integral to membrane;integral to plasma membrane;intracellular membrane-bounded organelle;intracellular non-membrane-bounded organelle;intracellular organelle;intracellular organelle part;intracellular part;intrinsic to membrane;intrinsic to plasma membrane;macromolecular complex;membrane;membrane part;membrane-bounded organelle;…	Calcium signaling pathway;Huntington's disease;Parkinson's disease
P05386	P05386	60S acidic ribosomal protein P1	RPLP1	4	4	79.8	11.514		0.916769	0.854044	4.45943	4.75489	4.90689	5.61471	3.70044	4.45943	4.45943	4.75489	4.90689	5.61471	3.70044	4.45943	biosynthetic process;catabolic process;cellular biosynthetic process;cellular catabolic process;cellular component disassembly;cellular component disassembly at cellular level;cellular component organization;cellular component organization at cellular level;cellular component organization or biogenesis;cellular component organization or biogenesis at cellular level;cellular macromolecular complex…	binding;nucleic acid binding;RNA binding;structural constituent of ribosome;structural molecule activity	cell part;cytosolic large ribosomal subunit;intracellular organelle part;intracellular part;large ribosomal subunit;macromolecular complex;organelle part;ribonucleoprotein complex	Ribosome
P05387	P05387	60S acidic ribosomal protein P2	RPLP2	12	12	82.6	11.665		0.624787	0.620087	5.61471	5.67243	6.49185	6.37504	4.9542	5.88264	5.61471	5.67243	6.49185	6.37504	4.9542	5.88264	biosynthetic process;catabolic process;cellular biosynthetic process;cellular catabolic process;cellular component disassembly;cellular component disassembly at cellular level;cellular component organization;cellular component organization at cellular level;cellular component organization or biogenesis;cellular component organization or biogenesis at cellular level;cellular macromolecular complex…	binding;nucleic acid binding;RNA binding;structural constituent of ribosome;structural molecule activity	cell part;cytosolic large ribosomal subunit;intracellular organelle part;intracellular part;large ribosomal subunit;macromolecular complex;organelle part;ribonucleoprotein complex	Ribosome
P05388;Q8NHW5	P05388;Q8NHW5	60S acidic ribosomal protein P0;60S acidic ribosomal protein P0-like	RPLP0;RPLP0P6	20	20	63.4	34.273		0.651582	0.40867	5.16993	5.20945	5.45943	5.93074	4.85798	5.20945	5.16993	5.20945	5.45943	5.93074	4.85798	5.20945	biosynthetic process;catabolic process;cellular biosynthetic process;cellular catabolic process;cellular component biogenesis;cellular component biogenesis at cellular level;cellular component disassembly;cellular component disassembly at cellular level;cellular component organization;cellular component organization at cellular level;cellular component organization or biogenesis;cellular componen…	binding;nucleic acid binding;RNA binding;structural constituent of ribosome;structural molecule activity	cell part;cytoplasm;cytoplasmic part;cytosolic large ribosomal subunit;intracellular membrane-bounded organelle;intracellular non-membrane-bounded organelle;intracellular organelle;intracellular organelle part;intracellular part;large ribosomal subunit;macromolecular complex;membrane-bounded organelle;non-membrane-bounded organelle;nucleus;organelle;organelle part;ribonucleoprotein complex;riboso…	Ribosome
P06576	P06576	ATP synthase subunit beta, mitochondrial	ATP5B	31	31	80.9	56.559		1.27678	1.01618	6.61471	6.80735	7.08746	7.59991	5.70044	6.32193	6.61471	6.80735	7.08746	7.59991	5.70044	6.32193	anatomical structure formation involved in morphogenesis;angiogenesis;ATP biosynthetic process;ATP hydrolysis coupled proton transport;ATP metabolic process;ATP synthesis coupled proton transport;biological regulation;biosynthetic process;cation homeostasis;cation transport;cellular biosynthetic process;cellular cation homeostasis;cellular chemical homeostasis;cellular homeostasis;cellular ion ho…	active transmembrane transporter activity;adenyl nucleotide binding;adenyl ribonucleotide binding;ATP binding;ATPase activity;ATPase activity, coupled;ATPase activity, coupled to movement of substances;ATPase activity, coupled to transmembrane movement of ions;ATPase activity, coupled to transmembrane movement of substances;binding;catalytic activity;cation transmembrane transporter activity;cati…	cell part;cell surface;cytoplasmic part;intracellular non-membrane-bounded organelle;intracellular organelle;intracellular organelle part;intracellular part;macromolecular complex;membrane;membrane part;mitochondrial membrane part;mitochondrial nucleoid;mitochondrial part;mitochondrial proton-transporting ATP synthase, catalytic core;non-membrane-bounded organelle;nucleoid;organelle;organelle par…	Alzheimer's disease;Huntington's disease;Oxidative phosphorylation;Parkinson's disease
P06748	P06748	Nucleophosmin	NPM1	11	11	41.5	32.575		1.30257	1.7507	3.16992	4.16993	4.24793	4.58496	1.58496	3	3.16992	4.16993	4.24793	4.58496	1.58496	3	aging;ATP-dependent chromatin remodeling;biological regulation;cell aging;cell cycle process;cellular component assembly;cellular component assembly at cellular level;cellular component organization;cellular component organization at cellular level;cellular component organization or biogenesis;cellular component organization or biogenesis at cellular level;cellular macromolecular complex assembly…	binding;enzyme inhibitor activity;enzyme regulator activity;histone binding;identical protein binding;kinase inhibitor activity;kinase regulator activity;NF-kappaB binding;nucleic acid binding;protein binding;protein binding transcription factor activity;protein dimerization activity;protein heterodimerization activity;protein homodimerization activity;protein kinase inhibitor activity;protein ki…	cell part;centrosome;cytoplasmic part;cytoskeletal part;cytosol;intracellular non-membrane-bounded organelle;intracellular organelle;intracellular organelle part;intracellular part;macromolecular complex;microtubule organizing center;non-membrane-bounded organelle;nuclear part;nucleolus;nucleoplasm;organelle;organelle part;ribonucleoprotein complex;spindle pole centrosome
P07437;Q9BVA1;Q13885;A6NNZ2;Q9BUF5;CON__ENSEMBL:ENSBTAP00000025008;Q9H4B7	P07437;Q9BVA1;Q13885	Tubulin beta chain;Tubulin beta-2B chain;Tubulin beta-2A chain	TUBB;TUBB2B;TUBB2A	24	5	70.7	49.67		1.33107	0.69734	6.08746	6.2854	5.52356	5.88264	5.20945	5.2854	6.08746	6.2854	5.52356	5.88264	5.20945	5.2854	biological regulation;cell cycle process;cell division;cell killing;cell migration;cell motility;cellular component assembly;cellular component assembly at cellular level;cellular component movement;cellular component organization;cellular component organization at cellular level;cellular component organization or biogenesis;cellular component organization or biogenesis at cellular level;cellular…	binding;catalytic activity;GTP binding;GTPase activity;guanyl nucleotide binding;guanyl ribonucleotide binding;hydrolase activity;hydrolase activity, acting on acid anhydrides;hydrolase activity, acting on acid anhydrides, in phosphorus-containing anhydrides;MHC class I protein binding;MHC protein binding;nucleoside-triphosphatase activity;nucleotide binding;protein binding;purine nucleotide bind…	cell body;cell part;cytoplasm;cytoplasmic part;cytoskeletal part;cytoskeleton;cytosol;extracellular membrane-bounded organelle;extracellular organelle;extracellular region part;extracellular vesicular exosome;intracellular non-membrane-bounded organelle;intracellular organelle;intracellular organelle part;intracellular part;macromolecular complex;membrane;membrane-bounded organelle;membrane-bound…	Gap junction;Pathogenic Escherichia coli infection;Phagosome
P07602	P07602	Prosaposin;Saposin-A;Saposin-B-Val;Saposin-B;Saposin-C;Saposin-D	PSAP	3	3	7.3	58.112		0.17363	-0.292481	0	1	1	2	1	1.58496	0	1	1	2	1	1.58496	biological regulation;cell activation;cell differentiation;cellular developmental process;cellular lipid metabolic process;cellular metabolic process;cellular process;cellular process involved in reproduction;cellular response to chemical stimulus;cellular response to organic substance;cellular response to stimulus;developmental growth;developmental process;developmental process involved in repro…	binding;enzyme activator activity;enzyme regulator activity;lipid binding	cell part;cytoplasmic part;extracellular region part;extracellular space;Golgi apparatus;integral to membrane;intracellular membrane-bounded organelle;intracellular organelle;intracellular organelle lumen;intracellular organelle part;intracellular part;intrinsic to membrane;lysosomal lumen;lysosomal membrane;membrane;membrane part;membrane-bounded organelle;membrane-enclosed lumen;mitochondrion;o…	Lysosome
P07766	P07766	T-cell surface glycoprotein CD3 epsilon chain	CD3E	3	3	19.3	23.147		0.50515	-0.5	0	0	1	1	1	1	0	0	1	1	1	1	activation of immune response;antigen receptor-mediated signaling pathway;biological regulation;cell activation;cell surface receptor linked signaling pathway;cellular component assembly;cellular component assembly at cellular level;cellular component organization;cellular component organization at cellular level;cellular component organization or biogenesis;cellular component organization or bio…	binding;enzyme binding;kinase binding;molecular transducer activity;protein binding;protein complex binding;protein complex scaffold;protein kinase binding;receptor activity;receptor binding;receptor signaling complex scaffold activity;receptor signaling protein activity;signal transducer activity;signaling receptor activity;structural molecule activity;T cell receptor binding;transmembrane signa…	alpha-beta T cell receptor complex;cell part;external side of plasma membrane;immunological synapse;integral to membrane;integral to plasma membrane;intrinsic to membrane;intrinsic to plasma membrane;macromolecular complex;membrane part;plasma membrane part;protein complex;receptor complex;T cell receptor complex	Chagas disease (American trypanosomiasis);Hematopoietic cell lineage;Measles;Primary immunodeficiency;T cell receptor signaling pathway
P07910;P0DMR1;O60812;B7ZW38;B2RXH8;Q86SE5	P07910	Heterogeneous nuclear ribonucleoproteins C1/C2	HNRNPC	13	13	40.2	33.67		0.239008	0.333356	3.16992	3.16992	3.80735	4.16993	2.58496	3.90689	3.16992	3.16992	3.80735	4.16993	2.58496	3.90689	cellular macromolecule metabolic process;cellular metabolic process;cellular nitrogen compound metabolic process;cellular process;macromolecule metabolic process;metabolic process;mRNA metabolic process;mRNA processing;nitrogen compound metabolic process;nuclear mRNA splicing, via spliceosome;nucleic acid metabolic process;nucleobase-containing compound metabolic process;primary metabolic process…	binding;mRNA binding;nucleic acid binding;nucleotide binding;RNA binding	catalytic step 2 spliceosome;cell part;intracellular membrane-bounded organelle;intracellular organelle;intracellular organelle part;intracellular part;macromolecular complex;membrane-bounded organelle;nuclear part;nucleoplasm;nucleus;organelle;organelle part;pronucleus;ribonucleoprotein complex;spliceosomal complex	Spliceosome
P08195	P08195	4F2 cell-surface antigen heavy chain	SLC3A2	19	19	36.3	67.993		1.39028	1.39531	4.16993	4.9542	4.16993	4.85798	3.70044	2.58496	4.16993	4.9542	4.16993	4.85798	3.70044	2.58496	amine transport;amino acid import;amino acid transport;aromatic amino acid transport;biological regulation;blood coagulation;branched-chain aliphatic amino acid transport;carbohydrate metabolic process;carboxylic acid transport;cell growth;cell migration;cell motility;cellular component movement;cellular process;coagulation;establishment of localization;growth;hemostasis;immune system process;leu…	active transmembrane transporter activity;amine transmembrane transporter activity;amino acid transmembrane transporter activity;antiporter activity;binding;calcium ion transmembrane transporter activity;calcium:cation antiporter activity;calcium:sodium antiporter activity;carboxylic acid transmembrane transporter activity;catalytic activity;cation binding;cation transmembrane transporter activit…	apical plasma membrane;cell part;cell surface;cytoplasmic membrane-bounded vesicle;cytoplasmic part;cytoplasmic vesicle;integral to membrane;intracellular membrane-bounded organelle;intracellular organelle;intracellular part;intrinsic to membrane;melanosome;membrane;membrane part;membrane-bounded organelle;membrane-bounded vesicle;organelle;pigment granule;plasma membrane;plasma membrane part;ves…	Protein digestion and absorption
P08575	P08575	Receptor-type tyrosine-protein phosphatase C	PTPRC	20	20	20.1	147.25		0.930006	1.37774	2.58496	4.24793	2.58496	3.90689	2.32193	1.58496	2.58496	4.24793	2.58496	3.90689	2.32193	1.58496	activation of immune response;activation of MAPK activity;anatomical structure development;antigen receptor-mediated signaling pathway;axon guidance;B cell activation;B cell differentiation;B cell proliferation;B cell receptor signaling pathway;biological adhesion;biological regulation;biosynthetic process;bone marrow development;calcium ion homeostasis;calcium ion transport;calcium ion transport…	binding;carbohydrate binding;catalytic activity;glycosaminoglycan binding;heparin binding;hydrolase activity;hydrolase activity, acting on ester bonds;molecular transducer activity;pattern binding;phosphatase activity;phosphoprotein phosphatase activity;phosphoric ester hydrolase activity;polysaccharide binding;protein tyrosine phosphatase activity;receptor activity;signal transducer activity;sig…	adherens junction;anchoring junction;cell junction;cell part;cell-substrate adherens junction;cell-substrate junction;external side of plasma membrane;focal adhesion;integral to membrane;integral to plasma membrane;intrinsic to membrane;intrinsic to plasma membrane;membrane part;membrane raft;plasma membrane part	Cell adhesion molecules (CAMs);Fc gamma R-mediated phagocytosis;Primary immunodeficiency;T cell receptor signaling pathway
P08670;P17661;P41219;Q16352;P07196;P07197	P08670	Vimentin	VIM	31	29	71.2	53.651		0.521915	0.753451	4	4.75489	5.12928	5.70044	3.58496	4.70044	4	4.75489	5.12928	5.70044	3.58496	4.70044	actin filament-based movement;actin filament-based process;actin-mediated cell contraction;actin-myosin filament sliding;anatomical structure development;anterograde axon cargo transport;astrocyte development;astrocyte differentiation;axon cargo transport;axon transport of mitochondrion;Bergmann glial cell differentiation;biological regulation;cell communication;cell development;cell differentiat…	structural constituent of cytoskeleton;structural constituent of eye lens;structural molecule activity	adherens junction;anchoring junction;axon;axon part;cell junction;cell leading edge;cell part;cell projection;cell projection part;cell-cell adherens junction;cell-cell junction;C-fiber;cilium part;contractile fiber part;cytoplasm;cytoplasmic part;cytoskeletal part;cytosol;extracellular membrane-bounded organelle;extracellular organelle;extracellular region part;extracellular vesicular exosome;fa…	Amyotrophic lateral sclerosis (ALS);Arrhythmogenic right ventricular cardiomyopathy (ARVC);Dilated cardiomyopathy;Hypertrophic cardiomyopathy (HCM)
P08708	P08708	40S ribosomal protein S17	RPS17	13	13	65.9	15.55		1.05596	1.63049	4.58496	4.75489	5.2854	5.45943	2.32193	4.45943	4.58496	4.75489	5.2854	5.45943	2.32193	4.45943	biological regulation;biosynthetic process;catabolic process;cellular biosynthetic process;cellular catabolic process;cellular component assembly;cellular component assembly at cellular level;cellular component disassembly;cellular component disassembly at cellular level;cellular component organization;cellular component organization at cellular level;cellular component organization or biogenesis…	structural constituent of ribosome;structural molecule activity	cell part;cytosolic small ribosomal subunit;intracellular organelle part;intracellular part;macromolecular complex;organelle part;ribonucleoprotein complex;small ribosomal subunit	Ribosome
P08865;REV__Q2TAZ0	P08865	40S ribosomal protein SA	RPSA	15	15	65.4	32.854		0.640936	0.567377	4.70044	5	5.12928	5.61471	4.08746	5	4.70044	5	5.12928	5.61471	4.08746	5	biological adhesion;biosynthetic process;catabolic process;cell adhesion;cellular biosynthetic process;cellular catabolic process;cellular component assembly;cellular component assembly at cellular level;cellular component disassembly;cellular component disassembly at cellular level;cellular component organization;cellular component organization at cellular level;cellular component organization o…	binding;laminin receptor activity;receptor activity;ribonucleoprotein binding;ribosome binding;structural constituent of ribosome;structural molecule activity	90S preribosome;cell part;cytosolic small ribosomal subunit;intracellular membrane-bounded organelle;intracellular organelle;intracellular organelle part;intracellular part;macromolecular complex;membrane;membrane-bounded organelle;nucleus;organelle;organelle part;plasma membrane;preribosome;ribonucleoprotein complex;small ribosomal subunit	Ribosome
P09622	P09622	Dihydrolipoyl dehydrogenase, mitochondrial	DLD	7	7	23	54.177		1.03845	2.06991	1	1.58496	3	2.80735	NaN	1	1	1.58496	3	2.80735	-0.943653	1	acetyl-CoA catabolic process;acetyl-CoA metabolic process;amine catabolic process;amine metabolic process;anatomical structure morphogenesis;aspartate family amino acid catabolic process;aspartate family amino acid metabolic process;biological regulation;branched chain family amino acid catabolic process;branched chain family amino acid metabolic process;carboxylic acid catabolic process;carboxyl…	binding;catalytic activity;coenzyme binding;cofactor binding;dihydrolipoyl dehydrogenase activity;flavin adenine dinucleotide binding;oxidoreductase activity;oxidoreductase activity, acting on a sulfur group of donors;oxidoreductase activity, acting on a sulfur group of donors, NAD or NADP as acceptor;oxidoreductase activity, acting on NADH or NADPH	acrosomal matrix;cell part;cytoplasmic part;cytoplasmic vesicle part;intracellular membrane-bounded organelle;intracellular organelle;intracellular organelle lumen;intracellular organelle part;intracellular part;membrane-bounded organelle;membrane-enclosed lumen;mitochondrial matrix;mitochondrial part;nucleus;organelle;organelle lumen;organelle part;vacuolar part	Citrate cycle (TCA cycle);Glycine, serine and threonine metabolism;Glycolysis / Gluconeogenesis;Pyruvate metabolism;Valine, leucine and isoleucine degradation
P09651;Q32P51	P09651;Q32P51	Heterogeneous nuclear ribonucleoprotein A1;Heterogeneous nuclear ribonucleoprotein A1, N-terminally processed;Heterogeneous nuclear ribonucleoprotein A1-like 2	HNRNPA1;HNRNPA1L2	14	14	44.1	38.746		0.645701	2.49127	1.58496	0	4.52356	4.39232	NaN	1	1.58496	0	4.52356	4.39232	-0.732127	1	cellular macromolecule metabolic process;cellular metabolic process;cellular nitrogen compound metabolic process;cellular process;establishment of localization;establishment of localization in cell;establishment of RNA localization;interaction with host;interspecies interaction between organisms;intracellular transport;macromolecule metabolic process;metabolic process;mRNA metabolic process;mRNA …	binding;DNA binding;nucleic acid binding;nucleotide binding;RNA binding;single-stranded DNA binding;single-stranded RNA binding;structure-specific DNA binding	catalytic step 2 spliceosome;cell part;cytoplasm;cytoskeleton;intermediate filament cytoskeleton;intracellular non-membrane-bounded organelle;intracellular organelle;intracellular organelle part;intracellular part;macromolecular complex;non-membrane-bounded organelle;nuclear part;nucleolus;nucleoplasm;organelle;organelle part;ribonucleoprotein complex;spliceosomal complex	Spliceosome
P0C0L5;P0C0L4	P0C0L5;P0C0L4	Complement C4-B;Complement C4 beta chain;Complement C4-B alpha chain;C4a anaphylatoxin;C4b-B;C4d-B;Complement C4 gamma chain;Complement C4-A;Complement C4 beta chain;Complement C4-A alpha chain;C4a anaphylatoxin;C4b-A;C4d-A;Complement C4 gamma chain	C4B;C4A	2	2	2.1	192.75		0.281077	-0.372353	1	1	NaN	NaN	1	1	1	1	-0.438336	0.948926	1	1	activation of immune response;biological regulation;complement activation;complement activation, classical pathway;defense response;humoral immune response;immune effector process;immune response;immune system process;inflammatory response;innate immune response;macromolecule metabolic process;metabolic process;negative regulation of catalytic activity;negative regulation of endopeptidase activit…	endopeptidase inhibitor activity;endopeptidase regulator activity;enzyme inhibitor activity;enzyme regulator activity;peptidase inhibitor activity;peptidase regulator activity	cell part;extracellular region;extracellular region part;extracellular space;membrane;plasma membrane	Complement and coagulation cascades;Staphylococcus aureus infection;Systemic lupus erythematosus
Q71UI9;P0C0S5	Q71UI9;P0C0S5	Histone H2A.V;Histone H2A.Z	H2AFV;H2AFZ	8	6	60.9	13.509		1.59157	1.17429	3.70044	3.90689	4.45943	4.58496	2.80735	3.16992	3.70044	3.90689	4.45943	4.58496	2.80735	3.16992	cellular component assembly;cellular component assembly at cellular level;cellular component organization;cellular component organization at cellular level;cellular component organization or biogenesis;cellular component organization or biogenesis at cellular level;cellular macromolecular complex assembly;cellular macromolecular complex subunit organization;cellular process;chromatin organization…	binding;DNA binding;nucleic acid binding	cell part;chromosomal part;intracellular membrane-bounded organelle;intracellular organelle;intracellular organelle part;intracellular part;macromolecular complex;membrane-bounded organelle;nucleosome;nucleus;organelle;organelle part;protein-DNA complex	Systemic lupus erythematosus
P0C2W1	P0C2W1	F-box/SPRY domain-containing protein 1	FBXO45	4	4	16.4	30.632		0.0614983	-0.167774	2	1.58496	NaN	NaN	1	1	2	1.58496	-0.837481	0.581424	1	1	anatomical structure development;catabolic process;cellular catabolic process;cellular macromolecule catabolic process;cellular macromolecule metabolic process;cellular metabolic process;cellular process;cellular protein metabolic process;cellular response to stimulus;cellular response to stress;developmental process;macromolecule catabolic process;macromolecule metabolic process;macromolecule mo…		cell junction;cell part;cytoskeletal part;intracellular organelle part;intracellular part;membrane;organelle part;plasma membrane;postsynaptic density;postsynaptic membrane;presynaptic membrane;synapse part;synaptic membrane
P0DP25;P0DP24;P0DP23;P27482;P02585	P0DP25;P0DP24;P0DP23			11	11	85.2	16.837		0.438102	0.957058	2.58496	3	4.85798	5	3	2.80735	2.58496	3	4.85798	5	3	2.80735	actin filament-based movement;actin filament-based process;actin-mediated cell contraction;actin-myosin filament sliding;biological regulation;cellular component movement;cellular process;multicellular organismal process;muscle contraction;muscle filament sliding;muscle system process;regulation of biological process;regulation of multicellular organismal process;regulation of muscle contraction;…	binding;calcium ion binding;cation binding;ion binding;metal ion binding	cell part;contractile fiber part;cytoplasmic part;cytoskeletal part;cytosol;intracellular organelle part;intracellular part;macromolecular complex;organelle part;protein complex;troponin complex	Alzheimer's disease;Calcium signaling pathway;Gastric acid secretion;Glioma;GnRH signaling pathway;Insulin signaling pathway;ko05152;Long-term potentiation;Melanogenesis;Neurotrophin signaling pathway;Olfactory transduction;Oocyte meiosis;Phosphatidylinositol signaling system;Phototransduction;Phototransduction - fly;Plant-pathogen interaction;Salivary secretion;Vascular smooth muscle contraction
P10412	P10412	Histone H1.4	HIST1H1E	16	3	38.4	21.865		0.359775	-0.533814	1	NaN	NaN	0	0	1.58496	1	0.176906	-0.142236	0	0	1.58496	cellular component assembly;cellular component assembly at cellular level;cellular component organization;cellular component organization at cellular level;cellular component organization or biogenesis;cellular component organization or biogenesis at cellular level;cellular macromolecular complex assembly;cellular macromolecular complex subunit organization;cellular process;chromatin assembly;chr…	binding;DNA binding;nucleic acid binding	cell part;chromosomal part;intracellular membrane-bounded organelle;intracellular organelle;intracellular organelle part;intracellular part;macromolecular complex;membrane-bounded organelle;nucleosome;nucleus;organelle;organelle part;protein-DNA complex
P10515	P10515	Dihydrolipoyllysine-residue acetyltransferase component of pyruvate dehydrogenase complex, mitochondrial	DLAT	10	10	29.4	68.996		1.17567	2.54428	1.58496	2	3.90689	3.90689	NaN	1	1.58496	2	3.90689	3.90689	-0.38919	1	acetyl-CoA biosynthetic process;acetyl-CoA catabolic process;acetyl-CoA metabolic process;alcohol metabolic process;biological regulation;biosynthetic process;carbohydrate metabolic process;carboxylic acid metabolic process;catabolic process;cellular biosynthetic process;cellular carbohydrate metabolic process;cellular catabolic process;cellular ketone metabolic process;cellular metabolic process…	acetyltransferase activity;catalytic activity;dihydrolipoamide S-acyltransferase activity;dihydrolipoyllysine-residue acetyltransferase activity;S-acetyltransferase activity;S-acyltransferase activity;transferase activity;transferase activity, transferring acyl groups;transferase activity, transferring acyl groups other than amino-acyl groups	cell part;cytoplasmic part;intracellular organelle part;intracellular part;macromolecular complex;mitochondrial part;mitochondrial pyruvate dehydrogenase complex;organelle part;protein complex;pyruvate dehydrogenase complex	Citrate cycle (TCA cycle);Glycolysis / Gluconeogenesis;Pyruvate metabolism
P10809	P10809	60 kDa heat shock protein, mitochondrial	HSPD1	12	12	33.7	61.054		0.1424	-0.424576	1	2.58496	2	3.70044	1.58496	3.90689	1	2.58496	2	3.70044	1.58496	3.90689	activation of caspase activity;activation of immune response;activation of innate immune response;adaptive immune response;adaptive immune response based on somatic recombination of immune receptors built from immunoglobulin superfamily domains;B cell activation;B cell activation involved in immune response;B cell cytokine production;B cell mediated immunity;B cell proliferation;biological regula…	adenyl nucleotide binding;adenyl ribonucleotide binding;ATP binding;ATPase activity;binding;catalytic activity;DNA binding;DNA replication origin binding;hydrolase activity;hydrolase activity, acting on acid anhydrides;hydrolase activity, acting on acid anhydrides, in phosphorus-containing anhydrides;lipopolysaccharide binding;nucleic acid binding;nucleoside-triphosphatase activity;nucleotide bin…	cell part;cell surface;coated pit;coated vesicle;cytoplasmic membrane-bounded vesicle;cytoplasmic part;cytoplasmic vesicle;cytosol;early endosome;endosome;extracellular region part;extracellular space;intracellular membrane-bounded organelle;intracellular organelle;intracellular organelle lumen;intracellular organelle part;intracellular part;lipopolysaccharide receptor complex;macromolecular comp…	ko05152;RNA degradation;Type I diabetes mellitus
P11021	P11021	78 kDa glucose-regulated protein	HSPA5	12	11	24.9	72.332		0.250143	-0.557205	0	2.58496	1	2	2.32193	1.58496	0	2.58496	1	2	2.32193	1.58496	activation of signaling protein activity involved in unfolded protein response;anatomical structure arrangement;anatomical structure development;biological regulation;catabolic process;cell activation;cell communication;cellular catabolic process;cellular macromolecule catabolic process;cellular macromolecule metabolic process;cellular metabolic process;cellular process;cellular response to bioti…	adenyl nucleotide binding;adenyl ribonucleotide binding;ATP binding;ATPase activity;binding;binding, bridging;calcium ion binding;catalytic activity;cation binding;chaperone binding;hydrolase activity;hydrolase activity, acting on acid anhydrides;hydrolase activity, acting on acid anhydrides, in phosphorus-containing anhydrides;ion binding;metal ion binding;misfolded protein binding;nucleoside-tr…	cell part;cell surface;cytoplasmic membrane-bounded vesicle;cytoplasmic part;cytoplasmic vesicle;endoplasmic reticulum chaperone complex;endoplasmic reticulum lumen;endoplasmic reticulum part;endoplasmic reticulum-Golgi intermediate compartment;integral to endoplasmic reticulum membrane;integral to membrane;integral to organelle membrane;intracellular membrane-bounded organelle;intracellular orga…	Prion diseases;Protein export;Protein processing in endoplasmic reticulum
P11142;P54652	P11142	Heat shock cognate 71 kDa protein	HSPA8	25	22	47.8	70.897		0.47337	0.317912	4.58496	5.20945	5.12928	5.42626	4.58496	4.9542	4.58496	5.20945	5.12928	5.42626	4.58496	4.9542	anatomical structure development;biological regulation;biosynthetic process;cell cycle phase;cell cycle process;cell development;cellular biosynthetic process;cellular component disassembly;cellular component disassembly at cellular level;cellular component organization;cellular component organization at cellular level;cellular component organization or biogenesis;cellular component organization …	adenyl nucleotide binding;adenyl ribonucleotide binding;ATP binding;ATPase activity;ATPase activity, coupled;binding;catalytic activity;glycolipid binding;hydrolase activity;hydrolase activity, acting on acid anhydrides;hydrolase activity, acting on acid anhydrides, in phosphorus-containing anhydrides;lipid binding;nucleoside-triphosphatase activity;nucleotide binding;protein binding;purine nucle…	cell part;cell surface;chromosomal part;clathrin coated vesicle membrane;clathrin sculpted gamma-aminobutyric acid transport vesicle membrane;coated vesicle membrane;cytoplasmic membrane-bounded vesicle;cytoplasmic part;cytoplasmic vesicle;cytoplasmic vesicle membrane;cytoplasmic vesicle part;cytosol;extracellular membrane-bounded organelle;extracellular organelle;extracellular region part;extrac…	Antigen processing and presentation;Endocytosis;MAPK signaling pathway;Measles;Protein processing in endoplasmic reticulum;Spliceosome;Toxoplasmosis
P11177	P11177	Pyruvate dehydrogenase E1 component subunit beta, mitochondrial	PDHB	9	9	32.6	39.233		0.688916	1.97237	1	2	2.58496	3.45943	NaN	2	1	2	2.58496	3.45943	-1.42255	2	acetyl-CoA biosynthetic process;acetyl-CoA biosynthetic process from pyruvate;acetyl-CoA catabolic process;acetyl-CoA metabolic process;alcohol metabolic process;biological regulation;biosynthetic process;carbohydrate metabolic process;carboxylic acid metabolic process;catabolic process;cellular biosynthetic process;cellular carbohydrate metabolic process;cellular catabolic process;cellular keton…	catalytic activity;oxidoreductase activity;oxidoreductase activity, acting on the aldehyde or oxo group of donors;oxidoreductase activity, acting on the aldehyde or oxo group of donors, disulfide as acceptor;pyruvate dehydrogenase (acetyl-transferring) activity;pyruvate dehydrogenase activity	cell part;cytoplasmic part;intracellular organelle lumen;intracellular organelle part;intracellular part;macromolecular complex;membrane-enclosed lumen;mitochondrial matrix;mitochondrial part;organelle lumen;organelle part;protein complex;pyruvate dehydrogenase complex	Butanoate metabolism;Citrate cycle (TCA cycle);Glycolysis / Gluconeogenesis;Pyruvate metabolism;Valine, leucine and isoleucine biosynthesis
P11388	P11388	DNA topoisomerase 2-alpha	TOP2A	12	9	12.6	174.38		1.10511	2.1462	1.58496	2	2	3.90689	NaN	1	1.58496	2	2	3.90689	-0.546476	1	apoptotic chromosome condensation;biological regulation;biosynthetic process;cell cycle;cell cycle process;cell division;cellular biosynthetic process;cellular component organization;cellular component organization at cellular level;cellular component organization or biogenesis;cellular component organization or biogenesis at cellular level;cellular macromolecule biosynthetic process;cellular mac…	adenyl nucleotide binding;adenyl ribonucleotide binding;ATP binding;ATPase activity;ATPase activity, coupled;binding;catalytic activity;cation binding;chromatin binding;DNA bending activity;DNA binding;DNA topoisomerase (ATP-hydrolyzing) activity;DNA topoisomerase activity;DNA-dependent ATPase activity;drug binding;hydrolase activity;hydrolase activity, acting on acid anhydrides;hydrolase activit…	cell part;chromosomal part;cytoplasm;DNA topoisomerase complex (ATP-hydrolyzing);intracellular non-membrane-bounded organelle;intracellular organelle;intracellular organelle part;intracellular part;macromolecular complex;non-membrane-bounded organelle;nuclear chromosome part;nuclear part;nucleolus;nucleoplasm;organelle;organelle part;protein complex;synaptonemal complex
P11717	P11717	Cation-independent mannose-6-phosphate receptor	IGF2R	48	48	28.6	274.37		0.655438	-1.73156	4.64386	5.20945	1.58496	3.90689	5.64386	5.49185	4.64386	5.20945	1.58496	3.90689	5.64386	5.49185	cellular component organization;cellular component organization or biogenesis;cellular membrane organization;cellular process;endocytosis;establishment of localization;membrane invagination;membrane organization;receptor-mediated endocytosis;transport;vesicle-mediated transport	binding;carbohydrate binding;catalytic activity;glycoprotein binding;insulin-like growth factor-activated receptor activity;kinase activity;mannose binding;molecular transducer activity;monosaccharide binding;phosphoprotein binding;phosphotransferase activity, alcohol group as acceptor;protein binding;protein kinase activity;protein tyrosine kinase activity;receptor activity;signal transducer act…	cell part;cell surface;clathrin-coated vesicle;coated vesicle;cytoplasmic membrane-bounded vesicle;cytoplasmic part;cytoplasmic vesicle;endocytic vesicle;endosome;Golgi apparatus part;Golgi-associated vesicle;integral to membrane;integral to plasma membrane;intracellular membrane-bounded organelle;intracellular organelle;intracellular organelle part;intracellular part;intrinsic to membrane;intrin…	Lysosome
P11940;Q9H361;Q4VXU2;Q5JQF8	P11940;Q9H361	Polyadenylate-binding protein 1;Polyadenylate-binding protein 3	PABPC1;PABPC3	20	14	31.9	70.67		0.710522	1.12964	3.70044	3.70044	4.80735	4.9542	2.32193	4	3.70044	3.70044	4.80735	4.9542	2.32193	4	biological regulation;catabolic process;cellular catabolic process;cellular macromolecule catabolic process;cellular macromolecule metabolic process;cellular metabolic process;cellular nitrogen compound metabolic process;cellular process;gene silencing;gene silencing by RNA;macromolecule catabolic process;macromolecule metabolic process;metabolic process;mRNA 3'-end processing;mRNA catabolic proc…	binding;mRNA binding;nucleic acid binding;nucleotide binding;poly(A) RNA binding;poly-purine tract binding;RNA binding;single-stranded RNA binding;translation activator activity;translation regulator activity;translation regulator activity, nucleic acid binding	catalytic step 2 spliceosome;cell part;cytoplasm;cytoplasmic part;cytosol;intracellular non-membrane-bounded organelle;intracellular organelle;intracellular organelle part;intracellular part;macromolecular complex;non-membrane-bounded organelle;nuclear part;organelle;organelle part;ribonucleoprotein complex;RNA granule;spliceosomal complex;stress granule	mRNA surveillance pathway;RNA degradation;RNA transport
P13987	P13987	CD59 glycoprotein	CD59	2	2	18.8	14.177		0.525172	1.07194	1	2	0	1	1	NaN	1	2	0	1	1	-1.14387	biological regulation;blood coagulation;cell surface receptor linked signaling pathway;cellular process;cellular response to stimulus;coagulation;hemostasis;multicellular organismal process;negative regulation of activation of membrane attack complex;negative regulation of apoptosis;negative regulation of biological process;negative regulation of cell death;negative regulation of cellular process…		anchored to external side of plasma membrane;anchored to membrane;anchored to plasma membrane;cell part;compact myelin;extracellular region part;extracellular space;intrinsic to external side of plasma membrane;intrinsic to membrane;intrinsic to plasma membrane;membrane;membrane part;plasma membrane;plasma membrane part;sarcolemma	Complement and coagulation cascades;Hematopoietic cell lineage
P14618;P30613	P14618	Pyruvate kinase PKM	PKM	12	12	35	57.936		1.44725	2.59961	2.32193	3.70044	2.80735	3.32193	NaN	1.58496	2.32193	3.70044	2.80735	3.32193	-0.708354	1.58496	alcohol catabolic process;alcohol metabolic process;anatomical structure development;ATP biosynthetic process;ATP metabolic process;biological regulation;biosynthetic process;carbohydrate catabolic process;carbohydrate metabolic process;carboxylic acid biosynthetic process;carboxylic acid metabolic process;catabolic process;cell death;cellular biosynthetic process;cellular carbohydrate catabolic …	adenyl nucleotide binding;adenyl ribonucleotide binding;alkali metal ion binding;ATP binding;binding;catalytic activity;cation binding;ion binding;kinase activity;magnesium ion binding;metal ion binding;nucleotide binding;phosphotransferase activity, alcohol group as acceptor;potassium ion binding;purine nucleotide binding;purine ribonucleoside triphosphate binding;purine ribonucleotide binding;p…	cell part;cytoplasmic part;cytosol;extracellular membrane-bounded organelle;extracellular organelle;extracellular region part;extracellular vesicular exosome;intracellular membrane-bounded organelle;intracellular organelle;intracellular part;membrane;membrane-bounded organelle;membrane-bounded vesicle;mitochondrion;nucleus;organelle;plasma membrane;vesicle	Carbon fixation in photosynthetic organisms;Glycolysis / Gluconeogenesis;Insulin signaling pathway;Maturity onset diabetes of the young;Purine metabolism;Pyruvate metabolism;Type II diabetes mellitus
P63162;P14678	P63162;P14678	Small nuclear ribonucleoprotein-associated protein N;Small nuclear ribonucleoprotein-associated proteins B and B	SNRPN;SNRPB	6	6	21.7	24.614		0.649901	0.973729	3.16992	3	3.90689	3.90689	1.58496	3.45943	3.16992	3	3.90689	3.90689	1.58496	3.45943	biosynthetic process;cellular biosynthetic process;cellular component assembly;cellular component assembly at cellular level;cellular component organization;cellular component organization at cellular level;cellular component organization or biogenesis;cellular component organization or biogenesis at cellular level;cellular macromolecular complex assembly;cellular macromolecular complex subunit o…	binding;histone pre-mRNA DCP binding;nucleic acid binding;RNA binding	catalytic step 2 spliceosome;cell part;cytoplasmic part;cytosol;histone pre-mRNA 3'end processing complex;intracellular organelle part;intracellular part;macromolecular complex;nuclear part;nucleoplasm;organelle part;ribonucleoprotein complex;small nuclear ribonucleoprotein complex;spliceosomal complex;U1 snRNP;U12-type spliceosomal complex;U2 snRNP;U7 snRNP	Spliceosome;Systemic lupus erythematosus
P14923	P14923	Junction plakoglobin	JUP	2	2	5.1	81.744		0.262726	0.434241	2.58496	1	2.32193	1	1.58496	1	2.58496	1	2.32193	1	1.58496	1	adherens junction organization;anatomical structure development;anatomical structure morphogenesis;atrioventricular valve morphogenesis;biological adhesion;biological regulation;canonical Wnt receptor signaling pathway;canonical Wnt receptor signaling pathway involved in heart development;cell adhesion;cell development;cell junction assembly;cell junction organization;cell migration;cell morphoge…	binding;enzyme binding;identical protein binding;kinase binding;protein binding;protein binding transcription factor activity;protein dimerization activity;protein homodimerization activity;protein kinase binding;structural constituent of cell wall;structural molecule activity;transcription coactivator activity;transcription cofactor activity;transcription factor binding transcription factor acti…	actin cytoskeleton;adherens junction;anchoring junction;apicolateral plasma membrane;basolateral plasma membrane;catenin complex;catenin-TCF7L2 complex;cell junction;cell part;cell-cell adherens junction;cell-cell junction;contractile fiber part;cytoplasmic part;cytoskeletal part;cytoskeleton;cytosol;cytosolic part;desmosome;extrinsic to membrane;extrinsic to plasma membrane;fascia adherens;gamma…	Acute myeloid leukemia;Arrhythmogenic right ventricular cardiomyopathy (ARVC);Pathways in cancer
P15880	P15880	40S ribosomal protein S2	RPS2	15	15	49.8	31.324		0.699052	0.853988	3.90689	4.75489	5.04439	5.52356	3.58496	4.32193	3.90689	4.75489	5.04439	5.52356	3.58496	4.32193	biosynthetic process;catabolic process;cellular biosynthetic process;cellular catabolic process;cellular component disassembly;cellular component disassembly at cellular level;cellular component organization;cellular component organization at cellular level;cellular component organization or biogenesis;cellular component organization or biogenesis at cellular level;cellular macromolecular complex…	binding;nucleic acid binding;RNA binding;structural constituent of ribosome;structural molecule activity	cell part;cytosolic small ribosomal subunit;intracellular organelle part;intracellular part;macromolecular complex;nuclear part;nucleoplasm;organelle part;ribonucleoprotein complex;small ribosomal subunit	Ribosome
P16150	P16150	Leukosialin	SPN	2	2	4.5	40.321		1.34664	2.27272	2	2.32193	1.58496	2.32193	1	NaN	2	2.32193	1.58496	2.32193	1	-1.43102	biological regulation;blood coagulation;cell migration;cell motility;cell surface receptor linked signaling pathway;cellular component movement;cellular defense response;cellular process;cellular response to stimulus;chemotaxis;coagulation;defense response;defense response to bacterium;establishment or maintenance of cell polarity;hemostasis;immune response;immune system process;leukocyte migrati…	molecular transducer activity;receptor activity;signal transducer activity;signaling receptor activity;transmembrane signaling receptor activity	basement membrane;cell part;cell projection;cell surface;external side of plasma membrane;extracellular matrix part;extracellular region part;extracellular space;integral to membrane;integral to plasma membrane;intrinsic to membrane;intrinsic to plasma membrane;membrane part;plasma membrane part;uropod	Cell adhesion molecules (CAMs)
P16401	P16401	Histone H1.5	HIST1H1B	19	14	38.5	22.58		0.483278	0.463606	5.61471	5.32193	6.16993	5.97728	4.80735	5.80735	5.61471	5.32193	6.16993	5.97728	4.80735	5.80735	cellular component assembly;cellular component assembly at cellular level;cellular component organization;cellular component organization at cellular level;cellular component organization or biogenesis;cellular component organization or biogenesis at cellular level;cellular macromolecular complex assembly;cellular macromolecular complex subunit organization;cellular process;chromatin organization…	binding;DNA binding;nucleic acid binding	cell part;chromatin;chromosomal part;intracellular organelle part;intracellular part;macromolecular complex;nuclear chromatin;nuclear chromosome part;nuclear part;nucleosome;organelle part;protein-DNA complex
P16402	P16402	Histone H1.3	HIST1H1D	18	5	46.6	22.35		0.96623	0.795438	2.80735	2.58496	3.32193	2.80735	1.58496	2.58496	2.80735	2.58496	3.32193	2.80735	1.58496	2.58496	cellular component assembly;cellular component assembly at cellular level;cellular component organization;cellular component organization at cellular level;cellular component organization or biogenesis;cellular component organization or biogenesis at cellular level;cellular macromolecular complex assembly;cellular macromolecular complex subunit organization;cellular process;chromatin assembly;chr…	binding;DNA binding;nucleic acid binding	cell part;chromatin;chromosomal part;intracellular organelle part;intracellular part;macromolecular complex;nuclear chromatin;nuclear chromosome part;nuclear part;nucleosome;organelle part;protein-DNA complex
P16403;Q02539	P16403	Histone H1.2	HIST1H1C	19	6	45.1	21.364		0.640649	0.375511	5.67243	5.55459	6.06609	5.97728	5.12928	5.75489	5.67243	5.55459	6.06609	5.97728	5.12928	5.75489	cellular component assembly;cellular component assembly at cellular level;cellular component organization;cellular component organization at cellular level;cellular component organization or biogenesis;cellular component organization or biogenesis at cellular level;cellular macromolecular complex assembly;cellular macromolecular complex subunit organization;cellular process;chromatin assembly;chr…	binding;DNA binding;nucleic acid binding	cell part;chromatin;chromosomal part;intracellular membrane-bounded organelle;intracellular organelle;intracellular organelle part;intracellular part;macromolecular complex;membrane-bounded organelle;nuclear chromatin;nuclear chromosome part;nuclear part;nucleosome;nucleus;organelle;organelle part;protein-DNA complex
P16615	P16615	Sarcoplasmic/endoplasmic reticulum calcium ATPase 2	ATP2A2	6	2	8.3	114.76		0.133843	0.295465	NaN	1	1	0	NaN	1	-0.553702	1	1	0	-0.86778	1	anatomical structure development;biological adhesion;biological regulation;blood coagulation;calcium ion homeostasis;calcium ion transport;cation homeostasis;cation transport;cell adhesion;cellular calcium ion homeostasis;cellular cation homeostasis;cellular chemical homeostasis;cellular divalent inorganic cation homeostasis;cellular homeostasis;cellular ion homeostasis;cellular metal ion homeost…	adenyl nucleotide binding;adenyl ribonucleotide binding;ATP binding;binding;cation binding;ion binding;metal ion binding;nucleotide binding;purine nucleotide binding;purine ribonucleoside triphosphate binding;purine ribonucleotide binding;ribonucleotide binding	cell part;cytoplasmic part;endoplasmic reticulum membrane;endoplasmic reticulum part;integral to membrane;integral to plasma membrane;intracellular organelle part;intracellular part;intrinsic to membrane;intrinsic to plasma membrane;membrane;membrane part;organelle membrane;organelle part;plasma membrane part;platelet dense tubular network membrane;sarcoplasmic reticulum membrane	Alzheimer's disease;Calcium signaling pathway;Pancreatic secretion
P16989	P16989	Y-box-binding protein 3	YBX3	14	6	60.5	40.089		0.276722	0.742563	2	1	2.58496	3	0	2.80735	2	1	2.58496	3	0	2.80735	3'-UTR-mediated mRNA stabilization;anatomical structure development;biological regulation;biosynthetic process;cellular biosynthetic process;cellular hyperosmotic response;cellular macromolecule biosynthetic process;cellular macromolecule metabolic process;cellular metabolic process;cellular nitrogen compound metabolic process;cellular process;cellular response to abiotic stimulus;cellular respon…	binding;DNA binding;double-stranded DNA binding;enzyme binding;GTPase binding;mRNA 3'-UTR binding;mRNA binding;nucleic acid binding;nucleic acid binding transcription factor activity;protein binding;protein binding transcription factor activity;Ras GTPase binding;Rho GTPase binding;RNA binding;sequence-specific DNA binding transcription factor activity;small GTPase binding;structure-specific DNA …	cell junction;cell part;cell-cell junction;cytoplasmic part;intracellular membrane-bounded organelle;intracellular organelle;intracellular part;macromolecular complex;membrane-bounded organelle;nucleus;occluding junction;organelle;perinuclear region of cytoplasm;polysome;ribonucleoprotein complex;tight junction	Tight junction
P17480	P17480	Nucleolar transcription factor 1	UBTF	5	5	7.9	89.405		0.417569	1.01345	1.58496	2	0	2.32193	NaN	1.58496	1.58496	2	0	2.32193	-0.658421	1.58496	biological regulation;biosynthetic process;blastocyst growth;cellular biosynthetic process;cellular macromolecule metabolic process;cellular metabolic process;cellular nitrogen compound metabolic process;cellular process;developmental growth;developmental process;embryo implantation;growth;macromolecule metabolic process;metabolic process;nitrogen compound metabolic process;nucleic acid metabolic…	binding;DNA binding;nucleic acid binding	cell part;cytoplasm;intracellular non-membrane-bounded organelle;intracellular organelle;intracellular organelle part;intracellular part;non-membrane-bounded organelle;nuclear part;nucleolus;nucleoplasm;organelle;organelle part
P18077	P18077	60S ribosomal protein L35a	RPL35A	10	10	46.4	12.538		0.963716	0.760947	3.32193	3.32193	3.32193	4.24793	2.58496	3	3.32193	3.32193	3.32193	4.24793	2.58496	3	biosynthetic process;catabolic process;cellular biosynthetic process;cellular catabolic process;cellular component biogenesis;cellular component biogenesis at cellular level;cellular component disassembly;cellular component disassembly at cellular level;cellular component organization;cellular component organization at cellular level;cellular component organization or biogenesis;cellular componen…	binding;nucleic acid binding;RNA binding;structural constituent of ribosome;structural molecule activity;tRNA binding	cell part;cytosolic large ribosomal subunit;intracellular organelle part;intracellular part;large ribosomal subunit;macromolecular complex;organelle part;ribonucleoprotein complex	Ribosome
P18124	P18124	60S ribosomal protein L7	RPL7	11	11	39.1	29.225		1.23844	1.44537	3.80735	4.08746	3.70044	4	1.58496	3.32193	3.80735	4.08746	3.70044	4	1.58496	3.32193	biosynthetic process;catabolic process;cellular biosynthetic process;cellular catabolic process;cellular component biogenesis;cellular component biogenesis at cellular level;cellular component disassembly;cellular component disassembly at cellular level;cellular component organization;cellular component organization at cellular level;cellular component organization or biogenesis;cellular componen…	binding;DNA binding;mRNA binding;nucleic acid binding;RNA binding;structural constituent of ribosome;structural molecule activity	cell part;cytosolic large ribosomal subunit;intracellular organelle part;intracellular part;large ribosomal subunit;macromolecular complex;organelle part;ribonucleoprotein complex	Ribosome
P18621	P18621	60S ribosomal protein L17	RPL17	12	12	59.8	21.397		0.903881	1.02022	4.24793	4.52356	4.52356	5.04439	2.80735	4.32193	4.24793	4.52356	4.52356	5.04439	2.80735	4.32193	biosynthetic process;catabolic process;cellular biosynthetic process;cellular catabolic process;cellular component disassembly;cellular component disassembly at cellular level;cellular component organization;cellular component organization at cellular level;cellular component organization or biogenesis;cellular component organization or biogenesis at cellular level;cellular macromolecular complex…	structural constituent of ribosome;structural molecule activity	cell part;cytosolic large ribosomal subunit;intracellular organelle part;intracellular part;large ribosomal subunit;macromolecular complex;organelle part;ribonucleoprotein complex	Ribosome
P19338	P19338	Nucleolin	NCL	55	55	46.6	76.613		0.835282	0.921209	6.91886	7.09803	7.79442	8.224	6.20945	6.96578	6.91886	7.09803	7.79442	8.224	6.20945	6.96578	anatomical structure formation involved in morphogenesis;angiogenesis;developmental process	binding;DNA binding;nucleic acid binding;nucleotide binding;RNA binding;sequence-specific DNA binding;telomeric DNA binding	cell cortex;cell part;cytoplasmic part;intracellular non-membrane-bounded organelle;intracellular organelle;intracellular organelle part;intracellular part;macromolecular complex;non-membrane-bounded organelle;nuclear part;nucleolus;nucleoplasm;organelle;organelle part;ribonucleoprotein complex	Pathogenic Escherichia coli infection
Q9NRW1;P20340;Q14964	Q9NRW1;P20340	Ras-related protein Rab-6B;Ras-related protein Rab-6A	RAB6B;RAB6A	3	3	14.9	23.461		0.0504906	-0.110883	1	2	NaN	1	1	1	1	2	-0.443531	1	1	1	biological regulation;cation homeostasis;cellular cation homeostasis;cellular chemical homeostasis;cellular component movement;cellular component organization;cellular component organization at cellular level;cellular component organization or biogenesis;cellular component organization or biogenesis at cellular level;cellular homeostasis;cellular ion homeostasis;cellular macromolecule metabolic p…	binding;catalytic activity;GTP binding;GTPase activity;guanyl nucleotide binding;guanyl ribonucleotide binding;hydrolase activity;hydrolase activity, acting on acid anhydrides;hydrolase activity, acting on acid anhydrides, in phosphorus-containing anhydrides;nucleoside-triphosphatase activity;nucleotide binding;purine nucleotide binding;purine ribonucleoside triphosphate binding;purine ribonucleo…	cell part;cytoplasmic membrane-bounded vesicle;cytoplasmic part;cytoplasmic vesicle;cytoplasmic vesicle membrane;cytoplasmic vesicle part;cytosol;endocytic vesicle;endocytic vesicle membrane;Golgi apparatus;Golgi apparatus part;Golgi membrane;intracellular membrane-bounded organelle;intracellular organelle;intracellular organelle part;intracellular part;membrane;membrane-bounded organelle;membran…
P20645	P20645	Cation-dependent mannose-6-phosphate receptor	M6PR	3	3	16.6	30.993		0.778076	-1.51251	NaN	1.58496	NaN	NaN	2.32193	1	-0.992236	1.58496	0.00797241	-0.00686977	2.32193	1	cellular component organization;cellular component organization or biogenesis;cellular membrane organization;cellular process;endocytosis;endosome to lysosome transport;endosome transport;establishment of localization;establishment of localization in cell;intracellular transport;lysosomal transport;membrane invagination;membrane organization;receptor-mediated endocytosis;transport;vacuolar transp…	binding;carbohydrate binding;carbohydrate transmembrane transporter activity;hexose transmembrane transporter activity;mannose binding;mannose transmembrane transporter activity;molecular transducer activity;monosaccharide binding;monosaccharide transmembrane transporter activity;receptor activity;signal transducer activity;signaling receptor activity;substrate-specific transmembrane transporter …	cell part;cell surface;cytoplasmic part;endosome;integral to membrane;integral to plasma membrane;intracellular membrane-bounded organelle;intracellular organelle;intracellular organelle part;intracellular part;intrinsic to membrane;intrinsic to plasma membrane;late endosome;lysosomal membrane;membrane;membrane part;membrane-bounded organelle;organelle;organelle membrane;organelle part;plasma mem…	Lysosome;Phagosome
P20674	P20674	Cytochrome c oxidase subunit 5A, mitochondrial	COX5A	7	7	52.7	16.762		1.40637	2.92026	2.58496	2.58496	3.70044	4.08746	NaN	1.58496	2.58496	2.58496	3.70044	4.08746	-0.946567	1.58496	cellular metabolic process;cellular process;electron transport chain;generation of precursor metabolites and energy;metabolic process;oxidation-reduction process;respiratory electron transport chain;small molecule metabolic process	binding;catalytic activity;cation binding;cation transmembrane transporter activity;cytochrome-c oxidase activity;electron carrier activity;heme-copper terminal oxidase activity;hydrogen ion transmembrane transporter activity;inorganic cation transmembrane transporter activity;ion binding;ion transmembrane transporter activity;metal ion binding;monovalent inorganic cation transmembrane transporte…	cell part;cytoplasmic part;intracellular organelle part;intracellular part;membrane;mitochondrial inner membrane;mitochondrial membrane;mitochondrial part;organelle inner membrane;organelle membrane;organelle part	Alzheimer's disease;Cardiac muscle contraction;Huntington's disease;Oxidative phosphorylation;Parkinson's disease
P21281;P15313	P21281;P15313	V-type proton ATPase subunit B, brain isoform;V-type proton ATPase subunit B, kidney isoform	ATP6V1B2;ATP6V1B1	2	2	6.8	56.5		0.560145	-1.02175	NaN	NaN	NaN	1	0	1.58496	-1.01933	-0.498774	-0.398987	1	0	1.58496	anatomical structure morphogenesis;ATP hydrolysis coupled proton transport;ATP metabolic process;biological regulation;calcium ion homeostasis;cation homeostasis;cation transport;cell surface receptor linked signaling pathway;cellular cation homeostasis;cellular chemical homeostasis;cellular component organization;cellular component organization at cellular level;cellular component organization o…	active transmembrane transporter activity;adenyl nucleotide binding;adenyl ribonucleotide binding;ATP binding;ATPase activity;ATPase activity, coupled;ATPase activity, coupled to movement of substances;ATPase activity, coupled to transmembrane movement of ions;ATPase activity, coupled to transmembrane movement of substances;binding;catalytic activity;cation transmembrane transporter activity;cati…	apical plasma membrane;basolateral plasma membrane;cell part;cell projection;cytoplasmic membrane-bounded vesicle;cytoplasmic part;cytoplasmic vesicle;cytosol;endomembrane system;Golgi apparatus;integral to membrane;intracellular membrane-bounded organelle;intracellular organelle;intracellular organelle part;intracellular part;intrinsic to membrane;lateral plasma membrane;macromolecular complex;m…	Collecting duct acid secretion;Epithelial cell signaling in Helicobacter pylori infection;Oxidative phosphorylation;Phagosome;Rheumatoid arthritis;Vibrio cholerae infection
P22061	P22061	Protein-L-isoaspartate(D-aspartate) O-methyltransferase	PCMT1	4	4	29.5	24.636		0.691591	-0.768618	NaN	0	0	0	1	0	-1.07447	0	0	0	1	0	cellular macromolecule metabolic process;cellular metabolic process;cellular process;cellular protein metabolic process;macromolecule metabolic process;metabolic process;primary metabolic process;protein metabolic process;protein repair	carboxyl-O-methyltransferase activity;catalytic activity;methyltransferase activity;O-methyltransferase activity;protein carboxyl O-methyltransferase activity;protein methyltransferase activity;protein-L-isoaspartate (D-aspartate) O-methyltransferase activity;S-adenosylmethionine-dependent methyltransferase activity;transferase activity;transferase activity, transferring one-carbon groups	cell part;cytoplasmic part;endoplasmic reticulum;intracellular membrane-bounded organelle;intracellular organelle;intracellular part;membrane-bounded organelle;organelle
P22087;A6NHQ2	P22087	rRNA 2-O-methyltransferase fibrillarin	FBL	9	9	41.1	33.784		1.29216	2.20398	2	2.58496	3.70044	3.70044	0	1.58496	2	2.58496	3.70044	3.70044	0	1.58496	cellular macromolecule metabolic process;cellular metabolic process;cellular nitrogen compound metabolic process;cellular process;macromolecule metabolic process;metabolic process;ncRNA metabolic process;ncRNA processing;nitrogen compound metabolic process;nucleic acid metabolic process;nucleobase-containing compound metabolic process;primary metabolic process;RNA metabolic process;RNA processing…	binding;catalytic activity;methyltransferase activity;nucleic acid binding;RNA binding;transferase activity;transferase activity, transferring one-carbon groups	box C/D snoRNP complex;Cajal body;cell part;dense fibrillar component;granular component;intracellular non-membrane-bounded organelle;intracellular organelle;intracellular organelle part;intracellular part;macromolecular complex;non-membrane-bounded organelle;nuclear body;nuclear part;nucleolar part;nucleolus;nucleoplasm part;organelle;organelle part;ribonucleoprotein complex;small nucleolar ribo…	Ribosome biogenesis in eukaryotes
P22626	P22626	Heterogeneous nuclear ribonucleoproteins A2/B1	HNRNPA2B1	11	11	33.7	37.429		0.723475	2.19193	0	1.58496	3.45943	3.16992	NaN	1	0	1.58496	3.45943	3.16992	-1.27671	1	biological regulation;cellular macromolecule metabolic process;cellular metabolic process;cellular nitrogen compound metabolic process;cellular process;establishment of localization;establishment of RNA localization;macromolecule metabolic process;metabolic process;mRNA metabolic process;mRNA processing;negative regulation of biological process;negative regulation of cellular metabolic process;ne…	binding;DNA binding;nucleic acid binding;nucleotide binding;RNA binding;sequence-specific DNA binding;single-stranded DNA binding;single-stranded telomeric DNA binding;structure-specific DNA binding;telomeric DNA binding	catalytic step 2 spliceosome;cell part;cytoplasm;intracellular non-membrane-bounded organelle;intracellular organelle;intracellular organelle part;intracellular part;macromolecular complex;non-membrane-bounded organelle;nuclear part;nucleolus;nucleoplasm;organelle;organelle part;ribonucleoprotein complex;spliceosomal complex
P23396	P23396	40S ribosomal protein S3	RPS3	24	24	80.7	26.688		0.472233	0.37416	5.2854	5.20945	5.90689	5.85798	4.85798	5.52356	5.2854	5.20945	5.90689	5.85798	4.85798	5.52356	activation of caspase activity;biological regulation;biosynthetic process;catabolic process;cellular biosynthetic process;cellular catabolic process;cellular component disassembly;cellular component disassembly at cellular level;cellular component organization;cellular component organization at cellular level;cellular component organization or biogenesis;cellular component organization or biogene…	binding;carbon-oxygen lyase activity;catalytic activity;damaged DNA binding;DNA binding;DNA-(apurinic or apyrimidinic site) lyase activity;endonuclease activity;hydrolase activity;hydrolase activity, acting on ester bonds;iron-sulfur cluster binding;lyase activity;metal cluster binding;mRNA binding;nuclease activity;nucleic acid binding;RNA binding;structural constituent of ribosome;structural mo…	cell part;cell projection membrane;cell projection part;cytosolic small ribosomal subunit;intracellular membrane-bounded organelle;intracellular organelle;intracellular organelle part;intracellular part;leading edge membrane;macromolecular complex;membrane part;membrane-bounded organelle;nucleus;organelle;organelle part;plasma membrane part;ribonucleoprotein complex;ruffle membrane;small ribosoma…	Ribosome
P25398	P25398	40S ribosomal protein S12	RPS12	12	12	81.1	14.515		0.772164	0.752312	5.42626	5.52356	6.10852	6.50779	4.75489	5.52356	5.42626	5.52356	6.10852	6.50779	4.75489	5.52356	biosynthetic process;catabolic process;cellular biosynthetic process;cellular catabolic process;cellular component disassembly;cellular component disassembly at cellular level;cellular component organization;cellular component organization at cellular level;cellular component organization or biogenesis;cellular component organization or biogenesis at cellular level;cellular macromolecular complex…	structural constituent of ribosome;structural molecule activity	cell part;cytosolic small ribosomal subunit;intracellular organelle part;intracellular part;macromolecular complex;organelle part;ribonucleoprotein complex;small ribosomal subunit	Ribosome
P25705	P25705	ATP synthase subunit alpha, mitochondrial	ATP5A1	36	36	68	59.75		1.26033	0.824129	6.12928	6.2854	6.49185	6.91886	5.35755	5.90689	6.12928	6.2854	6.49185	6.91886	5.35755	5.90689	ATP biosynthetic process;ATP hydrolysis coupled proton transport;ATP metabolic process;ATP synthesis coupled proton transport;biological regulation;biosynthetic process;cation transport;cellular biosynthetic process;cellular metabolic process;cellular nitrogen compound biosynthetic process;cellular nitrogen compound metabolic process;cellular process;developmental process;electron transport chain…	active transmembrane transporter activity;adenyl nucleotide binding;adenyl ribonucleotide binding;ATP binding;ATPase activity;ATPase activity, coupled;ATPase activity, coupled to movement of substances;ATPase activity, coupled to transmembrane movement of ions;ATPase activity, coupled to transmembrane movement of substances;binding;catalytic activity;cation transmembrane transporter activity;cati…	cell part;cytoplasmic part;intracellular organelle lumen;intracellular organelle part;intracellular part;macromolecular complex;membrane;membrane part;membrane-enclosed lumen;mitochondrial matrix;mitochondrial membrane part;mitochondrial part;mitochondrial proton-transporting ATP synthase complex;organelle lumen;organelle part;plasma membrane;protein complex;proton-transporting ATP synthase compl…	Alzheimer's disease;Huntington's disease;Oxidative phosphorylation;Parkinson's disease
P26373	P26373	60S ribosomal protein L13	RPL13	22	22	62.1	24.261		0.314451	0.244637	5.04439	5.39232	5.61471	5.88264	4.9542	5.52356	5.04439	5.39232	5.61471	5.88264	4.9542	5.52356	biosynthetic process;catabolic process;cellular biosynthetic process;cellular catabolic process;cellular component disassembly;cellular component disassembly at cellular level;cellular component organization;cellular component organization at cellular level;cellular component organization or biogenesis;cellular component organization or biogenesis at cellular level;cellular macromolecular complex…	binding;nucleic acid binding;RNA binding;structural constituent of ribosome;structural molecule activity	cell part;cytosolic large ribosomal subunit;intracellular organelle part;intracellular part;large ribosomal subunit;macromolecular complex;organelle part;ribonucleoprotein complex	Ribosome
P27635;Q96L21	P27635	60S ribosomal protein L10	RPL10	10	10	46.3	24.604		1.01462	1.11997	3.58496	3.90689	3.58496	4.32193	2	3.45943	3.58496	3.90689	3.58496	4.32193	2	3.45943	biosynthetic process;catabolic process;cellular biosynthetic process;cellular catabolic process;cellular component disassembly;cellular component disassembly at cellular level;cellular component organization;cellular component organization at cellular level;cellular component organization or biogenesis;cellular component organization or biogenesis at cellular level;cellular macromolecular complex…	structural constituent of ribosome;structural molecule activity	cell part;cytoplasmic part;cytosolic large ribosomal subunit;endoplasmic reticulum;intracellular membrane-bounded organelle;intracellular organelle;intracellular organelle part;intracellular part;large ribosomal subunit;macromolecular complex;membrane-bounded organelle;nucleus;organelle;organelle part;ribonucleoprotein complex	Ribosome
P27816	P27816	Microtubule-associated protein 4	MAP4	7	7	10.1	121		0.0950628	-0.184241	2.58496	3.16992	1	2.32193	2.32193	2.58496	2.58496	3.16992	1	2.32193	2.32193	2.58496	cell cycle process;cell division;cellular component movement;cellular component organization;cellular component organization at cellular level;cellular component organization or biogenesis;cellular component organization or biogenesis at cellular level;cellular process;cytoskeleton organization;establishment of localization;establishment of localization in cell;establishment of organelle localiza…	structural molecule activity	cell part;cytoplasm;cytoskeletal part;intracellular non-membrane-bounded organelle;intracellular organelle;intracellular organelle part;intracellular part;macromolecular complex;membrane;microtubule;microtubule associated complex;mitotic spindle;non-membrane-bounded organelle;organelle;organelle part;plasma membrane;protein complex;spindle
P27824	P27824	Calnexin	CANX	11	11	26.5	67.567		0.477984	0.851246	3	3.45943	1.58496	3.70044	1.58496	2.58496	3	3.45943	1.58496	3.70044	1.58496	2.58496	aging;antigen processing and presentation;antigen processing and presentation of exogenous antigen;antigen processing and presentation of exogenous peptide antigen;antigen processing and presentation of exogenous peptide antigen via MHC class II;antigen processing and presentation of peptide antigen;antigen processing and presentation of peptide antigen via MHC class I;antigen processing and pres…	binding;calcium ion binding;cation binding;ion binding;metal ion binding;protein binding;unfolded protein binding	axon;cell body;cell part;cell projection;cell projection cytoplasm;cell projection part;cytoplasmic membrane-bounded vesicle;cytoplasmic part;cytoplasmic vesicle;dendrite cytoplasm;dendritic spine;endoplasmic reticulum lumen;endoplasmic reticulum part;integral to endoplasmic reticulum membrane;integral to lumenal side of endoplasmic reticulum membrane;integral to membrane;integral to organelle me…	Antigen processing and presentation;Phagosome;Protein processing in endoplasmic reticulum
P28799	P28799	Granulins;Acrogranin;Paragranulin;Granulin-1;Granulin-2;Granulin-3;Granulin-4;Granulin-5;Granulin-6;Granulin-7	GRN	9	9	14.2	63.544		0.0296856	-0.0269022	3.16992	3.45943	2.58496	3.32193	3	3.32193	3.16992	3.45943	2.58496	3.32193	3	3.32193	biological regulation;blastocyst hatching;cell death;cellular process;cellular response to stimulus;death;developmental process;embryo implantation;hatching;organism emergence from protective structure;positive regulation of biological process;positive regulation of cell proliferation;positive regulation of cellular process;positive regulation of epithelial cell proliferation;regulation of biolog…	binding;growth factor activity;protein binding;receptor binding	cell part;cytoplasmic part;extracellular region part;extracellular space;intracellular membrane-bounded organelle;intracellular organelle;intracellular part;membrane-bounded organelle;mitochondrion;organelle
P29016;P15812;P06126	P29016	T-cell surface glycoprotein CD1b	CD1B	10	10	39	36.939		0.188748	0.288001	2.80735	3.80735	2	3.32193	2.80735	2.58496	2.80735	3.80735	2	3.32193	2.80735	2.58496	antigen processing and presentation;immune response;immune system process;response to stimulus		cell part;cytoplasmic part;early endosome;endosomal part;endosome;endosome membrane;Golgi apparatus part;Golgi membrane;integral to membrane;integral to plasma membrane;intracellular membrane-bounded organelle;intracellular organelle;intracellular organelle lumen;intracellular organelle part;intracellular part;intrinsic to membrane;intrinsic to plasma membrane;late endosome;lysosomal lumen;lysoso…	Hematopoietic cell lineage
P30049	P30049	ATP synthase subunit delta, mitochondrial	ATP5D	2	2	29.2	17.49		0.856064	1.37296	2.32193	1.58496	1.58496	3.16992	0	1.58496	2.32193	1.58496	1.58496	3.16992	0	1.58496	ATP biosynthetic process;ATP catabolic process;ATP metabolic process;ATP synthesis coupled proton transport;biosynthetic process;catabolic process;cation transport;cellular biosynthetic process;cellular catabolic process;cellular metabolic process;cellular nitrogen compound biosynthetic process;cellular nitrogen compound catabolic process;cellular nitrogen compound metabolic process;cellular proc…	active transmembrane transporter activity;ATPase activity;ATPase activity, coupled;ATPase activity, coupled to movement of substances;ATPase activity, coupled to transmembrane movement of ions;ATPase activity, coupled to transmembrane movement of substances;catalytic activity;cation transmembrane transporter activity;cation-transporting ATPase activity;hydrogen ion transmembrane transporter activ…	cell part;cytoplasmic part;intracellular organelle lumen;intracellular organelle part;intracellular part;macromolecular complex;membrane part;membrane-enclosed lumen;mitochondrial matrix;mitochondrial membrane part;mitochondrial part;mitochondrial proton-transporting ATP synthase complex, catalytic core F(1);organelle lumen;organelle part;protein complex;proton-transporting ATP synthase complex, …	Alzheimer's disease;Huntington's disease;Oxidative phosphorylation;Parkinson's disease
P30050	P30050	60S ribosomal protein L12	RPL12	11	11	72.7	17.818		0.611918	0.511688	5.04439	4.80735	5.52356	5.80735	4.52356	5.04439	5.04439	4.80735	5.52356	5.80735	4.52356	5.04439	biosynthetic process;catabolic process;cellular biosynthetic process;cellular catabolic process;cellular component disassembly;cellular component disassembly at cellular level;cellular component organization;cellular component organization at cellular level;cellular component organization or biogenesis;cellular component organization or biogenesis at cellular level;cellular macromolecular complex…	binding;nucleic acid binding;RNA binding;structural constituent of ribosome;structural molecule activity	cell part;cytosolic large ribosomal subunit;intracellular organelle part;intracellular part;large ribosomal subunit;macromolecular complex;organelle part;ribonucleoprotein complex	Ribosome
P30101	P30101	Protein disulfide-isomerase A3	PDIA3	11	11	25.5	56.782		0.0834624	0.322965	NaN	1.58496	2.32193	3	0	2.58496	-0.445105	1.58496	2.32193	3	0	2.58496	antigen processing and presentation;antigen processing and presentation of exogenous antigen;antigen processing and presentation of exogenous peptide antigen;antigen processing and presentation of exogenous peptide antigen via MHC class I;antigen processing and presentation of exogenous peptide antigen via MHC class I, TAP-dependent;antigen processing and presentation of peptide antigen;antigen p…	catalytic activity;cysteine-type endopeptidase activity;cysteine-type peptidase activity;disulfide oxidoreductase activity;electron carrier activity;endopeptidase activity;hydrolase activity;hydrolase activity, acting on ester bonds;intramolecular oxidoreductase activity;intramolecular oxidoreductase activity, interconverting keto- and enol-groups;intramolecular oxidoreductase activity, transposi…	cell part;cell surface;cytoplasmic membrane-bounded vesicle;cytoplasmic part;cytoplasmic vesicle;endoplasmic reticulum lumen;endoplasmic reticulum part;intracellular membrane-bounded organelle;intracellular organelle;intracellular organelle lumen;intracellular organelle part;intracellular part;melanosome;membrane-bounded organelle;membrane-bounded vesicle;membrane-enclosed lumen;organelle;organel…	Antigen processing and presentation;Protein processing in endoplasmic reticulum
P30153;P30154	P30153	Serine/threonine-protein phosphatase 2A 65 kDa regulatory subunit A alpha isoform	PPP2R1A	4	4	11.5	65.308		0.320023	0.447358	2.32193	2.80735	1	2	1.58496	1.58496	2.32193	2.80735	1	2	1.58496	1.58496	biological regulation;catabolic process;cell cycle process;cell surface receptor linked signaling pathway;cellular catabolic process;cellular component assembly;cellular component organization;cellular component organization or biogenesis;cellular lipid metabolic process;cellular macromolecule catabolic process;cellular macromolecule metabolic process;cellular membrane organization;cellular metab…	antigen binding;binding;catalytic activity;enzyme regulator activity;hydrolase activity;hydrolase activity, acting on ester bonds;phosphatase activity;phosphatase regulator activity;phosphoprotein phosphatase activity;phosphoric ester hydrolase activity;protein phosphatase regulator activity;protein phosphatase type 2A regulator activity;protein serine/threonine phosphatase activity	cell part;chromosomal part;chromosome, centromeric region;cytoplasmic part;cytoskeleton;cytosol;intracellular membrane-bounded organelle;intracellular non-membrane-bounded organelle;intracellular organelle;intracellular organelle part;intracellular part;macromolecular complex;membrane;membrane-bounded organelle;microtubule cytoskeleton;mitochondrion;non-membrane-bounded organelle;nucleus;organell…	Cell cycle - yeast;Chagas disease (American trypanosomiasis);Hepatitis C;Long-term depression;Meiosis - yeast;mRNA surveillance pathway;Oocyte meiosis;TGF-beta signaling pathway;Tight junction;Wnt signaling pathway
P30825	P30825	High affinity cationic amino acid transporter 1	SLC7A1	2	2	4.8	67.638		0.0105354	-0.0309238	NaN	1	NaN	1.58496	0	1	-1.25135	1	0.542689	1.58496	0	1	amine transport;amino acid transport;carboxylic acid transport;cellular process;establishment of localization;nitrogen compound transport;organic acid transport;organic substance transport;transmembrane transport;transport	active transmembrane transporter activity;amine transmembrane transporter activity;amino acid transmembrane transporter activity;arginine transmembrane transporter activity;basic amino acid transmembrane transporter activity;carboxylic acid transmembrane transporter activity;L-amino acid transmembrane transporter activity;organic acid transmembrane transporter activity;substrate-specific transmem…	cell part;integral to membrane;integral to plasma membrane;intrinsic to membrane;intrinsic to plasma membrane;membrane part;plasma membrane part
P32969	P32969	60S ribosomal protein L9	RPL9	10	10	65.1	21.863		1.51124	1.0823	3.90689	4.24793	4.64386	4.70044	3	3.58496	3.90689	4.24793	4.64386	4.70044	3	3.58496	biosynthetic process;catabolic process;cellular biosynthetic process;cellular catabolic process;cellular component disassembly;cellular component disassembly at cellular level;cellular component organization;cellular component organization at cellular level;cellular component organization or biogenesis;cellular component organization or biogenesis at cellular level;cellular macromolecular complex…	binding;nucleic acid binding;RNA binding;rRNA binding;structural constituent of ribosome;structural molecule activity	cell part;cytosolic large ribosomal subunit;intracellular non-membrane-bounded organelle;intracellular organelle;intracellular organelle part;intracellular part;large ribosomal subunit;macromolecular complex;non-membrane-bounded organelle;nuclear part;nucleolus;organelle;organelle part;ribonucleoprotein complex	Ribosome
P35232	P35232	Prohibitin	PHB	14	14	75	29.804		1.1802	0.794491	4	4.24793	3.80735	4.52356	3	3.70044	4	4.24793	3.80735	4.52356	3	3.70044	biological regulation;biosynthetic process;cellular biosynthetic process;cellular component organization;cellular component organization at cellular level;cellular component organization or biogenesis;cellular component organization or biogenesis at cellular level;cellular macromolecule biosynthetic process;cellular macromolecule metabolic process;cellular metabolic process;cellular nitrogen comp…	binding;DNA binding;nucleic acid binding;nucleic acid binding transcription factor activity;regulatory region DNA binding;regulatory region nucleic acid binding;sequence-specific DNA binding RNA polymerase II transcription factor activity;sequence-specific DNA binding transcription factor activity;transcription regulatory region DNA binding	cell part;cytoplasmic part;integral to membrane;integral to plasma membrane;intracellular organelle part;intracellular part;intrinsic to membrane;intrinsic to plasma membrane;membrane;membrane part;mitochondrial inner membrane;mitochondrial membrane;mitochondrial part;nuclear part;nucleoplasm;organelle inner membrane;organelle membrane;organelle part;plasma membrane part
P35268;Q6P5R6	P35268	60S ribosomal protein L22	RPL22	9	9	68.8	14.787		0.893738	0.775995	3.80735	3.90689	4.64386	4.70044	3.16992	3.80735	3.80735	3.90689	4.64386	4.70044	3.16992	3.80735	alpha-beta T cell activation;alpha-beta T cell differentiation;biosynthetic process;catabolic process;cell activation;cell differentiation;cellular biosynthetic process;cellular catabolic process;cellular component disassembly;cellular component disassembly at cellular level;cellular component organization;cellular component organization at cellular level;cellular component organization or biogen…	binding;carbohydrate binding;glycosaminoglycan binding;heparin binding;nucleic acid binding;pattern binding;polysaccharide binding;RNA binding;structural constituent of ribosome;structural molecule activity	cell part;cytoplasmic part;cytosolic large ribosomal subunit;intracellular non-membrane-bounded organelle;intracellular organelle;intracellular organelle part;intracellular part;large ribosomal subunit;macromolecular complex;non-membrane-bounded organelle;organelle;organelle part;ribonucleoprotein complex;ribosome	Ribosome
P36542	P36542	ATP synthase subunit gamma, mitochondrial	ATP5C1	11	11	44.6	32.996		1.51061	0.846473	3.58496	3.80735	3.80735	4	2.58496	3.32193	3.58496	3.80735	3.80735	4	2.58496	3.32193	ATP biosynthetic process;ATP catabolic process;ATP metabolic process;ATP synthesis coupled proton transport;biosynthetic process;catabolic process;cation transport;cellular biosynthetic process;cellular catabolic process;cellular metabolic process;cellular nitrogen compound biosynthetic process;cellular nitrogen compound catabolic process;cellular nitrogen compound metabolic process;cellular proc…	active transmembrane transporter activity;ATPase activity;ATPase activity, coupled;ATPase activity, coupled to movement of substances;ATPase activity, coupled to transmembrane movement of ions;ATPase activity, coupled to transmembrane movement of substances;catalytic activity;cation transmembrane transporter activity;cation-transporting ATPase activity;hydrogen ion transmembrane transporter activ…	cell part;cytoplasmic part;intracellular organelle lumen;intracellular organelle part;intracellular part;macromolecular complex;membrane part;membrane-enclosed lumen;mitochondrial matrix;mitochondrial membrane part;mitochondrial part;mitochondrial proton-transporting ATP synthase complex, catalytic core F(1);organelle lumen;organelle part;protein complex;proton-transporting ATP synthase complex, …	Alzheimer's disease;Huntington's disease;Oxidative phosphorylation;Parkinson's disease
P36578	P36578	60S ribosomal protein L4	RPL4	20	20	43.6	47.697		0.79129	0.96364	4.70044	5.35755	5.24793	5.80735	3.58496	5.04439	4.70044	5.35755	5.24793	5.80735	3.58496	5.04439	biosynthetic process;catabolic process;cellular biosynthetic process;cellular catabolic process;cellular component disassembly;cellular component disassembly at cellular level;cellular component organization;cellular component organization at cellular level;cellular component organization or biogenesis;cellular component organization or biogenesis at cellular level;cellular macromolecular complex…	binding;nucleic acid binding;RNA binding;structural constituent of ribosome;structural molecule activity	cell part;cytosolic large ribosomal subunit;intracellular non-membrane-bounded organelle;intracellular organelle;intracellular organelle part;intracellular part;large ribosomal subunit;macromolecular complex;non-membrane-bounded organelle;nuclear part;nucleolus;organelle;organelle part;ribonucleoprotein complex	Ribosome
P36957	P36957	Dihydrolipoyllysine-residue succinyltransferase component of 2-oxoglutarate dehydrogenase complex, mitochondrial	DLST	7	7	19.4	48.755		0.594026	1.47672	2	0	2.58496	3.32193	0	1	2	0	2.58496	3.32193	0	1	acetyl-CoA catabolic process;acetyl-CoA metabolic process;amine catabolic process;amine metabolic process;aspartate family amino acid catabolic process;aspartate family amino acid metabolic process;carboxylic acid catabolic process;carboxylic acid metabolic process;catabolic process;cellular amine metabolic process;cellular amino acid catabolic process;cellular amino acid metabolic process;cellul…	catalytic activity;dihydrolipoyllysine-residue succinyltransferase activity;S-acyltransferase activity;S-succinyltransferase activity;succinyltransferase activity;transferase activity;transferase activity, transferring acyl groups;transferase activity, transferring acyl groups other than amino-acyl groups	cell part;cytoplasmic part;intracellular membrane-bounded organelle;intracellular organelle;intracellular organelle lumen;intracellular organelle part;intracellular part;macromolecular complex;membrane-bounded organelle;membrane-enclosed lumen;mitochondrial matrix;mitochondrial part;nucleus;organelle;organelle lumen;organelle part;oxoglutarate dehydrogenase complex;protein complex	Citrate cycle (TCA cycle);Lysine degradation
P37108	P37108	Signal recognition particle 14 kDa protein	SRP14	4	4	34.6	14.57		0.992113	2.27266	1	1.58496	3.32193	3.32193	NaN	1	1	1.58496	3.32193	3.32193	-0.930905	1	biosynthetic process;cellular biosynthetic process;cellular macromolecule biosynthetic process;cellular macromolecule metabolic process;cellular metabolic process;cellular process;cellular protein metabolic process;cotranslational protein targeting to membrane;establishment of localization;establishment of localization in cell;establishment of protein localization;establishment of protein localiz…	7S RNA binding;binding;endoplasmic reticulum signal peptide binding;nucleic acid binding;peptide binding;RNA binding;signal sequence binding	cell part;cytoplasmic part;cytosol;intracellular part;macromolecular complex;ribonucleoprotein complex;signal recognition particle;signal recognition particle, endoplasmic reticulum targeting	Protein export
P38159;Q96E39;O75526;Q8IZ40;Q8N7X1	P38159;Q96E39	RNA-binding motif protein, X chromosome;RNA-binding motif protein, X chromosome, N-terminally processed;RNA binding motif protein, X-linked-like-1	RBMX;RBMXL1	24	24	47.8	42.331		1.52305	0.699022	5.39232	5.55459	5.83289	5.64386	4.64386	5.16993	5.39232	5.55459	5.83289	5.64386	4.64386	5.16993	biological regulation;biosynthetic process;cellular biosynthetic process;cellular component assembly;cellular component organization;cellular component organization or biogenesis;cellular macromolecule biosynthetic process;cellular macromolecule metabolic process;cellular metabolic process;cellular nitrogen compound metabolic process;cellular process;cellular response to chemical stimulus;cellula…	binding;chromatin binding;core promoter binding;DNA binding;mRNA binding;nucleic acid binding;nucleic acid binding transcription factor activity;nucleotide binding;protein binding transcription factor activity;regulatory region DNA binding;regulatory region nucleic acid binding;RNA binding;sequence-specific DNA binding transcription factor activity;transcription cofactor activity;transcription co…	catalytic step 2 spliceosome;cell part;chromatin;chromosomal part;euchromatin;extracellular membrane-bounded organelle;extracellular organelle;extracellular region part;extracellular vesicular exosome;intracellular membrane-bounded organelle;intracellular organelle;intracellular organelle part;intracellular part;macromolecular complex;membrane-bounded organelle;membrane-bounded vesicle;nuclear ch…	Spliceosome
P38646	P38646	Stress-70 protein, mitochondrial	HSPA9	16	16	33	73.68		0.425532	-0.560732	2.58496	2.32193	3.16992	4	3.45943	3.70044	2.58496	2.32193	3.16992	4	3.45943	3.70044	biological regulation;cellular macromolecule metabolic process;cellular metabolic process;cellular process;cellular protein metabolic process;establishment of localization;establishment of localization in cell;establishment of protein localization;establishment of protein localization in mitochondrion;establishment of protein localization to organelle;intracellular protein transport;intracellular…	adenyl nucleotide binding;adenyl ribonucleotide binding;ATP binding;binding;nucleotide binding;protein binding;purine nucleotide binding;purine ribonucleoside triphosphate binding;purine ribonucleotide binding;ribonucleotide binding;unfolded protein binding	cell part;cell surface;cytoplasmic part;intracellular non-membrane-bounded organelle;intracellular organelle;intracellular organelle part;intracellular part;mitochondrial nucleoid;mitochondrial part;non-membrane-bounded organelle;nuclear part;nucleoid;nucleolus;organelle;organelle part	ko05152;RNA degradation
P39019	P39019	40S ribosomal protein S19	RPS19	18	18	69	16.06		1.01422	1.10112	4.80735	4.58496	5.72792	5.88264	3.90689	4.39232	4.80735	4.58496	5.72792	5.88264	3.90689	4.39232	biological regulation;biosynthetic process;catabolic process;cell chemotaxis;cell differentiation;cell migration;cell motility;cellular biosynthetic process;cellular catabolic process;cellular component assembly;cellular component assembly at cellular level;cellular component disassembly;cellular component disassembly at cellular level;cellular component movement;cellular component organization;c…	binding;identical protein binding;protein binding;protein dimerization activity;protein homodimerization activity;structural constituent of ribosome;structural molecule activity	cell part;cytosolic small ribosomal subunit;intracellular non-membrane-bounded organelle;intracellular organelle;intracellular organelle part;intracellular part;macromolecular complex;non-membrane-bounded organelle;nuclear part;nucleolus;organelle;organelle part;ribonucleoprotein complex;small ribosomal subunit	Ribosome
P39023;Q92901	P39023	60S ribosomal protein L3	RPL3	18	18	49.1	46.108		1.36575	2.01654	3.90689	5	4.52356	5.55459	2	3.45943	3.90689	5	4.52356	5.55459	2	3.45943	biosynthetic process;catabolic process;cellular biosynthetic process;cellular catabolic process;cellular component disassembly;cellular component disassembly at cellular level;cellular component organization;cellular component organization at cellular level;cellular component organization or biogenesis;cellular component organization or biogenesis at cellular level;cellular macromolecular complex…	binding;nucleic acid binding;RNA binding;structural constituent of ribosome;structural molecule activity	cell part;cytosolic large ribosomal subunit;intracellular non-membrane-bounded organelle;intracellular organelle;intracellular organelle part;intracellular part;large ribosomal subunit;macromolecular complex;non-membrane-bounded organelle;nuclear part;nucleolus;organelle;organelle part;ribonucleoprotein complex	Ribosome
P40429;Q6NVV1	P40429	60S ribosomal protein L13a	RPL13A	12	12	46.3	23.577		0.0690258	0.114858	2	3.45943	2.32193	3.32193	2.32193	3	2	3.45943	2.32193	3.32193	2.32193	3	biological regulation;biosynthetic process;catabolic process;cellular biosynthetic process;cellular catabolic process;cellular component disassembly;cellular component disassembly at cellular level;cellular component organization;cellular component organization at cellular level;cellular component organization or biogenesis;cellular component organization or biogenesis at cellular level;cellular …	structural constituent of ribosome;structural molecule activity	cell part;cytosolic large ribosomal subunit;intracellular organelle part;intracellular part;large ribosomal subunit;macromolecular complex;organelle part;ribonucleoprotein complex	Ribosome
P40939	P40939	Trifunctional enzyme subunit alpha, mitochondrial;Long-chain enoyl-CoA hydratase;Long chain 3-hydroxyacyl-CoA dehydrogenase	HADHA	21	21	42.7	82.999		1.34313	1.94712	3.32193	3.70044	4.64386	4.90689	1.58496	2.80735	3.32193	3.70044	4.64386	4.90689	1.58496	2.80735	biosynthetic process;carboxylic acid catabolic process;carboxylic acid metabolic process;cardiolipin acyl-chain remodeling;cardiolipin metabolic process;catabolic process;cellular biosynthetic process;cellular catabolic process;cellular ketone metabolic process;cellular lipid catabolic process;cellular lipid metabolic process;cellular metabolic process;cellular process;fatty acid beta-oxidation;f…	3-hydroxyacyl-CoA dehydrogenase activity;acetyl-CoA C-acetyltransferase activity;acetyl-CoA C-acyltransferase activity;acetyltransferase activity;binding;C-acetyltransferase activity;C-acyltransferase activity;carbon-oxygen lyase activity;carboxylic acid binding;catalytic activity;coenzyme binding;cofactor binding;enoyl-CoA hydratase activity;fatty acid binding;fatty-acyl-CoA binding;hydro-lyase …	cell part;cytoplasmic part;fatty acid beta-oxidation multienzyme complex;intracellular non-membrane-bounded organelle;intracellular organelle;intracellular organelle part;intracellular part;macromolecular complex;membrane;mitochondrial inner membrane;mitochondrial membrane;mitochondrial nucleoid;mitochondrial part;non-membrane-bounded organelle;nuclear part;nucleoid;nucleolus;organelle;organelle …	Aminobenzoate degradation;Benzoate degradation;beta-Alanine metabolism;Biosynthesis of unsaturated fatty acids;Butanoate metabolism;Caprolactam degradation;Fatty acid elongation in mitochondria;Fatty acid metabolism;Lysine degradation;Propanoate metabolism;Tryptophan metabolism;Valine, leucine and isoleucine degradation
P42677;Q71UM5	P42677;Q71UM5	40S ribosomal protein S27;40S ribosomal protein S27-like	RPS27;RPS27L	3	3	38.1	9.461		1.39433	2.14194	1.58496	2	2.58496	3.16992	NaN	1	1.58496	2	2.58496	3.16992	-0.613955	1	biological regulation;biosynthetic process;catabolic process;cell cycle;cell cycle checkpoint;cell proliferation;cellular biosynthetic process;cellular catabolic process;cellular component disassembly;cellular component disassembly at cellular level;cellular component organization;cellular component organization at cellular level;cellular component organization or biogenesis;cellular component or…	apoptotic protease activator activity;binding;caspase activator activity;caspase regulator activity;cation binding;DNA binding;enzyme activator activity;enzyme regulator activity;ion binding;metal ion binding;nucleic acid binding;peptidase activator activity;peptidase regulator activity;structural constituent of ribosome;structural molecule activity;transition metal ion binding;translation activa…	cell part;cytoplasmic part;cytosolic small ribosomal subunit;intracellular membrane-bounded organelle;intracellular non-membrane-bounded organelle;intracellular organelle;intracellular organelle part;intracellular part;macromolecular complex;membrane-bounded organelle;non-membrane-bounded organelle;nucleus;organelle;organelle part;ribonucleoprotein complex;ribosome;small ribosomal subunit	Ribosome
P42704	P42704	Leucine-rich PPR motif-containing protein, mitochondrial	LRPPRC	17	17	17.6	157.9		1.08299	2.88057	1.58496	2.58496	3.45943	4.16993	NaN	1.58496	1.58496	2.58496	3.45943	4.16993	-1.44646	1.58496	biological regulation;biosynthetic process;cellular biosynthetic process;cellular component movement;cellular macromolecule biosynthetic process;cellular macromolecule metabolic process;cellular metabolic process;cellular nitrogen compound metabolic process;cellular process;cytoskeleton-dependent intracellular transport;establishment of localization;establishment of localization in cell;establish…	beta-tubulin binding;binding;cytoskeletal protein binding;DNA binding;microtubule binding;nucleic acid binding;protein binding;RNA binding;single-stranded DNA binding;structure-specific DNA binding;tubulin binding	cell part;chromosome;condensed chromosome;condensed nuclear chromosome;cytoplasmic part;cytoskeletal part;intracellular non-membrane-bounded organelle;intracellular organelle;intracellular organelle part;intracellular part;macromolecular complex;membrane;membrane part;microtubule;mitochondrial nucleoid;mitochondrial part;non-membrane-bounded organelle;nuclear chromosome;nuclear inner membrane;nuc…
P42766	P42766	60S ribosomal protein L35	RPL35	9	9	49.6	14.551		0.359589	0.384161	3.45943	3.80735	4.39232	4.39232	3.16992	4.08746	3.45943	3.80735	4.39232	4.39232	3.16992	4.08746	biosynthetic process;catabolic process;cellular biosynthetic process;cellular catabolic process;cellular component disassembly;cellular component disassembly at cellular level;cellular component organization;cellular component organization at cellular level;cellular component organization or biogenesis;cellular component organization or biogenesis at cellular level;cellular macromolecular complex…	binding;mRNA binding;nucleic acid binding;RNA binding;structural constituent of ribosome;structural molecule activity	cell part;cytosolic large ribosomal subunit;intracellular non-membrane-bounded organelle;intracellular organelle;intracellular organelle part;intracellular part;large ribosomal subunit;macromolecular complex;non-membrane-bounded organelle;nuclear part;nucleolus;organelle;organelle part;ribonucleoprotein complex	Ribosome
P46459	P46459	Vesicle-fusing ATPase	NSF	35	35	56	82.593		0.51489	-0.723357	3.58496	5.24793	4.08746	5.16993	5.32193	5.16993	3.58496	5.24793	4.08746	5.16993	5.32193	5.16993	biological regulation;cation transport;cell communication;cell-cell signaling;cellular component organization;cellular component organization or biogenesis;cellular membrane fusion;cellular membrane organization;cellular process;establishment of localization;establishment of localization in cell;establishment of protein localization;exocytosis;ion transport;membrane fusion;membrane organization;m…	adenyl nucleotide binding;adenyl ribonucleotide binding;ATP binding;ATPase activity;ATPase activity, coupled;binding;catalytic activity;cation binding;hydrolase activity;hydrolase activity, acting on acid anhydrides;hydrolase activity, acting on acid anhydrides, in phosphorus-containing anhydrides;ion binding;metal ion binding;nucleoside-triphosphatase activity;nucleotide binding;protein binding;…	cell part;cytoplasmic part;cytosol;intracellular part;membrane;plasma membrane	Vasopressin-regulated water reabsorption
P46776	P46776	60S ribosomal protein L27a	RPL27A	8	8	38.5	16.561		0.489337	0.391009	4	4.16993	3.45943	4.39232	3.32193	3.90689	4	4.16993	3.45943	4.39232	3.32193	3.90689	biosynthetic process;catabolic process;cellular biosynthetic process;cellular catabolic process;cellular component disassembly;cellular component disassembly at cellular level;cellular component organization;cellular component organization at cellular level;cellular component organization or biogenesis;cellular component organization or biogenesis at cellular level;cellular macromolecular complex…	binding;nucleic acid binding;RNA binding;structural constituent of ribosome;structural molecule activity	cell part;cytosolic large ribosomal subunit;intracellular organelle part;intracellular part;large ribosomal subunit;macromolecular complex;organelle part;ribonucleoprotein complex	Ribosome
P46777	P46777	60S ribosomal protein L5	RPL5	14	14	50.8	34.362		0.330316	0.381225	4	4.80735	4.16993	5.20945	3.80735	4.52356	4	4.80735	4.16993	5.20945	3.80735	4.52356	biosynthetic process;catabolic process;cellular biosynthetic process;cellular catabolic process;cellular component biogenesis;cellular component biogenesis at cellular level;cellular component disassembly;cellular component disassembly at cellular level;cellular component organization;cellular component organization at cellular level;cellular component organization or biogenesis;cellular componen…	5S rRNA binding;binding;nucleic acid binding;RNA binding;rRNA binding;structural constituent of ribosome;structural molecule activity	cell part;cytosolic large ribosomal subunit;intracellular membrane-bounded organelle;intracellular non-membrane-bounded organelle;intracellular organelle;intracellular organelle part;intracellular part;large ribosomal subunit;macromolecular complex;membrane-bounded organelle;non-membrane-bounded organelle;nuclear part;nucleolus;nucleus;organelle;organelle part;ribonucleoprotein complex	Ribosome
P46778	P46778	60S ribosomal protein L21	RPL21	13	13	58.8	18.565		0.349028	0.434004	4.52356	4.32193	4.9542	5.45943	3.80735	4.9542	4.52356	4.32193	4.9542	5.45943	3.80735	4.9542	biosynthetic process;catabolic process;cellular biosynthetic process;cellular catabolic process;cellular component disassembly;cellular component disassembly at cellular level;cellular component organization;cellular component organization at cellular level;cellular component organization or biogenesis;cellular component organization or biogenesis at cellular level;cellular macromolecular complex…	binding;nucleic acid binding;RNA binding;structural constituent of ribosome;structural molecule activity	cell part;cytosolic large ribosomal subunit;intracellular organelle part;intracellular part;large ribosomal subunit;macromolecular complex;organelle part;ribonucleoprotein complex	Ribosome
P46779	P46779	60S ribosomal protein L28	RPL28	18	18	68.6	15.747		0.302426	0.304372	4.80735	4.70044	5.35755	5.49185	4.32193	5.24793	4.80735	4.70044	5.35755	5.49185	4.32193	5.24793	biosynthetic process;catabolic process;cellular biosynthetic process;cellular catabolic process;cellular component disassembly;cellular component disassembly at cellular level;cellular component organization;cellular component organization at cellular level;cellular component organization or biogenesis;cellular component organization or biogenesis at cellular level;cellular macromolecular complex…	binding;nucleic acid binding;RNA binding;structural constituent of ribosome;structural molecule activity	cell part;cytosolic large ribosomal subunit;intracellular organelle part;intracellular part;large ribosomal subunit;macromolecular complex;organelle part;ribonucleoprotein complex	Ribosome
P46781	P46781	40S ribosomal protein S9	RPS9	13	13	50.5	22.591		0.701038	0.871357	3.32193	4.16993	2.80735	4.16993	2.32193	3.16992	3.32193	4.16993	2.80735	4.16993	2.32193	3.16992	biological regulation;biosynthetic process;catabolic process;cellular biosynthetic process;cellular catabolic process;cellular component disassembly;cellular component disassembly at cellular level;cellular component organization;cellular component organization at cellular level;cellular component organization or biogenesis;cellular component organization or biogenesis at cellular level;cellular …	binding;nucleic acid binding;RNA binding;rRNA binding;structural constituent of ribosome;structural molecule activity;translation regulator activity	cell part;cytosolic small ribosomal subunit;intracellular non-membrane-bounded organelle;intracellular organelle;intracellular organelle part;intracellular part;macromolecular complex;non-membrane-bounded organelle;nuclear part;nucleolus;organelle;organelle part;ribonucleoprotein complex;small ribosomal subunit	Ribosome
P46782	P46782	40S ribosomal protein S5;40S ribosomal protein S5, N-terminally processed	RPS5	16	16	71.1	22.876		0.788273	1.05159	4.24793	4.64386	5.04439	5.83289	3.32193	4.45943	4.24793	4.64386	5.04439	5.83289	3.32193	4.45943	biological regulation;biosynthetic process;catabolic process;cellular biosynthetic process;cellular catabolic process;cellular component disassembly;cellular component disassembly at cellular level;cellular component organization;cellular component organization at cellular level;cellular component organization or biogenesis;cellular component organization or biogenesis at cellular level;cellular …	binding;mRNA binding;nucleic acid binding;RNA binding;structural constituent of ribosome;structural molecule activity	cell part;cytosolic small ribosomal subunit;intracellular organelle part;intracellular part;macromolecular complex;organelle part;ribonucleoprotein complex;small ribosomal subunit	Ribosome
P46783;Q9NQ39;Q15149	P46783	40S ribosomal protein S10	RPS10	18	18	69.7	18.898		0.820106	0.654331	5.58496	5.61471	6.12928	6.24793	4.80735	5.67243	5.58496	5.61471	6.12928	6.24793	4.80735	5.67243	biosynthetic process;catabolic process;cell junction assembly;cell junction organization;cell-substrate junction assembly;cellular biosynthetic process;cellular catabolic process;cellular component assembly;cellular component assembly at cellular level;cellular component disassembly;cellular component disassembly at cellular level;cellular component disassembly involved in apoptosis;cellular comp…	structural constituent of muscle;structural molecule activity	adherens junction;anchoring junction;cell junction;cell part;cell-substrate adherens junction;cell-substrate junction;contractile fiber part;costamere;cytoplasm;cytoplasmic part;cytoskeleton;cytosol;cytosolic small ribosomal subunit;focal adhesion;hemidesmosome;intermediate filament cytoskeleton;intracellular non-membrane-bounded organelle;intracellular organelle;intracellular organelle part;intr…	Ribosome
P47914	P47914	60S ribosomal protein L29	RPL29	5	5	28.3	17.752		0.0188448	-0.0232773	2.32193	2.32193	2.58496	3.32193	2.32193	3	2.32193	2.32193	2.58496	3.32193	2.32193	3	biosynthetic process;catabolic process;cellular biosynthetic process;cellular catabolic process;cellular component disassembly;cellular component disassembly at cellular level;cellular component organization;cellular component organization at cellular level;cellular component organization or biogenesis;cellular component organization or biogenesis at cellular level;cellular macromolecular complex…	binding;carbohydrate binding;glycosaminoglycan binding;heparin binding;nucleic acid binding;pattern binding;polysaccharide binding;RNA binding;structural constituent of ribosome;structural molecule activity	cell part;cytosolic large ribosomal subunit;intracellular organelle part;intracellular part;large ribosomal subunit;macromolecular complex;organelle part;ribonucleoprotein complex	Ribosome
P48047	P48047	ATP synthase subunit O, mitochondrial	ATP5O	10	10	62.9	23.277		1.20136	1.4635	4.08746	4	4.64386	4.52356	2	3.70044	4.08746	4	4.64386	4.52356	2	3.70044	ATP biosynthetic process;ATP catabolic process;ATP metabolic process;ATP synthesis coupled proton transport;biosynthetic process;catabolic process;cation transport;cellular biosynthetic process;cellular catabolic process;cellular metabolic process;cellular nitrogen compound biosynthetic process;cellular nitrogen compound catabolic process;cellular nitrogen compound metabolic process;cellular proc…	binding;cation transmembrane transporter activity;drug binding;hydrogen ion transmembrane transporter activity;hydrogen ion transporting ATP synthase activity, rotational mechanism;inorganic cation transmembrane transporter activity;ion transmembrane transporter activity;lipid binding;monovalent inorganic cation transmembrane transporter activity;steroid binding;substrate-specific transmembrane t…	cell part;cytoplasmic part;intracellular organelle part;intracellular part;macromolecular complex;membrane;membrane part;mitochondrial membrane part;mitochondrial part;mitochondrial proton-transporting ATP synthase complex;mitochondrial proton-transporting ATP synthase complex, coupling factor F(o);organelle part;plasma membrane;protein complex;proton-transporting ATP synthase complex;proton-tran…	Alzheimer's disease;Huntington's disease;Oxidative phosphorylation;Parkinson's disease
P49006	P49006	MARCKS-related protein	MARCKSL1	4	4	36.9	19.529		0.286257	0.184241	1.58496	2	2	2.32193	1.58496	2	1.58496	2	2	2.32193	1.58496	2	biological regulation;positive regulation of biological process;positive regulation of cell proliferation;positive regulation of cellular process;regulation of biological process;regulation of cell proliferation;regulation of cellular process		cell part;cytoplasm;intracellular part;membrane;plasma membrane	Fc gamma R-mediated phagocytosis;Leishmaniasis
P49207	P49207	60S ribosomal protein L34	RPL34	7	7	38.5	13.293		0.0878595	0.114858	3.45943	2.80735	3.80735	4	3	3.80735	3.45943	2.80735	3.80735	4	3	3.80735	biosynthetic process;catabolic process;cellular biosynthetic process;cellular catabolic process;cellular component disassembly;cellular component disassembly at cellular level;cellular component organization;cellular component organization at cellular level;cellular component organization or biogenesis;cellular component organization or biogenesis at cellular level;cellular macromolecular complex…	binding;nucleic acid binding;RNA binding;structural constituent of ribosome;structural molecule activity	cell part;cytosolic large ribosomal subunit;intracellular organelle part;intracellular part;large ribosomal subunit;macromolecular complex;organelle part;ribonucleoprotein complex	Ribosome
P50914	P50914	60S ribosomal protein L14	RPL14	8	8	39.5	23.432		0.167166	0.172867	3.90689	4.16993	4.90689	4.75489	4	4.52356	3.90689	4.16993	4.90689	4.75489	4	4.52356	biosynthetic process;catabolic process;cellular biosynthetic process;cellular catabolic process;cellular component biogenesis;cellular component biogenesis at cellular level;cellular component disassembly;cellular component disassembly at cellular level;cellular component organization;cellular component organization at cellular level;cellular component organization or biogenesis;cellular componen…	binding;nucleic acid binding;RNA binding;structural constituent of ribosome;structural molecule activity	cell part;cytosolic large ribosomal subunit;intracellular organelle part;intracellular part;large ribosomal subunit;macromolecular complex;organelle part;ribonucleoprotein complex	Ribosome
P51114	P51114	Fragile X mental retardation syndrome-related protein 1	FXR1	4	4	8.5	69.72		0.534802	1.12204	2	2.32193	0	1	NaN	1	2	2.32193	0	1	-0.583126	1	anatomical structure development;apoptosis;biological regulation;cell death;cell differentiation;cellular developmental process;cellular process;death;developmental process;muscle organ development;muscle structure development;negative regulation of biological process;negative regulation of biosynthetic process;negative regulation of cellular biosynthetic process;negative regulation of cellular m…	binding;G-quadruplex RNA binding;mRNA 3'-UTR binding;mRNA binding;nucleic acid binding;RNA binding	cell part;contractile fiber part;costamere;cytoplasm;cytoplasmic part;intracellular non-membrane-bounded organelle;intracellular organelle;intracellular organelle part;intracellular part;macromolecular complex;non-membrane-bounded organelle;nuclear part;nucleolus;organelle;organelle part;polysome;ribonucleoprotein complex
P51149	P51149	Ras-related protein Rab-7a	RAB7A	8	8	49.8	23.489		1.15653	1.09808	2	2.80735	2.58496	3	1	2	2	2.80735	2.58496	3	1	2	anatomical structure homeostasis;antigen processing and presentation;antigen processing and presentation of exogenous antigen;antigen processing and presentation of exogenous peptide antigen;antigen processing and presentation of exogenous peptide antigen via MHC class II;antigen processing and presentation of peptide antigen;antigen processing and presentation of peptide antigen via MHC class II…	binding;catalytic activity;GDP binding;GTP binding;GTPase activity;guanyl nucleotide binding;guanyl ribonucleotide binding;hydrolase activity;hydrolase activity, acting on acid anhydrides;hydrolase activity, acting on acid anhydrides, in phosphorus-containing anhydrides;nucleoside-triphosphatase activity;nucleotide binding;purine nucleotide binding;purine ribonucleoside triphosphate binding;purin…	cell part;cytoplasmic membrane-bounded vesicle;cytoplasmic part;cytoplasmic vesicle;cytoplasmic vesicle membrane;cytoplasmic vesicle part;endocytic vesicle;endocytic vesicle membrane;endosome;Golgi apparatus;intracellular membrane-bounded organelle;intracellular organelle;intracellular organelle part;intracellular part;late endosome;lysosomal membrane;melanosome;membrane;membrane-bounded organell…	Amoebiasis;Endocytosis;ko05152;Phagosome
P51991	P51991	Heterogeneous nuclear ribonucleoprotein A3	HNRNPA3	11	11	38.1	39.594		0.469372	1.49432	1	0	3.80735	3.16992	0	1	1	0	3.80735	3.16992	0	1	cellular macromolecule metabolic process;cellular metabolic process;cellular nitrogen compound metabolic process;cellular process;macromolecule metabolic process;metabolic process;mRNA metabolic process;mRNA processing;nitrogen compound metabolic process;nuclear mRNA splicing, via spliceosome;nucleic acid metabolic process;nucleobase-containing compound metabolic process;primary metabolic process…	binding;nucleic acid binding;nucleotide binding;RNA binding	catalytic step 2 spliceosome;cell part;intracellular non-membrane-bounded organelle;intracellular organelle;intracellular organelle part;intracellular part;macromolecular complex;non-membrane-bounded organelle;nuclear part;nucleolus;nucleoplasm;organelle;organelle part;ribonucleoprotein complex;spliceosomal complex	Spliceosome
P52272	P52272	Heterogeneous nuclear ribonucleoprotein M	HNRNPM	10	10	18.1	77.515		1.37144	2.40709	1.58496	2.80735	2	3	NaN	1	1.58496	2.80735	2	3	-1.11803	1	alternative nuclear mRNA splicing, via spliceosome;cellular macromolecule metabolic process;cellular metabolic process;cellular nitrogen compound metabolic process;cellular process;macromolecule metabolic process;metabolic process;mRNA metabolic process;mRNA processing;nitrogen compound metabolic process;nuclear mRNA splicing, via spliceosome;nucleic acid metabolic process;nucleobase-containing c…	binding;nucleic acid binding;nucleotide binding;RNA binding	catalytic step 2 spliceosome;cell part;integral to membrane;integral to plasma membrane;intracellular organelle part;intracellular part;intrinsic to membrane;intrinsic to plasma membrane;macromolecular complex;membrane part;nuclear body;nuclear matrix;nuclear part;nucleoplasm part;organelle part;paraspeckles;plasma membrane part;ribonucleoprotein complex;spliceosomal complex	Spliceosome
P54920;Q9H115	P54920	Alpha-soluble NSF attachment protein	NAPA	16	16	77.6	33.232		0.337025	-0.258537	3.16992	3.80735	3.80735	4.16993	4.08746	3.90689	3.16992	3.80735	3.80735	4.16993	4.08746	3.90689	anatomical structure development;apical protein localization;asymmetric protein localization;biological regulation;brain development;cell communication;cell differentiation;cell-cell signaling;cellular component disassembly;cellular component disassembly at cellular level;cellular component organization;cellular component organization at cellular level;cellular component organization or biogenesi…		cell part;cytoplasmic part;cytosol;intracellular part;macromolecular complex;membrane part;protein complex;SNARE complex;synaptobrevin 2-SNAP-25-syntaxin-1a complex
P55084	P55084	Trifunctional enzyme subunit beta, mitochondrial;3-ketoacyl-CoA thiolase	HADHB	13	13	44.1	51.294		0.843249	1.70184	2	2	2.80735	4	0	2	2	2	2.80735	4	0	2	biosynthetic process;carboxylic acid catabolic process;carboxylic acid metabolic process;cardiolipin acyl-chain remodeling;cardiolipin metabolic process;catabolic process;cellular biosynthetic process;cellular catabolic process;cellular ketone metabolic process;cellular lipid catabolic process;cellular lipid metabolic process;cellular metabolic process;cellular process;fatty acid beta-oxidation;f…	3-hydroxyacyl-CoA dehydrogenase activity;acetyl-CoA C-acyltransferase activity;binding;C-acyltransferase activity;carbon-oxygen lyase activity;carboxylic acid binding;catalytic activity;coenzyme binding;cofactor binding;enoyl-CoA hydratase activity;fatty acid binding;fatty-acyl-CoA binding;hydro-lyase activity;lipid binding;long-chain-3-hydroxyacyl-CoA dehydrogenase activity;long-chain-enoyl-CoA …	cell part;cytoplasmic part;endoplasmic reticulum;fatty acid beta-oxidation multienzyme complex;intracellular membrane-bounded organelle;intracellular non-membrane-bounded organelle;intracellular organelle;intracellular organelle part;intracellular part;macromolecular complex;membrane;membrane-bounded organelle;mitochondrial inner membrane;mitochondrial membrane;mitochondrial nucleoid;mitochondria…	Benzoate degradation;Fatty acid elongation in mitochondria;Fatty acid metabolism;Valine, leucine and isoleucine degradation
P55884	P55884	Eukaryotic translation initiation factor 3 subunit B	EIF3B	7	7	14.3	92.48		0.421869	1.37263	0	1	1	2.80735	NaN	1.58496	0	1	1	2.80735	-1.92655	1.58496	biological regulation;cellular component assembly;cellular component assembly at cellular level;cellular component organization;cellular component organization at cellular level;cellular component organization or biogenesis;cellular component organization or biogenesis at cellular level;cellular macromolecular complex assembly;cellular macromolecular complex subunit organization;cellular process;…	binding;nucleic acid binding;nucleotide binding;protein binding;protein complex scaffold;RNA binding;structural molecule activity;translation factor activity, nucleic acid binding;translation initiation factor activity	cell part;cytoplasmic part;cytosol;eukaryotic 43S preinitiation complex;eukaryotic 48S preinitiation complex;eukaryotic translation initiation factor 3 complex;intracellular part;macromolecular complex;protein complex;ribonucleoprotein complex;translation preinitiation complex	RNA transport
Q5VTU8;P56381	Q5VTU8;P56381	ATP synthase subunit epsilon-like protein, mitochondrial;ATP synthase subunit epsilon, mitochondrial	ATP5EP2;ATP5E	2	2	31.4	5.8068		0.49297	0.845897	1	NaN	1.58496	1.58496	NaN	1	1	-0.00585177	1.58496	1.58496	-0.609757	1	ATP biosynthetic process;ATP catabolic process;ATP metabolic process;ATP synthesis coupled proton transport;biosynthetic process;catabolic process;cation transport;cellular biosynthetic process;cellular catabolic process;cellular metabolic process;cellular nitrogen compound biosynthetic process;cellular nitrogen compound catabolic process;cellular nitrogen compound metabolic process;cellular proc…	active transmembrane transporter activity;ATPase activity;ATPase activity, coupled;ATPase activity, coupled to movement of substances;ATPase activity, coupled to transmembrane movement of ions;ATPase activity, coupled to transmembrane movement of substances;catalytic activity;cation transmembrane transporter activity;cation-transporting ATPase activity;hydrogen ion transmembrane transporter activ…	cell part;cytoplasmic part;intracellular organelle lumen;intracellular organelle part;intracellular part;macromolecular complex;membrane part;membrane-enclosed lumen;mitochondrial matrix;mitochondrial membrane part;mitochondrial part;mitochondrial proton-transporting ATP synthase complex;mitochondrial proton-transporting ATP synthase complex, catalytic core F(1);organelle lumen;organelle part;pro…	Alzheimer's disease;Huntington's disease;Oxidative phosphorylation;Parkinson's disease
P56385	P56385	ATP synthase subunit e, mitochondrial	ATP5I	5	5	62.3	7.9331		1.24862	2.65986	2.58496	2.80735	3.80735	3.58496	NaN	2	2.58496	2.80735	3.80735	3.58496	-0.927409	2	ATP biosynthetic process;ATP catabolic process;ATP metabolic process;ATP synthesis coupled proton transport;biosynthetic process;catabolic process;cation transport;cellular biosynthetic process;cellular catabolic process;cellular metabolic process;cellular nitrogen compound biosynthetic process;cellular nitrogen compound catabolic process;cellular nitrogen compound metabolic process;cellular proc…	cation transmembrane transporter activity;hydrogen ion transmembrane transporter activity;inorganic cation transmembrane transporter activity;ion transmembrane transporter activity;monovalent inorganic cation transmembrane transporter activity;substrate-specific transmembrane transporter activity;substrate-specific transporter activity;transmembrane transporter activity;transporter activity	cell part;cytoplasmic part;intracellular organelle part;intracellular part;macromolecular complex;membrane part;mitochondrial membrane part;mitochondrial part;mitochondrial proton-transporting ATP synthase complex;mitochondrial proton-transporting ATP synthase complex, coupling factor F(o);organelle part;protein complex;proton-transporting ATP synthase complex;proton-transporting ATP synthase com…	Oxidative phosphorylation
P60866	P60866	40S ribosomal protein S20	RPS20	9	9	55.5	13.373		0.651349	0.598921	4	3.58496	4.64386	4.70044	3.45943	3.80735	4	3.58496	4.64386	4.70044	3.45943	3.80735	biosynthetic process;catabolic process;cellular biosynthetic process;cellular catabolic process;cellular component disassembly;cellular component disassembly at cellular level;cellular component organization;cellular component organization at cellular level;cellular component organization or biogenesis;cellular component organization or biogenesis at cellular level;cellular macromolecular complex…	binding;nucleic acid binding;RNA binding;structural constituent of ribosome;structural molecule activity	cell part;cytosolic small ribosomal subunit;intracellular organelle part;intracellular part;macromolecular complex;organelle part;ribonucleoprotein complex;small ribosomal subunit	Ribosome
P61247	P61247	40S ribosomal protein S3a	RPS3A	23	23	71.6	29.945		0.637545	0.671034	5.42626	5.49185	6.12928	6.53916	4.80735	5.64386	5.42626	5.49185	6.12928	6.53916	4.80735	5.64386	biosynthetic process;catabolic process;cell differentiation;cellular biosynthetic process;cellular catabolic process;cellular component disassembly;cellular component disassembly at cellular level;cellular component organization;cellular component organization at cellular level;cellular component organization or biogenesis;cellular component organization or biogenesis at cellular level;cellular d…	binding;nucleic acid binding;RNA binding;structural constituent of ribosome;structural molecule activity	cell part;cytosolic small ribosomal subunit;intracellular non-membrane-bounded organelle;intracellular organelle;intracellular organelle part;intracellular part;macromolecular complex;non-membrane-bounded organelle;nuclear part;nucleolus;organelle;organelle part;ribonucleoprotein complex;small ribosomal subunit	Ribosome
P61254	P61254	60S ribosomal protein L26	RPL26	11	3	43.4	17.258		1.22166	0.889446	4.24793	4.39232	5.08746	5	3.58496	4	4.24793	4.39232	5.08746	5	3.58496	4	biosynthetic process;catabolic process;cellular biosynthetic process;cellular catabolic process;cellular component biogenesis;cellular component biogenesis at cellular level;cellular component disassembly;cellular component disassembly at cellular level;cellular component organization;cellular component organization at cellular level;cellular component organization or biogenesis;cellular componen…	binding;nucleic acid binding;RNA binding;structural constituent of ribosome;structural molecule activity	cell part;cytosolic large ribosomal subunit;intracellular organelle part;intracellular part;large ribosomal subunit;macromolecular complex;organelle part;ribonucleoprotein complex	Ribosome
P61313	P61313	60S ribosomal protein L15	RPL15	11	11	51.5	24.146		1.40394	1.34555	4.08746	4.52356	4	4.58496	2.32193	3.58496	4.08746	4.52356	4	4.58496	2.32193	3.58496	biosynthetic process;catabolic process;cellular biosynthetic process;cellular catabolic process;cellular component disassembly;cellular component disassembly at cellular level;cellular component organization;cellular component organization at cellular level;cellular component organization or biogenesis;cellular component organization or biogenesis at cellular level;cellular macromolecular complex…	binding;nucleic acid binding;RNA binding;structural constituent of ribosome;structural molecule activity	cell part;cytosolic large ribosomal subunit;intracellular organelle part;intracellular part;large ribosomal subunit;macromolecular complex;organelle part;ribonucleoprotein complex	Ribosome
P61353	P61353	60S ribosomal protein L27	RPL27	7	7	48.5	15.798		0.526041	0.496953	3.32193	3.70044	3.90689	4.45943	3	3.70044	3.32193	3.70044	3.90689	4.45943	3	3.70044	biosynthetic process;catabolic process;cellular biosynthetic process;cellular catabolic process;cellular component disassembly;cellular component disassembly at cellular level;cellular component organization;cellular component organization at cellular level;cellular component organization or biogenesis;cellular component organization or biogenesis at cellular level;cellular macromolecular complex…	structural constituent of ribosome;structural molecule activity	cell part;cytosolic large ribosomal subunit;intracellular organelle part;intracellular part;large ribosomal subunit;macromolecular complex;organelle part;ribonucleoprotein complex	Ribosome
P61513;A6NKH3;P17405	P61513	60S ribosomal protein L37a	RPL37A	8	8	66.3	10.275		1.05819	1.05994	4.16993	4.39232	4.90689	5.2854	3.16992	4.08746	4.16993	4.39232	4.90689	5.2854	3.16992	4.08746	anatomical structure development;biological regulation;biosynthetic process;catabolic process;cell death;cellular biosynthetic process;cellular catabolic process;cellular component disassembly;cellular component disassembly at cellular level;cellular component organization;cellular component organization at cellular level;cellular component organization or biogenesis;cellular component organizati…	binding;catalytic activity;cation binding;hydrolase activity;hydrolase activity, acting on ester bonds;hydrolase activity, acting on glycosyl bonds;ion binding;lipase activity;metal ion binding;phospholipase activity;phosphoric diester hydrolase activity;phosphoric ester hydrolase activity;sphingomyelin phosphodiesterase activity;structural constituent of ribosome;structural molecule activity	cell part;cytoplasmic membrane-bounded vesicle;cytoplasmic part;cytoplasmic vesicle;cytosolic large ribosomal subunit;extracellular region part;extracellular space;intracellular membrane-bounded organelle;intracellular non-membrane-bounded organelle;intracellular organelle;intracellular organelle lumen;intracellular organelle part;intracellular part;lamellar body;large ribosomal subunit;lysosomal…	Lysosome;Ribosome;Sphingolipid metabolism
P61604	P61604	10 kDa heat shock protein, mitochondrial	HSPE1	2	2	25.5	10.932		0.997022	-1.38179	NaN	1	NaN	0	1	1.58496	-0.989476	1	-0.367742	0	1	1.58496	activation of caspase activity;biological regulation;cellular macromolecule metabolic process;cellular metabolic process;cellular process;cellular protein metabolic process;macromolecule metabolic process;metabolic process;positive regulation of caspase activity;positive regulation of catalytic activity;positive regulation of hydrolase activity;positive regulation of molecular function;positive r…	adenyl nucleotide binding;adenyl ribonucleotide binding;ATP binding;binding;chaperone binding;nucleotide binding;protein binding;purine nucleotide binding;purine ribonucleoside triphosphate binding;purine ribonucleotide binding;ribonucleotide binding;unfolded protein binding	cell part;cytoplasmic part;intracellular membrane-bounded organelle;intracellular organelle;intracellular organelle lumen;intracellular organelle part;intracellular part;membrane-bounded organelle;membrane-enclosed lumen;mitochondrial matrix;mitochondrial part;mitochondrion;organelle;organelle lumen;organelle part
P61769	P61769	Beta-2-microglobulin;Beta-2-microglobulin form pI 5.3	B2M	5	5	41.2	13.714		0.162058	0.086162	2.80735	3	3.32193	3.16992	2.80735	3.16992	2.80735	3	3.32193	3.16992	2.80735	3.16992	antigen processing and presentation;antigen processing and presentation of exogenous antigen;antigen processing and presentation of exogenous peptide antigen;antigen processing and presentation of exogenous peptide antigen via MHC class I;antigen processing and presentation of exogenous peptide antigen via MHC class I, TAP-dependent;antigen processing and presentation of exogenous peptide antigen…		cell part;coated vesicle membrane;cytoplasmic part;cytoplasmic vesicle membrane;cytoplasmic vesicle part;early endosome lumen;early endosome membrane;endocytic vesicle membrane;endoplasmic reticulum lumen;endoplasmic reticulum part;endosomal part;endosome lumen;endosome membrane;ER to Golgi transport vesicle membrane;external side of plasma membrane;extracellular region;extracellular region part;…	Antigen processing and presentation
P61978	P61978	Heterogeneous nuclear ribonucleoprotein K	HNRNPK	9	9	24.8	50.976		0.541114	1.04248	1	1.58496	1.58496	3.16992	0	1.58496	1	1.58496	1.58496	3.16992	0	1.58496	biological regulation;cellular macromolecule metabolic process;cellular metabolic process;cellular nitrogen compound metabolic process;cellular process;cellular response to stimulus;interaction with host;interspecies interaction between organisms;macromolecule metabolic process;metabolic process;mRNA metabolic process;mRNA processing;multi-organism process;nitrogen compound metabolic process;nucl…	binding;core promoter proximal region DNA binding;core promoter proximal region sequence-specific DNA binding;DNA binding;nucleic acid binding;nucleic acid binding transcription factor activity;regulatory region DNA binding;regulatory region nucleic acid binding;RNA binding;RNA polymerase II core promoter proximal region sequence-specific DNA binding;RNA polymerase II core promoter proximal regio…	catalytic step 2 spliceosome;cell junction;cell part;cell projection;chromatin;chromosomal part;cytoplasm;cytoskeletal part;intracellular non-membrane-bounded organelle;intracellular organelle;intracellular organelle part;intracellular part;macromolecular complex;non-membrane-bounded organelle;nuclear chromatin;nuclear chromosome part;nuclear part;nucleoplasm;organelle;organelle part;podosome;pro…	Spliceosome
P62081	P62081	40S ribosomal protein S7	RPS7	16	16	68	22.127		1.02798	1.62935	4.24793	4.32193	5.80735	5.75489	2.80735	4	4.24793	4.32193	5.80735	5.75489	2.80735	4	biosynthetic process;catabolic process;cellular biosynthetic process;cellular catabolic process;cellular component biogenesis;cellular component biogenesis at cellular level;cellular component disassembly;cellular component disassembly at cellular level;cellular component organization;cellular component organization at cellular level;cellular component organization or biogenesis;cellular componen…	binding;nucleic acid binding;RNA binding;structural constituent of ribosome;structural molecule activity	90S preribosome;cell part;cytoplasmic part;cytoskeletal part;cytosolic small ribosomal subunit;intracellular non-membrane-bounded organelle;intracellular organelle;intracellular organelle part;intracellular part;macromolecular complex;microtubule organizing center;non-membrane-bounded organelle;nuclear part;nucleolus;organelle;organelle part;preribosome;ribonucleoprotein complex;small ribosomal s…	Ribosome
P62241	P62241	40S ribosomal protein S8	RPS8	13	13	58.7	24.205		0.950642	1.01226	4.45943	4.9542	4.70044	5.32193	3.16992	4.52356	4.45943	4.9542	4.70044	5.32193	3.16992	4.52356	biosynthetic process;catabolic process;cellular biosynthetic process;cellular catabolic process;cellular component disassembly;cellular component disassembly at cellular level;cellular component organization;cellular component organization at cellular level;cellular component organization or biogenesis;cellular component organization or biogenesis at cellular level;cellular macromolecular complex…	structural constituent of ribosome;structural molecule activity	cell part;cytosolic small ribosomal subunit;intracellular organelle part;intracellular part;macromolecular complex;organelle part;ribonucleoprotein complex;small ribosomal subunit	Ribosome
P62244	P62244	40S ribosomal protein S15a	RPS15A	5	5	46.2	14.839		0.734582	1.424	1.58496	2.58496	3	3.16992	0	2.32193	1.58496	2.58496	3	3.16992	0	2.32193	biological regulation;biosynthetic process;catabolic process;cellular biosynthetic process;cellular catabolic process;cellular component disassembly;cellular component disassembly at cellular level;cellular component organization;cellular component organization at cellular level;cellular component organization or biogenesis;cellular component organization or biogenesis at cellular level;cellular …	binding;nucleic acid binding;RNA binding;structural constituent of ribosome;structural molecule activity	cell part;cytoplasmic part;cytosolic small ribosomal subunit;intracellular membrane-bounded organelle;intracellular organelle;intracellular organelle part;intracellular part;macromolecular complex;membrane-bounded organelle;mitochondrion;organelle;organelle part;ribonucleoprotein complex;small ribosomal subunit	Ribosome
P62249	P62249	40S ribosomal protein S16	RPS16	15	15	70.5	16.445		0.869018	0.755206	4.45943	4.64386	5.08746	5.61471	4	4.39232	4.45943	4.64386	5.08746	5.61471	4	4.39232	biosynthetic process;catabolic process;cellular biosynthetic process;cellular catabolic process;cellular component biogenesis;cellular component biogenesis at cellular level;cellular component disassembly;cellular component disassembly at cellular level;cellular component organization;cellular component organization at cellular level;cellular component organization or biogenesis;cellular componen…	binding;nucleic acid binding;RNA binding;structural constituent of ribosome;structural molecule activity	cell part;cytosolic small ribosomal subunit;intracellular organelle part;intracellular part;macromolecular complex;organelle part;ribonucleoprotein complex;small ribosomal subunit	Ribosome
P62263	P62263	40S ribosomal protein S14	RPS14	13	13	70.2	16.273		0.662469	0.550158	5.52356	5.45943	6.10852	6.16993	4.85798	5.67243	5.52356	5.45943	6.10852	6.16993	4.85798	5.67243	biological regulation;biosynthetic process;catabolic process;cell differentiation;cellular biosynthetic process;cellular catabolic process;cellular component assembly;cellular component assembly at cellular level;cellular component disassembly;cellular component disassembly at cellular level;cellular component organization;cellular component organization at cellular level;cellular component organ…	binding;mRNA 5'-UTR binding;mRNA binding;nucleic acid binding;RNA binding;structural constituent of ribosome;structural molecule activity;translation regulator activity	cell part;cytoplasmic part;cytosolic small ribosomal subunit;intracellular membrane-bounded organelle;intracellular non-membrane-bounded organelle;intracellular organelle;intracellular organelle part;intracellular part;macromolecular complex;membrane-bounded organelle;mitochondrion;non-membrane-bounded organelle;nuclear part;nucleolus;organelle;organelle part;ribonucleoprotein complex;small ribos…	Ribosome
P62266	P62266	40S ribosomal protein S23	RPS23	8	8	49.7	15.807		0.849542	1.34703	4.75489	4.24793	4.58496	5.75489	2.58496	4.39232	4.75489	4.24793	4.58496	5.75489	2.58496	4.39232	biosynthetic process;catabolic process;cellular biosynthetic process;cellular catabolic process;cellular component disassembly;cellular component disassembly at cellular level;cellular component organization;cellular component organization at cellular level;cellular component organization or biogenesis;cellular component organization or biogenesis at cellular level;cellular macromolecular complex…	structural constituent of ribosome;structural molecule activity	cell part;cytosolic small ribosomal subunit;intracellular organelle part;intracellular part;macromolecular complex;organelle part;ribonucleoprotein complex;small ribosomal subunit	Ribosome
P62269	P62269	40S ribosomal protein S18	RPS18	18	18	65.8	17.718		0.00702881	-0.00465095	4.58496	4.70044	4.58496	4.75489	4.32193	5	4.58496	4.70044	4.58496	4.75489	4.32193	5	biosynthetic process;catabolic process;cellular biosynthetic process;cellular catabolic process;cellular component biogenesis;cellular component biogenesis at cellular level;cellular component disassembly;cellular component disassembly at cellular level;cellular component organization;cellular component organization at cellular level;cellular component organization or biogenesis;cellular componen…	binding;nucleic acid binding;RNA binding;rRNA binding;structural constituent of ribosome;structural molecule activity	cell part;cytosolic small ribosomal subunit;intracellular organelle part;intracellular part;macromolecular complex;organelle part;ribonucleoprotein complex;small ribosomal subunit	Ribosome
P62273	P62273	40S ribosomal protein S29	RPS29	4	4	48.2	6.6767		0.636006	0.735359	3	2.80735	3.32193	3.32193	1.58496	3.16992	3	2.80735	3.32193	3.32193	1.58496	3.16992	biosynthetic process;catabolic process;cellular biosynthetic process;cellular catabolic process;cellular component disassembly;cellular component disassembly at cellular level;cellular component organization;cellular component organization at cellular level;cellular component organization or biogenesis;cellular component organization or biogenesis at cellular level;cellular macromolecular complex…	binding;cation binding;ion binding;metal ion binding;structural constituent of ribosome;structural molecule activity;transition metal ion binding;zinc ion binding	cell part;cytosolic small ribosomal subunit;intracellular organelle part;intracellular part;macromolecular complex;organelle part;ribonucleoprotein complex;small ribosomal subunit	Ribosome
P62277	P62277	40S ribosomal protein S13	RPS13	5	5	31.1	17.222		0.469758	0.245556	3	3.45943	3.45943	3.32193	2.80735	3.32193	3	3.45943	3.45943	3.32193	2.80735	3.32193	biological regulation;biosynthetic process;catabolic process;cellular biosynthetic process;cellular catabolic process;cellular component disassembly;cellular component disassembly at cellular level;cellular component organization;cellular component organization at cellular level;cellular component organization or biogenesis;cellular component organization or biogenesis at cellular level;cellular …	binding;mRNA binding;nucleic acid binding;RNA binding;structural constituent of ribosome;structural molecule activity	cell part;cytosolic small ribosomal subunit;intracellular non-membrane-bounded organelle;intracellular organelle;intracellular organelle part;intracellular part;macromolecular complex;non-membrane-bounded organelle;nuclear part;nucleolus;organelle;organelle part;ribonucleoprotein complex;small ribosomal subunit	Ribosome
P62280	P62280	40S ribosomal protein S11	RPS11	19	19	73.4	18.431		1.02228	0.755094	4.90689	5	5.55459	5.61471	4.16993	4.85798	4.90689	5	5.55459	5.61471	4.16993	4.85798	biosynthetic process;catabolic process;cellular biosynthetic process;cellular catabolic process;cellular component disassembly;cellular component disassembly at cellular level;cellular component organization;cellular component organization at cellular level;cellular component organization or biogenesis;cellular component organization or biogenesis at cellular level;cellular macromolecular complex…	binding;nucleic acid binding;RNA binding;rRNA binding;structural constituent of ribosome;structural molecule activity	cell part;cytosolic small ribosomal subunit;intracellular organelle part;intracellular part;macromolecular complex;organelle part;ribonucleoprotein complex;small ribosomal subunit	Ribosome
P62304	P62304	Small nuclear ribonucleoprotein E	SNRPE	3	3	52.2	10.803		1.35911	0.839036	2.58496	2.58496	3	3	1.58496	2.32193	2.58496	2.58496	3	3	1.58496	2.32193	biosynthetic process;cellular biosynthetic process;cellular component assembly;cellular component assembly at cellular level;cellular component organization;cellular component organization at cellular level;cellular component organization or biogenesis;cellular component organization or biogenesis at cellular level;cellular macromolecular complex assembly;cellular macromolecular complex subunit o…	binding;nucleic acid binding;RNA binding	catalytic step 2 spliceosome;cell part;cytoplasmic part;cytosol;intracellular organelle part;intracellular part;macromolecular complex;nuclear part;nucleoplasm;organelle part;ribonucleoprotein complex;small nuclear ribonucleoprotein complex;spliceosomal complex;U12-type spliceosomal complex;U7 snRNP	Spliceosome
P62306	P62306	Small nuclear ribonucleoprotein F	SNRPF	4	4	89.5	9.7251		0.349933	0.528825	0	1	1	1.58496	NaN	1	0	1	1	1.58496	-0.265169	1	biosynthetic process;cellular biosynthetic process;cellular component assembly;cellular component assembly at cellular level;cellular component organization;cellular component organization at cellular level;cellular component organization or biogenesis;cellular component organization or biogenesis at cellular level;cellular macromolecular complex assembly;cellular macromolecular complex subunit o…	binding;nucleic acid binding;RNA binding	catalytic step 2 spliceosome;cell part;cytoplasmic part;cytosol;intracellular organelle part;intracellular part;macromolecular complex;nuclear part;nucleoplasm;organelle part;ribonucleoprotein complex;small nuclear ribonucleoprotein complex;spliceosomal complex;U12-type spliceosomal complex;U7 snRNP	Spliceosome
P62314	P62314	Small nuclear ribonucleoprotein Sm D1	SNRPD1	5	5	54.6	13.281		0.342133	0.25802	3.58496	3.32193	4	4.16993	3.32193	3.70044	3.58496	3.32193	4	4.16993	3.32193	3.70044	cellular component assembly;cellular component assembly at cellular level;cellular component organization;cellular component organization at cellular level;cellular component organization or biogenesis;cellular component organization or biogenesis at cellular level;cellular macromolecular complex assembly;cellular macromolecular complex subunit organization;cellular macromolecule metabolic proces…	binding;nucleic acid binding;RNA binding	catalytic step 2 spliceosome;cell part;cytoplasmic part;cytosol;intracellular organelle part;intracellular part;macromolecular complex;nuclear part;nucleoplasm;organelle part;ribonucleoprotein complex;small nuclear ribonucleoprotein complex;spliceosomal complex;U12-type spliceosomal complex	Spliceosome;Systemic lupus erythematosus
P62316	P62316	Small nuclear ribonucleoprotein Sm D2	SNRPD2	7	7	55.1	13.527		0.747161	1.60918	2.58496	2.80735	3.45943	3.58496	0	3	2.58496	2.80735	3.45943	3.58496	0	3	cellular component assembly;cellular component assembly at cellular level;cellular component organization;cellular component organization at cellular level;cellular component organization or biogenesis;cellular component organization or biogenesis at cellular level;cellular macromolecular complex assembly;cellular macromolecular complex subunit organization;cellular macromolecule metabolic proces…		catalytic step 2 spliceosome;cell part;cytoplasmic part;cytosol;intracellular organelle part;intracellular part;macromolecular complex;nuclear part;nucleoplasm;organelle part;ribonucleoprotein complex;small nuclear ribonucleoprotein complex;spliceosomal complex;U12-type spliceosomal complex	Spliceosome
P62318	P62318	Small nuclear ribonucleoprotein Sm D3	SNRPD3	5	5	53.2	13.916		0.399456	0.703894	2.58496	2.58496	4	3.45943	1.58496	3.32193	2.58496	2.58496	4	3.45943	1.58496	3.32193	biosynthetic process;cellular biosynthetic process;cellular component assembly;cellular component assembly at cellular level;cellular component organization;cellular component organization at cellular level;cellular component organization or biogenesis;cellular component organization or biogenesis at cellular level;cellular macromolecular complex assembly;cellular macromolecular complex subunit o…	binding;histone pre-mRNA DCP binding;nucleic acid binding;RNA binding	catalytic step 2 spliceosome;cell part;cytoplasmic part;cytosol;intracellular organelle part;intracellular part;macromolecular complex;nuclear part;nucleoplasm;organelle part;ribonucleoprotein complex;small nuclear ribonucleoprotein complex;spliceosomal complex;U12-type spliceosomal complex;U7 snRNP	Spliceosome;Systemic lupus erythematosus
[truncated: 103 more rows]
