# Supplementary material for: Oncogenic deubiquitination controls tyrosine kinase signaling and therapy response in acute lymphoblastic leukemia
Source: Sci Adv. 2022 Dec 9;8(49):eabq8437. doi: 10.1126/sciadv.abq8437 (PMC9733937; doi:10.1126/sciadv.abq8437)
Supplement: Supplementary file 2 — Tables S1 to S6 [file sciadv.abq8437_tables_s1_to_s6.zip › sciadv.abq8437_table_s3.xlsx]

## Sheet: Readme
Sample labeling (TMT-11Plex)	Sample Group (FOR ANLAYSIS)
126, 127N, 127C	DMSO
128N, 128C	Dasatinib (LCK inhibition)
129N, 129C, 130N	USP7i (USP7 inhibition)
130C, 131N, 131C	sh11.1 (USP11 silencing)
Sheet#	Descrption
1	Readme
2	Statistic data_Global proteome results
3	Statistic data_pST results
4	Statistic data_pY results
Column Names	Description
Protein IDs	Uniprot identifier
Gene name
Protein name
Quantified Peptides	Total number of peptides for the protein
Site Position_1	Phosphosite of singly phosphorylated peptide
Site Position_2	The second phosphosite of double phosphorylated peptide
Site Position_3	The third phosphosite of triply phosphorylated peptide
Site Score_1	Each phosphosite localization score. A score of 13 represents 95% confidence. Used only score>13 for statistical analysis.
Site Score_2
Site Score_3
Site Motif_1	Each phosphorylated residue is the center, plus 6 amino acids on either side.
Site Motif_2
Site Motif_3
Significant	statistically significant proteins are marked "+" (All significant things are <1.5 of fold change and >0.05 of q-value)
-LOG(P-value)	minus log10 of p-value, the bigger the better
Q-value	adjusted p-value
Difference (1/2)	Log2 fold changes for sample Case vs Control, Positive value is up in the Case group and negative value is up in the Control group. Consider >+-1 means 2 fold changes between comparison groups.
126	Normalized Signal to Noise value (Log2 convereted values). Please use this value for downstream analysis.
127N
127C
128N
128C
129N
129C
130N
130C
131N
131C
GOBP name	Gene Ontology information
GOMF name
GOCC name
KEGG name	KEGG pathway information

## Sheet: Global_t-test_sh11.1_vs_DMSO
Protein IDs	Gene name	Protein name	Quantified Peptides	Significant sh11.1-vs-DMSO	-LOG(P-value) sh11.1-vs-DMSO	Q-value sh11.1-vs-DMSO	Difference sh11.1-vs-DMSO	DMSO			Dasatinib		USP7i			sh11.1			GOBP name	GOMF name	GOCC name	KEGG name
								126	127N	127C	128N	128C	129N	129C	130N	130C	131N	131C
P02787	TF	Serotransferrin	2	+	4.76651	0	-2.23239	3.5236	3.67886	3.58419	3.0909	3.2263	3.73465	3.56982	3.68843	1.50168	1.36378	1.22403	anatomical structure homeostasis;biological regulation;blood coagulation;cation homeostasis;cation transport;cell activation;cellular cation homeostasis;cellular chemical homeostasis;cellular homeostasis;cellular ion homeostasis;cellular iron ion homeostasis;cellular metal ion homeostasis;cellular process;chemical homeostasis;coagulation;establishment of localization;establishment of localization…	binding;cation binding;cation transmembrane transporter activity;ferric iron binding;ferric iron transmembrane transporter activity;inorganic cation transmembrane transporter activity;ion binding;ion transmembrane transporter activity;iron ion binding;iron ion transmembrane transporter activity;metal ion binding;metal ion transmembrane transporter activity;substrate-specific transmembrane transpo…	apical plasma membrane;basal part of cell;basal plasma membrane;blood microparticle;cell part;cell surface;coated pit;cytoplasmic membrane-bounded vesicle;cytoplasmic membrane-bounded vesicle lumen;cytoplasmic part;cytoplasmic vesicle;cytoplasmic vesicle part;early endosome;endocytic vesicle;endosomal part;endosome;endosome membrane;extracellular membrane-bounded organelle;extracellular organelle…	Mineral absorption
P51784	USP11	Ubiquitin carboxyl-terminal hydrolase 11	22	+	4.70227	0	-2.20177	3.50884	3.57503	3.49536	3.7311	3.75916	3.39755	3.33745	3.38028	1.40083	1.42951	1.14357	biological regulation;catabolic process;cellular catabolic process;cellular macromolecule catabolic process;cellular macromolecule metabolic process;cellular metabolic process;cellular process;cellular protein metabolic process;macromolecule catabolic process;macromolecule metabolic process;macromolecule modification;metabolic process;modification-dependent macromolecule catabolic process;modific…	catalytic activity;cysteine-type endopeptidase activity;cysteine-type peptidase activity;endopeptidase activity;hydrolase activity;peptidase activity;peptidase activity, acting on L-amino acid peptides;small conjugating protein-specific protease activity;ubiquitin-specific protease activity	cell part;cytoplasm;intracellular membrane-bounded organelle;intracellular organelle;intracellular part;membrane-bounded organelle;nucleus;organelle
Q9H2H9	SLC38A1	Sodium-coupled neutral amino acid transporter 1	3	+	4.38975	0	-2.01088	3.74289	3.85876	3.69213	3.62613	3.62156	2.97677	3.0771	3.00999	1.82374	1.86335	1.57405	amine transport;amino acid transmembrane transport;amino acid transport;biological regulation;carboxylic acid transport;cell communication;cell-cell signaling;cellular process;establishment of localization;ion transport;neurotransmitter transport;neurotransmitter uptake;neutral amino acid transport;nitrogen compound transport;organic acid transport;organic substance transport;regulation of biolog…	active transmembrane transporter activity;amine transmembrane transporter activity;amino acid transmembrane transporter activity;carboxylic acid transmembrane transporter activity;cation transmembrane transporter activity;cation:amino acid symporter activity;inorganic cation transmembrane transporter activity;ion transmembrane transporter activity;metal ion transmembrane transporter activity;mono…	cell part;extracellular membrane-bounded organelle;extracellular organelle;extracellular region part;extracellular vesicular exosome;integral to membrane;integral to plasma membrane;intrinsic to membrane;intrinsic to plasma membrane;membrane;membrane part;membrane-bounded organelle;membrane-bounded vesicle;organelle;plasma membrane;plasma membrane part;vesicle
Q86Y01	DTX1	E3 ubiquitin-protein ligase DTX1	2	+	4.1815	0	-1.89684	3.98026	3.95354	3.82481	3.74369	3.77013	2.1901	2.45792	2.38099	1.96963	2.21396	1.88451	biological regulation;biosynthetic process;cell differentiation;cell surface receptor linked signaling pathway;cellular biosynthetic process;cellular developmental process;cellular macromolecule biosynthetic process;cellular macromolecule metabolic process;cellular metabolic process;cellular nitrogen compound metabolic process;cellular process;cellular protein metabolic process;cellular response …	binding;catalytic activity;cation binding;enzyme binding;ion binding;ligase activity;metal ion binding;Notch binding;protein binding;protein binding transcription factor activity;receptor binding;transcription coactivator activity;transcription cofactor activity;transcription factor binding transcription factor activity;transition metal ion binding;ubiquitin protein ligase binding;zinc ion binding	cell part;cytoplasm;cytoplasmic part;cytosol;intracellular membrane-bounded organelle;intracellular organelle;intracellular part;membrane-bounded organelle;nucleus;organelle	Notch signaling pathway
P16070	CD44	CD44 antigen	7	+	5.15849	0	-1.67503	3.49869	3.53683	3.59755	3.6247	3.53398	3.26161	3.40128	3.31299	1.87161	1.94941	1.78697	amine metabolic process;aminoglycan catabolic process;aminoglycan metabolic process;anatomical structure development;anatomical structure morphogenesis;biological adhesion;biological regulation;blood coagulation;branching involved in prostate gland morphogenesis;branching involved in ureteric bud morphogenesis;branching morphogenesis of a tube;carbohydrate catabolic process;carbohydrate metabolic…	binding;carbohydrate binding;catalytic activity;collagen binding;glycosaminoglycan binding;hexosaminidase activity;hyaluronic acid binding;hyalurononglucosaminidase activity;hydrolase activity;hydrolase activity, acting on glycosyl bonds;hydrolase activity, hydrolyzing O-glycosyl compounds;pattern binding;polysaccharide binding;protein binding	adherens junction;anchoring junction;basolateral plasma membrane;cell junction;cell part;cell surface;cell-substrate adherens junction;cell-substrate junction;cytoplasm;cytoplasmic part;external side of plasma membrane;extracellular membrane-bounded organelle;extracellular organelle;extracellular region part;extracellular vesicular exosome;focal adhesion;Golgi apparatus;integral to membrane;integ…	ECM-receptor interaction;Hematopoietic cell lineage;Shigellosis
P00374	DHFR	Dihydrofolate reductase	11	+	4.56501	0	-1.66987	3.62703	3.50418	3.60126	3.28913	3.19241	3.48895	3.51557	3.49843	1.93194	2.01081	1.7801	amine biosynthetic process;amine metabolic process;aromatic compound biosynthetic process;biological regulation;biosynthetic process;carboxylic acid biosynthetic process;carboxylic acid metabolic process;cell cycle;cell cycle process;cellular amine metabolic process;cellular amino acid biosynthetic process;cellular amino acid metabolic process;cellular aromatic compound metabolic process;cellular…	binding;catalytic activity;coenzyme binding;cofactor binding;dihydrofolate reductase activity;drug binding;mRNA binding;NADP binding;nucleic acid binding;nucleotide binding;oxidoreductase activity;oxidoreductase activity, acting on the CH-NH group of donors;oxidoreductase activity, acting on the CH-NH group of donors, NAD or NADP as acceptor;RNA binding	cell part;cytoplasmic part;cytosol;intracellular organelle part;intracellular part;nuclear part;nucleoplasm;organelle part	Folate biosynthesis;One carbon pool by folate
P10244	MYBL2	Myb-related protein B	5	+	4.14577	0	-1.56976	3.75015	3.77509	3.89968	3.09903	3.1069	3.17557	3.04489	3.21035	2.35527	2.27598	2.08438	biological regulation;cell cycle;cell cycle process;cellular component assembly;cellular component assembly at cellular level;cellular component organization;cellular component organization at cellular level;cellular component organization or biogenesis;cellular component organization or biogenesis at cellular level;cellular process;cytoskeleton organization;G2/M transition of mitotic cell cycle;…	binding;chromatin binding;core promoter proximal region DNA binding;core promoter proximal region sequence-specific DNA binding;DNA binding;nucleic acid binding;nucleic acid binding transcription factor activity;regulatory region DNA binding;regulatory region nucleic acid binding;RNA polymerase II core promoter proximal region sequence-specific DNA binding;RNA polymerase II core promoter proximal…	cell part;chromosomal part;intracellular organelle part;intracellular part;macromolecular complex;Myb complex;nuclear part;nucleoplasm;organelle part;protein complex
Q9BWT1-2	CDCA7	Isoform 2 of Cell division cycle-associated protein 7	2	+	4.2829	0	-1.53803	3.72877	3.78739	3.72808	3.37774	3.52745	2.86956	3.14856	2.93657	2.17351	2.36603	2.0906	apoptosis;biological regulation;biosynthetic process;cell death;cellular biosynthetic process;cellular macromolecule biosynthetic process;cellular macromolecule metabolic process;cellular metabolic process;cellular nitrogen compound metabolic process;cellular process;death;macromolecule biosynthetic process;macromolecule metabolic process;metabolic process;nitrogen compound metabolic process;nucl…		cell part;cytoplasm;intracellular membrane-bounded organelle;intracellular organelle;intracellular organelle part;intracellular part;membrane-bounded organelle;nuclear part;nucleoplasm;nucleus;organelle;organelle part
P02786	TFRC	Transferrin receptor protein 1	37	+	4.91425	0	-1.49114	3.77287	3.82725	3.81882	3.14991	3.08097	3.06861	3.10641	3.12666	2.3421	2.39199	2.21144	biological regulation;cation homeostasis;cation transport;cell differentiation;cellular cation homeostasis;cellular chemical homeostasis;cellular developmental process;cellular homeostasis;cellular ion homeostasis;cellular iron ion homeostasis;cellular metal ion homeostasis;cellular process;cellular response to chemical stimulus;cellular response to drug;cellular response to stimulus;chemical hom…	binding;cargo receptor activity;double-stranded RNA binding;identical protein binding;nucleic acid binding;protein binding;receptor activity;RNA binding;transferrin receptor activity	blood microparticle;cell part;cell surface;coated pit;cytoplasmic membrane-bounded vesicle;cytoplasmic part;cytoplasmic vesicle;endosome;external side of plasma membrane;extracellular membrane-bounded organelle;extracellular organelle;extracellular region;extracellular region part;extracellular space;extracellular vesicular exosome;integral to membrane;integral to plasma membrane;intracellular me…	Endocytosis;Hematopoietic cell lineage;Phagosome
P31431	SDC4	Syndecan-4	4	+	4.31416	0	-1.37338	3.50475	3.57872	3.62446	3.73512	3.58823	3.05915	3.10384	3.05648	2.29521	2.21842	2.07416	amine metabolic process;aminoglycan biosynthetic process;aminoglycan catabolic process;aminoglycan metabolic process;anatomical structure development;biological regulation;biosynthetic process;carbohydrate biosynthetic process;carbohydrate catabolic process;carbohydrate metabolic process;catabolic process;cell migration;cell motility;cellular component movement;cellular component organization;cel…	molecular transducer activity;receptor activity;signal transducer activity;signaling receptor activity;thrombospondin receptor activity	adherens junction;anchoring junction;cell junction;cell part;cell surface;cell-substrate adherens junction;cell-substrate junction;contractile fiber part;costamere;cytoplasmic part;extracellular membrane-bounded organelle;extracellular organelle;extracellular region part;extracellular vesicular exosome;focal adhesion;Golgi apparatus part;Golgi lumen;integral to membrane;integral to plasma membran…	Cell adhesion molecules (CAMs);ECM-receptor interaction;Malaria
P04818	TYMS	Thymidylate synthase	14	+	4.60741	0	-1.33389	3.82995	3.803	3.75675	3.25777	3.21906	2.9457	2.92365	2.92079	2.48801	2.54514	2.35487	2'-deoxyribonucleotide biosynthetic process;2'-deoxyribonucleotide metabolic process;aging;anatomical structure development;anatomical structure morphogenesis;biological regulation;biosynthetic process;cartilage development;cell cycle;cell cycle process;cell maturation;cellular aromatic compound metabolic process;cellular biosynthetic process;cellular developmental process;cellular metabolic proc…	5,10-methylenetetrahydrofolate-dependent methyltransferase activity;amine binding;amino acid binding;binding;carboxylic acid binding;catalytic activity;cofactor binding;drug binding;folic acid binding;methyltransferase activity;mRNA binding;nucleic acid binding;nucleotide binding;RNA binding;thymidylate synthase activity;transferase activity;transferase activity, transferring one-carbon groups;vi…	cell part;cytoplasm;cytoplasmic part;cytosol;intracellular membrane-bounded organelle;intracellular non-membrane-bounded organelle;intracellular organelle;intracellular organelle lumen;intracellular organelle part;intracellular part;membrane;membrane-bounded organelle;membrane-enclosed lumen;mitochondrial inner membrane;mitochondrial matrix;mitochondrial membrane;mitochondrial part;mitochondrion;…	One carbon pool by folate;Pyrimidine metabolism
Q9HAW4	CLSPN	Claspin	3	+	4.64758	0	-1.30551	3.76026	3.76245	3.64942	3.09425	3.09898	3.28131	3.10819	3.14131	2.45018	2.33172	2.47369	activation of protein kinase activity;apoptosis;biological regulation;biosynthetic process;cell cycle checkpoint;cell death;cellular biosynthetic process;cellular component disassembly;cellular component disassembly at cellular level;cellular component disassembly involved in apoptosis;cellular component organization;cellular component organization at cellular level;cellular component organizatio…	anaphase-promoting complex binding;binding;DNA binding;nucleic acid binding;protein binding;protein complex binding	cell part;intracellular organelle part;intracellular part;nuclear part;nucleoplasm;organelle part
P04114	APOB	Apolipoprotein B-100	4	+	5.27294	0	-1.30302	2.84733	2.79054	2.91841	4.35642	4.35304	3.14459	3.21403	3.39257	1.55525	1.57215	1.51982	acylglycerol catabolic process;acylglycerol metabolic process;alcohol metabolic process;anatomical structure development;anatomical structure morphogenesis;artery morphogenesis;biological regulation;biosynthetic process;blood coagulation;blood vessel morphogenesis;catabolic process;cell migration;cell motility;cellular biosynthetic process;cellular catabolic process;cellular component assembly;ce…	binding;carbohydrate binding;cholesterol transporter activity;enzyme binding;glycosaminoglycan binding;heparin binding;lipase binding;lipid binding;lipid transporter activity;lipoprotein particle receptor binding;low-density lipoprotein particle receptor binding;pattern binding;phospholipid binding;polysaccharide binding;protein binding;receptor binding;sterol transporter activity;substrate-speci…	actin cytoskeleton;cell body;cell part;chylomicron;chylomicron remnant;clathrin coated vesicle membrane;clathrin-coated endocytic vesicle membrane;coated vesicle membrane;cytoplasm;cytoplasmic membrane-bounded vesicle lumen;cytoplasmic part;cytoplasmic vesicle membrane;cytoplasmic vesicle part;cytoskeleton;cytosol;early endosome;endocytic vesicle lumen;endocytic vesicle membrane;endoplasmic retic…	Fat digestion and absorption;Vitamin digestion and absorption
P31350-2	RRM2	Isoform 2 of Ribonucleoside-diphosphate reductase subunit M2	39	+	5.40893	0	-1.22147	3.69161	3.71536	3.77988	2.99294	3.00133	3.15821	3.19186	3.18774	2.55215	2.49116	2.47915	biological regulation;biosynthetic process;cell cycle;cell cycle process;cellular biosynthetic process;cellular component assembly;cellular component organization;cellular component organization or biogenesis;cellular macromolecule biosynthetic process;cellular macromolecule metabolic process;cellular metabolic process;cellular nitrogen compound biosynthetic process;cellular nitrogen compound met…	binding;catalytic activity;cation binding;ion binding;metal ion binding;oxidoreductase activity;oxidoreductase activity, acting on CH or CH2 groups;oxidoreductase activity, acting on CH or CH2 groups, disulfide as acceptor;ribonucleoside-diphosphate reductase activity	cell part;cytoplasm;cytoplasmic part;cytosol;intracellular membrane-bounded organelle;intracellular organelle;intracellular organelle part;intracellular part;membrane-bounded organelle;nuclear part;nucleoplasm;nucleus;organelle;organelle part	Glutathione metabolism;p53 signaling pathway;Purine metabolism;Pyrimidine metabolism
Q09666	AHNAK	Neuroblast differentiation-associated protein AHNAK	2	+	4.25619	0	-1.15155	3.20328	3.20464	3.30005	2.97356	2.81242	3.80515	3.96436	3.85913	2.12437	2.15359	1.97536	biological regulation;cellular component assembly;cellular component organization;cellular component organization or biogenesis;macromolecular complex assembly;macromolecular complex subunit organization;protein complex assembly;protein complex subunit organization;protein oligomerization;regulation of biological process;regulation of cellular metabolic process;regulation of cellular process;regu…		actin cytoskeleton;adherens junction;anchoring junction;cell junction;cell part;cell-cell contact zone;cell-cell junction;cell-substrate adherens junction;cell-substrate junction;contractile fiber part;costamere;cytoplasm;cytoplasmic part;cytoskeleton;cytosol;extracellular membrane-bounded organelle;extracellular organelle;extracellular region part;extracellular vesicular exosome;focal adhesion;i…
Q9BVW5	TIPIN	TIMELESS-interacting protein	3	+	5.35076	0	-1.10162	3.70235	3.66834	3.75285	3.49111	3.29164	2.8304	2.88862	2.79952	2.56838	2.60885	2.64143	biological regulation;cell cycle checkpoint;cell cycle phase;cell cycle process;cell division;cellular component organization;cellular component organization at cellular level;cellular component organization or biogenesis;cellular component organization or biogenesis at cellular level;cellular macromolecule metabolic process;cellular metabolic process;cellular nitrogen compound metabolic process;…		cell part;chromatin;chromosomal part;cytoplasm;cytoplasmic part;Golgi apparatus;intracellular membrane-bounded organelle;intracellular organelle;intracellular organelle part;intracellular part;membrane-bounded organelle;nuclear chromatin;nuclear chromosome part;nuclear part;nucleoplasm;nucleus;organelle;organelle part
O43847-2	NRD1	Isoform 2 of Nardilysin	20	+	7.48835	0	-1.09758	3.51771	3.51549	3.49646	3.39719	3.37652	3.2557	3.24749	3.30524	2.42404	2.40131	2.41158	biological regulation;cell migration;cell motility;cell proliferation;cellular component movement;cellular component organization;cellular component organization or biogenesis;cellular process;locomotion;macromolecule metabolic process;metabolic process;neuromuscular junction development;positive regulation of biological process;positive regulation of catabolic process;positive regulation of cell…	binding;catalytic activity;cation binding;endopeptidase activity;epidermal growth factor binding;growth factor binding;hormone binding;hydrolase activity;ion binding;metal ion binding;metalloendopeptidase activity;metallopeptidase activity;peptidase activity;peptidase activity, acting on L-amino acid peptides;protein binding	cell part;cell surface;cytoplasmic part;cytosol;intracellular part
P52701	MSH6	DNA mismatch repair protein Msh6	15	+	4.14038	0	-1.09203	3.68577	3.73244	3.67094	3.1239	3.1975	3.1578	3.00117	3.00058	2.72004	2.50773	2.5853	B cell activation;B cell activation involved in immune response;biological regulation;cell activation;cell activation involved in immune response;cell cycle process;cellular macromolecule metabolic process;cellular metabolic process;cellular nitrogen compound metabolic process;cellular process;cellular response to stimulus;cellular response to stress;determination of adult lifespan;DNA damage res…	adenyl nucleotide binding;adenyl ribonucleotide binding;ATP binding;ATPase activity;ATPase activity, coupled;binding;catalytic activity;chromatin binding;damaged DNA binding;DNA binding;DNA-dependent ATPase activity;double-stranded DNA binding;guanine/thymine mispair binding;histone binding;hydrolase activity;hydrolase activity, acting on acid anhydrides;hydrolase activity, acting on acid anhydri…	cell part;chromatin;chromosomal part;chromosome;cytoplasm;cytoplasmic part;Golgi apparatus;intracellular membrane-bounded organelle;intracellular non-membrane-bounded organelle;intracellular organelle;intracellular organelle part;intracellular part;macromolecular complex;membrane;membrane-bounded organelle;mismatch repair complex;MutSalpha complex;non-membrane-bounded organelle;nuclear chromatin;…	Colorectal cancer;Mismatch repair;Pathways in cancer
Q96EX3	WDR34	WD repeat-containing protein 34	2	+	4.33192	0	-1.05186	3.71946	3.65066	3.6552	3.27832	3.23089	2.97847	2.81284	3.19586	2.56121	2.72474	2.58379	cellular component organization;cellular component organization at cellular level;cellular component organization or biogenesis;cellular component organization or biogenesis at cellular level;cellular process;organelle organization		axoneme;cell part;cell projection;cell projection part;centriole;cilium;cytoplasm;cytoplasmic part;cytoskeletal part;intracellular non-membrane-bounded organelle;intracellular organelle;intracellular organelle part;intracellular part;microtubule organizing center part;non-membrane-bounded organelle;organelle;organelle part;primary cilium
O75496	GMNN	Geminin	2	+	4.10395	0	-1.04356	3.5385	3.51801	3.59025	2.97186	2.99962	3.41945	3.35509	3.46503	2.53137	2.39194	2.59278	anatomical structure morphogenesis;biological regulation;cell cycle;cellular component assembly;cellular component organization;cellular component organization or biogenesis;cellular process;developmental process;macromolecular complex assembly;macromolecular complex subunit organization;mitotic cell cycle;negative regulation of biological process;negative regulation of biosynthetic process;negat…	binding;enzyme binding;histone deacetylase binding;protein binding;protein binding transcription factor activity;transcription cofactor activity;transcription corepressor activity;transcription factor binding transcription factor activity	cell part;cytoplasm;cytoplasmic part;cytosol;intracellular membrane-bounded organelle;intracellular organelle;intracellular organelle part;intracellular part;membrane-bounded organelle;nuclear part;nucleoplasm;nucleus;organelle;organelle part
Q8N5P1	ZC3H8	Zinc finger CCCH domain-containing protein 8	2	+	5.28642	0	-1.04343	3.53408	3.46683	3.44891	3.57352	3.59182	3.17396	3.21385	2.98064	2.4711	2.4071	2.44132	apoptosis;biological regulation;biosynthetic process;cell death;cellular biosynthetic process;cellular macromolecule biosynthetic process;cellular macromolecule metabolic process;cellular metabolic process;cellular nitrogen compound metabolic process;cellular process;death;homeostasis of number of cells;homeostatic process;immune system process;leukocyte homeostasis;lymphocyte homeostasis;macromo…	binding;cation binding;DNA binding;ion binding;metal ion binding;nucleic acid binding;nucleic acid binding transcription factor activity;sequence-specific DNA binding;sequence-specific DNA binding transcription factor activity	Cajal body;cell part;chromatin;chromosomal part;histone locus body;intracellular membrane-bounded organelle;intracellular organelle;intracellular organelle part;intracellular part;macromolecular complex;membrane-bounded organelle;nuclear body;nuclear part;nucleoplasm part;nucleus;organelle;organelle part;protein complex;transcription elongation factor complex;transcriptionally active chromatin
Q92547	TOPBP1	DNA topoisomerase 2-binding protein 1	19	+	4.76172	0	-1.01057	3.47863	3.43398	3.45244	3.29062	3.31352	3.41905	3.39162	3.29837	2.48961	2.47843	2.36529	cellular macromolecule metabolic process;cellular metabolic process;cellular nitrogen compound metabolic process;cellular process;cellular response to stimulus;cellular response to stress;DNA metabolic process;DNA repair;macromolecule metabolic process;metabolic process;nitrogen compound metabolic process;nucleic acid metabolic process;nucleobase-containing compound metabolic process;primary meta…	binding;DNA binding;identical protein binding;nucleic acid binding;protein binding;protein C-terminus binding	actin cytoskeleton;cell part;centrosome;chromosome;condensed chromosome;condensed nuclear chromosome;cytoplasm;cytoplasmic part;cytoskeletal part;cytoskeleton;germ cell nucleus;Golgi apparatus;intracellular membrane-bounded organelle;intracellular non-membrane-bounded organelle;intracellular organelle;intracellular organelle part;intracellular part;male germ cell nucleus;membrane-bounded organell…
O75179	ANKRD17	Ankyrin repeat domain-containing protein 17	7	+	5.8882	0	-1.00928	3.52239	3.55483	3.57672	3.36284	3.44648	3.04036	3.11867	3.20937	2.52373	2.53062	2.57174	anatomical structure maturation;biological regulation;blood vessel maturation;defense response;defense response to bacterium;developmental maturation;developmental process;immune response;immune system process;innate immune response;multi-organism process;negative regulation of biological process;negative regulation of cell differentiation;negative regulation of cellular process;negative regulati…	binding;chromatin binding	cell part;chromatin;chromosomal part;cytoplasm;intracellular membrane-bounded organelle;intracellular organelle;intracellular organelle part;intracellular part;membrane;membrane-bounded organelle;nucleus;organelle;organelle part
Q00534	CDK6	Cyclin-dependent kinase 6	23	+	5.28525	0	-0.973009	3.55762	3.57752	3.56448	3.17008	3.14598	3.23748	3.24229	3.26219	2.64202	2.59725	2.54131	anatomical structure development;astrocyte development;biological regulation;cell activation;cell cycle;cell cycle arrest;cell cycle process;cell dedifferentiation;cell development;cell differentiation;cell division;cell surface receptor linked signaling pathway;cellular developmental process;cellular macromolecule metabolic process;cellular metabolic process;cellular process;cellular protein met…	adenyl nucleotide binding;adenyl ribonucleotide binding;ATP binding;binding;catalytic activity;cyclin binding;cyclin-dependent protein kinase activity;kinase activity;nucleotide binding;phosphotransferase activity, alcohol group as acceptor;protein binding;protein kinase activity;protein serine/threonine kinase activity;purine nucleotide binding;purine ribonucleoside triphosphate binding;purine r…	cell part;cell projection;centrosome;cyclin-dependent protein kinase holoenzyme complex;cytoplasm;cytoplasmic part;cytoskeletal part;cytosol;intracellular membrane-bounded organelle;intracellular non-membrane-bounded organelle;intracellular organelle;intracellular organelle part;intracellular part;macromolecular complex;membrane-bounded organelle;microtubule organizing center;non-membrane-bounded…	Cell cycle;Chronic myeloid leukemia;Glioma;Measles;Melanoma;Non-small cell lung cancer;p53 signaling pathway;Pancreatic cancer;Pathways in cancer;Small cell lung cancer
P29350-3	PTPN6	Isoform 2 of Tyrosine-protein phosphatase non-receptor type 6	22	+	4.57473	0	-0.966431	3.57962	3.53123	3.50632	3.49191	3.46348	3.06191	3.09023	3.01995	2.63652	2.50204	2.57932	abortive mitotic cell cycle;activation of immune response;anatomical structure development;anatomical structure formation involved in morphogenesis;antigen receptor-mediated signaling pathway;apoptosis;B cell receptor signaling pathway;biological adhesion;biological regulation;blood coagulation;cell adhesion;cell cycle;cell death;cell development;cell differentiation;cell killing;cell migration;c…	binding;catalytic activity;enzyme binding;hydrolase activity;hydrolase activity, acting on ester bonds;kinase binding;molecular transducer activity;phosphatase activity;phosphoprotein phosphatase activity;phosphoric ester hydrolase activity;protein binding;protein kinase binding;protein tyrosine phosphatase activity;receptor activity;signal transducer activity;signaling receptor activity;transmem…	alpha-beta T cell receptor complex;cell junction;cell part;cell-cell junction;cytoplasm;cytoplasmic part;cytosol;extracellular membrane-bounded organelle;extracellular organelle;extracellular region part;extracellular vesicular exosome;intracellular membrane-bounded organelle;intracellular non-membrane-bounded organelle;intracellular organelle;intracellular organelle part;intracellular part;macro…	Adherens junction;B cell receptor signaling pathway;Jak-STAT signaling pathway;Leishmaniasis;Natural killer cell mediated cytotoxicity;T cell receptor signaling pathway
O14737	PDCD5	Programmed cell death protein 5	6	+	4.21091	0	-0.912191	3.49045	3.52751	3.65464	3.41113	3.4077	2.94394	3.12162	3.0383	2.61596	2.66422	2.65584	biological regulation;cellular process;cellular response to chemical stimulus;cellular response to endogenous stimulus;cellular response to growth factor stimulus;cellular response to organic substance;cellular response to stimulus;cellular response to transforming growth factor beta stimulus;negative regulation of biological process;negative regulation of cell proliferation;negative regulation o…	acetyltransferase activator activity;beta-tubulin binding;binding;carbohydrate binding;cytoskeletal protein binding;DNA binding;enzyme activator activity;enzyme regulator activity;glycosaminoglycan binding;heparin binding;nucleic acid binding;pattern binding;polysaccharide binding;protein binding;tubulin binding	cell part;cytoplasm;extracellular membrane-bounded organelle;extracellular organelle;extracellular region part;extracellular vesicular exosome;intracellular membrane-bounded organelle;intracellular organelle;intracellular part;membrane-bounded organelle;membrane-bounded vesicle;nucleus;organelle;vesicle
Q9Y520-7	PRRC2C	Isoform 7 of Protein PRRC2C	32	+	4.55322	0	-0.910073	3.50587	3.53474	3.56299	3.35506	3.36786	3.12831	3.1471	3.09766	2.62856	2.69005	2.55476	cell differentiation;cellular developmental process;cellular process;developmental process;hemopoietic progenitor cell differentiation	binding;protein binding;protein C-terminus binding	cell part;membrane
Q13015	MLLT11	Protein AF1q	5	+	4.69457	0	-0.90125	3.57352	3.49765	3.56123	3.22964	3.15852	3.21675	3.15019	3.28767	2.59429	2.69989	2.63447	biological regulation;positive regulation of apoptosis;positive regulation of biological process;positive regulation of biosynthetic process;positive regulation of cell death;positive regulation of cellular biosynthetic process;positive regulation of cellular component organization;positive regulation of cellular metabolic process;positive regulation of cellular process;positive regulation of gen…		cell part;intracellular
Q92667	AKAP1	A-kinase anchor protein 1, mitochondrial	4	+	4.30782	0	-0.896608	3.57022	3.64867	3.72727	3.25401	3.25843	2.88358	3.04731	2.88099	2.75666	2.77798	2.72168	biological regulation;blood coagulation;coagulation;hemostasis;multicellular organismal process;regulation of biological quality;regulation of body fluid levels	binding;nucleic acid binding;RNA binding	cell part;cytoplasmic part;cytosol;integral to membrane;intracellular membrane-bounded organelle;intracellular organelle;intracellular organelle part;intracellular part;intrinsic to membrane;membrane;membrane part;membrane-bounded organelle;mitochondrial membrane;mitochondrial outer membrane;mitochondrial part;mitochondrion;organelle;organelle membrane;organelle outer membrane;organelle part;oute…
Q9H299	SH3BGRL3	SH3 domain-binding glutamic acid-rich-like protein 3	10	+	4.1055	0	-0.893502	3.29008	3.32483	3.19214	3.24569	3.22206	3.57869	3.66792	3.5857	2.37319	2.44013	2.31323	biological regulation;cell redox homeostasis;cellular component organization;cellular component organization or biogenesis;cellular homeostasis;cellular process;homeostatic process;positive regulation of catalytic activity;positive regulation of GTPase activity;positive regulation of hydrolase activity;positive regulation of molecular function;regulation of actin cytoskeleton organization;regulat…	binding;catalytic activity;disulfide oxidoreductase activity;electron carrier activity;enzyme activator activity;enzyme regulator activity;GTPase activator activity;GTPase regulator activity;nucleoside-triphosphatase regulator activity;oxidoreductase activity;oxidoreductase activity, acting on a sulfur group of donors;protein binding;protein disulfide oxidoreductase activity;receptor binding;sema…	cell part;cell projection;cytoplasm;extracellular membrane-bounded organelle;extracellular organelle;extracellular region part;extracellular vesicular exosome;intracellular membrane-bounded organelle;intracellular organelle;intracellular part;lamellipodium;membrane-bounded organelle;membrane-bounded vesicle;nucleus;organelle;vesicle
Q9BZX2	UCK2	Uridine-cytidine kinase 2	6	+	4.50606	0	-0.876741	3.69365	3.59099	3.65358	3.15015	3.08262	3.08836	3.05753	2.96056	2.78359	2.71252	2.81188	behavior;biosynthetic process;cellular aromatic compound metabolic process;cellular biosynthetic process;cellular metabolic compound salvage;cellular metabolic process;cellular nitrogen compound biosynthetic process;cellular nitrogen compound metabolic process;cellular process;cellular response to chemical stimulus;cellular response to oxygen levels;cellular response to stimulus;CMP biosynthetic …	adenyl nucleotide binding;adenyl ribonucleotide binding;ATP binding;binding;catalytic activity;kinase activity;nucleobase-containing compound kinase activity;nucleoside kinase activity;nucleotide binding;purine nucleotide binding;purine ribonucleoside triphosphate binding;purine ribonucleotide binding;ribonucleotide binding;transferase activity;transferase activity, transferring phosphorus-contai…	cell part;cytoplasmic part;cytosol;intracellular membrane-bounded organelle;intracellular organelle;intracellular part;membrane-bounded organelle;organelle	Drug metabolism - other enzymes;Pyrimidine metabolism
Q13137-4	CALCOCO2	Isoform 4 of Calcium-binding and coiled-coil domain-containing protein 2	11	+	4.29351	0	-0.876597	3.32087	3.40415	3.44642	3.44308	3.43959	3.32991	3.31473	3.26995	2.57238	2.4961	2.47317	response to chemical stimulus;response to cytokine stimulus;response to interferon-gamma;response to organic substance;response to stimulus;viral reproduction	binding;identical protein binding;protein binding;protein dimerization activity;protein homodimerization activity	cell part;cytoplasm;cytoplasmic part;cytoskeleton;Golgi apparatus;intracellular membrane-bounded organelle;intracellular non-membrane-bounded organelle;intracellular organelle;intracellular part;membrane;membrane-bounded organelle;non-membrane-bounded organelle;nucleus;organelle;perinuclear region of cytoplasm
Q96T88-2	UHRF1	Isoform 2 of E3 ubiquitin-protein ligase UHRF1	52	+	4.18387	0	-0.875512	3.66902	3.67078	3.54034	3.09044	3.11453	3.09746	3.09324	3.07608	2.79444	2.75572	2.70345	biological regulation;biosynthetic process;cell cycle;cell proliferation;cellular biosynthetic process;cellular component organization;cellular component organization at cellular level;cellular component organization or biogenesis;cellular component organization or biogenesis at cellular level;cellular macromolecule biosynthetic process;cellular macromolecule metabolic process;cellular metabolic …	acid-amino acid ligase activity;binding;catalytic activity;cation binding;chromatin binding;core promoter proximal region DNA binding;core promoter proximal region sequence-specific DNA binding;DNA binding;histone binding;identical protein binding;ion binding;ligase activity;ligase activity, forming carbon-nitrogen bonds;metal ion binding;methylated histone residue binding;methyl-CpG binding;nucl…	cell part;chromatin;chromosomal part;euchromatin;heterochromatin;intracellular membrane-bounded organelle;intracellular organelle;intracellular organelle part;intracellular part;membrane-bounded organelle;nuclear chromatin;nuclear chromosome part;nuclear heterochromatin;nuclear matrix;nuclear part;nucleus;organelle;organelle part;replication fork
Q9UGP4	LIMD1	LIM domain-containing protein 1	6	+	5.85018	0	-0.857253	3.56794	3.50978	3.53907	3.46243	3.47562	2.94986	2.96441	3.03531	2.68212	2.66644	2.69647	anatomical structure development;biological regulation;biosynthetic process;cell development;cell migration;cell motility;cellular biosynthetic process;cellular component assembly;cellular component assembly at cellular level;cellular component movement;cellular component organization;cellular component organization at cellular level;cellular component organization or biogenesis;cellular componen…	binding;cation binding;ion binding;metal ion binding;protein binding transcription factor activity;transcription cofactor activity;transcription corepressor activity;transcription factor binding transcription factor activity;transition metal ion binding;zinc ion binding	adherens junction;anchoring junction;cell junction;cell part;cell-substrate adherens junction;cell-substrate junction;cytoplasm;cytoplasmic mRNA processing body;cytoplasmic part;focal adhesion;intracellular membrane-bounded organelle;intracellular non-membrane-bounded organelle;intracellular organelle;intracellular part;macromolecular complex;membrane-bounded organelle;non-membrane-bounded organe…
P42575	CASP2	Caspase-2	7	+	4.81682	0	-0.847371	3.57572	3.49202	3.56019	3.48302	3.46931	3.02595	2.86097	2.98689	2.69216	2.73507	2.65858	activation of caspase activity;aging;anatomical structure development;apoptosis;biological regulation;brain development;cell death;cell surface receptor linked signaling pathway;cellular developmental process;cellular process;cellular process involved in reproduction;cellular response to abiotic stimulus;cellular response to external stimulus;cellular response to mechanical stimulus;cellular resp…	binding;catalytic activity;cysteine-type endopeptidase activity;cysteine-type peptidase activity;endopeptidase activity;enzyme binding;hydrolase activity;peptidase activity;peptidase activity, acting on L-amino acid peptides;protein binding;protein domain specific binding	cell part;cytoplasm;cytoplasmic part;cytosol;intracellular membrane-bounded organelle;intracellular organelle;intracellular part;membrane;membrane-bounded organelle;mitochondrion;nucleus;organelle
Q14157-5	UBAP2L	Isoform 5 of Ubiquitin-associated protein 2-like	26	+	4.12759	0	-0.840695	3.4669	3.55188	3.53495	3.37047	3.35343	3.13007	3.05454	3.13624	2.59761	2.74506	2.68897	binding of sperm to zona pellucida;cell recognition;cell-cell recognition;cellular process;cellular process involved in reproduction;reproductive process;sperm-egg recognition		cell part;intracellular organelle part;intracellular part;macromolecular complex;nuclear part;organelle part;PcG protein complex;protein complex
Q7Z417	NUFIP2	Nuclear fragile X mental retardation-interacting protein 2	16	+	4.25184	0	-0.802275	3.52099	3.52531	3.51246	3.20907	3.22957	3.24142	3.20039	3.09926	2.80399	2.69074	2.6572		binding;nucleic acid binding;RNA binding	cell part;cytoplasm;cytoplasmic part;intracellular membrane-bounded organelle;intracellular non-membrane-bounded organelle;intracellular organelle;intracellular part;macromolecular complex;membrane;membrane-bounded organelle;non-membrane-bounded organelle;nucleus;organelle;polysomal ribosome;ribonucleoprotein complex;ribosome
Q9NUQ3	TXLNG	Gamma-taxilin	13	+	4.62983	0	-0.791872	3.67698	3.57292	3.61126	3.25254	3.27279	2.92412	2.92909	2.88227	2.86276	2.82114	2.80165	biological regulation;biosynthetic process;cell cycle;cellular biosynthetic process;cellular macromolecule biosynthetic process;cellular macromolecule metabolic process;cellular metabolic process;cellular nitrogen compound metabolic process;cellular process;macromolecule biosynthetic process;macromolecule metabolic process;metabolic process;nitrogen compound metabolic process;nucleic acid metabol…	binding;protein binding;protein dimerization activity;protein heterodimerization activity	cell part;cytoplasmic part;cytosol;intracellular organelle part;intracellular part;membrane;nuclear membrane;nuclear part;organelle membrane;organelle part
Q14444	CAPRIN1	Caprin-1	10	+	4.7521	0	-0.765866	3.50736	3.57911	3.58475	3.1935	3.20051	3.08993	3.05594	3.12708	2.79147	2.8254	2.75675	biological regulation;negative regulation of biological process;negative regulation of biosynthetic process;negative regulation of cellular biosynthetic process;negative regulation of cellular macromolecule biosynthetic process;negative regulation of cellular metabolic process;negative regulation of cellular process;negative regulation of cellular protein metabolic process;negative regulation of …	binding;nucleic acid binding;RNA binding	cell part;cell projection;cytoplasm;cytoplasmic mRNA processing body;cytoplasmic part;cytosol;dendrite;integral to membrane;integral to plasma membrane;intracellular non-membrane-bounded organelle;intracellular organelle;intracellular part;intrinsic to membrane;intrinsic to plasma membrane;macromolecular complex;membrane;membrane part;neuron projection;non-membrane-bounded organelle;organelle;pla…
Q96EA4	SPDL1	Protein Spindly	3	+	4.65355	0	-0.761017	3.28483	3.37471	3.28834	3.11162	3.14669	3.51256	3.53835	3.57881	2.52536	2.58049	2.55897	biological regulation;cell cycle;cell cycle checkpoint;cell cycle process;cell division;cellular component organization;cellular component organization at cellular level;cellular component organization or biogenesis;cellular component organization or biogenesis at cellular level;cellular localization;cellular macromolecule localization;cellular process;cellular protein localization;cellular respo…	binding;enzyme binding;kinetochore binding;protein binding	cell part;chromosomal part;condensed chromosome outer kinetochore;cytoplasmic part;cytoskeletal part;cytosol;intracellular membrane-bounded organelle;intracellular organelle;intracellular organelle part;intracellular part;macromolecular complex;membrane-bounded organelle;microtubule organizing center;nucleus;organelle;organelle part;protein complex;spindle pole
Q15154	PCM1	Pericentriolar material 1 protein	23	+	4.40967	0	-0.752682	3.57046	3.44863	3.51737	3.36825	3.36215	3.13535	2.99674	3.01023	2.74876	2.78826	2.74139	anatomical structure formation involved in morphogenesis;biological regulation;cell cycle;cell cycle process;cell projection assembly;cell projection organization;cellular component assembly;cellular component assembly at cellular level;cellular component assembly involved in morphogenesis;cellular component movement;cellular component organization;cellular component organization at cellular leve…	binding;identical protein binding;protein binding	cell part;centriolar satellite;centrosome;cytoplasm;cytoplasmic part;cytoskeletal part;cytosol;intracellular non-membrane-bounded organelle;intracellular organelle;intracellular organelle part;intracellular part;macromolecular complex;membrane;microtubule organizing center;microtubule organizing center part;non-membrane-bounded organelle;nuclear membrane;nuclear part;organelle;organelle membrane;…
O94768	STK17B	Serine/threonine-protein kinase 17B	5	+	4.27092	0	-0.67986	3.20718	3.29744	3.23868	3.70755	3.84756	3.08601	3.0494	3.24323	2.55354	2.53113	2.61905	apoptosis;biological regulation;cell death;cellular macromolecule metabolic process;cellular metabolic process;cellular process;cellular protein metabolic process;cellular response to stimulus;death;intracellular signal transduction;macromolecule metabolic process;macromolecule modification;metabolic process;phosphate-containing compound metabolic process;phosphorus metabolic process;phosphorylat…	adenyl nucleotide binding;adenyl ribonucleotide binding;ATP binding;binding;catalytic activity;kinase activity;nucleotide binding;phosphotransferase activity, alcohol group as acceptor;protein kinase activity;protein serine/threonine kinase activity;purine nucleotide binding;purine ribonucleoside triphosphate binding;purine ribonucleotide binding;ribonucleotide binding;transferase activity;transf…	actin cytoskeleton;cell part;cytoplasmic part;cytoskeleton;endoplasmic reticulum-Golgi intermediate compartment;intracellular membrane-bounded organelle;intracellular non-membrane-bounded organelle;intracellular organelle;intracellular part;membrane;membrane-bounded organelle;non-membrane-bounded organelle;nucleus;organelle;plasma membrane
P23588	EIF4B	Eukaryotic translation initiation factor 4B	24	+	4.65601	0	-0.664069	3.54595	3.54253	3.4627	3.22901	3.20278	3.15033	3.04705	3.04258	2.84061	2.87403	2.84433	biological regulation;biosynthetic process;catabolic process;cell surface receptor linked signaling pathway;cellular biosynthetic process;cellular catabolic process;cellular macromolecule biosynthetic process;cellular macromolecule catabolic process;cellular macromolecule metabolic process;cellular metabolic process;cellular nitrogen compound metabolic process;cellular process;cellular protein me…	binding;nucleic acid binding;nucleotide binding;RNA binding;translation factor activity, nucleic acid binding;translation initiation factor activity	cell part;cytoplasmic part;cytosol;eukaryotic translation initiation factor 4F complex;intracellular part;macromolecular complex;protein complex	mTOR signaling pathway;RNA transport
P61289-2	PSME3	Isoform 2 of Proteasome activator complex subunit 3	26	+	4.35158	0	-0.634574	3.48252	3.48862	3.41045	3.18874	3.1909	3.19904	3.19092	3.18937	2.80012	2.86936	2.80839	activation of immune response;activation of innate immune response;anaphase-promoting complex-dependent proteasomal ubiquitin-dependent protein catabolic process;antigen processing and presentation;antigen processing and presentation of exogenous antigen;antigen processing and presentation of exogenous peptide antigen;antigen processing and presentation of exogenous peptide antigen via MHC class …	binding;endopeptidase activator activity;endopeptidase regulator activity;enzyme activator activity;enzyme regulator activity;identical protein binding;p53 binding;peptidase activator activity;peptidase regulator activity;protein binding	cell part;cytoplasm;cytoplasmic part;cytosol;intracellular membrane-bounded organelle;intracellular organelle;intracellular organelle part;intracellular part;macromolecular complex;membrane;membrane-bounded organelle;nuclear part;nucleoplasm;nucleus;organelle;organelle part;proteasome activator complex;proteasome complex;protein complex	Antigen processing and presentation;Hepatitis C;Proteasome
Q9Y3D8	AK6	Adenylate kinase isoenzyme 6	7	+	4.36002	0	-0.629996	3.48143	3.49031	3.46392	2.97611	3.07266	3.26828	3.24576	3.25359	2.86835	2.78606	2.89125	cellular metabolic process;cellular nitrogen compound metabolic process;cellular process;metabolic process;nitrogen compound metabolic process;nucleobase-containing compound metabolic process;nucleobase-containing small molecule metabolic process;nucleoside phosphate metabolic process;nucleotide metabolic process;nucleotide phosphorylation;phosphate-containing compound metabolic process;phosphoru…	adenyl nucleotide binding;adenyl ribonucleotide binding;adenylate kinase activity;ATP binding;ATPase activity;binding;catalytic activity;hydrolase activity;hydrolase activity, acting on acid anhydrides;hydrolase activity, acting on acid anhydrides, in phosphorus-containing anhydrides;kinase activity;nucleobase-containing compound kinase activity;nucleoside-triphosphatase activity;nucleotide bindi…	Cajal body;cell part;intracellular organelle part;intracellular part;membrane;nuclear body;nuclear part;nucleoplasm;nucleoplasm part;organelle part
Q9Y618	NCOR2	Nuclear receptor corepressor 2	10	+	4.19959	0	-0.624084	3.48082	3.39861	3.43487	3.46493	3.4215	3.09829	3.01922	2.98971	2.86313	2.8075	2.77141	biological regulation;biosynthetic process;cell surface receptor linked signaling pathway;cellular biosynthetic process;cellular component organization;cellular component organization at cellular level;cellular component organization or biogenesis;cellular component organization or biogenesis at cellular level;cellular lipid metabolic process;cellular macromolecule biosynthetic process;cellular m…	binding;chromatin binding;DNA binding;enzyme binding;histone deacetylase binding;Notch binding;nucleic acid binding;protein binding;protein binding transcription factor activity;protein N-terminus binding;receptor binding;transcription cofactor activity;transcription corepressor activity;transcription factor binding transcription factor activity	cell part;intracellular membrane-bounded organelle;intracellular organelle;intracellular organelle part;intracellular part;macromolecular complex;membrane;membrane-bounded organelle;nuclear body;nuclear matrix;nuclear part;nucleoplasm;nucleoplasm part;nucleus;organelle;organelle part;protein complex;transcriptional repressor complex	Notch signaling pathway
P26358-2	DNMT1	Isoform 2 of DNA (cytosine-5)-methyltransferase 1	49	+	4.67916	0	-0.616681	3.48929	3.43844	3.47778	3.14207	3.18336	3.21308	3.1899	3.13994	2.89015	2.85087	2.81445	biological regulation;biosynthetic process;cellular biosynthetic process;cellular component organization;cellular component organization at cellular level;cellular component organization or biogenesis;cellular component organization or biogenesis at cellular level;cellular macromolecule biosynthetic process;cellular macromolecule metabolic process;cellular metabolic process;cellular nitrogen comp…	binding;catalytic activity;cation binding;chromatin binding;DNA (cytosine-5-)-methyltransferase activity;DNA binding;DNA-methyltransferase activity;ion binding;metal ion binding;methyl-CpG binding;methyltransferase activity;nucleic acid binding;nucleotide binding;RNA binding;S-adenosylmethionine-dependent methyltransferase activity;sequence-specific DNA binding;transferase activity;transferase ac…	cell part;centromeric heterochromatin;chromatin;chromosomal part;heterochromatin;intracellular membrane-bounded organelle;intracellular organelle;intracellular organelle part;intracellular part;membrane-bounded organelle;nuclear part;nucleoplasm;nucleus;organelle;organelle part;replication fork	Cysteine and methionine metabolism
O75410-2	TACC1	Isoform 2 of Transforming acidic coiled-coil-containing protein 1	11	+	4.29106	0	-0.603215	3.41882	3.49949	3.50095	3.36175	3.34939	3.02099	3.06345	2.96196	2.86624	2.90332	2.84007	anatomical structure development;biological regulation;cell cycle;cell differentiation;cell division;cell proliferation;cellular component organization;cellular component organization at cellular level;cellular component organization or biogenesis;cellular component organization or biogenesis at cellular level;cellular developmental process;cellular localization;cellular process;cerebral cortex d…		cell part;cytoplasm;cytoplasmic part;cytoskeletal part;cytoskeleton;intermediate filament cytoskeleton;intracellular membrane-bounded organelle;intracellular non-membrane-bounded organelle;intracellular organelle;intracellular organelle part;intracellular part;membrane-bounded organelle;microtubule cytoskeleton;microtubule organizing center;non-membrane-bounded organelle;nucleus;organelle;organel…
P30043	BLVRB	Flavin reductase (NADPH)	9	+	4.48571	0	0.587828	2.82615	2.83035	2.83894	2.98184	3.09085	3.34544	3.36081	3.27337	3.4489	3.36313	3.44689	catabolic process;cellular catabolic process;cellular metabolic process;cellular nitrogen compound catabolic process;cellular nitrogen compound metabolic process;cellular process;cofactor catabolic process;cofactor metabolic process;heme catabolic process;heme metabolic process;heterocycle catabolic process;heterocycle metabolic process;metabolic process;nitrogen compound metabolic process;pigmen…	biliverdin reductase activity;catalytic activity;flavin reductase activity;oxidoreductase activity;oxidoreductase activity, acting on the CH-CH group of donors;oxidoreductase activity, acting on the CH-CH group of donors, NAD or NADP as acceptor;oxidoreductase activity, acting on the CH-NH group of donors;oxidoreductase activity, acting on the CH-NH group of donors, NAD or NADP as acceptor	cell part;cytoplasm;cytoplasmic part;cytosol;extracellular membrane-bounded organelle;extracellular organelle;extracellular region part;extracellular vesicular exosome;intracellular organelle part;intracellular part;membrane;membrane-bounded organelle;membrane-bounded vesicle;nuclear part;nucleoplasm;organelle;organelle part;plasma membrane;vesicle	Porphyrin and chlorophyll metabolism;Riboflavin metabolism
Q96QR8	PURB	Transcriptional activator protein Pur-beta	10	+	4.14301	0	0.588756	2.93377	2.8928	2.91876	2.98267	3.09611	3.11446	3.18249	3.18989	3.54299	3.43886	3.52975	biological regulation;biosynthetic process;cell differentiation;cell proliferation;cellular biosynthetic process;cellular developmental process;cellular macromolecule biosynthetic process;cellular macromolecule metabolic process;cellular metabolic process;cellular nitrogen compound metabolic process;cellular process;developmental process;macromolecule biosynthetic process;macromolecule metabolic …	binding;DNA binding;double-stranded DNA binding;mRNA binding;nucleic acid binding;nucleic acid binding transcription factor activity;protein binding;RNA binding;sequence-specific DNA binding transcription factor activity;single-stranded DNA binding;structure-specific DNA binding;transcription factor binding	cell part;chromosomal part;DNA replication factor A complex;intracellular membrane-bounded organelle;intracellular organelle;intracellular organelle part;intracellular part;macromolecular complex;membrane-bounded organelle;nuclear chromosome part;nuclear part;nucleoplasm;nucleus;organelle;organelle part;protein complex
O75874	IDH1	Isocitrate dehydrogenase [NADP] cytoplasmic	17	+	4.20732	0	0.590395	2.88082	2.90775	2.92169	3.21061	3.18179	3.05453	3.13935	3.05125	3.47214	3.55579	3.45351	2-oxoglutarate metabolic process;acetyl-CoA catabolic process;acetyl-CoA metabolic process;amine metabolic process;anatomical structure development;carbohydrate metabolic process;carboxylic acid metabolic process;catabolic process;cellular aldehyde metabolic process;cellular amine metabolic process;cellular amino acid metabolic process;cellular carbohydrate metabolic process;cellular catabolic pr…	binding;catalytic activity;cation binding;coenzyme binding;cofactor binding;identical protein binding;ion binding;isocitrate dehydrogenase (NADP+) activity;isocitrate dehydrogenase activity;magnesium ion binding;metal ion binding;NAD binding;NADP binding;nucleotide binding;oxidoreductase activity;oxidoreductase activity, acting on CH-OH group of donors;oxidoreductase activity, acting on the CH-OH…	cell part;cytoplasm;cytoplasmic part;cytosol;extracellular membrane-bounded organelle;extracellular organelle;extracellular region part;extracellular vesicular exosome;intracellular membrane-bounded organelle;intracellular organelle;intracellular organelle lumen;intracellular organelle part;intracellular part;membrane-bounded organelle;membrane-bounded vesicle;membrane-enclosed lumen;microbody;mi…	Carbon fixation pathways in prokaryotes;Citrate cycle (TCA cycle);Glutathione metabolism;Peroxisome
Q8NCC3	PLA2G15	Group XV phospholipase A2	2	+	4.94161	0	0.611082	2.89836	2.90043	2.85117	3.23469	3.00035	3.08902	3.1549	3.20427	3.4622	3.5107	3.51031	alcohol metabolic process;amine metabolic process;carboxylic acid catabolic process;carboxylic acid metabolic process;catabolic process;cellular amine metabolic process;cellular biogenic amine metabolic process;cellular catabolic process;cellular ketone metabolic process;cellular lipid catabolic process;cellular lipid metabolic process;cellular metabolic process;cellular nitrogen compound metabol…	binding;calcium-independent phospholipase A2 activity;carboxylic ester hydrolase activity;catalytic activity;hydrolase activity;hydrolase activity, acting on ester bonds;lipase activity;lipid binding;lysophospholipase activity;O-acyltransferase activity;phospholipase A2 activity;phospholipase activity;phospholipid binding;transferase activity;transferase activity, transferring acyl groups;transfe…	cell part;cytoplasmic part;extracellular membrane-bounded organelle;extracellular organelle;extracellular region part;extracellular vesicular exosome;intracellular membrane-bounded organelle;intracellular organelle;intracellular part;lysosome;lytic vacuole;membrane-bounded organelle;membrane-bounded vesicle;mitochondrion;organelle;vacuole;vesicle	Glycerophospholipid metabolism;Lysosome
Q9Y2H0	DLGAP4	Disks large-associated protein 4	6	+	4.39901	0	0.62248	3.01591	2.97334	2.93663	3.09175	3.09197	2.95198	2.94598	2.92145	3.63547	3.55933	3.59853	signaling		cell part;membrane;synapse
Q8IW45-2	CARKD	Isoform 2 of ATP-dependent (S)-NAD(P)H-hydrate dehydratase	5	+	4.29565	0	0.628078	2.87578	2.91916	2.87258	3.13657	3.08087	3.02933	3.18366	3.15405	3.53059	3.56216	3.459	cellular metabolic process;cellular nitrogen compound metabolic process;cellular process;coenzyme metabolic process;cofactor metabolic process;heterocycle metabolic process;metabolic process;nicotinamide nucleotide metabolic process;nitrogen compound metabolic process;nucleobase-containing compound metabolic process;nucleobase-containing small molecule metabolic process;nucleoside phosphate metab…	adenyl nucleotide binding;adenyl ribonucleotide binding;ATP binding;ATP-dependent NAD(P)H-hydrate dehydratase activity;binding;carbon-oxygen lyase activity;catalytic activity;hydro-lyase activity;lyase activity;nucleotide binding;purine nucleotide binding;purine ribonucleoside triphosphate binding;purine ribonucleotide binding;ribonucleotide binding	cell part;cytoplasmic part;intracellular membrane-bounded organelle;intracellular organelle;intracellular part;membrane-bounded organelle;mitochondrion;organelle
P34949	MPI	Mannose-6-phosphate isomerase	13	+	4.36717	0	0.628985	2.93339	2.91709	2.868	3.00053	3.08262	3.20148	3.13655	3.04441	3.52835	3.4937	3.58338	alcohol biosynthetic process;alcohol metabolic process;biosynthetic process;carbohydrate biosynthetic process;carbohydrate metabolic process;cellular biosynthetic process;cellular carbohydrate biosynthetic process;cellular carbohydrate metabolic process;cellular macromolecule metabolic process;cellular metabolic process;cellular nitrogen compound metabolic process;cellular process;cellular protei…	binding;catalytic activity;cation binding;intramolecular oxidoreductase activity;intramolecular oxidoreductase activity, interconverting aldoses and ketoses;ion binding;isomerase activity;mannose-6-phosphate isomerase activity;metal ion binding;transition metal ion binding;zinc ion binding	cell part;cytoplasmic part;cytosol;extracellular membrane-bounded organelle;extracellular organelle;extracellular region part;extracellular vesicular exosome;intracellular part;membrane-bounded organelle;membrane-bounded vesicle;organelle;vesicle	Amino sugar and nucleotide sugar metabolism;Fructose and mannose metabolism
Q9NQG5	RPRD1B	Regulation of nuclear pre-mRNA domain-containing protein 1B	23	+	4.42717	0	0.629455	2.81372	2.8069	2.86516	2.90731	2.99986	3.31828	3.28923	3.38602	3.45085	3.41761	3.50568	biological regulation;biosynthetic process;cellular biosynthetic process;cellular macromolecule biosynthetic process;cellular macromolecule metabolic process;cellular metabolic process;cellular nitrogen compound metabolic process;cellular process;cellular protein metabolic process;dephosphorylation;dephosphorylation of RNA polymerase II C-terminal domain;macromolecule biosynthetic process;macromo…	basal RNA polymerase II transcription machinery binding;basal transcription machinery binding;binding;enzyme binding;protein binding;RNA polymerase binding;RNA polymerase core enzyme binding;RNA polymerase II core binding	cell part;DNA-directed RNA polymerase II, holoenzyme;intracellular membrane-bounded organelle;intracellular organelle;intracellular organelle part;intracellular part;macromolecular complex;membrane-bounded organelle;nuclear part;nucleoplasm part;nucleus;organelle;organelle part;protein complex
Q02338	BDH1	D-beta-hydroxybutyrate dehydrogenase, mitochondrial	12	+	4.1269	0	0.635627	2.90283	2.9468	2.95144	2.89396	2.95855	3.0598	3.09869	3.22214	3.51687	3.63483	3.55625	adipose tissue development;anatomical structure development;biosynthetic process;brain development;catabolic process;cellular biosynthetic process;cellular catabolic process;cellular ketone body metabolic process;cellular lipid metabolic process;cellular metabolic process;cellular process;developmental process;ketone body biosynthetic process;ketone body catabolic process;lipid metabolic process;…	3-hydroxybutyrate dehydrogenase activity;binding;catalytic activity;lipid binding;oxidoreductase activity;oxidoreductase activity, acting on CH-OH group of donors;oxidoreductase activity, acting on the CH-OH group of donors, NAD or NADP as acceptor;phospholipid binding	cell part;cytoplasm;cytoplasmic part;intracellular membrane-bounded organelle;intracellular organelle;intracellular organelle lumen;intracellular organelle part;intracellular part;membrane;membrane-bounded organelle;membrane-enclosed lumen;mitochondrial inner membrane;mitochondrial matrix;mitochondrial membrane;mitochondrial part;mitochondrion;nuclear part;nucleoplasm;organelle;organelle inner me…	Butanoate metabolism;Synthesis and degradation of ketone bodies
Q8NCN5	PDPR	Pyruvate dehydrogenase phosphatase regulatory subunit, mitochondrial	14	+	4.72723	0	0.659871	2.85898	2.9335	2.88727	3.06804	3.03958	3.05498	3.20342	3.06289	3.58757	3.53999	3.5318	biological regulation;carboxylic acid metabolic process;cellular ketone metabolic process;cellular metabolic process;cellular process;metabolic process;monocarboxylic acid metabolic process;organic acid metabolic process;oxoacid metabolic process;pyruvate metabolic process;regulation of acetyl-CoA biosynthetic process from pyruvate;regulation of biological process;regulation of biosynthetic proce…	catalytic activity;oxidoreductase activity	cell part;cytoplasm;cytoplasmic part;intracellular organelle lumen;intracellular organelle part;intracellular part;membrane-enclosed lumen;mitochondrial matrix;mitochondrial part;organelle lumen;organelle part
Q4G176	ACSF3	Acyl-CoA synthetase family member 3, mitochondrial	12	+	4.7414	0	0.674089	2.87575	2.84019	2.92166	3.14177	3.11031	3.06709	3.11877	3.03044	3.57244	3.5647	3.52272	biosynthetic process;carboxylic acid biosynthetic process;carboxylic acid catabolic process;carboxylic acid metabolic process;catabolic process;cellular biosynthetic process;cellular catabolic process;cellular ketone metabolic process;cellular lipid metabolic process;cellular metabolic process;cellular process;dicarboxylic acid catabolic process;dicarboxylic acid metabolic process;fatty acid bios…	acid-thiol ligase activity;adenyl nucleotide binding;adenyl ribonucleotide binding;ATP binding;binding;catalytic activity;ligase activity;ligase activity, forming carbon-sulfur bonds;malonyl-CoA synthetase activity;nucleotide binding;purine nucleotide binding;purine ribonucleoside triphosphate binding;purine ribonucleotide binding;ribonucleotide binding	cell part;cytoplasmic part;intracellular membrane-bounded organelle;intracellular organelle;intracellular part;membrane-bounded organelle;mitochondrion;organelle
Q5TAQ9	DCAF8	DDB1- and CUL4-associated factor 8	7	+	4.22117	0	0.758741	3.03468	2.90083	2.95365	2.99668	3.02574	2.71651	2.9006	2.77319	3.71204	3.69655	3.75679	cellular macromolecule metabolic process;cellular metabolic process;cellular process;cellular protein metabolic process;macromolecule metabolic process;macromolecule modification;metabolic process;primary metabolic process;protein metabolic process;protein modification by small protein conjugation;protein modification by small protein conjugation or removal;protein modification process;protein ub…		cell part;CUL4 RING ubiquitin ligase complex;cullin-RING ubiquitin ligase complex;cytoplasm;intracellular membrane-bounded organelle;intracellular organelle;intracellular part;macromolecular complex;membrane-bounded organelle;nucleus;organelle;protein complex;ubiquitin ligase complex
Q9UIJ7	AK3	GTP:AMP phosphotransferase AK3, mitochondrial	16	+	4.5539	0	0.780537	2.81098	2.77113	2.80712	2.94014	2.85641	3.23025	3.22564	3.27514	3.62964	3.58812	3.5131	ADP biosynthetic process;ADP metabolic process;AMP metabolic process;biological regulation;biosynthetic process;blood coagulation;cellular biosynthetic process;cellular metabolic process;cellular nitrogen compound biosynthetic process;cellular nitrogen compound metabolic process;cellular process;coagulation;GTP metabolic process;hemostasis;heterocycle biosynthetic process;heterocycle metabolic pr…	adenyl nucleotide binding;adenyl ribonucleotide binding;ATP binding;binding;catalytic activity;GTP binding;guanyl nucleotide binding;guanyl ribonucleotide binding;kinase activity;nucleobase-containing compound kinase activity;nucleoside triphosphate adenylate kinase activity;nucleotide binding;phosphotransferase activity, phosphate group as acceptor;purine nucleotide binding;purine ribonucleoside…	cell part;cytoplasmic part;intracellular membrane-bounded organelle;intracellular organelle;intracellular organelle lumen;intracellular organelle part;intracellular part;membrane-bounded organelle;membrane-enclosed lumen;mitochondrial matrix;mitochondrial part;mitochondrion;organelle;organelle lumen;organelle part	Pyrimidine metabolism
P08107	HSPA1A	Heat shock 70 kDa protein 1A/1B	57	+	4.36188	0	0.881458	2.65029	2.70022	2.63796	2.6806	2.77803	3.42669	3.44782	3.46397	3.5186	3.4882	3.62603
P34913	EPHX2	Bifunctional epoxide hydrolase 2	14	+	4.40985	0	0.933004	2.75614	2.7386	2.83376	3.10351	3.07956	2.85693	2.95741	3.02101	3.63849	3.72457	3.76444	acetate catabolic process;acetate derivative catabolic process;acetate derivative metabolic process;acetate metabolic process;arachidonic acid metabolic process;aromatic compound catabolic process;biological regulation;calcium ion homeostasis;carboxylic acid catabolic process;carboxylic acid metabolic process;catabolic process;cation homeostasis;cellular aromatic compound metabolic process;cellul…	binding;catalytic activity;cation binding;epoxide hydrolase activity;ether hydrolase activity;hydrolase activity;hydrolase activity, acting on ester bonds;hydrolase activity, acting on ether bonds;identical protein binding;ion binding;lipid phosphatase activity;lipid-phosphate phosphatase activity;magnesium ion binding;metal ion binding;phosphatase activity;phosphoric ester hydrolase activity;pro…	cell part;cytoplasm;cytoplasmic part;cytosol;extracellular membrane-bounded organelle;extracellular organelle;extracellular region part;extracellular vesicular exosome;intracellular membrane-bounded organelle;intracellular organelle;intracellular part;membrane-bounded organelle;membrane-bounded vesicle;microbody;organelle;peroxisome;vesicle	Arachidonic acid metabolism;Chloroalkane and chloroalkene degradation;Peroxisome
Q92522	H1FX	Histone H1x	8	+	4.50193	0	1.04266	2.85269	2.73529	2.74745	2.93297	3.15432	2.73754	2.90211	2.65346	3.79397	3.78174	3.8877	cellular component assembly;cellular component assembly at cellular level;cellular component organization;cellular component organization at cellular level;cellular component organization or biogenesis;cellular component organization or biogenesis at cellular level;cellular macromolecular complex assembly;cellular macromolecular complex subunit organization;cellular process;chromatin organization…	binding;DNA binding;nucleic acid binding	cell part;chromosomal part;intracellular membrane-bounded organelle;intracellular non-membrane-bounded organelle;intracellular organelle;intracellular organelle part;intracellular part;macromolecular complex;membrane-bounded organelle;non-membrane-bounded organelle;nuclear part;nucleolus;nucleosome;nucleus;organelle;organelle part;protein-DNA complex
P50454	SERPINH1	Serpin H1	15	+	4.79018	0	1.56451	2.42214	2.48652	2.57526	2.62022	2.68717	2.71536	2.78782	2.79818	3.96864	4.11346	4.09535	anatomical structure development;biological regulation;biosynthetic process;cell development;cellular component organization;cellular component organization at cellular level;cellular component organization or biogenesis;cellular component organization or biogenesis at cellular level;cellular developmental process;cellular process;chondrocyte development;chondrocyte development involved in endoch…	binding;collagen binding;endopeptidase inhibitor activity;endopeptidase regulator activity;enzyme inhibitor activity;enzyme regulator activity;peptidase inhibitor activity;peptidase regulator activity;protein binding;serine-type endopeptidase inhibitor activity	cell part;cytoplasmic part;endoplasmic reticulum;endoplasmic reticulum lumen;endoplasmic reticulum part;endoplasmic reticulum-Golgi intermediate compartment;extracellular membrane-bounded organelle;extracellular organelle;extracellular region part;extracellular vesicular exosome;intracellular membrane-bounded organelle;intracellular organelle;intracellular organelle lumen;intracellular organelle …
P17066	HSPA6	Heat shock 70 kDa protein 6	17	+	4.35224	0	1.7836	2.27562	2.21486	2.3644	2.31748	2.33121	3.05851	3.11571	2.97285	4.17358	4.12688	3.90523	cellular macromolecule metabolic process;cellular metabolic process;cellular process;cellular protein metabolic process;cellular response to heat;cellular response to stimulus;cellular response to stress;macromolecule metabolic process;metabolic process;primary metabolic process;protein folding;protein metabolic process;protein refolding;response to abiotic stimulus;response to chemical stimulus;…	adenyl nucleotide binding;adenyl ribonucleotide binding;ATP binding;ATPase activity;ATPase activity, coupled;binding;catalytic activity;enzyme binding;heat shock protein binding;hydrolase activity;hydrolase activity, acting on acid anhydrides;hydrolase activity, acting on acid anhydrides, in phosphorus-containing anhydrides;nucleoside-triphosphatase activity;nucleotide binding;protein binding;pur…	blood microparticle;cell part;centriole;cytoplasm;cytoplasmic part;cytoskeletal part;cytosol;extracellular membrane-bounded organelle;extracellular organelle;extracellular region part;extracellular vesicular exosome;intracellular non-membrane-bounded organelle;intracellular organelle;intracellular organelle part;intracellular part;membrane-bounded organelle;membrane-bounded vesicle;microtubule or…	Antigen processing and presentation;Endocytosis;MAPK signaling pathway;Measles;Protein processing in endoplasmic reticulum;Spliceosome;Toxoplasmosis
P04792	HSPB1	Heat shock protein beta-1	7	+	5.7125	0	2.28772	1.74064	1.84174	1.8271	1.9725	1.83219	3.32374	3.40995	3.35464	4.13243	4.00183	4.13838	anatomical structure homeostasis;biological adhesion;biological regulation;cell adhesion;cell surface receptor linked signaling pathway;cell-cell adhesion;cellular component movement;cellular process;cellular response to chemical stimulus;cellular response to growth factor stimulus;cellular response to organic substance;cellular response to stimulus;cellular response to vascular endothelial growt…	binding;enzyme binding;enzyme inhibitor activity;enzyme regulator activity;identical protein binding;kinase binding;kinase inhibitor activity;kinase regulator activity;protein binding;protein kinase binding;protein kinase C binding;protein kinase C inhibitor activity;protein kinase inhibitor activity;protein kinase regulator activity;protein serine/threonine kinase inhibitor activity;small conjug…	adherens junction;anchoring junction;cell junction;cell part;cell-substrate adherens junction;cell-substrate junction;contractile fiber part;cytoplasm;cytoplasmic part;cytoskeletal part;cytoskeleton;cytosol;extracellular membrane-bounded organelle;extracellular organelle;extracellular region part;extracellular space;extracellular vesicular exosome;focal adhesion;intracellular membrane-bounded org…	Amoebiasis;MAPK signaling pathway;VEGF signaling pathway
P27707	DCK	Deoxycytidine kinase	13	+	3.45735	0.000292063	0.806545	2.78783	2.86135	2.76669	3.04742	3.04444	3.10163	3.08037	3.12255	3.51692	3.58156	3.73703	biosynthetic process;cellular aromatic compound metabolic process;cellular biosynthetic process;cellular metabolic compound salvage;cellular metabolic process;cellular nitrogen compound biosynthetic process;cellular nitrogen compound metabolic process;cellular process;deoxyribonucleoside monophosphate biosynthetic process;deoxyribonucleoside monophosphate metabolic process;deoxyribonucleotide bio…	adenyl nucleotide binding;adenyl ribonucleotide binding;ATP binding;binding;catalytic activity;deoxycytidine kinase activity;deoxynucleoside kinase activity;drug binding;identical protein binding;kinase activity;nucleobase-containing compound kinase activity;nucleoside kinase activity;nucleotide binding;protein binding;protein dimerization activity;protein homodimerization activity;purine nucleot…	cell part;cytoplasmic part;cytosol;intracellular membrane-bounded organelle;intracellular organelle;intracellular part;membrane-bounded organelle;nucleus;organelle	Purine metabolism;Pyrimidine metabolism
P62269	RPS18	40S ribosomal protein S18	9	+	3.46587	0.00029393	-0.640794	3.61033	3.44521	3.58571	3.31386	3.23692	2.90372	3.00133	2.91252	2.86304	2.94215	2.91369	biosynthetic process;catabolic process;cellular biosynthetic process;cellular catabolic process;cellular component biogenesis;cellular component biogenesis at cellular level;cellular component disassembly;cellular component disassembly at cellular level;cellular component organization;cellular component organization at cellular level;cellular component organization or biogenesis;cellular componen…	binding;nucleic acid binding;RNA binding;rRNA binding;structural constituent of ribosome;structural molecule activity	adherens junction;anchoring junction;cell junction;cell part;cell-substrate adherens junction;cell-substrate junction;cytoplasm;cytoplasmic part;cytosol;cytosolic small ribosomal subunit;extracellular membrane-bounded organelle;extracellular organelle;extracellular region part;extracellular vesicular exosome;focal adhesion;intracellular membrane-bounded organelle;intracellular non-membrane-bounde…	Ribosome
O94925	GLS	Glutaminase kidney isoform, mitochondrial	11	+	3.47409	0.00029582	-1.10074	3.63194	3.47856	3.56207	3.3567	3.27911	3.19916	3.14593	3.34069	2.52063	2.56243	2.28728	amine biosynthetic process;amine catabolic process;amine metabolic process;behavior;behavioral interaction between organisms;biological regulation;biosynthetic process;carboxylic acid biosynthetic process;carboxylic acid catabolic process;carboxylic acid metabolic process;catabolic process;cell communication;cell-cell signaling;cellular amine metabolic process;cellular amino acid biosynthetic pro…	catalytic activity;glutaminase activity;hydrolase activity;hydrolase activity, acting on carbon-nitrogen (but not peptide) bonds;hydrolase activity, acting on carbon-nitrogen (but not peptide) bonds, in linear amides	cell part;cytoplasmic part;cytosol;intracellular membrane-bounded organelle;intracellular organelle;intracellular organelle lumen;intracellular organelle part;intracellular part;membrane-bounded organelle;membrane-enclosed lumen;mitochondrial matrix;mitochondrial part;mitochondrion;organelle;organelle lumen;organelle part	Alanine, aspartate and glutamate metabolism;Arginine and proline metabolism;D-Glutamine and D-glutamate metabolism;Nitrogen metabolism;Proximal tubule bicarbonate reclamation
P04920	SLC4A2	Anion exchange protein 2	5	+	3.47602	0.000296774	-0.83283	3.43596	3.39917	3.4977	3.43836	3.32841	3.24774	3.25535	3.17407	2.6453	2.70671	2.48233	anion transport;bicarbonate transport;biological regulation;cation homeostasis;cellular cation homeostasis;cellular chemical homeostasis;cellular homeostasis;cellular ion homeostasis;cellular monovalent inorganic cation homeostasis;cellular process;chemical homeostasis;establishment of localization;homeostatic process;inorganic anion transport;ion homeostasis;ion transport;monovalent inorganic ca…	active transmembrane transporter activity;anion transmembrane transporter activity;anion:anion antiporter activity;antiporter activity;chloride transmembrane transporter activity;inorganic anion exchanger activity;inorganic anion transmembrane transporter activity;ion transmembrane transporter activity;secondary active transmembrane transporter activity;solute:solute antiporter activity;substrate…	adherens junction;anchoring junction;basolateral plasma membrane;cell junction;cell part;cell-substrate adherens junction;cell-substrate junction;focal adhesion;integral to membrane;integral to plasma membrane;intrinsic to membrane;intrinsic to plasma membrane;membrane;membrane part;plasma membrane;plasma membrane part	Bile secretion;Gastric acid secretion;Pancreatic secretion;Salivary secretion
P00747	PLG	Plasminogen	4	+	3.49229	0.00030363	-0.785847	3.04782	3.02824	2.9378	3.22728	3.18636	3.84741	3.89533	3.82569	2.31488	2.11125	2.23019	biological regulation;blood coagulation;cell activation;cellular component disassembly;cellular component disassembly at cellular level;cellular component organization;cellular component organization at cellular level;cellular component organization or biogenesis;cellular component organization or biogenesis at cellular level;cellular macromolecule metabolic process;cellular metabolic process;cel…	apolipoprotein binding;binding;catalytic activity;endopeptidase activity;hydrolase activity;peptidase activity;peptidase activity, acting on L-amino acid peptides;protein binding;protein domain specific binding;receptor binding;serine hydrolase activity;serine-type endopeptidase activity;serine-type peptidase activity	blood microparticle;cell part;cell surface;cytoplasmic membrane-bounded vesicle lumen;cytoplasmic part;cytoplasmic vesicle part;extracellular membrane-bounded organelle;extracellular organelle;extracellular region;extracellular region part;extracellular space;extracellular vesicular exosome;extrinsic to external side of plasma membrane;extrinsic to membrane;extrinsic to plasma membrane;intracellu…	Complement and coagulation cascades;Neuroactive ligand-receptor interaction;Staphylococcus aureus infection
Q9HB58-6	SP110	Isoform 6 of Sp110 nuclear body protein	4	+	3.49621	0.000307692	-0.628159	3.45615	3.51347	3.38724	3.58745	3.39901	3.09035	2.87499	2.89872	2.83959	2.88474	2.74804	biological regulation;biosynthetic process;cellular biosynthetic process;cellular component organization;cellular component organization at cellular level;cellular component organization or biogenesis;cellular component organization or biogenesis at cellular level;cellular macromolecule biosynthetic process;cellular macromolecule metabolic process;cellular metabolic process;cellular nitrogen comp…	binding;cation binding;chromatin binding;DNA binding;ion binding;metal ion binding;molecular transducer activity;nucleic acid binding;signal transducer activity;transition metal ion binding;zinc ion binding	cell part;intracellular membrane-bounded organelle;intracellular non-membrane-bounded organelle;intracellular organelle;intracellular organelle part;intracellular part;membrane-bounded organelle;non-membrane-bounded organelle;nuclear part;nucleolus;nucleus;organelle;organelle part
O95864	FADS2	Fatty acid desaturase 2	3	+	3.50485	0.000310811	-1.6064	3.80289	3.67357	3.68026	3.55534	3.52824	2.86195	3.1346	3.00625	2.06421	2.36074	1.91257	biosynthetic process;carboxylic acid biosynthetic process;carboxylic acid metabolic process;cellular biosynthetic process;cellular ketone metabolic process;cellular lipid metabolic process;cellular metabolic process;cellular process;fatty acid biosynthetic process;fatty acid metabolic process;linoleic acid metabolic process;lipid biosynthetic process;lipid metabolic process;long-chain fatty acid …	binding;catalytic activity;cation binding;CoA desaturase activity;heme binding;ion binding;iron ion binding;metal ion binding;oxidoreductase activity;oxidoreductase activity, acting on paired donors, with incorporation or reduction of molecular oxygen;oxidoreductase activity, acting on paired donors, with oxidation of a pair of donors resulting in the reduction of molecular oxygen to two molecule…	cell part;cytoplasmic part;endoplasmic reticulum membrane;endoplasmic reticulum part;integral to membrane;integral to plasma membrane;intracellular organelle part;intracellular part;intrinsic to membrane;intrinsic to plasma membrane;membrane;membrane part;organelle membrane;organelle part;plasma membrane part	alpha-Linolenic acid metabolism;Biosynthesis of unsaturated fatty acids;PPAR signaling pathway
O94925-3	GLS	Isoform 3 of Glutaminase kidney isoform, mitochondrial	2	+	3.51036	0.000311864	-1.26633	3.82063	3.6262	3.46069	3.3312	3.43431	3.01016	3.24373	3.10422	2.4236	2.36895	2.31598	amine biosynthetic process;amine catabolic process;amine metabolic process;behavior;behavioral interaction between organisms;biological regulation;biosynthetic process;carboxylic acid biosynthetic process;carboxylic acid catabolic process;carboxylic acid metabolic process;catabolic process;cell communication;cell-cell signaling;cellular amine metabolic process;cellular amino acid biosynthetic pro…	catalytic activity;glutaminase activity;hydrolase activity;hydrolase activity, acting on carbon-nitrogen (but not peptide) bonds;hydrolase activity, acting on carbon-nitrogen (but not peptide) bonds, in linear amides	cell part;cytoplasmic part;cytosol;intracellular membrane-bounded organelle;intracellular organelle;intracellular organelle lumen;intracellular organelle part;intracellular part;membrane-bounded organelle;membrane-enclosed lumen;mitochondrial matrix;mitochondrial part;mitochondrion;organelle;organelle lumen;organelle part	Alanine, aspartate and glutamate metabolism;Arginine and proline metabolism;D-Glutamine and D-glutamate metabolism;Nitrogen metabolism;Proximal tubule bicarbonate reclamation
Q71RC2-4	LARP4	Isoform 4 of La-related protein 4	5	+	3.54316	0.000322807	-1.04825	3.60541	3.599	3.69168	3.25232	3.34126	2.99328	3.14245	3.05106	2.73435	2.56869	2.44829	biological regulation;cellular component organization;cellular component organization at cellular level;cellular component organization or biogenesis;cellular component organization or biogenesis at cellular level;cellular process;cytoskeleton organization;organelle organization;regulation of anatomical structure morphogenesis;regulation of biological process;regulation of cell morphogenesis;regu…		cell part;membrane
Q96A49	SYAP1	Synapse-associated protein 1	13	+	3.5481	0.000323944	-0.647359	3.3619	3.34407	3.44135	3.52428	3.69814	2.93005	3.03264	3.07354	2.74819	2.80616	2.6509			cell part;cytoplasm;cytoplasmic part;extracellular membrane-bounded organelle;extracellular organelle;extracellular region part;extracellular vesicular exosome;Golgi apparatus;intracellular membrane-bounded organelle;intracellular organelle;intracellular organelle part;intracellular part;membrane-bounded organelle;membrane-bounded vesicle;nuclear part;nucleoplasm;organelle;organelle part;vesicle
Q13427	PPIG	Peptidyl-prolyl cis-trans isomerase G	14	+	3.55345	0.000326241	0.597325	2.96334	2.99037	2.86125	2.9053	2.95167	3.17784	3.15312	3.17121	3.54607	3.47792	3.58296	cellular macromolecule metabolic process;cellular metabolic process;cellular nitrogen compound metabolic process;cellular process;cellular protein metabolic process;macromolecule metabolic process;macromolecule modification;metabolic process;nitrogen compound metabolic process;nucleic acid metabolic process;nucleobase-containing compound metabolic process;peptidyl-amino acid modification;peptidyl…	binding;catalytic activity;cis-trans isomerase activity;cyclosporin A binding;drug binding;isomerase activity;peptide binding;peptidyl-prolyl cis-trans isomerase activity	cell part;cytoplasm;intracellular membrane-bounded organelle;intracellular organelle;intracellular organelle part;intracellular part;membrane-bounded organelle;nuclear body;nuclear matrix;nuclear part;nuclear speck;nucleoplasm;nucleoplasm part;nucleus;organelle;organelle part
K7EM38	ACTG1	Actin, cytoplasmic 2, N-terminally processed (Fragment)	4	+	3.5582	0.000328571	1.22698	2.58791	2.78651	2.59703	2.70452	2.76585	2.81543	3.03194	3.01279	3.73895	3.90201	4.01143
Q70UQ0-4	IKBIP	Isoform 4 of Inhibitor of nuclear factor kappa-B kinase-interacting protein	4	+	3.56195	0.000330935	-0.617869	3.35115	3.31667	3.43866	3.36054	3.15885	3.23028	3.40608	3.26208	2.81887	2.7395	2.6945	response to abiotic stimulus;response to ionizing radiation;response to radiation;response to stimulus;response to X-ray		cell part;cytoplasmic part;endoplasmic reticulum;endoplasmic reticulum membrane;endoplasmic reticulum part;integral to membrane;intracellular membrane-bounded organelle;intracellular organelle;intracellular organelle part;intracellular part;intrinsic to membrane;membrane;membrane part;membrane-bounded organelle;organelle;organelle membrane;organelle part
O43566	RGS14	Regulator of G-protein signaling 14	3	+	3.56209	0.00033213	-0.687525	3.14912	3.31929	3.3109	3.72091	3.68267	3.06092	3.24963	3.24743	2.57854	2.5451	2.59309	associative learning;asymmetric cell division;behavior;biological regulation;cell cycle phase;cell cycle process;cell division;cell surface receptor linked signaling pathway;cellular component organization;cellular component organization at cellular level;cellular component organization or biogenesis;cellular component organization or biogenesis at cellular level;cellular process;cellular respons…	binding;cytoskeletal protein binding;enzyme activator activity;enzyme regulator activity;GDP-dissociation inhibitor activity;GTPase activator activity;GTPase regulator activity;microtubule binding;molecular transducer activity;nucleoside-triphosphatase regulator activity;protein binding;protein complex scaffold;receptor signaling complex scaffold activity;receptor signaling protein activity;signa…	cell junction;cell part;cell projection;cell projection part;centrosome;cytoplasm;cytoplasmic part;cytoskeletal part;dendrite;dendritic spine;intracellular membrane-bounded organelle;intracellular non-membrane-bounded organelle;intracellular organelle;intracellular organelle part;intracellular part;macromolecular complex;membrane;membrane-bounded organelle;microtubule;microtubule organizing cente…
P31040	SDHA	Succinate dehydrogenase [ubiquinone] flavoprotein subunit, mitochondrial	29	+	3.6039	0.000351145	0.680824	2.94177	2.85456	2.93572	2.94435	2.93304	3.04761	3.09814	3.17999	3.5254	3.68376	3.56536	acetyl-CoA catabolic process;acetyl-CoA metabolic process;anatomical structure development;carboxylic acid metabolic process;catabolic process;cellular catabolic process;cellular ketone metabolic process;cellular metabolic process;cellular process;coenzyme catabolic process;coenzyme metabolic process;cofactor catabolic process;cofactor metabolic process;developmental process;dicarboxylic acid met…	binding;catalytic activity;coenzyme binding;cofactor binding;flavin adenine dinucleotide binding;oxidoreductase activity;oxidoreductase activity, acting on the CH-CH group of donors;oxidoreductase activity, acting on the CH-CH group of donors, quinone or related compound as acceptor;succinate dehydrogenase (ubiquinone) activity;succinate dehydrogenase activity	cell part;cytoplasmic part;fumarate reductase complex;intracellular membrane-bounded organelle;intracellular organelle;intracellular organelle part;intracellular part;macromolecular complex;membrane;membrane part;membrane-bounded organelle;mitochondrial inner membrane;mitochondrial membrane;mitochondrial membrane part;mitochondrial part;mitochondrial respiratory chain complex II;mitochondrion;org…	Alzheimer's disease;Citrate cycle (TCA cycle);Huntington's disease;Oxidative phosphorylation;Parkinson's disease
Q96GA3	LTV1	Protein LTV1 homolog	4	+	3.60758	0.000356589	-0.840328	3.58882	3.46737	3.61122	3.46051	3.49902	2.86644	2.93802	2.9424	2.81581	2.68382	2.64679			cell part;cytoplasm;intracellular organelle part;intracellular part;nuclear part;nucleoplasm;organelle part
Q8WU10	PYROXD1	Pyridine nucleotide-disulfide oxidoreductase domain-containing protein 1	2	+	3.61381	0.000363636	-0.71938	3.49825	3.64509	3.53644	3.44847	3.43232	2.92429	2.67999	2.88191	2.82823	2.78203	2.91138		catalytic activity;oxidoreductase activity
P27701	CD82	CD82 antigen	6	+	3.62224	0.000368	-1.58824	3.81257	3.75249	3.55152	3.41701	3.28395	3.15442	3.36202	3.01066	2.31555	1.99414	2.04217			cell part;extracellular membrane-bounded organelle;extracellular organelle;extracellular region part;extracellular vesicular exosome;integral to membrane;integral to plasma membrane;intrinsic to membrane;intrinsic to plasma membrane;membrane;membrane part;membrane-bounded organelle;membrane-bounded vesicle;organelle;plasma membrane;plasma membrane part;vesicle	p53 signaling pathway
Q8NC60	NOA1	Nitric oxide-associated protein 1	4	+	3.62293	0.000369478	-0.627055	3.4646	3.49895	3.46231	3.31418	3.2691	3.06746	3.06615	3.11423	2.80024	2.94601	2.79845	apoptosis;biological regulation;biosynthetic process;cell death;cellular biosynthetic process;cellular component biogenesis;cellular component biogenesis at cellular level;cellular component organization;cellular component organization at cellular level;cellular component organization or biogenesis;cellular component organization or biogenesis at cellular level;cellular macromolecule biosynthetic…	binding;catalytic activity;GTP binding;GTPase activity;guanyl nucleotide binding;guanyl ribonucleotide binding;hydrolase activity;hydrolase activity, acting on acid anhydrides;hydrolase activity, acting on acid anhydrides, in phosphorus-containing anhydrides;nucleoside-triphosphatase activity;nucleotide binding;purine nucleotide binding;purine ribonucleoside triphosphate binding;purine ribonucleo…	cell part;cytoplasmic part;intracellular membrane-bounded organelle;intracellular organelle;intracellular organelle part;intracellular part;membrane;membrane-bounded organelle;mitochondrial inner membrane;mitochondrial membrane;mitochondrial part;mitochondrion;organelle;organelle inner membrane;organelle membrane;organelle part
Q9NZ72	STMN3	Stathmin-3	2	+	3.62862	0.000370968	-1.15482	3.52025	3.30516	3.38685	3.61038	3.50833	3.40066	3.49266	3.08366	2.11446	2.30393	2.32941	anatomical structure development;biological regulation;cell projection organization;cellular component disassembly;cellular component disassembly at cellular level;cellular component organization;cellular component organization at cellular level;cellular component organization or biogenesis;cellular component organization or biogenesis at cellular level;cellular macromolecular complex disassembly…	binding;cytoskeletal protein binding;protein binding;protein domain specific binding;tubulin binding	axon;cell part;cell projection;cell projection part;cytoplasm;cytoplasmic part;Golgi apparatus;growth cone;intracellular membrane-bounded organelle;intracellular organelle;intracellular part;membrane-bounded organelle;neuron projection;organelle;site of polarized growth
Q8WU67	ABHD3	Abhydrolase domain-containing protein 3	2	+	3.64001	0.000378601	-0.911884	3.25485	3.2382	3.17664	3.59818	3.29132	3.53296	3.60099	3.51633	2.43048	2.31006	2.1935	alcohol metabolic process;amine metabolic process;cellular amine metabolic process;cellular biogenic amine metabolic process;cellular lipid metabolic process;cellular metabolic process;cellular nitrogen compound metabolic process;cellular process;ethanolamine-containing compound metabolic process;glycerolipid metabolic process;glycerophospholipid metabolic process;lipid metabolic process;metaboli…	1-acyl-2-lysophosphatidylserine acylhydrolase activity;carboxylic ester hydrolase activity;catalytic activity;hydrolase activity;hydrolase activity, acting on ester bonds;lipase activity;phosphatidylcholine 1-acylhydrolase activity;phosphatidylserine 1-acylhydrolase activity;phospholipase A2 activity;phospholipase activity	cell part;integral to membrane;intrinsic to membrane;membrane part
Q92466	DDB2	DNA damage-binding protein 2	4	+	3.6421	0.000380165	0.647987	2.94143	2.79562	2.84049	3.01687	3.0956	3.30169	3.12903	3.14372	3.47565	3.48285	3.56299	catabolic process;cellular catabolic process;cellular component organization;cellular component organization at cellular level;cellular component organization or biogenesis;cellular component organization or biogenesis at cellular level;cellular macromolecule catabolic process;cellular macromolecule metabolic process;cellular metabolic process;cellular nitrogen compound metabolic process;cellular…	binding;damaged DNA binding;DNA binding;nucleic acid binding	cell junction;cell part;CUL4 RING ubiquitin ligase complex;Cul4B-RING ubiquitin ligase complex;cullin-RING ubiquitin ligase complex;intracellular organelle part;intracellular part;macromolecular complex;nuclear part;nucleoplasm;organelle part;protein complex;ubiquitin ligase complex	Nucleotide excision repair;p53 signaling pathway;Ubiquitin mediated proteolysis
Q14108	SCARB2	Lysosome membrane protein 2	5	+	3.64299	0.000381743	0.627094	2.89688	2.99046	2.87014	2.9319	2.98199	3.1189	3.20123	3.13919	3.61366	3.5168	3.50831	biological adhesion;cell adhesion;cellular process;establishment of localization;establishment of localization in cell;establishment of protein localization;establishment of protein localization to organelle;establishment of protein localization to vacuole;intracellular protein transport;intracellular transport;lysosomal transport;protein targeting;protein targeting to lysosome;protein targeting …	binding;enzyme binding;protein binding;receptor activity	adherens junction;anchoring junction;cell junction;cell part;cell-substrate adherens junction;cell-substrate junction;cytoplasmic part;extracellular membrane-bounded organelle;extracellular organelle;extracellular region part;extracellular vesicular exosome;focal adhesion;integral to membrane;intracellular organelle lumen;intracellular organelle part;intracellular part;intrinsic to membrane;lysos…	Lysosome
Q14686	NCOA6	Nuclear receptor coactivator 6	2	+	3.64813	0.000384937	-1.13433	3.37174	3.56871	3.56067	3.37295	3.40559	3.26896	3.37297	3.25273	2.28446	2.4887	2.32496	anatomical structure development;biological regulation;biosynthetic process;blood vessel development;brain development;cell differentiation;cellular biosynthetic process;cellular developmental process;cellular lipid metabolic process;cellular macromolecule biosynthetic process;cellular macromolecule metabolic process;cellular metabolic process;cellular nitrogen compound metabolic process;cellular…	binding;chromatin binding;enzyme binding;estrogen receptor binding;hormone receptor binding;ligand-dependent nuclear receptor transcription coactivator activity;nuclear hormone receptor binding;protein binding;protein binding transcription factor activity;receptor binding;retinoic acid receptor binding;retinoid X receptor binding;steroid hormone receptor binding;thyroid hormone receptor binding;t…	cell part;histone methyltransferase complex;intracellular membrane-bounded organelle;intracellular organelle;intracellular organelle part;intracellular part;macromolecular complex;membrane-bounded organelle;methyltransferase complex;nuclear part;nucleoplasm;nucleoplasm part;nucleus;organelle;organelle part;protein complex;transcription factor complex
Q9BQE9	BCL7B	B-cell CLL/lymphoma 7 protein family member B	3	+	3.64839	0.000386555	-0.938861	3.43297	3.30603	3.43248	3.37186	3.05596	3.59786	3.50802	3.31023	2.39958	2.38206	2.57324		actin binding;binding;cytoskeletal protein binding;protein binding
Q5W0B1	RNF219	RING finger protein 219	7	+	3.66025	0.000389831	-0.819847	3.57759	3.77123	3.61776	3.5484	3.49084	2.59861	2.61346	2.4828	2.83964	2.87805	2.78935	biological regulation;positive regulation of biological process;positive regulation of cellular metabolic process;positive regulation of cellular process;positive regulation of macromolecule metabolic process;positive regulation of metabolic process;positive regulation of mRNA processing;positive regulation of nitrogen compound metabolic process;positive regulation of nuclear mRNA splicing, via s…	binding;cation binding;ion binding;metal ion binding;transition metal ion binding;zinc ion binding
P16150	SPN	Leukosialin	12	+	3.67036	0.0004	-0.89716	3.57331	3.52913	3.60958	3.6438	3.59011	2.74453	2.89452	2.69742	2.72093	2.54308	2.75653	biological regulation;blood coagulation;cell migration;cell motility;cell surface receptor linked signaling pathway;cellular component movement;cellular defense response;cellular process;cellular response to stimulus;chemotaxis;coagulation;defense response;defense response to bacterium;establishment or maintenance of cell polarity;hemostasis;immune response;immune system process;leukocyte migrati…	molecular transducer activity;receptor activity;signal transducer activity;signaling receptor activity;transmembrane signaling receptor activity	basement membrane;cell part;cell projection;cell surface;external side of plasma membrane;extracellular matrix part;extracellular membrane-bounded organelle;extracellular organelle;extracellular region part;extracellular space;extracellular vesicular exosome;integral to membrane;integral to plasma membrane;intrinsic to membrane;intrinsic to plasma membrane;membrane;membrane part;membrane-bounded …	Cell adhesion molecules (CAMs)
P05107	ITGB2	Integrin beta-2	22	+	3.67224	0.000401747	-0.937489	3.52422	3.43146	3.64906	3.55502	3.63275	2.89178	2.97163	2.92009	2.67126	2.56232	2.55869	activated T cell proliferation;activation of immune response;activation of innate immune response;aging;apoptosis;biological adhesion;biological regulation;blood coagulation;cell activation;cell adhesion;cell chemotaxis;cell communication;cell death;cell differentiation;cell migration;cell motility;cell proliferation;cell surface receptor linked signaling pathway;cell-cell adhesion;cell-cell sign…	binding;cation binding;cell adhesion molecule binding;enzyme binding;glycoprotein binding;ICAM-3 receptor activity;ion binding;kinase binding;metal ion binding;molecular transducer activity;protein binding;protein kinase binding;receptor activity;signal transducer activity;signaling receptor activity;transmembrane signaling receptor activity	alphaL-beta2 integrin complex;cell part;cell surface;extracellular membrane-bounded organelle;extracellular organelle;extracellular region part;extracellular vesicular exosome;integrin complex;macromolecular complex;membrane;membrane part;membrane raft;membrane-bounded organelle;membrane-bounded vesicle;organelle;plasma membrane;plasma membrane part;protein complex;receptor complex;vesicle	Amoebiasis;Cell adhesion molecules (CAMs);ko05152;Leishmaniasis;Leukocyte transendothelial migration;Malaria;Natural killer cell mediated cytotoxicity;Phagosome;Regulation of actin cytoskeleton;Rheumatoid arthritis;Staphylococcus aureus infection;Viral myocarditis
P50579	METAP2	Methionine aminopeptidase 2	7	+	3.67711	0.000408889	-1.20328	3.78275	3.68634	3.5978	3.4779	3.33469	3.06115	2.93914	2.83975	2.61349	2.49543	2.34812	biological regulation;cell surface receptor linked signaling pathway;cellular macromolecule metabolic process;cellular metabolic process;cellular process;cellular protein metabolic process;cellular response to stimulus;detection of abiotic stimulus;detection of external stimulus;detection of light stimulus;detection of stimulus;detection of visible light;G-protein coupled receptor protein signali…	aminopeptidase activity;binding;catalytic activity;cation binding;exopeptidase activity;hydrolase activity;ion binding;metal ion binding;metalloaminopeptidase activity;metalloexopeptidase activity;metallopeptidase activity;peptidase activity;peptidase activity, acting on L-amino acid peptides	cell part;cytoplasm;cytoplasmic part;cytosol;intracellular part;membrane;plasma membrane
O43663	PRC1	Protein regulator of cytokinesis 1	13	+	3.68935	0.000422018	0.590805	2.72856	2.74239	2.76933	2.81349	2.80606	3.54488	3.58762	3.55956	3.39391	3.36791	3.25089	biological regulation;cell cycle process;cellular process;cellular response to stimulus;cytokinesis;intracellular signal transduction;microtubule-based process;mitotic spindle elongation;regulation of biological process;regulation of cellular process;response to stimulus;signal transduction;small GTPase mediated signal transduction;spindle elongation	binding;cytoskeletal protein binding;enzyme binding;identical protein binding;kinase binding;kinesin binding;protein binding;protein kinase binding	cell part;cytoplasm;cytoplasmic part;cytoskeletal part;cytoskeleton;cytosol;intracellular membrane-bounded organelle;intracellular non-membrane-bounded organelle;intracellular organelle;intracellular organelle part;intracellular part;macromolecular complex;membrane;membrane-bounded organelle;microtubule;microtubule cytoskeleton;non-membrane-bounded organelle;nuclear part;nucleoplasm;nucleus;organ…
P04156	PRNP	Major prion protein	5	+	3.7071	0.000436019	-0.871506	3.4104	3.26089	3.3949	3.37726	3.49769	3.56514	3.34688	3.13191	2.46503	2.4142	2.57245	axon guidance;behavior;biological regulation;cation homeostasis;cell cycle arrest;cell cycle process;cellular cation homeostasis;cellular chemical homeostasis;cellular component assembly;cellular component organization;cellular component organization or biogenesis;cellular copper ion homeostasis;cellular homeostasis;cellular ion homeostasis;cellular process;cellular response to chemical stimulus;…	binding;cation binding;copper ion binding;cytoskeletal protein binding;identical protein binding;ion binding;metal ion binding;microtubule binding;protein binding;transition metal ion binding;tubulin binding	anchored to membrane;cell part;cell surface;cytoplasm;cytoplasmic part;endoplasmic reticulum;extracellular membrane-bounded organelle;extracellular organelle;extracellular region part;extracellular vesicular exosome;extrinsic to membrane;Golgi apparatus;intracellular membrane-bounded organelle;intracellular organelle;intracellular part;intrinsic to membrane;membrane;membrane part;membrane raft;me…	Prion diseases
P41567	EIF1	Eukaryotic translation initiation factor 1	4	+	3.71528	0.000440191	-0.769141	3.46322	3.39605	3.31353	3.43272	3.24426	3.24741	3.43024	3.24374	2.68308	2.6337	2.5486	biological regulation;dosage compensation;dosage compensation, by inactivation of X chromosome;posttranscriptional regulation of gene expression;regulation of biological process;regulation of biosynthetic process;regulation of cellular biosynthetic process;regulation of cellular macromolecule biosynthetic process;regulation of cellular metabolic process;regulation of cellular process;regulation o…	binding;nucleic acid binding;RNA binding;translation factor activity, nucleic acid binding;translation initiation factor activity	cell part;cytoplasm;intracellular membrane-bounded organelle;intracellular organelle;intracellular part;membrane-bounded organelle;nucleus;organelle	RNA transport
Q9UKL3	CASP8AP2	CASP8-associated protein 2	4	+	3.71621	0.000444444	-0.885184	3.61385	3.47637	3.6	3.19296	3.25624	3.25789	3.11645	3.05961	2.75856	2.69274	2.58337	activation of caspase activity;biological regulation;biosynthetic process;cell cycle;cellular biosynthetic process;cellular macromolecule biosynthetic process;cellular macromolecule metabolic process;cellular metabolic process;cellular nitrogen compound metabolic process;cellular process;cellular response to abiotic stimulus;cellular response to external stimulus;cellular response to mechanical s…	apoptotic protease activator activity;binding;caspase activator activity;caspase regulator activity;cytokine receptor binding;death receptor binding;DNA binding;enzyme activator activity;enzyme regulator activity;nucleic acid binding;peptidase activator activity;peptidase regulator activity;protein binding;protein binding transcription factor activity;receptor binding;small conjugating protein bi…	cell part;cytoplasm;cytoplasmic part;intracellular membrane-bounded organelle;intracellular organelle;intracellular organelle part;intracellular part;membrane-bounded organelle;mitochondrion;nuclear body;nuclear part;nucleoplasm part;nucleus;organelle;organelle part;PML body
P36955	SERPINF1	Pigment epithelium-derived factor	2	+	3.7218	0.00044878	-0.6944	3.00786	2.96157	3.11872	3.42081	3.24502	3.68421	3.792	3.74879	2.38252	2.31982	2.30261	aging;anatomical structure development;behavior;biological regulation;carbohydrate homeostasis;cell communication;cell proliferation;cellular chemical homeostasis;cellular glucose homeostasis;cellular homeostasis;cellular process;cellular response to carbohydrate stimulus;cellular response to chemical stimulus;cellular response to cobalt ion;cellular response to corticosteroid stimulus;cellular r…	endopeptidase inhibitor activity;endopeptidase regulator activity;enzyme inhibitor activity;enzyme regulator activity;peptidase inhibitor activity;peptidase regulator activity;serine-type endopeptidase inhibitor activity	axon hillock;axon part;basement membrane;cell part;cell projection part;cytoplasmic membrane-bounded vesicle;cytoplasmic part;cytoplasmic vesicle;extracellular matrix part;extracellular membrane-bounded organelle;extracellular organelle;extracellular region;extracellular region part;extracellular space;extracellular vesicular exosome;intracellular membrane-bounded organelle;intracellular organell…
P02647	APOA1	Apolipoprotein A-I	4	+	3.72372	0.00045098	-0.897002	3.088	2.95368	3.05395	3.493	3.28383	3.75352	3.75787	3.8315	2.2433	2.09114	2.07019	adrenal gland development;alcohol metabolic process;amine metabolic process;anatomical structure development;anatomical structure morphogenesis;axon regeneration;axonogenesis;biological regulation;biosynthetic process;blood coagulation;blood vessel endothelial cell migration;C21-steroid hormone metabolic process;cell activation;cell migration;cell motility;cell part morphogenesis;cell projection …	alcohol binding;amine binding;apolipoprotein A-I receptor binding;apolipoprotein receptor binding;beta-amyloid binding;binding;cation binding;chemorepellent activity;cholesterol binding;cholesterol transporter activity;enzyme activator activity;enzyme binding;enzyme inhibitor activity;enzyme regulator activity;high-density lipoprotein particle binding;high-density lipoprotein particle receptor bi…	blood microparticle;cell part;cell surface;chylomicron;cytoplasmic membrane-bounded vesicle;cytoplasmic membrane-bounded vesicle lumen;cytoplasmic part;cytoplasmic vesicle;cytoplasmic vesicle part;cytosol;discoidal high-density lipoprotein particle;early endosome;endocytic vesicle;endocytic vesicle lumen;endoplasmic reticulum lumen;endoplasmic reticulum part;endosome;extracellular membrane-bounde…	African trypanosomiasis;Fat digestion and absorption;PPAR signaling pathway;Vitamin digestion and absorption
P20248	CCNA2	Cyclin-A2	5	+	3.72565	0.000453202	-0.879829	3.43092	3.42755	3.52423	2.92373	3.09025	3.52693	3.52437	3.29747	2.66761	2.46982	2.60578	anatomical structure morphogenesis;biological regulation;cell cycle;cell cycle checkpoint;cell cycle phase;cell cycle process;cell division;cellular component organization;cellular component organization at cellular level;cellular component organization or biogenesis;cellular component organization or biogenesis at cellular level;cellular process;cellular response to stimulus;cellular response to…		cell part;cytoplasm;female pronucleus;intracellular membrane-bounded organelle;intracellular organelle;intracellular organelle part;intracellular part;male pronucleus;membrane-bounded organelle;nuclear part;nucleoplasm;nucleus;organelle;organelle part;pronucleus	Cell cycle;Progesterone-mediated oocyte maturation
P43007	SLC1A4	Neutral amino acid transporter A	7	+	3.73784	0.000457711	-1.15558	3.47933	3.45964	3.66051	3.71902	3.76572	2.93792	2.92207	2.92067	2.49256	2.33892	2.30126	alanine transport;amine transport;amino acid transmembrane transport;amino acid transport;anion transport;carboxylic acid transport;cell communication;cell-cell signaling;cellular process;chloride transport;cognition;establishment of localization;glutamine transport;hydroxyproline transport;inorganic anion transport;ion transport;L-alanine transport;L-amino acid transport;L-cystine transport;L-se…	active transmembrane transporter activity;alanine transmembrane transporter activity;amine transmembrane transporter activity;amino acid transmembrane transporter activity;anion channel activity;anion transmembrane transporter activity;anion:cation symporter activity;carboxylic acid transmembrane transporter activity;cation transmembrane transporter activity;channel activity;chloride channel acti…	cell body;cell part;cell projection;cell surface;centrosome;cytoplasmic membrane-bounded vesicle;cytoplasmic part;cytoplasmic vesicle;cytoskeletal part;dendrite;extracellular membrane-bounded organelle;extracellular organelle;extracellular region part;extracellular vesicular exosome;integral to membrane;integral to plasma membrane;intermediate filament;intracellular membrane-bounded organelle;int…
Q8WWI5	SLC44A1	Choline transporter-like protein 1	4	+	3.74696	0.000464646	-0.688658	3.54627	3.55185	3.55425	3.47147	3.47533	2.7917	2.74117	2.84345	2.80596	2.96461	2.81583	alcohol metabolic process;amine metabolic process;amine transport;biosynthetic process;cation transport;cellular amine metabolic process;cellular biogenic amine metabolic process;cellular biosynthetic process;cellular lipid metabolic process;cellular metabolic process;cellular nitrogen compound metabolic process;cellular process;choline transport;establishment of localization;ethanolamine-contain…	active transmembrane transporter activity;amine transmembrane transporter activity;choline transmembrane transporter activity;substrate-specific transmembrane transporter activity;substrate-specific transporter activity;transmembrane transporter activity;transporter activity	cell part;cytoplasmic part;extracellular membrane-bounded organelle;extracellular organelle;extracellular region part;extracellular vesicular exosome;integral to membrane;intracellular organelle part;intracellular part;intrinsic to membrane;membrane;membrane part;membrane-bounded organelle;membrane-bounded vesicle;mitochondrial membrane;mitochondrial outer membrane;mitochondrial part;organelle;or…
P17844	DDX5	Probable ATP-dependent RNA helicase DDX5	46	+	3.75017	0.000467005	-0.592196	3.41466	3.39783	3.36508	3.2548	3.30414	3.27178	3.25625	3.16041	2.81514	2.72199	2.86386	biological regulation;biosynthetic process;cell growth;cellular biosynthetic process;cellular macromolecule biosynthetic process;cellular macromolecule metabolic process;cellular metabolic process;cellular nitrogen compound metabolic process;cellular process;cellular response to stimulus;chordate embryonic development;circadian rhythm;developmental process;embryo development;embryo development en…	adenyl nucleotide binding;adenyl ribonucleotide binding;androgen receptor binding;ATP binding;ATPase activity;ATPase activity, coupled;ATP-dependent helicase activity;ATP-dependent RNA helicase activity;binding;catalytic activity;estrogen receptor binding;helicase activity;hormone receptor binding;hydrolase activity;hydrolase activity, acting on acid anhydrides;hydrolase activity, acting on acid …	catalytic step 2 spliceosome;cell part;cytoplasm;extracellular membrane-bounded organelle;extracellular organelle;extracellular region part;extracellular vesicular exosome;intracellular membrane-bounded organelle;intracellular non-membrane-bounded organelle;intracellular organelle;intracellular organelle part;intracellular part;macromolecular complex;membrane;membrane-bounded organelle;membrane-b…	Spliceosome
P19823	ITIH2	Inter-alpha-trypsin inhibitor heavy chain H2	2	+	3.75403	0.000469388	-1.06176	3.10914	3.33856	3.16304	3.43898	3.26101	3.68618	3.55296	3.80828	2.16548	2.19206	2.06792	amine metabolic process;aminoglycan metabolic process;biological regulation;carbohydrate metabolic process;glycosaminoglycan metabolic process;hyaluronan metabolic process;macromolecule metabolic process;metabolic process;negative regulation of catalytic activity;negative regulation of endopeptidase activity;negative regulation of hydrolase activity;negative regulation of molecular function;negat…	endopeptidase inhibitor activity;endopeptidase regulator activity;enzyme inhibitor activity;enzyme regulator activity;peptidase inhibitor activity;peptidase regulator activity;serine-type endopeptidase inhibitor activity	blood microparticle;extracellular membrane-bounded organelle;extracellular organelle;extracellular region;extracellular region part;extracellular vesicular exosome;membrane-bounded organelle;membrane-bounded vesicle;organelle;vesicle
Q9H6F5	CCDC86	Coiled-coil domain-containing protein 86	9	+	3.7617	0.000476684	-0.728075	3.58472	3.6085	3.57868	3.12127	3.12405	3.0009	3.0511	3.05227	2.91395	2.75644	2.91728	viral reproduction		cell part;intracellular membrane-bounded organelle;intracellular non-membrane-bounded organelle;intracellular organelle;intracellular organelle part;intracellular part;membrane-bounded organelle;non-membrane-bounded organelle;nuclear part;nucleolus;nucleoplasm;nucleus;organelle;organelle part
Q9C004	SPRY4	Protein sprouty homolog 4	4	+	3.76234	0.000479167	-1.62625	3.52395	3.53055	3.6509	3.57863	3.49025	3.34188	3.22145	3.34039	1.93494	2.14132	1.75036	biological regulation;developmental process;multicellular organismal development;multicellular organismal process;negative regulation of catalytic activity;negative regulation of kinase activity;negative regulation of MAP kinase activity;negative regulation of molecular function;negative regulation of protein kinase activity;negative regulation of protein serine/threonine kinase activity;negative…		adherens junction;anchoring junction;cell junction;cell part;cell projection membrane;cell projection part;cell-substrate adherens junction;cell-substrate junction;cytoplasm;cytoplasmic part;focal adhesion;Golgi apparatus;intracellular membrane-bounded organelle;intracellular organelle;intracellular part;leading edge membrane;membrane part;membrane-bounded organelle;organelle;plasma membrane part…	Jak-STAT signaling pathway
Q9BVC6	TMEM109	Transmembrane protein 109	3	+	3.76758	0.000484211	-0.676807	3.59208	3.53637	3.58738	2.9465	2.91868	3.14607	3.07667	3.23542	2.96376	2.80626	2.9154	biological regulation;cellular process;cellular response to abiotic stimulus;cellular response to gamma radiation;cellular response to ionizing radiation;cellular response to radiation;cellular response to stimulus;cellular response to stress;DNA damage response, signal transduction by p53 class mediator;DNA damage response, signal transduction by p53 class mediator resulting in induction of apop…		cell part;cytoplasmic part;endoplasmic reticulum membrane;endoplasmic reticulum part;extracellular membrane-bounded organelle;extracellular organelle;extracellular region part;extracellular vesicular exosome;integral to membrane;intracellular organelle part;intracellular part;intrinsic to membrane;membrane;membrane part;membrane-bounded organelle;membrane-bounded vesicle;nuclear membrane;nuclear …
Q14978-2	NOLC1	Isoform Beta of Nucleolar and coiled-body phosphoprotein 1	14	+	3.31246	0.000497354	-0.653019	3.55546	3.39351	3.49658	3.17372	3.23062	3.03952	3.13613	3.27657	2.76243	2.9051	2.81897	cell cycle;cell cycle phase;cell cycle process;cellular component organization;cellular component organization at cellular level;cellular component organization or biogenesis;cellular component organization or biogenesis at cellular level;cellular macromolecule metabolic process;cellular metabolic process;cellular nitrogen compound metabolic process;cellular process;macromolecule metabolic proces…	adenyl nucleotide binding;adenyl ribonucleotide binding;ATP binding;binding;GTP binding;guanyl nucleotide binding;guanyl ribonucleotide binding;nucleotide binding;purine nucleotide binding;purine ribonucleoside triphosphate binding;purine ribonucleotide binding;ribonucleotide binding	Cajal body;cell part;cytoplasm;intracellular non-membrane-bounded organelle;intracellular organelle;intracellular organelle part;intracellular part;non-membrane-bounded organelle;nuclear body;nuclear part;nucleolus;nucleoplasm;nucleoplasm part;organelle;organelle part
Q9NPF2	CHST11	Carbohydrate sulfotransferase 11	2	+	3.31477	0.0005	-0.637921	3.24973	3.26457	3.30632	3.15848	3.49709	3.40293	3.49142	3.35989	2.59647	2.75162	2.55877	amine metabolic process;aminoglycan biosynthetic process;aminoglycan metabolic process;anatomical structure development;anatomical structure morphogenesis;biological regulation;biosynthetic process;carbohydrate biosynthetic process;carbohydrate metabolic process;cell development;cellular biosynthetic process;cellular developmental process;cellular metabolic process;cellular process;chondrocyte de…	catalytic activity;chondroitin 4-sulfotransferase activity;chondroitin sulfotransferase activity;N-acetylgalactosamine 4-O-sulfotransferase activity;N-acetylgalactosamine 4-sulfate 6-O-sulfotransferase activity;sulfotransferase activity;transferase activity;transferase activity, transferring sulfur-containing groups	cell part;cytoplasmic part;Golgi apparatus;Golgi apparatus part;Golgi membrane;integral to membrane;intracellular membrane-bounded organelle;intracellular organelle;intracellular organelle part;intracellular part;intrinsic to membrane;membrane;membrane part;membrane-bounded organelle;organelle;organelle membrane;organelle part	Glycosaminoglycan biosynthesis - chondroitin sulfate;Sulfur metabolism
Q9Y3D2	MSRB2	Methionine-R-sulfoxide reductase B2, mitochondrial	5	+	3.31505	0.000501333	0.626756	2.78774	2.90565	2.89593	3.51262	3.38623	2.83584	2.98242	2.90828	3.54696	3.52599	3.39664	actin cytoskeleton organization;actin filament organization;actin filament polymerization;actin filament-based process;actin polymerization or depolymerization;biological regulation;cellular component assembly;cellular component assembly at cellular level;cellular component organization;cellular component organization at cellular level;cellular component organization or biogenesis;cellular compon…	actin binding;binding;catalytic activity;cation binding;cytoskeletal protein binding;ion binding;metal ion binding;nucleic acid binding transcription factor activity;oxidoreductase activity;oxidoreductase activity, acting on a sulfur group of donors;oxidoreductase activity, acting on a sulfur group of donors, disulfide as acceptor;peptide-methionine (R)-S-oxide reductase activity;protein binding;…	cell part;cytoplasmic part;intracellular membrane-bounded organelle;intracellular organelle;intracellular part;membrane-bounded organelle;mitochondrion;organelle
P36402-5	TCF7	Isoform 2L of Transcription factor 7	10	+	3.31684	0.000504021	-0.752876	3.74243	3.54886	3.6041	3.57583	3.48998	2.46132	2.52783	2.63929	2.88808	2.94987	2.7988	alpha-beta T cell activation;alpha-beta T cell differentiation;anatomical structure development;anatomical structure morphogenesis;biological regulation;biosynthetic process;brain development;canonical Wnt receptor signaling pathway;canonical Wnt receptor signaling pathway involved in negative regulation of apoptosis;cell activation;cell differentiation;cell surface receptor linked signaling path…	beta-catenin binding;binding;chromatin binding;DNA binding;nucleic acid binding;nucleic acid binding transcription factor activity;protein binding;regulatory region DNA binding;regulatory region nucleic acid binding;sequence-specific DNA binding;sequence-specific DNA binding transcription factor activity;transcription regulatory region DNA binding	cell part;intracellular membrane-bounded organelle;intracellular organelle;intracellular organelle part;intracellular part;macromolecular complex;membrane-bounded organelle;nuclear part;nucleoplasm;nucleoplasm part;nucleus;organelle;organelle part;protein complex;transcription factor complex	Acute myeloid leukemia;Adherens junction;Arrhythmogenic right ventricular cardiomyopathy (ARVC);Basal cell carcinoma;Colorectal cancer;Endometrial cancer;Melanogenesis;Pathways in cancer;Prostate cancer;Thyroid cancer;Wnt signaling pathway
P51159	RAB27A	Ras-related protein Rab-27A	3	+	3.31905	0.000506739	-0.693949	3.40402	3.4313	3.51051	3.33252	3.26622	3.11295	3.20587	3.22908	2.86276	2.66203	2.73919	antigen processing and presentation;biological regulation;blood coagulation;cell activation;cell activation involved in immune response;cell differentiation;cellular developmental process;cellular localization;cellular macromolecule metabolic process;cellular metabolic process;cellular process;cellular protein metabolic process;cellular response to stimulus;coagulation;cytotoxic T cell degranulat…	binding;catalytic activity;GDP binding;GTP binding;GTPase activity;guanyl nucleotide binding;guanyl ribonucleotide binding;hydrolase activity;hydrolase activity, acting on acid anhydrides;hydrolase activity, acting on acid anhydrides, in phosphorus-containing anhydrides;nucleoside-triphosphatase activity;nucleotide binding;purine nucleotide binding;purine ribonucleoside triphosphate binding;purin…	apical plasma membrane;cell part;cell projection;cilium;cytoplasmic membrane-bounded vesicle;cytoplasmic part;cytoplasmic vesicle;cytoplasmic vesicle membrane;cytoplasmic vesicle part;dendrite;endosomal part;endosome;endosome membrane;exocytic vesicle;extracellular membrane-bounded organelle;extracellular organelle;extracellular region part;extracellular vesicular exosome;Golgi apparatus;intracel…
P13995	MTHFD2	Bifunctional methylenetetrahydrofolate dehydrogenase/cyclohydrolase, mitochondrial	6	+	3.32396	0.000508108	-0.856397	3.52495	3.45812	3.43423	3.30871	3.24809	3.21454	3.35545	3.21972	2.53039	2.77042	2.5473	aromatic compound biosynthetic process;biosynthetic process;cellular aromatic compound metabolic process;cellular biosynthetic process;cellular metabolic process;cellular nitrogen compound biosynthetic process;cellular nitrogen compound metabolic process;cellular process;coenzyme biosynthetic process;coenzyme metabolic process;cofactor biosynthetic process;cofactor metabolic process;folic acid-co…	anion binding;binding;catalytic activity;cation binding;cyclohydrolase activity;hydrolase activity;hydrolase activity, acting on carbon-nitrogen (but not peptide) bonds;hydrolase activity, acting on carbon-nitrogen (but not peptide) bonds, in cyclic amidines;ion binding;magnesium ion binding;metal ion binding;methenyltetrahydrofolate cyclohydrolase activity;methylenetetrahydrofolate dehydrogenase…	cell part;cytoplasmic part;extracellular region part;extracellular space;intracellular membrane-bounded organelle;intracellular organelle;intracellular part;membrane-bounded organelle;mitochondrion;organelle	One carbon pool by folate
O75521	ECI2	Enoyl-CoA delta isomerase 2, mitochondrial	14	+	3.32454	0.000509485	0.862228	2.71438	2.76337	2.79287	2.85045	3.05053	3.24308	3.18062	3.12252	3.54655	3.53331	3.77744	carboxylic acid catabolic process;carboxylic acid metabolic process;catabolic process;cellular catabolic process;cellular ketone metabolic process;cellular lipid catabolic process;cellular lipid metabolic process;cellular metabolic process;cellular process;fatty acid catabolic process;fatty acid metabolic process;lipid catabolic process;lipid metabolic process;metabolic process;monocarboxylic aci…	binding;carboxylic acid binding;catalytic activity;coenzyme binding;cofactor binding;dodecenoyl-CoA delta-isomerase activity;fatty acid binding;fatty-acyl-CoA binding;intramolecular oxidoreductase activity;intramolecular oxidoreductase activity, transposing C=C bonds;isomerase activity;lipid binding;monocarboxylic acid binding;protein binding;receptor binding	cell part;cytoplasmic part;intracellular membrane-bounded organelle;intracellular organelle;intracellular organelle lumen;intracellular organelle part;intracellular part;membrane;membrane-bounded organelle;membrane-enclosed lumen;microbody lumen;microbody part;mitochondrion;nuclear part;nucleoplasm;organelle;organelle lumen;organelle part;peroxisomal matrix;peroxisomal part	Fatty acid metabolism;Peroxisome
O75326	SEMA7A	Semaphorin-7A	5	+	3.32535	0.00051087	-0.871985	3.41077	3.43488	3.39255	3.52216	3.35255	3.29319	3.24869	3.25157	2.55103	2.67821	2.39301	anatomical structure development;axon extension;axon guidance;biological regulation;cell differentiation;cell growth;cell surface receptor linked signaling pathway;cellular developmental process;cellular process;cellular response to stimulus;chemotaxis;defense response;developmental cell growth;developmental growth;developmental growth involved in morphogenesis;developmental process;growth;immune…	receptor activity	anchored to membrane;cell part;external side of plasma membrane;intrinsic to membrane;membrane;membrane part;plasma membrane;plasma membrane part	Axon guidance
O95453	PARN	Poly(A)-specific ribonuclease PARN	21	+	3.79847	0.000511111	-0.739624	3.41465	3.30829	3.35013	3.33737	3.27022	3.39907	3.36263	3.35153	2.66495	2.65848	2.53077	catabolic process;cellular catabolic process;cellular macromolecule catabolic process;cellular macromolecule metabolic process;cellular metabolic process;cellular nitrogen compound metabolic process;cellular process;female gamete generation;gamete generation;gene expression;macromolecule catabolic process;macromolecule metabolic process;macromolecule modification;metabolic process;mRNA 3'-end pro…	3'-5' exonuclease activity;3'-5'-exoribonuclease activity;binding;catalytic activity;cation binding;enzyme binding;exonuclease activity;exonuclease activity, active with either ribo- or deoxyribonucleic acids and producing 5'-phosphomonoesters;exoribonuclease activity;exoribonuclease activity, producing 5'-phosphomonoesters;hydrolase activity;hydrolase activity, acting on ester bonds;ion binding;…	cell part;cytoplasm;cytoplasmic part;cytosol;intracellular membrane-bounded organelle;intracellular non-membrane-bounded organelle;intracellular organelle;intracellular organelle part;intracellular part;membrane-bounded organelle;non-membrane-bounded organelle;nuclear part;nucleolus;nucleus;organelle;organelle part	RNA degradation
P35914	HMGCL	Hydroxymethylglutaryl-CoA lyase, mitochondrial	7	+	3.80971	0.000516854	0.768509	2.81786	2.73074	2.90738	3.04524	3.03909	3.08026	3.17984	3.12945	3.5492	3.62283	3.58947	acyl-CoA metabolic process;amine catabolic process;amine metabolic process;anatomical structure development;biosynthetic process;branched chain family amino acid catabolic process;branched chain family amino acid metabolic process;carboxylic acid catabolic process;carboxylic acid metabolic process;catabolic process;cellular amine metabolic process;cellular amino acid catabolic process;cellular am…	binding;carbon-carbon lyase activity;carboxylic acid binding;catalytic activity;cation binding;coenzyme binding;cofactor binding;fatty acid binding;fatty-acyl-CoA binding;hydroxymethylglutaryl-CoA lyase activity;identical protein binding;ion binding;lipid binding;lyase activity;magnesium ion binding;manganese ion binding;metal ion binding;monocarboxylic acid binding;oxo-acid-lyase activity;protei…	cell part;cytoplasmic part;intracellular membrane-bounded organelle;intracellular organelle;intracellular organelle lumen;intracellular organelle part;intracellular part;membrane;membrane-bounded organelle;membrane-enclosed lumen;microbody;mitochondrial inner membrane;mitochondrial matrix;mitochondrial membrane;mitochondrial part;mitochondrion;organelle;organelle inner membrane;organelle lumen;or…	Butanoate metabolism;Geraniol degradation;Peroxisome;Synthesis and degradation of ketone bodies;Valine, leucine and isoleucine degradation
Q10472	GALNT1	Polypeptide N-acetylgalactosaminyltransferase 1	4	+	3.33523	0.000517906	-0.991342	3.32178	3.39772	3.40151	3.4126	3.24888	3.38851	3.58201	3.40443	2.37649	2.54211	2.22839	carbohydrate metabolic process;cellular carbohydrate metabolic process;cellular macromolecule metabolic process;cellular metabolic process;cellular process;cellular protein metabolic process;glycosylation;macromolecule glycosylation;macromolecule metabolic process;macromolecule modification;metabolic process;O-glycan processing;peptidyl-amino acid modification;peptidyl-serine modification;peptidy…	acetylgalactosaminyltransferase activity;binding;carbohydrate binding;catalytic activity;cation binding;ion binding;manganese ion binding;metal ion binding;polypeptide N-acetylgalactosaminyltransferase activity;transferase activity;transferase activity, transferring glycosyl groups;transferase activity, transferring hexosyl groups;transition metal ion binding;UDP-glycosyltransferase activity	cell part;cytoplasmic part;extracellular region;Golgi apparatus part;Golgi cisterna membrane;Golgi membrane;integral to membrane;intracellular organelle part;intracellular part;intrinsic to membrane;membrane;membrane part;organelle membrane;organelle part;perinuclear region of cytoplasm	Mucin type O-Glycan biosynthesis
Q9BXW9	FANCD2	Fanconi anemia group D2 protein	17	+	3.33924	0.000519337	-0.621713	3.56417	3.5364	3.4335	3.36277	3.26115	3.0258	2.92361	2.98291	2.95761	2.90287	2.80844	cell cycle process;cellular component organization;cellular component organization at cellular level;cellular component organization or biogenesis;cellular component organization or biogenesis at cellular level;cellular macromolecule metabolic process;cellular metabolic process;cellular nitrogen compound metabolic process;cellular process;cellular response to stimulus;cellular response to stress;…	binding;DNA polymerase binding;enzyme binding;protein binding	cell part;chromosome;condensed chromosome;cytoplasmic part;Golgi apparatus;intracellular membrane-bounded organelle;intracellular non-membrane-bounded organelle;intracellular organelle;intracellular organelle part;intracellular part;membrane-bounded organelle;non-membrane-bounded organelle;nuclear part;nucleoplasm;organelle;organelle part
Q9UJU2	LEF1	Lymphoid enhancer-binding factor 1	7	+	3.82064	0.000519774	-0.957389	3.81432	3.7972	3.63749	3.40533	3.28853	2.71652	2.50255	2.62824	2.81602	2.71638	2.84445	alpha-beta T cell activation;alpha-beta T cell activation involved in immune response;alpha-beta T cell differentiation;alpha-beta T cell differentiation involved in immune response;ameboidal cell migration;anatomical structure development;anatomical structure formation involved in morphogenesis;anatomical structure morphogenesis;anatomical structure regression;angiogenesis;anterior/posterior pat…	armadillo repeat domain binding;beta-catenin binding;binding;C2H2 zinc finger domain binding;caspase inhibitor activity;caspase regulator activity;chromatin binding;core promoter proximal region DNA binding;core promoter proximal region sequence-specific DNA binding;cysteine-type endopeptidase inhibitor activity;DNA bending activity;DNA binding;endopeptidase inhibitor activity;endopeptidase regul…	cell part;cytoplasm;intracellular membrane-bounded organelle;intracellular organelle;intracellular organelle part;intracellular part;macromolecular complex;membrane-bounded organelle;nuclear part;nucleoplasm;nucleoplasm part;nucleus;organelle;organelle part;protein complex;protein-DNA complex;transcription factor complex	Acute myeloid leukemia;Adherens junction;Arrhythmogenic right ventricular cardiomyopathy (ARVC);Basal cell carcinoma;Colorectal cancer;Endometrial cancer;Melanogenesis;Pathways in cancer;Prostate cancer;Thyroid cancer;Wnt signaling pathway
P01008	SERPINC1	Antithrombin-III	2	+	3.34641	0.000520776	-0.984574	3.2427	2.9405	3.16979	3.35475	3.33527	3.8417	3.83515	3.5563	2.11861	2.17061	2.11004	biological regulation;blood coagulation;coagulation;hemostasis;multicellular organismal process;negative regulation of biological process;negative regulation of catalytic activity;negative regulation of defense response;negative regulation of endopeptidase activity;negative regulation of hydrolase activity;negative regulation of inflammatory response;negative regulation of molecular function;nega…	binding;carbohydrate binding;endopeptidase inhibitor activity;endopeptidase regulator activity;enzyme binding;enzyme inhibitor activity;enzyme regulator activity;glycosaminoglycan binding;heparin binding;pattern binding;peptidase inhibitor activity;peptidase regulator activity;polysaccharide binding;protease binding;protein binding;serine-type endopeptidase inhibitor activity	blood microparticle;cell part;extracellular membrane-bounded organelle;extracellular organelle;extracellular region;extracellular region part;extracellular space;extracellular vesicular exosome;membrane;membrane-bounded organelle;membrane-bounded vesicle;organelle;plasma membrane;vesicle	Complement and coagulation cascades
Q6GMV3	PTRHD1	Putative peptidyl-tRNA hydrolase PTRHD1	2	+	3.34665	0.000522222	0.970384	2.74264	2.50619	2.54797	3.14554	3.09283	3.19319	3.16231	3.41045	3.67977	3.52507	3.50311		aminoacyl-tRNA hydrolase activity;carboxylic ester hydrolase activity;catalytic activity;hydrolase activity;hydrolase activity, acting on ester bonds	extracellular membrane-bounded organelle;extracellular organelle;extracellular region part;extracellular vesicular exosome;membrane-bounded organelle;membrane-bounded vesicle;organelle;vesicle
Q9UNS1	TIMELESS	Protein timeless homolog	12	+	3.82189	0.000522727	-0.739127	3.67944	3.53289	3.52346	3.45146	3.39663	2.84836	2.71751	2.88537	2.86086	2.80977	2.84778	anatomical structure development;anatomical structure morphogenesis;biological regulation;biosynthetic process;branching morphogenesis of a tube;cell cycle phase;cell cycle process;cell division;cellular biosynthetic process;cellular component organization;cellular component organization at cellular level;cellular component organization or biogenesis;cellular component organization or biogenesis …		cell part;chromatin;chromosomal part;cytoskeleton;intracellular membrane-bounded organelle;intracellular non-membrane-bounded organelle;intracellular organelle;intracellular organelle part;intracellular part;membrane-bounded organelle;microtubule cytoskeleton;non-membrane-bounded organelle;nuclear chromatin;nuclear chromosome part;nuclear part;nucleolus;nucleus;organelle;organelle part
P05166-2	PCCB	Isoform 2 of Propionyl-CoA carboxylase beta chain, mitochondrial	5	+	3.34945	0.00052514	0.652141	2.88547	2.856	2.97516	3.02927	3.03938	3.07817	3.1502	3.07562	3.63128	3.46235	3.57944	biotin metabolic process;carboxylic acid catabolic process;carboxylic acid metabolic process;catabolic process;cellular amide metabolic process;cellular catabolic process;cellular ketone metabolic process;cellular lipid catabolic process;cellular lipid metabolic process;cellular metabolic process;cellular nitrogen compound metabolic process;cellular process;cofactor metabolic process;fatty acid b…	adenyl nucleotide binding;adenyl ribonucleotide binding;ATP binding;binding;catalytic activity;CoA carboxylase activity;ligase activity;ligase activity, forming carbon-carbon bonds;nucleotide binding;propionyl-CoA carboxylase activity;purine nucleotide binding;purine ribonucleoside triphosphate binding;purine ribonucleotide binding;ribonucleotide binding	cell part;cytoplasmic part;cytosol;intracellular membrane-bounded organelle;intracellular organelle;intracellular organelle lumen;intracellular organelle part;intracellular part;membrane-bounded organelle;membrane-enclosed lumen;mitochondrial matrix;mitochondrial part;mitochondrion;organelle;organelle lumen;organelle part	Carbon fixation pathways in prokaryotes;Glyoxylate and dicarboxylate metabolism;Propanoate metabolism;Valine, leucine and isoleucine degradation
Q9UPN6	SCAF8	Protein SCAF8	12	+	3.35266	0.000526611	-0.762966	3.50618	3.3284	3.51099	3.36819	3.40303	3.15276	3.17623	3.17652	2.68346	2.75468	2.61853	cellular macromolecule metabolic process;cellular metabolic process;cellular nitrogen compound metabolic process;cellular process;macromolecule metabolic process;metabolic process;mRNA metabolic process;mRNA processing;nitrogen compound metabolic process;nucleic acid metabolic process;nucleobase-containing compound metabolic process;primary metabolic process;RNA metabolic process;RNA processing;R…	binding;enzyme binding;nucleic acid binding;nucleotide binding;protein binding;RNA binding;RNA polymerase binding;RNA polymerase core enzyme binding	cell part;intracellular organelle part;intracellular part;macromolecular complex;nuclear matrix;nuclear part;nucleoplasm;organelle part;ribonucleoprotein complex;spliceosomal complex
Q9UHL4	DPP7	Dipeptidyl peptidase 2	6	+	3.36222	0.00052809	0.695712	2.89595	2.79725	2.84146	3.07988	3.02189	3.09607	3.03898	3.33952	3.44932	3.64964	3.52284		catalytic activity;dipeptidyl-peptidase activity;exopeptidase activity;hydrolase activity;peptidase activity;peptidase activity, acting on L-amino acid peptides;serine hydrolase activity;serine-type peptidase activity	cell part;cytoplasmic membrane-bounded vesicle;cytoplasmic part;cytoplasmic vesicle;cytosol;extracellular membrane-bounded organelle;extracellular organelle;extracellular region part;extracellular vesicular exosome;Golgi apparatus;intracellular membrane-bounded organelle;intracellular organelle;intracellular part;lysosome;lytic vacuole;membrane-bounded organelle;membrane-bounded vesicle;organelle…
Q16401	PSMD5	26S proteasome non-ATPase regulatory subunit 5	15	+	3.82855	0.000528736	0.589723	2.91239	2.97825	2.93107	3.04458	3.03705	3.02992	3.15523	3.12833	3.51365	3.47603	3.6012	activation of immune response;activation of innate immune response;anaphase-promoting complex-dependent proteasomal ubiquitin-dependent protein catabolic process;antigen processing and presentation;antigen processing and presentation of exogenous antigen;antigen processing and presentation of exogenous peptide antigen;antigen processing and presentation of exogenous peptide antigen via MHC class …		cell part;cytoplasmic part;cytosol;intracellular organelle part;intracellular part;macromolecular complex;nuclear part;nucleoplasm;organelle part;proteasome accessory complex;proteasome complex;protein complex
P15923	TCF3	Transcription factor E2-alpha	4	+	3.36474	0.000529577	-1.05134	3.92414	3.77077	3.76498	3.21969	3.23115	2.70212	2.52956	2.60334	2.87962	2.82064	2.60562	anatomical structure development;B cell activation;B cell differentiation;B cell lineage commitment;biological regulation;biosynthetic process;cell activation;cell development;cell differentiation;cell fate commitment;cellular biosynthetic process;cellular component organization;cellular component organization at cellular level;cellular component organization or biogenesis;cellular component orga…	bHLH transcription factor binding;binding;chromatin binding;core promoter proximal region DNA binding;core promoter proximal region sequence-specific DNA binding;DNA binding;E-box binding;enhancer binding;enzyme binding;identical protein binding;kinase binding;mitogen-activated protein kinase kinase kinase binding;nucleic acid binding;nucleic acid binding transcription factor activity;protein bin…	cell part;chromatin;chromosomal part;cytoplasm;intracellular membrane-bounded organelle;intracellular organelle;intracellular organelle part;intracellular part;macromolecular complex;membrane-bounded organelle;nuclear chromatin;nuclear chromosome part;nuclear nucleosome;nuclear part;nucleoplasm;nucleoplasm part;nucleosome;nucleus;organelle;organelle part;protein complex;protein-DNA complex;transc…
Q9HBU6	ETNK1	Ethanolamine kinase 1	4	+	3.83823	0.000531792	-0.630127	3.37292	3.42662	3.50067	3.23475	3.13676	3.19127	3.26352	3.27432	2.81565	2.83863	2.75554	alcohol metabolic process;amine biosynthetic process;amine metabolic process;biosynthetic process;cellular amine metabolic process;cellular biogenic amine biosynthetic process;cellular biogenic amine metabolic process;cellular biosynthetic process;cellular lipid metabolic process;cellular metabolic process;cellular nitrogen compound biosynthetic process;cellular nitrogen compound metabolic proces…	adenyl nucleotide binding;adenyl ribonucleotide binding;ATP binding;binding;catalytic activity;ethanolamine kinase activity;kinase activity;nucleotide binding;phosphotransferase activity, alcohol group as acceptor;purine nucleotide binding;purine ribonucleoside triphosphate binding;purine ribonucleotide binding;ribonucleotide binding;transferase activity;transferase activity, transferring phospho…	cell part;cytoplasm;cytoplasmic part;cytosol;intracellular organelle part;intracellular part;membrane;nuclear part;nucleoplasm;organelle part;plasma membrane	Glycerophospholipid metabolism
O00182	LGALS9	Galectin-9	10	+	3.36943	0.000532578	0.818545	2.89979	2.95767	2.86976	2.88589	2.88866	2.96298	2.86134	2.95521	3.6413	3.67146	3.87009	biological regulation;cellular process;cellular response to stimulus;positive regulation of biological process;positive regulation of cell communication;positive regulation of cellular process;positive regulation of I-kappaB kinase/NF-kappaB cascade;positive regulation of intracellular protein kinase cascade;positive regulation of response to stimulus;positive regulation of signal transduction;po…	binding;carbohydrate binding;galactose binding;molecular transducer activity;monosaccharide binding;signal transducer activity;sugar binding	cell part;cytoplasm;extracellular membrane-bounded organelle;extracellular organelle;extracellular region part;extracellular vesicular exosome;intracellular part;membrane-bounded organelle;membrane-bounded vesicle;organelle;vesicle
Q9NPD8	UBE2T	Ubiquitin-conjugating enzyme E2 T	5	+	3.85014	0.000538012	-1.53487	3.82805	3.78195	3.71915	2.97742	2.94922	3.26381	3.35593	3.19725	2.32915	2.35925	2.03613	cellular macromolecule metabolic process;cellular metabolic process;cellular nitrogen compound metabolic process;cellular process;cellular protein metabolic process;cellular response to stimulus;cellular response to stress;DNA metabolic process;DNA repair;macromolecule metabolic process;macromolecule modification;metabolic process;nitrogen compound metabolic process;nucleic acid metabolic process…	acid-amino acid ligase activity;adenyl nucleotide binding;adenyl ribonucleotide binding;ATP binding;binding;catalytic activity;chromatin binding;enzyme binding;ligase activity;ligase activity, forming carbon-nitrogen bonds;nucleotide binding;protein binding;purine nucleotide binding;purine ribonucleoside triphosphate binding;purine ribonucleotide binding;ribonucleotide binding;small conjugating p…	cell part;cytoplasm;intracellular membrane-bounded organelle;intracellular organelle;intracellular organelle part;intracellular part;membrane-bounded organelle;nuclear part;nucleoplasm;nucleus;organelle;organelle part
P02042	HBD	Hemoglobin subunit delta	4	+	3.37285	0.000538682	-0.758548	2.86705	2.94601	2.83254	3.45595	3.35694	3.79201	3.9246	3.86029	2.0624	2.0602	2.24736	biological regulation;blood coagulation;coagulation;hemostasis;multicellular organismal process;regulation of biological quality;regulation of body fluid levels	binding;cation binding;heme binding;ion binding;iron ion binding;metal ion binding;oxygen binding;oxygen transporter activity;substrate-specific transporter activity;tetrapyrrole binding;transition metal ion binding;transporter activity	blood microparticle;cell part;cytoplasmic part;cytosol;cytosolic part;extracellular region part;hemoglobin complex;intracellular part;macromolecular complex;protein complex	African trypanosomiasis;Malaria
Q99708-2	RBBP8	Isoform 2 of DNA endonuclease RBBP8	4	+	3.3846	0.000543353	-0.861089	3.39967	3.55976	3.5581	3.21214	3.20484	3.30321	3.28422	3.167	2.67085	2.7317	2.5317	biological regulation;blastocyst hatching;catabolic process;cell cycle;cell cycle checkpoint;cell cycle phase;cell cycle process;cell division;cellular catabolic process;cellular component organization;cellular component organization at cellular level;cellular component organization or biogenesis;cellular component organization or biogenesis at cellular level;cellular macromolecule catabolic proc…	binding;catalytic activity;damaged DNA binding;deoxyribonuclease activity;DNA binding;endodeoxyribonuclease activity;endonuclease activity;hydrolase activity;hydrolase activity, acting on ester bonds;nuclease activity;nucleic acid binding;protein binding;protein binding transcription factor activity;repressing transcription factor binding;RNA polymerase II repressing transcription factor binding;…	cell part;intracellular membrane-bounded organelle;intracellular non-membrane-bounded organelle;intracellular organelle;intracellular organelle part;intracellular part;macromolecular complex;membrane-bounded organelle;non-membrane-bounded organelle;nuclear part;nucleolus;nucleoplasm;nucleoplasm part;nucleus;organelle;organelle part;protein complex;transcriptional repressor complex
Q9NS87	KIF15	Kinesin-like protein KIF15	44	+	3.85737	0.000544379	-0.824814	3.57414	3.42414	3.50481	3.39683	3.39467	3.11998	3.13303	3.05292	2.73701	2.60618	2.68546	antigen processing and presentation;antigen processing and presentation of exogenous antigen;antigen processing and presentation of exogenous peptide antigen;antigen processing and presentation of exogenous peptide antigen via MHC class II;antigen processing and presentation of peptide antigen;antigen processing and presentation of peptide antigen via MHC class II;antigen processing and presentat…	adenyl nucleotide binding;adenyl ribonucleotide binding;ATP binding;ATPase activity;binding;catalytic activity;DNA binding;hydrolase activity;hydrolase activity, acting on acid anhydrides;hydrolase activity, acting on acid anhydrides, in phosphorus-containing anhydrides;microtubule motor activity;motor activity;nucleic acid binding;nucleoside-triphosphatase activity;nucleotide binding;purine nucl…	cell part;centrosome;cytoplasmic part;cytoskeletal part;cytosol;intracellular non-membrane-bounded organelle;intracellular organelle;intracellular organelle part;intracellular part;kinesin complex;macromolecular complex;membrane;microtubule;microtubule associated complex;microtubule organizing center;non-membrane-bounded organelle;organelle;organelle part;plus-end kinesin complex;protein complex;…
P43246	MSH2	DNA mismatch repair protein Msh2	19	+	3.38902	0.000544928	-0.889738	3.69127	3.5661	3.53137	3.15017	3.15325	3.15269	3.11685	3.12286	2.761	2.78339	2.57513	adaptive immune response;adaptive immune response based on somatic recombination of immune receptors built from immunoglobulin superfamily domains;anatomical structure development;B cell activation;B cell activation involved in immune response;B cell differentiation;B cell mediated immunity;biological regulation;cell activation;cell activation involved in immune response;cell cycle arrest;cell cy…	adenyl nucleotide binding;adenyl ribonucleotide binding;ATP binding;ATPase activity;ATPase activity, coupled;binding;catalytic activity;centromeric DNA binding;damaged DNA binding;DNA binding;DNA insertion or deletion binding;DNA secondary structure binding;DNA-dependent ATPase activity;double-strand/single-strand DNA junction binding;double-stranded DNA binding;enzyme binding;guanine/thymine mis…	cell part;chromosome;intracellular non-membrane-bounded organelle;intracellular organelle;intracellular organelle part;intracellular part;macromolecular complex;membrane;mismatch repair complex;MutSalpha complex;MutSbeta complex;non-membrane-bounded organelle;nuclear chromosome;nuclear part;nucleoplasm;organelle;organelle part;protein complex	Colorectal cancer;Mismatch repair;Pathways in cancer
P35475	IDUA	Alpha-L-iduronidase	2	+	3.85933	0.000547619	1.003	2.51679	2.50196	2.68274	3.40653	3.41848	2.98383	3.03444	3.19095	3.5508	3.51376	3.64594	amine metabolic process;aminoglycan catabolic process;aminoglycan metabolic process;anatomical structure morphogenesis;appendage morphogenesis;biological regulation;carbohydrate catabolic process;carbohydrate metabolic process;catabolic process;cell morphogenesis;cellular carbohydrate metabolic process;cellular catabolic process;cellular component morphogenesis;cellular component organization;cel…	catalytic activity;hydrolase activity;hydrolase activity, acting on glycosyl bonds;hydrolase activity, hydrolyzing O-glycosyl compounds;L-iduronidase activity	cell part;coated vesicle;cytoplasmic membrane-bounded vesicle;cytoplasmic part;cytoplasmic vesicle;extracellular membrane-bounded organelle;extracellular organelle;extracellular region part;extracellular vesicular exosome;intracellular membrane-bounded organelle;intracellular organelle;intracellular organelle lumen;intracellular organelle part;intracellular part;lysosomal lumen;membrane-bounded o…	Glycosaminoglycan degradation;Lysosome
O95359	TACC2	Transforming acidic coiled-coil-containing protein 2	2	+	3.39495	0.000548105	-0.59155	3.53204	3.44698	3.41894	3.52652	3.43126	2.95342	3.07269	2.66506	2.95215	2.80653	2.86463	anatomical structure development;astral microtubule organization;biological regulation;cell differentiation;cell proliferation;cellular component organization;cellular component organization at cellular level;cellular component organization or biogenesis;cellular component organization or biogenesis at cellular level;cellular developmental process;cellular localization;cellular process;cerebral c…	binding;hormone receptor binding;nuclear hormone receptor binding;protein binding;receptor binding	cell part;cytoplasm;cytoplasmic part;cytoskeletal part;cytoskeleton;intracellular membrane-bounded organelle;intracellular non-membrane-bounded organelle;intracellular organelle;intracellular organelle part;intracellular part;membrane-bounded organelle;microtubule cytoskeleton;microtubule organizing center;non-membrane-bounded organelle;nuclear part;nucleolus;nucleoplasm;nucleus;organelle;organel…
P09326	CD48	CD48 antigen	3	+	3.39582	0.000549708	-1.10825	3.31765	3.57121	3.57895	3.7598	3.70257	2.88472	3.11261	2.98974	2.48891	2.33994	2.3142	biological regulation;blood coagulation;cell migration;cell motility;cellular component movement;cellular process;coagulation;defense response;hemostasis;immune system process;leukocyte migration;locomotion;multicellular organismal process;regulation of biological quality;regulation of body fluid levels;response to stimulus;response to stress	receptor activity	anchored to membrane;cell part;extracellular membrane-bounded organelle;extracellular organelle;extracellular region part;extracellular vesicular exosome;integral to membrane;integral to plasma membrane;intrinsic to membrane;intrinsic to plasma membrane;membrane;membrane part;membrane raft;membrane-bounded organelle;membrane-bounded vesicle;organelle;plasma membrane;plasma membrane part;vesicle	Natural killer cell mediated cytotoxicity
Q2NKX8	ERCC6L	DNA excision repair protein ERCC-6-like	16	+	3.8653	0.000550898	-0.732384	3.4836	3.49427	3.51669	3.37018	3.38466	3.04297	3.06071	3.0533	2.6977	2.86335	2.73637	biological regulation;cell cycle;cell cycle phase;cell cycle process;cell division;cellular component organization;cellular component organization at cellular level;cellular component organization or biogenesis;cellular component organization or biogenesis at cellular level;cellular process;cellular response to stimulus;intracellular signal transduction;mitosis;mitotic cell cycle;nuclear division…	adenyl nucleotide binding;adenyl ribonucleotide binding;ATP binding;binding;catalytic activity;DNA binding;helicase activity;hydrolase activity;hydrolase activity, acting on acid anhydrides;hydrolase activity, acting on acid anhydrides, in phosphorus-containing anhydrides;nucleic acid binding;nucleoside-triphosphatase activity;nucleotide binding;purine nucleotide binding;purine ribonucleoside tri…	cell part;centrosome;chromosomal part;condensed chromosome kinetochore;cytoplasm;cytoplasmic part;cytoskeletal part;cytosol;intracellular non-membrane-bounded organelle;intracellular organelle;intracellular organelle part;intracellular part;kinetochore;macromolecular complex;membrane;microtubule organizing center;non-membrane-bounded organelle;nuclear part;nucleoplasm;organelle;organelle part;pla…
P02788	LTF	Lactotransferrin	2	+	3.86712	0.000554217	-2.37668	3.32883	3.84174	3.58604	3.32006	3.68246	3.83038	3.39428	3.1838	1.3554	1.14193	1.12923	anatomical structure homeostasis;anatomical structure morphogenesis;antibacterial humoral response;antifungal humoral response;antimicrobial humoral response;biological regulation;biosynthetic process;bone morphogenesis;cation homeostasis;cellular biosynthetic process;cellular cation homeostasis;cellular chemical homeostasis;cellular component organization;cellular component organization at cellu…	binding;carbohydrate binding;catalytic activity;cation binding;DNA binding;endopeptidase activity;enzyme activator activity;enzyme regulator activity;glycosaminoglycan binding;heparin binding;hydrolase activity;ion binding;iron ion binding;kinase activator activity;kinase regulator activity;metal ion binding;nucleic acid binding;pattern binding;peptidase activity;peptidase activity, acting on L-a…	cell part;cytoplasm;cytoplasmic membrane-bounded vesicle;cytoplasmic membrane-bounded vesicle lumen;cytoplasmic part;cytoplasmic vesicle;cytoplasmic vesicle part;endocytic vesicle lumen;extracellular membrane-bounded organelle;extracellular organelle;extracellular region;extracellular region part;extracellular space;extracellular vesicular exosome;intracellular membrane-bounded organelle;intracel…
P25685	DNAJB1	DnaJ homolog subfamily B member 1	24	+	3.41003	0.000556213	0.660638	2.81369	2.9497	2.85538	2.88234	2.90489	3.21769	3.27228	3.23342	3.49107	3.48681	3.6228	biological regulation;cellular macromolecule metabolic process;cellular metabolic process;cellular process;cellular protein metabolic process;cellular response to heat;cellular response to stimulus;cellular response to stress;chaperone cofactor-dependent protein refolding;chaperone mediated protein folding requiring cofactor;chaperone-mediated protein folding;'de novo' posttranslational protein f…	ATPase activator activity;ATPase binding;ATPase regulator activity;binding;chaperone binding;enzyme activator activity;enzyme binding;enzyme regulator activity;heat shock protein binding;Hsp70 protein binding;nucleoside-triphosphatase regulator activity;protein binding;unfolded protein binding	cell part;cytoplasmic part;cytosol;extracellular membrane-bounded organelle;extracellular organelle;extracellular region part;extracellular vesicular exosome;intracellular membrane-bounded organelle;intracellular non-membrane-bounded organelle;intracellular organelle;intracellular organelle part;intracellular part;membrane-bounded organelle;membrane-bounded vesicle;non-membrane-bounded organelle;…	Protein processing in endoplasmic reticulum
P11171	EPB41	Protein 4.1	20	+	3.86931	0.000557576	-0.667561	3.50245	3.37743	3.41425	3.42706	3.45183	3.07049	3.10149	3.09577	2.80964	2.76818	2.71363	actin cytoskeleton organization;actin filament-based process;biological regulation;blood circulation;cellular component organization;cellular component organization at cellular level;cellular component organization or biogenesis;cellular component organization or biogenesis at cellular level;cellular process;circulatory system process;cortical actin cytoskeleton organization;cortical cytoskeleton…	1-phosphatidylinositol binding;binding;cytoskeletal protein binding;lipid binding;phosphatidylinositol binding;phospholipid binding;protein binding;spectrin binding;structural constituent of cytoskeleton;structural molecule activity	cell cortex part;cell part;cortical cytoskeleton;cytoplasmic part;cytoskeletal part;cytoskeleton;extrinsic to membrane;Golgi apparatus;intracellular membrane-bounded organelle;intracellular non-membrane-bounded organelle;intracellular organelle;intracellular organelle part;intracellular part;macromolecular complex;membrane;membrane part;membrane-bounded organelle;non-membrane-bounded organelle;nu…	Tight junction
Q9UNK0	STX8	Syntaxin-8	3	+	3.42113	0.000562874	-0.633007	3.42791	3.36725	3.53285	3.47172	3.33132	3.06906	3.15992	2.96567	2.83994	2.7486	2.84046	cellular component organization;cellular component organization at cellular level;cellular component organization or biogenesis;cellular component organization or biogenesis at cellular level;cellular membrane fusion;cellular membrane organization;cellular process;early endosome to late endosome transport;endosome to lysosome transport;endosome transport;establishment of localization;establishmen…	binding;channel inhibitor activity;channel regulator activity;chloride channel inhibitor activity;chloride channel regulator activity;ion channel inhibitor activity;protein binding;SNAP receptor activity;SNARE binding;syntaxin binding	cell part;cytoplasmic part;early endosome;endoplasmic reticulum;endosomal part;endosome;endosome membrane;Golgi apparatus part;integral to membrane;integral to plasma membrane;intracellular membrane-bounded organelle;intracellular organelle;intracellular organelle part;intracellular part;intrinsic to membrane;intrinsic to plasma membrane;late endosome;late endosome membrane;lysosomal membrane;mac…	SNARE interactions in vesicular transport
Q9NRZ9	HELLS	Lymphoid-specific helicase	24	+	3.87737	0.000567901	-1.13622	3.64159	3.5756	3.66732	3.39413	3.35512	3.07239	3.07911	3.06424	2.52685	2.59837	2.35061	biological regulation;biosynthetic process;cell activation;cell cycle phase;cell cycle process;cell division;cell proliferation;cellular biosynthetic process;cellular component assembly;cellular component assembly at cellular level;cellular component organization;cellular component organization at cellular level;cellular component organization or biogenesis;cellular component organization or biog…	adenyl nucleotide binding;adenyl ribonucleotide binding;ATP binding;binding;catalytic activity;DNA binding;helicase activity;hydrolase activity;hydrolase activity, acting on acid anhydrides;hydrolase activity, acting on acid anhydrides, in phosphorus-containing anhydrides;nucleic acid binding;nucleoside-triphosphatase activity;nucleotide binding;purine nucleotide binding;purine ribonucleoside tri…	cell part;centromeric heterochromatin;chromatin;chromosomal part;chromosome, centromeric region;heterochromatin;intracellular membrane-bounded organelle;intracellular organelle;intracellular organelle part;intracellular part;membrane-bounded organelle;nucleus;organelle;organelle part
Q5JSZ5	PRRC2B	Protein PRRC2B	5	+	3.42603	0.000567976	-0.770793	3.6244	3.53552	3.45778	3.01868	3.08284	3.1256	3.27849	3.26461	2.84975	2.7784	2.67718
O43683	BUB1	Mitotic checkpoint serine/threonine-protein kinase BUB1	4	+	3.43387	0.000573171	-0.803671	3.43531	3.37175	3.41893	2.86256	3.03968	3.51196	3.49075	3.54794	2.59257	2.73112	2.49128	apoptosis;biological regulation;cell cycle;cell cycle checkpoint;cell cycle phase;cell cycle process;cell death;cell division;cell proliferation;cellular component organization;cellular component organization at cellular level;cellular component organization or biogenesis;cellular component organization or biogenesis at cellular level;cellular process;cellular response to stimulus;chromosome segr…	adenyl nucleotide binding;adenyl ribonucleotide binding;ATP binding;binding;catalytic activity;kinase activity;nucleotide binding;phosphotransferase activity, alcohol group as acceptor;protein kinase activity;protein serine/threonine kinase activity;purine nucleotide binding;purine ribonucleoside triphosphate binding;purine ribonucleotide binding;ribonucleotide binding;transferase activity;transf…	cell part;chromosomal part;condensed chromosome kinetochore;condensed chromosome outer kinetochore;condensed nuclear chromosome outer kinetochore;cytoplasm;cytoplasmic part;cytosol;intracellular non-membrane-bounded organelle;intracellular organelle;intracellular organelle part;intracellular part;kinetochore;macromolecular complex;membrane;non-membrane-bounded organelle;nuclear chromosome part;nu…	Cell cycle;Cell cycle - yeast;Meiosis - yeast;Oocyte meiosis;Progesterone-mediated oocyte maturation
Q01459	CTBS	Di-N-acetylchitobiase	2	+	3.43391	0.000574924	0.841671	2.75954	2.72707	2.59644	2.91975	3.05566	3.2146	3.23477	3.47608	3.43856	3.63491	3.53458	amine metabolic process;aminoglycan catabolic process;aminoglycan metabolic process;carbohydrate catabolic process;carbohydrate metabolic process;catabolic process;chitin catabolic process;chitin metabolic process;macromolecule catabolic process;macromolecule metabolic process;metabolic process;nitrogen compound metabolic process;oligosaccharide catabolic process;oligosaccharide metabolic process…	binding;carbohydrate binding;catalytic activity;chitin binding;chitinase activity;hydrolase activity;hydrolase activity, acting on glycosyl bonds;hydrolase activity, hydrolyzing O-glycosyl compounds;pattern binding;polysaccharide binding	cell part;cytoplasmic part;extracellular membrane-bounded organelle;extracellular organelle;extracellular region part;extracellular space;extracellular vesicular exosome;intracellular membrane-bounded organelle;intracellular organelle;intracellular part;lysosome;lytic vacuole;membrane-bounded organelle;membrane-bounded vesicle;organelle;vacuole;vesicle
P98179	RBM3	Putative RNA-binding protein 3	3	+	3.88282	0.000578616	-1.78006	3.62544	3.94949	3.76623	3.64049	3.68753	2.76964	2.89004	2.80238	1.91654	1.92625	2.15818	biological regulation;biosynthetic process;cellular biosynthetic process;cellular macromolecule biosynthetic process;cellular macromolecule metabolic process;cellular metabolic process;cellular nitrogen compound metabolic process;cellular process;cellular protein metabolic process;cellular response to chemical stimulus;cellular response to dsRNA;cellular response to organic substance;cellular res…	binding;nucleic acid binding;nucleotide binding;ribonucleoprotein binding;ribosomal large subunit binding;RNA binding	cell part;cell projection;cytoplasm;dendrite;intracellular membrane-bounded organelle;intracellular organelle;intracellular part;membrane-bounded organelle;neuron projection;nucleus;organelle
Q0VD83-4	APOBR	Isoform 4 of Apolipoprotein B receptor	5	+	3.44261	0.00058567	-1.18258	3.53317	3.47895	3.5042	3.74499	3.66235	3.0458	3.04145	3.0492	2.15186	2.51196	2.30476	acylglycerol metabolic process;alcohol metabolic process;cellular lipid metabolic process;cellular metabolic process;cellular process;cholesterol metabolic process;establishment of localization;glycerol ether metabolic process;glycerolipid metabolic process;lipid metabolic process;lipid transport;metabolic process;neutral lipid metabolic process;organic ether metabolic process;organic substance t…	binding;cargo receptor activity;lipoprotein particle binding;lipoprotein particle receptor activity;protein-lipid complex binding;receptor activity;very-low-density lipoprotein particle binding;very-low-density lipoprotein particle receptor activity	cell part;chylomicron;extracellular region part;low-density lipoprotein particle;macromolecular complex;membrane;plasma lipoprotein particle;plasma membrane;protein-lipid complex;triglyceride-rich lipoprotein particle;very-low-density lipoprotein particle
Q9NZM5	GLTSCR2	Glioma tumor suppressor candidate region gene 2 protein	2	+	3.44864	0.0005875	-0.953104	3.69169	3.59093	3.68804	3.31432	3.44578	2.83455	2.83651	2.89086	2.85332	2.66781	2.59022			cell part;intracellular;intracellular membrane-bounded organelle;intracellular non-membrane-bounded organelle;intracellular organelle;intracellular organelle part;intracellular part;membrane-bounded organelle;non-membrane-bounded organelle;nuclear part;nucleolus;organelle;organelle part
P28749	RBL1	Retinoblastoma-like protein 1	3	+	3.88682	0.000589744	-0.74327	3.47428	3.38523	3.53723	3.11687	3.30124	3.17691	3.37018	3.18706	2.67532	2.72736	2.76425	biological regulation;biosynthetic process;cell cycle;cell surface receptor linked signaling pathway;cellular biosynthetic process;cellular component organization;cellular component organization at cellular level;cellular component organization or biogenesis;cellular component organization or biogenesis at cellular level;cellular macromolecule biosynthetic process;cellular macromolecule metabolic…	binding;protein binding;transcription factor binding	cell part;intracellular membrane-bounded organelle;intracellular organelle;intracellular organelle part;intracellular part;macromolecular complex;membrane-bounded organelle;nuclear part;nucleoplasm;nucleoplasm part;nucleus;organelle;organelle part;protein complex;transcription factor complex	Cell cycle;TGF-beta signaling pathway
Q02252	ALDH6A1	Methylmalonate-semialdehyde dehydrogenase [acylating], mitochondrial	15	+	3.89053	0.000597403	0.613549	2.92166	2.96823	3.0591	3.2061	3.25399	2.8299	2.82921	2.80409	3.59145	3.57895	3.61925	amine catabolic process;amine metabolic process;branched chain family amino acid catabolic process;branched chain family amino acid metabolic process;brown fat cell differentiation;carboxylic acid catabolic process;carboxylic acid metabolic process;catabolic process;cell differentiation;cellular amine metabolic process;cellular amino acid catabolic process;cellular amino acid metabolic process;ce…	aldehyde dehydrogenase (NAD) activity;binding;carboxylic acid binding;catalytic activity;coenzyme binding;cofactor binding;fatty acid binding;fatty-acyl-CoA binding;lipid binding;malonate-semialdehyde dehydrogenase (acetylating) activity;methylmalonate-semialdehyde dehydrogenase (acylating) activity;monocarboxylic acid binding;oxidoreductase activity;oxidoreductase activity, acting on the aldehyd…	cell part;cytoplasmic part;extracellular membrane-bounded organelle;extracellular organelle;extracellular region part;extracellular vesicular exosome;intracellular membrane-bounded organelle;intracellular organelle;intracellular organelle lumen;intracellular organelle part;intracellular part;membrane-bounded organelle;membrane-bounded vesicle;membrane-enclosed lumen;mitochondrial matrix;mitochond…	Inositol phosphate metabolism;Propanoate metabolism;Valine, leucine and isoleucine degradation
Q96B01	RAD51AP1	RAD51-associated protein 1	2	+	3.89862	0.000601307	-1.09205	3.53361	3.64763	3.65748	3.39241	3.37103	3.04023	3.15172	3.01032	2.52676	2.62701	2.40882	biological regulation;cellular macromolecule metabolic process;cellular metabolic process;cellular nitrogen compound metabolic process;cellular process;cellular response to abiotic stimulus;cellular response to ionizing radiation;cellular response to radiation;cellular response to stimulus;cellular response to stress;DNA metabolic process;DNA recombination;DNA repair;double-strand break repair;do…	binding;DNA binding;double-stranded DNA binding;nucleic acid binding;RNA binding;single-stranded DNA binding;structure-specific DNA binding	cell part;intracellular membrane-bounded organelle;intracellular organelle;intracellular part;membrane-bounded organelle;nucleus;organelle
P49753	ACOT2	Acyl-coenzyme A thioesterase 2, mitochondrial	16	+	3.90347	0.000613333	0.729947	2.89616	2.85203	2.81599	3.03061	2.95598	3.18972	3.08926	3.12122	3.58655	3.50764	3.65983	acyl-CoA metabolic process;carboxylic acid metabolic process;cellular ketone metabolic process;cellular lipid metabolic process;cellular metabolic process;cellular process;coenzyme metabolic process;cofactor metabolic process;fatty acid metabolic process;lipid metabolic process;long-chain fatty acid metabolic process;metabolic process;monocarboxylic acid metabolic process;organic acid metabolic p…	acyl-CoA hydrolase activity;acyl-CoA thioesterase activity;binding;carboxylic ester hydrolase activity;catalytic activity;CoA hydrolase activity;hydrolase activity;hydrolase activity, acting on ester bonds;palmitoyl-CoA hydrolase activity;protein binding;receptor binding;thiolester hydrolase activity	cell part;cytoplasmic part;extracellular membrane-bounded organelle;extracellular organelle;extracellular region part;extracellular vesicular exosome;intracellular membrane-bounded organelle;intracellular organelle;intracellular part;membrane-bounded organelle;membrane-bounded vesicle;mitochondrion;organelle;vesicle	Biosynthesis of unsaturated fatty acids
P49918	CDKN1C	Cyclin-dependent kinase inhibitor 1C	3	+	3.92443	0.00062585	1.01387	2.71521	2.78925	2.69716	3.41399	3.37577	2.60064	2.62684	2.67314	3.68885	3.87183	3.68254	adrenal gland development;aging;anatomical structure development;anatomical structure morphogenesis;biological regulation;camera-type eye development;cell cycle arrest;cell cycle process;cell differentiation;cell maturation;cellular developmental process;cellular metabolic process;cellular nitrogen compound metabolic process;cellular process;developmental maturation;developmental process;developm…	cyclin-dependent protein kinase inhibitor activity;cyclin-dependent protein kinase regulator activity;enzyme inhibitor activity;enzyme regulator activity;kinase inhibitor activity;kinase regulator activity;protein kinase inhibitor activity;protein kinase regulator activity;protein serine/threonine kinase inhibitor activity	cell part;cytoplasm;intracellular membrane-bounded organelle;intracellular organelle;intracellular part;membrane-bounded organelle;nucleus;organelle	Cell cycle
Q96G74	OTUD5	OTU domain-containing protein 5	5	+	3.9406	0.000634483	-0.878411	3.65263	3.64732	3.49549	3.44902	3.3828	2.95023	2.8518	2.9148	2.67518	2.71433	2.77071	biological regulation;cellular macromolecule metabolic process;cellular metabolic process;cellular process;cellular protein metabolic process;defense response;immune response;immune system process;innate immune response;macromolecule metabolic process;macromolecule modification;metabolic process;negative regulation of biological process;negative regulation of cytokine production;negative regulati…	catalytic activity;cysteine-type peptidase activity;hydrolase activity;peptidase activity;peptidase activity, acting on L-amino acid peptides;small conjugating protein-specific protease activity;ubiquitin-specific protease activity	cell part;cytoplasmic part;cytosol;intracellular part	RIG-I-like receptor signaling pathway
P01023	A2M	Alpha-2-macroglobulin	3	+	3.94235	0.000643357	-2.09267	3.29574	3.15649	3.31194	3.3967	3.74895	4.01363	3.64074	3.58033	1.08932	1.41496	0.981878	biological regulation;blood coagulation;blood coagulation, intrinsic pathway;cell activation;cell differentiation;cellular component disassembly;cellular component disassembly at cellular level;cellular component organization;cellular component organization at cellular level;cellular component organization or biogenesis;cellular component organization or biogenesis at cellular level;cellular deve…	binding;calcium-dependent protein binding;chemokine binding;C-X-C chemokine binding;cytokine binding;endopeptidase inhibitor activity;endopeptidase regulator activity;enzyme binding;enzyme inhibitor activity;enzyme regulator activity;growth factor binding;interleukin-1 binding;interleukin-8 binding;peptidase inhibitor activity;peptidase regulator activity;protease binding;protein binding;receptor…	blood microparticle;cell part;cytoplasmic membrane-bounded vesicle lumen;cytoplasmic part;cytoplasmic vesicle part;cytosol;extracellular membrane-bounded organelle;extracellular organelle;extracellular region;extracellular region part;extracellular vesicular exosome;intracellular organelle part;intracellular part;membrane-bounded organelle;membrane-bounded vesicle;membrane-enclosed lumen;organell…	Complement and coagulation cascades
A4D1E9	GTPBP10	GTP-binding protein 10	6	+	3.94361	0.000647887	-0.704388	3.61223	3.49147	3.55667	3.33883	3.33777	2.92268	2.84395	3.02508	2.78743	2.88862	2.87116	cellular component biogenesis;cellular component biogenesis at cellular level;cellular component organization or biogenesis;cellular component organization or biogenesis at cellular level;cellular process;ribonucleoprotein complex biogenesis;ribosome biogenesis	binding;catalytic activity;cation binding;GTP binding;GTPase activity;guanyl nucleotide binding;guanyl ribonucleotide binding;hydrolase activity;hydrolase activity, acting on acid anhydrides;hydrolase activity, acting on acid anhydrides, in phosphorus-containing anhydrides;ion binding;magnesium ion binding;metal ion binding;nucleoside-triphosphatase activity;nucleotide binding;purine nucleotide b…	cell part;chromosome;cytoplasmic part;intracellular membrane-bounded organelle;intracellular non-membrane-bounded organelle;intracellular organelle;intracellular organelle part;intracellular part;membrane-bounded organelle;mitochondrion;non-membrane-bounded organelle;nuclear part;nucleolus;organelle;organelle part
Q13907-2	IDI1	Isoform 2 of Isopentenyl-diphosphate Delta-isomerase 1	8	+	3.95184	0.000657143	-0.641956	3.33338	3.25193	3.22232	3.81752	3.74508	3.04702	3.08093	3.05052	2.57551	2.6433	2.66297	alcohol biosynthetic process;alcohol metabolic process;biosynthetic process;cellular biosynthetic process;cellular lipid metabolic process;cellular metabolic process;cellular process;cholesterol biosynthetic process;cholesterol metabolic process;dimethylallyl diphosphate biosynthetic process;dimethylallyl diphosphate metabolic process;isoprenoid biosynthetic process;isoprenoid metabolic process;l…	binding;catalytic activity;cation binding;hydrolase activity;intramolecular oxidoreductase activity;intramolecular oxidoreductase activity, transposing C=C bonds;ion binding;isomerase activity;isopentenyl-diphosphate delta-isomerase activity;magnesium ion binding;manganese ion binding;metal ion binding;transition metal ion binding	cell part;cytoplasmic part;cytosol;intracellular membrane-bounded organelle;intracellular organelle;intracellular part;membrane-bounded organelle;microbody;mitochondrion;organelle;peroxisome	Terpenoid backbone biosynthesis
Q8NDD1	C1orf131	Uncharacterized protein C1orf131	3	+	3.95758	0.000661871	-0.635385	3.57241	3.46904	3.57127	3.27424	3.31121	3.01413	2.97347	2.84337	2.89047	2.94856	2.86753
O15382	BCAT2	Branched-chain-amino-acid aminotransferase, mitochondrial	13	+	3.96951	0.000671533	0.692633	2.8986	2.79554	2.74921	2.98559	2.94097	3.31679	3.22713	3.29843	3.52068	3.51394	3.48663	amine biosynthetic process;amine catabolic process;amine metabolic process;biological regulation;biosynthetic process;branched chain family amino acid biosynthetic process;branched chain family amino acid catabolic process;branched chain family amino acid metabolic process;carboxylic acid biosynthetic process;carboxylic acid catabolic process;carboxylic acid metabolic process;catabolic process;ce…	branched-chain-amino-acid transaminase activity;catalytic activity;L-isoleucine transaminase activity;L-leucine transaminase activity;L-valine transaminase activity;transaminase activity;transferase activity;transferase activity, transferring nitrogenous groups	cell part;cytoplasmic part;intracellular membrane-bounded organelle;intracellular organelle;intracellular organelle lumen;intracellular organelle part;intracellular part;membrane-bounded organelle;membrane-enclosed lumen;mitochondrial matrix;mitochondrial part;mitochondrion;organelle;organelle lumen;organelle part	Pantothenate and CoA biosynthesis;Valine, leucine and isoleucine biosynthesis;Valine, leucine and isoleucine degradation
Q00013	MPP1	55 kDa erythrocyte membrane protein	10	+	4.00826	0.00071875	-0.632285	3.38997	3.33351	3.26898	3.53049	3.38013	3.21767	3.33923	3.15834	2.73456	2.69721	2.66384	biological regulation;cellular metabolic process;cellular nitrogen compound metabolic process;cellular process;cellular response to stimulus;metabolic process;nitrogen compound metabolic process;nucleobase-containing compound metabolic process;nucleobase-containing small molecule metabolic process;nucleoside phosphate metabolic process;nucleotide metabolic process;nucleotide phosphorylation;phosp…	catalytic activity;guanylate kinase activity;kinase activity;nucleobase-containing compound kinase activity;nucleotide kinase activity;phosphotransferase activity, phosphate group as acceptor;transferase activity;transferase activity, transferring phosphorus-containing groups	cell cortex part;cell part;cell projection;cortical cytoskeleton;cytoplasmic part;cytoskeleton;integral to membrane;integral to plasma membrane;intracellular;intracellular non-membrane-bounded organelle;intracellular organelle;intracellular part;intrinsic to membrane;intrinsic to plasma membrane;membrane;membrane part;microvillus;non-membrane-bounded organelle;organelle;organelle part;plasma memb…
Q8N543	OGFOD1	2-oxoglutarate and iron-dependent oxygenase domain-containing protein 1	5	+	4.01368	0.000724409	-0.655338	3.60309	3.47588	3.58352	3.1233	3.06644	3.04437	3.19085	2.97918	2.88257	2.88803	2.92588	biological regulation;cell proliferation;cellular component assembly;cellular component assembly at cellular level;cellular component organization;cellular component organization at cellular level;cellular component organization or biogenesis;cellular component organization or biogenesis at cellular level;cellular macromolecular complex assembly;cellular macromolecular complex subunit organizatio…	binding;carboxylic acid binding;catalytic activity;cation binding;ion binding;iron ion binding;L-ascorbic acid binding;metal ion binding;oxidoreductase activity;oxidoreductase activity, acting on paired donors, with incorporation or reduction of molecular oxygen;oxidoreductase activity, acting on paired donors, with incorporation or reduction of molecular oxygen, 2-oxoglutarate as one donor, and …	cell part;cytoplasm;cytoplasmic part;intracellular membrane-bounded organelle;intracellular non-membrane-bounded organelle;intracellular organelle;intracellular part;macromolecular complex;membrane-bounded organelle;non-membrane-bounded organelle;nucleus;organelle;ribonucleoprotein complex;RNA granule;stress granule
P49643	PRIM2	DNA primase large subunit	10	+	4.02308	0.000730159	-0.591601	3.44075	3.46554	3.47542	3.30417	3.17037	3.13025	3.08462	3.1575	2.87996	2.92528	2.80166	anatomical structure homeostasis;biological regulation;biosynthetic process;cell cycle;cell cycle process;cellular biosynthetic process;cellular component organization;cellular component organization at cellular level;cellular component organization or biogenesis;cellular component organization or biogenesis at cellular level;cellular macromolecule biosynthetic process;cellular macromolecule meta…	4 iron, 4 sulfur cluster binding;binding;catalytic activity;cation binding;DNA binding;DNA primase activity;DNA-directed RNA polymerase activity;ion binding;iron-sulfur cluster binding;metal cluster binding;metal ion binding;nucleic acid binding;nucleotidyltransferase activity;RNA polymerase activity;transferase activity;transferase activity, transferring phosphorus-containing groups	cell part;intracellular organelle part;intracellular part;nuclear part;nucleoplasm;organelle part	DNA replication;Purine metabolism;Pyrimidine metabolism
Q5T3I0-3	GPATCH4	Isoform 3 of G patch domain-containing protein 4	9	+	4.04221	0.000747967	-0.904662	3.58124	3.69432	3.57703	3.01887	3.13804	3.17662	3.15848	3.1022	2.75853	2.62935	2.75072
Q96DY7	MTBP	Mdm2-binding protein	2	+	4.05678	0.000754098	-0.861818	3.68089	3.56596	3.67294	3.51808	3.50777	2.73687	2.56567	2.71507	2.82729	2.70159	2.80546	biological regulation;cell cycle arrest;cell cycle process;cellular localization;cellular macromolecule localization;cellular process;cellular protein localization;localization;macromolecule localization;negative regulation of biological process;negative regulation of cell cycle;negative regulation of cell cycle process;negative regulation of cell proliferation;negative regulation of cellular com…		cell part;chromatin;chromosomal part;intracellular non-membrane-bounded organelle;intracellular organelle;intracellular organelle part;intracellular part;kinetochore;macromolecular complex;non-membrane-bounded organelle;organelle;organelle part;protein complex
O75153	CLUH	Clustered mitochondria protein homolog	29	+	4.08217	0.000760331	-0.631465	3.62663	3.5031	3.54812	3.09542	3.09775	3.09699	3.04721	2.97299	2.93363	2.94868	2.90115	cellular component organization;cellular component organization at cellular level;cellular component organization or biogenesis;cellular component organization or biogenesis at cellular level;cellular localization;cellular process;intracellular distribution of mitochondria;localization;mitochondrion distribution;mitochondrion localization;mitochondrion organization;organelle localization;organell…	binding;mRNA binding;nucleic acid binding;RNA binding	cell part;cytoplasm;intracellular part
P62851	RPS25	40S ribosomal protein S25	5	+	3.22602	0.000931373	-0.633644	3.61732	3.5009	3.53381	3.21598	3.20563	2.95526	2.99519	2.9796	3.01593	2.82937	2.90581	biosynthetic process;catabolic process;cellular biosynthetic process;cellular catabolic process;cellular component assembly;cellular component assembly at cellular level;cellular component disassembly;cellular component disassembly at cellular level;cellular component organization;cellular component organization at cellular level;cellular component organization or biogenesis;cellular component or…	binding;nucleic acid binding;RNA binding;structural constituent of ribosome;structural molecule activity	cell part;cytoplasm;cytoplasmic part;cytosol;cytosolic small ribosomal subunit;extracellular membrane-bounded organelle;extracellular organelle;extracellular region part;extracellular vesicular exosome;intracellular membrane-bounded organelle;intracellular non-membrane-bounded organelle;intracellular organelle;intracellular organelle part;intracellular part;macromolecular complex;membrane-bounded…	Ribosome
Q9P270	SLAIN2	SLAIN motif-containing protein 2	8	+	3.24619	0.000962025	-1.17822	3.58948	3.5396	3.60229	3.54923	3.36478	3.08312	3.14842	3.15625	2.42588	2.58592	2.18489	biological regulation;cellular component organization;cellular component organization at cellular level;cellular component organization or biogenesis;cellular component organization or biogenesis at cellular level;cellular process;cytoplasmic microtubule organization;cytoskeleton organization;microtubule cytoskeleton organization;microtubule nucleation;microtubule-based process;organelle organiza…		cell part;centrosome;cytoplasm;cytoplasmic part;cytoskeletal part;cytoskeleton;intracellular non-membrane-bounded organelle;intracellular organelle;intracellular organelle part;intracellular part;microtubule cytoskeleton;microtubule organizing center;non-membrane-bounded organelle;nuclear part;nucleolus;nucleoplasm;organelle;organelle part
Q96TA2	YME1L1	ATP-dependent zinc metalloprotease YME1L1	11	+	3.28887	0.000989583	-0.655774	3.5626	3.52139	3.60012	3.10929	3.07354	3.14454	3.06076	2.96752	2.97779	2.78666	2.95235	cell proliferation;cellular component organization;cellular component organization at cellular level;cellular component organization or biogenesis;cellular component organization or biogenesis at cellular level;cellular process;macromolecule metabolic process;metabolic process;misfolded or incompletely synthesized protein catabolic process;mitochondrion organization;organelle organization;primary…	adenyl nucleotide binding;adenyl ribonucleotide binding;ATP binding;binding;catalytic activity;cation binding;endopeptidase activity;hydrolase activity;ion binding;metal ion binding;metalloendopeptidase activity;metallopeptidase activity;nucleotide binding;peptidase activity;peptidase activity, acting on L-amino acid peptides;purine nucleotide binding;purine ribonucleoside triphosphate binding;pu…	cell part;cytoplasmic part;integral to membrane;intracellular organelle part;intracellular part;intrinsic to membrane;membrane;membrane part;mitochondrial inner membrane;mitochondrial membrane;mitochondrial part;organelle inner membrane;organelle membrane;organelle part
Q6ZSR9		Uncharacterized protein FLJ45252	7	+	3.21703	0.00152058	-0.846276	3.48239	3.38929	3.47811	3.58085	3.6132	3.05094	3.0699	3.00392	2.75967	2.56217	2.48912
Q14527	HLTF	Helicase-like transcription factor	14	+	3.16088	0.00167857	-0.670826	3.6498	3.52604	3.5363	3.31757	3.32903	3.00349	2.80065	2.785	3.01097	2.87668	2.81201	biological regulation;biosynthetic process;cellular biosynthetic process;cellular component organization;cellular component organization at cellular level;cellular component organization or biogenesis;cellular component organization or biogenesis at cellular level;cellular macromolecule biosynthetic process;cellular macromolecule metabolic process;cellular metabolic process;cellular nitrogen comp…	adenyl nucleotide binding;adenyl ribonucleotide binding;ATP binding;ATPase activity;binding;catalytic activity;cation binding;DNA binding;helicase activity;hydrolase activity;hydrolase activity, acting on acid anhydrides;hydrolase activity, acting on acid anhydrides, in phosphorus-containing anhydrides;ion binding;ligase activity;metal ion binding;nucleic acid binding;nucleoside-triphosphatase ac…	cell part;cytoplasm;intracellular membrane-bounded organelle;intracellular non-membrane-bounded organelle;intracellular organelle;intracellular organelle part;intracellular part;membrane;membrane-bounded organelle;non-membrane-bounded organelle;nuclear part;nucleolus;nucleoplasm;nucleus;organelle;organelle part
Q5UIP0	RIF1	Telomere-associated protein RIF1	27	+	3.16517	0.00168989	-0.89072	3.62802	3.48139	3.60813	3.44118	3.21927	3.02787	3.04844	3.06328	2.70573	2.80977	2.52988	biological regulation;cell cycle;cellular process;cellular response to stimulus;cellular response to stress;developmental process;negative regulation of biological process;negative regulation of cell differentiation;negative regulation of cellular process;negative regulation of developmental process;regulation of biological process;regulation of cell differentiation;regulation of cellular process…		cell part;chromosomal part;chromosome, telomeric region;cytoplasm;cytoskeletal part;female pronucleus;intracellular membrane-bounded organelle;intracellular non-membrane-bounded organelle;intracellular organelle;intracellular organelle part;intracellular part;male pronucleus;membrane;membrane-bounded organelle;non-membrane-bounded organelle;nucleus;organelle;organelle part;plasma membrane;pronucl…
Q16658	FSCN1	Fascin	4	+	3.17608	0.00171298	0.675388	2.83891	2.69088	2.90422	3.01638	2.9328	3.27939	3.26093	3.35513	3.4563	3.54996	3.45392	actin cytoskeleton organization;actin filament bundle assembly;actin filament organization;actin filament-based process;cell migration;cell motility;cell proliferation;cellular component assembly;cellular component assembly at cellular level;cellular component movement;cellular component organization;cellular component organization at cellular level;cellular component organization or biogenesis;c…	actin binding;actin filament binding;binding;cytoskeletal protein binding;drug binding;protein binding	actin cytoskeleton;actin filament bundle;actomyosin;cell junction;cell part;cell projection;cytoplasm;cytoplasmic part;cytoskeletal part;cytoskeleton;cytosol;extracellular membrane-bounded organelle;extracellular organelle;extracellular region part;extracellular vesicular exosome;filopodium;intracellular non-membrane-bounded organelle;intracellular organelle;intracellular organelle part;intracell…
P20290	BTF3	Transcription factor BTF3	14	+	3.08721	0.00171765	-0.800853	3.58289	3.72225	3.50577	3.05547	3.18803	3.13868	3.01415	3.03125	2.91359	2.79349	2.70127	biological regulation;biosynthetic process;cellular biosynthetic process;cellular macromolecule biosynthetic process;cellular macromolecule metabolic process;cellular metabolic process;cellular nitrogen compound metabolic process;cellular process;chordate embryonic development;developmental process;embryo development;embryo development ending in birth or egg hatching;establishment of localization…		cell part;cytoplasm;intracellular membrane-bounded organelle;intracellular organelle;intracellular part;membrane-bounded organelle;nucleus;organelle
O94804	STK10	Serine/threonine-protein kinase 10	9	+	3.18337	0.00172082	-0.648522	3.42568	3.44848	3.35228	3.49521	3.33347	3.17918	3.10486	3.12852	2.78845	2.84889	2.64354	activation of protein kinase activity;biological adhesion;biological regulation;cell adhesion;cell cycle;cell-cell adhesion;cellular macromolecule metabolic process;cellular metabolic process;cellular process;cellular protein metabolic process;cellular response to stimulus;cellular response to stress;homotypic cell-cell adhesion;intracellular protein kinase cascade;intracellular signal transducti…	adenyl nucleotide binding;adenyl ribonucleotide binding;ATP binding;binding;catalytic activity;identical protein binding;kinase activity;molecular transducer activity;nucleotide binding;phosphotransferase activity, alcohol group as acceptor;polo kinase kinase activity;protein binding;protein dimerization activity;protein homodimerization activity;protein kinase activity;protein serine/threonine k…	cell part;cytoplasm;extracellular membrane-bounded organelle;extracellular organelle;extracellular region part;extracellular vesicular exosome;intracellular part;membrane;membrane-bounded organelle;membrane-bounded vesicle;organelle;plasma membrane;vesicle
Q7Z6J9	TSEN54	tRNA-splicing endonuclease subunit Sen54	2	+	3.08945	0.00172441	-0.654003	3.57158	3.38705	3.52667	3.34192	3.20364	3.13203	3.14909	2.92903	2.75045	2.89753	2.87529	cellular macromolecule metabolic process;cellular metabolic process;cellular nitrogen compound metabolic process;cellular process;macromolecule metabolic process;metabolic process;mRNA metabolic process;mRNA processing;ncRNA metabolic process;ncRNA processing;nitrogen compound metabolic process;nucleic acid metabolic process;nucleobase-containing compound metabolic process;primary metabolic proce…		cell part;intracellular non-membrane-bounded organelle;intracellular organelle;intracellular organelle part;intracellular part;macromolecular complex;non-membrane-bounded organelle;nuclear part;nucleolus;organelle;organelle part;protein complex;tRNA-intron endonuclease complex
Q15758	SLC1A5	Neutral amino acid transporter B(0)	6	+	3.09009	0.00173465	-1.45816	3.48418	3.51701	3.68354	3.59796	3.53352	3.17636	3.22244	3.2368	2.20007	2.29755	1.81262	amine transport;amino acid transport;carboxylic acid transport;cellular process;establishment of localization;extracellular amino acid transport;extracellular transport;glutamine transport;ion transport;neutral amino acid transport;nitrogen compound transport;organic acid transport;organic substance transport;transmembrane transport;transport	active transmembrane transporter activity;amine transmembrane transporter activity;amino acid transmembrane transporter activity;anion transmembrane transporter activity;anion:cation symporter activity;carboxylic acid transmembrane transporter activity;cation transmembrane transporter activity;dicarboxylic acid transmembrane transporter activity;inorganic cation transmembrane transporter activity…	cell part;cytoplasmic membrane-bounded vesicle;cytoplasmic part;cytoplasmic vesicle;extracellular membrane-bounded organelle;extracellular organelle;extracellular region part;extracellular vesicular exosome;Golgi apparatus;integral to membrane;integral to plasma membrane;intracellular membrane-bounded organelle;intracellular organelle;intracellular part;intrinsic to membrane;intrinsic to plasma m…	Protein digestion and absorption
Q2KHR3	QSER1	Glutamine and serine-rich protein 1	5	+	3.09042	0.0017381	-0.673133	3.35837	3.28737	3.40198	3.35675	3.23037	3.34046	3.34596	3.36022	2.61095	2.80828	2.60909
Q9H211	CDT1	DNA replication factor Cdt1	4	+	3.18971	0.00174478	-0.762564	3.47094	3.443	3.50372	3.17065	3.20143	3.31642	3.24994	3.22195	2.78758	2.78657	2.55582	biological regulation;biosynthetic process;cell cycle;cell cycle checkpoint;cell cycle process;cellular biosynthetic process;cellular macromolecule biosynthetic process;cellular macromolecule metabolic process;cellular metabolic process;cellular nitrogen compound metabolic process;cellular process;DNA integrity checkpoint;DNA metabolic process;DNA replication;DNA replication checkpoint;G1/S trans…	binding;DNA binding;nucleic acid binding	cell part;cytoplasmic part;cytosol;intracellular membrane-bounded organelle;intracellular organelle;intracellular organelle part;intracellular part;membrane-bounded organelle;nuclear part;nucleoplasm;nucleus;organelle;organelle part
P04049-2	RAF1	Isoform 2 of RAF proto-oncogene serine/threonine-protein kinase	5	+	3.09066	0.00174502	-0.864246	3.45017	3.55239	3.56025	3.35049	3.41287	2.98234	3.12141	3.18577	2.77053	2.71646	2.48308	activation of adenylate cyclase activity;activation of immune response;activation of innate immune response;activation of MAPKK activity;activation of protein kinase activity;anatomical structure development;apoptosis;axon guidance;biological regulation;blood coagulation;cell activation;cell communication;cell death;cell proliferation;cell surface receptor linked signaling pathway;cell-cell signa…	adenyl nucleotide binding;adenyl ribonucleotide binding;ATP binding;binding;catalytic activity;cation binding;identical protein binding;ion binding;kinase activity;MAP kinase kinase kinase activity;metal ion binding;molecular transducer activity;nucleotide binding;phosphotransferase activity, alcohol group as acceptor;protein binding;protein kinase activity;protein serine/threonine kinase activit…	cell part;cell projection;cytoplasm;cytoplasmic part;cytosol;Golgi apparatus;intracellular membrane-bounded organelle;intracellular organelle;intracellular organelle part;intracellular part;membrane;membrane-bounded organelle;mitochondrial membrane;mitochondrial outer membrane;mitochondrial part;nucleus;organelle;organelle membrane;organelle outer membrane;organelle part;outer membrane;plasma mem…	Acute myeloid leukemia;B cell receptor signaling pathway;Bladder cancer;Chemokine signaling pathway;Chronic myeloid leukemia;Colorectal cancer;Endometrial cancer;ErbB signaling pathway;Fc epsilon RI signaling pathway;Fc gamma R-mediated phagocytosis;Focal adhesion;Gap junction;Glioma;GnRH signaling pathway;Hepatitis C;Insulin signaling pathway;ko05152;Long-term depression;Long-term potentiation;M…
Q01581	HMGCS1	Hydroxymethylglutaryl-CoA synthase, cytoplasmic	13	+	3.19137	0.00174884	-0.961511	3.43977	3.38946	3.45619	3.59551	3.59636	3.1201	3.16723	3.19707	2.46197	2.63834	2.30057	alcohol metabolic process;anatomical structure development;biosynthetic process;brain development;cellular biosynthetic process;cellular lipid metabolic process;cellular metabolic process;cellular process;cellular response to chemical stimulus;cellular response to cholesterol;cellular response to endogenous stimulus;cellular response to follicle-stimulating hormone stimulus;cellular response to g…	binding;catalytic activity;drug binding;hydroxymethylglutaryl-CoA synthase activity;isomerase activity;organic acid binding;transferase activity;transferase activity, transferring acyl groups;transferase activity, transferring acyl groups, acyl groups converted into alkyl on transfer	cell part;cytoplasm;cytoplasmic part;cytosol;intracellular membrane-bounded organelle;intracellular organelle;intracellular organelle part;intracellular part;membrane;membrane-bounded organelle;nuclear part;nucleoplasm;nucleus;organelle;organelle part;plasma membrane	Butanoate metabolism;Synthesis and degradation of ketone bodies;Terpenoid backbone biosynthesis;Valine, leucine and isoleucine degradation
Q53EL6	PDCD4	Programmed cell death protein 4	18	+	3.19323	0.00175291	0.886376	2.74506	2.82045	2.81525	3.06587	2.95597	3.05302	3.05864	2.9703	3.75711	3.77919	3.50359	aging;apoptosis;biological regulation;cell aging;cell death;cellular process;death;developmental process;negative regulation of biological process;negative regulation of biosynthetic process;negative regulation of catalytic activity;negative regulation of cell cycle;negative regulation of cellular biosynthetic process;negative regulation of cellular macromolecule biosynthetic process;negative reg…	binding;nucleic acid binding;RNA binding	cell part;cytoplasm;cytoplasmic part;cytosol;intracellular membrane-bounded organelle;intracellular organelle;intracellular organelle part;intracellular part;membrane-bounded organelle;nuclear part;nucleoplasm;nucleus;organelle;organelle part
Q86V81	ALYREF	THO complex subunit 4	11	+	3.09341	0.00175551	-1.30722	3.97099	3.75845	3.56854	3.50148	3.3985	2.92523	2.8269	2.53842	2.62593	2.35713	2.39324	biological regulation;biosynthetic process;cell differentiation;cellular biosynthetic process;cellular developmental process;cellular macromolecule biosynthetic process;cellular macromolecule metabolic process;cellular metabolic process;cellular nitrogen compound metabolic process;cellular process;cellular response to stimulus;cellular response to stress;developmental process;DNA metabolic proces…	binding;nucleotide binding	catalytic step 2 spliceosome;cell part;cytoplasmic part;cytosol;extracellular membrane-bounded organelle;extracellular organelle;extracellular region part;extracellular vesicular exosome;intracellular membrane-bounded organelle;intracellular organelle;intracellular organelle part;intracellular part;macromolecular complex;membrane;membrane-bounded organelle;membrane-bounded vesicle;nuclear body;nu…	mRNA surveillance pathway;RNA transport;Spliceosome
Q6Y7W6	GIGYF2	PERQ amino acid-rich with GYF domain-containing protein 2	7	+	3.09524	0.00175904	-0.795951	3.62665	3.44341	3.60202	3.35253	3.36359	2.81596	2.96839	3.14846	2.76941	2.87112	2.6437	adult behavior;adult locomotory behavior;anatomical structure homeostasis;behavior;biological regulation;cell cycle checkpoint;cell differentiation;cell differentiation in spinal cord;cell surface receptor linked signaling pathway;cellular developmental process;cellular macromolecule metabolic process;cellular metabolic process;cellular process;cellular protein metabolic process;cellular response…		cell part;cytoplasm;intracellular part;membrane
Q14257	RCN2	Reticulocalbin-2	14	+	3.09743	0.0017697	-0.681062	3.34104	3.27895	3.23429	3.34575	3.28014	3.51146	3.40358	3.40694	2.70812	2.62663	2.47634		binding;calcium ion binding;cation binding;ion binding;metal ion binding	cell part;cytoplasmic part;endoplasmic reticulum;endoplasmic reticulum lumen;endoplasmic reticulum part;intracellular membrane-bounded organelle;intracellular non-membrane-bounded organelle;intracellular organelle;intracellular organelle lumen;intracellular organelle part;intracellular part;membrane-bounded organelle;membrane-enclosed lumen;non-membrane-bounded organelle;nuclear part;nucleolus;or…
P60520	GABARAPL2	Gamma-aminobutyric acid receptor-associated protein-like 2	4	+	3.20564	0.00177778	-0.717176	3.35088	3.52635	3.3943	3.25837	3.29341	3.22142	3.18887	3.36909	2.74312	2.77165	2.60524	autophagic vacuole assembly;autophagy;biological regulation;catabolic process;cell communication;cellular catabolic process;cellular component assembly;cellular component assembly at cellular level;cellular component organization;cellular component organization at cellular level;cellular component organization or biogenesis;cellular component organization or biogenesis at cellular level;cellular …	ATPase binding;beta-tubulin binding;binding;cytoskeletal protein binding;enzyme binding;GABA receptor binding;microtubule binding;protein binding;receptor binding;SNARE binding;tubulin binding	autophagic vacuole;autophagic vacuole membrane;cell part;cytoplasm;cytoplasmic part;cytoplasmic vesicle;cytosol;extrinsic to membrane;Golgi apparatus;Golgi apparatus part;Golgi membrane;intracellular;intracellular membrane-bounded organelle;intracellular organelle;intracellular organelle part;intracellular part;membrane;membrane part;membrane-bounded organelle;organelle;organelle membrane;organel…	Regulation of autophagy
P51957	NEK4	Serine/threonine-protein kinase Nek4	4	+	3.10497	0.00178049	-0.809244	3.38885	3.36911	3.60874	3.57922	3.62583	2.88578	2.99748	3.09084	2.60895	2.733	2.59701	activation of protein kinase activity;biological regulation;cell cycle;cell cycle phase;cell cycle process;cell division;cellular component organization;cellular component organization at cellular level;cellular component organization or biogenesis;cellular component organization or biogenesis at cellular level;cellular macromolecule metabolic process;cellular metabolic process;cellular process;c…	adenyl nucleotide binding;adenyl ribonucleotide binding;ATP binding;binding;catalytic activity;cation binding;ion binding;kinase activity;manganese ion binding;metal ion binding;nucleotide binding;phosphotransferase activity, alcohol group as acceptor;protein kinase activity;protein serine/threonine kinase activity;purine nucleotide binding;purine ribonucleoside triphosphate binding;purine ribonu…	cell part;cell projection;cilium;cytoplasm;intracellular part
O95721	SNAP29	Synaptosomal-associated protein 29	10	+	3.10951	0.00178776	-0.820765	3.42774	3.58755	3.59471	3.52579	3.42892	2.77385	3.05619	2.98802	2.69673	2.8468	2.60417	autophagic vacuole fusion;cellular component assembly;cellular component assembly at cellular level;cellular component organization;cellular component organization at cellular level;cellular component organization or biogenesis;cellular component organization or biogenesis at cellular level;cellular macromolecular complex assembly;cellular macromolecular complex subunit organization;cellular memb…	binding;protein binding;SNAP receptor activity;SNARE binding;syntaxin binding	cell junction;cell part;cell projection;centrosome;cytoplasm;cytoplasmic part;cytoskeletal part;intracellular non-membrane-bounded organelle;intracellular organelle;intracellular organelle part;intracellular part;macromolecular complex;membrane;membrane part;microtubule organizing center;neuron projection;non-membrane-bounded organelle;organelle;organelle part;plasma membrane;protein complex;SNAR…	SNARE interactions in vesicular transport
Q6NXE6	ARMC6	Armadillo repeat-containing protein 6	10	+	3.21335	0.00180336	-0.766663	3.6273	3.41646	3.50351	3.27445	3.22664	3.12468	3.16233	3.12429	2.84462	2.72018	2.68249	cell differentiation;cellular developmental process;cellular process;developmental process;hemopoietic progenitor cell differentiation
O95905-3	ECD	Isoform 3 of Protein SGT1	3	+	3.1133	0.00180992	-0.749162	3.50493	3.43662	3.59181	3.22106	3.2564	3.05008	3.09168	3.2752	2.82462	2.83469	2.62655	biological regulation;biosynthetic process;cell proliferation;cellular biosynthetic process;cellular macromolecule biosynthetic process;cellular macromolecule metabolic process;cellular metabolic process;cellular nitrogen compound metabolic process;cellular process;macromolecule biosynthetic process;macromolecule metabolic process;metabolic process;nitrogen compound metabolic process;nucleic acid…	protein binding transcription factor activity;transcription coactivator activity;transcription cofactor activity;transcription factor binding transcription factor activity	cell part;cytoplasm;intracellular organelle part;intracellular part;nuclear part;nucleoplasm;organelle part
Q9BWG4	SSBP4	Single-stranded DNA-binding protein 4	2	+	3.11839	0.00182121	-1.24914	3.83113	3.50769	3.45976	3.31195	3.28676	3.25882	3.29462	3.16715	2.34299	2.23603	2.47214		binding;DNA binding;nucleic acid binding;single-stranded DNA binding;structure-specific DNA binding	cell part;intracellular membrane-bounded organelle;intracellular organelle;intracellular part;membrane-bounded organelle;nucleus;organelle
P53814-6	SMTN	Isoform B3 of Smoothelin	2	+	3.1195	0.00183264	0.974793	1.96624	2.17986	1.88318	2.94848	2.70183	4.13146	4.05117	3.97823	2.91545	2.93966	3.09854	anatomical structure development;developmental process;multicellular organismal process;muscle contraction;muscle organ development;muscle structure development;muscle system process;organ development;smooth muscle contraction;system process	actin binding;binding;cytoskeletal protein binding;protein binding;structural constituent of muscle;structural molecule activity	actin cytoskeleton;cell part;cytoplasm;cytoskeleton;intracellular non-membrane-bounded organelle;intracellular organelle;intracellular organelle part;intracellular part;non-membrane-bounded organelle;nuclear part;nucleoplasm;organelle;organelle part
P09884	POLA1	DNA polymerase alpha catalytic subunit	23	+	3.12064	0.00183648	-0.793749	3.51058	3.56173	3.51306	3.33731	3.28331	3.08976	3.06677	3.10551	2.79362	2.84173	2.56877	anatomical structure homeostasis;biological regulation;biosynthetic process;cell cycle;cell cycle process;cell proliferation;cellular biosynthetic process;cellular component organization;cellular component organization at cellular level;cellular component organization or biogenesis;cellular component organization or biogenesis at cellular level;cellular macromolecule biosynthetic process;cellular…	3'-5' exonuclease activity;4 iron, 4 sulfur cluster binding;binding;catalytic activity;cation binding;chromatin binding;DNA binding;DNA polymerase activity;DNA-directed DNA polymerase activity;enzyme binding;exonuclease activity;hydrolase activity;hydrolase activity, acting on ester bonds;ion binding;iron-sulfur cluster binding;kinase binding;metal cluster binding;metal ion binding;nuclease activ…	alpha DNA polymerase:primase complex;cell part;chromosomal part;cytoplasm;envelope;intracellular membrane-bounded organelle;intracellular non-membrane-bounded organelle;intracellular organelle;intracellular organelle part;intracellular part;macromolecular complex;membrane-bounded organelle;non-membrane-bounded organelle;nuclear chromosome part;nuclear envelope;nuclear matrix;nuclear part;nucleolu…	DNA replication;Purine metabolism;Pyrimidine metabolism
Q16698	DECR1	2,4-dienoyl-CoA reductase, mitochondrial	19	+	3.12268	0.00184034	0.604652	2.81152	2.84839	2.91951	3.06995	3.02891	3.21806	3.25806	3.26493	3.41018	3.40472	3.57848	carboxylic acid catabolic process;carboxylic acid metabolic process;catabolic process;cellular catabolic process;cellular component assembly;cellular component organization;cellular component organization or biogenesis;cellular ketone metabolic process;cellular lipid catabolic process;cellular lipid metabolic process;cellular metabolic process;cellular process;fatty acid beta-oxidation;fatty acid…	2,4-dienoyl-CoA reductase (NADPH) activity;binding;catalytic activity;coenzyme binding;cofactor binding;NADP binding;NADPH binding;nucleotide binding;oxidoreductase activity;oxidoreductase activity, acting on NADH or NADPH;oxidoreductase activity, acting on the CH-CH group of donors;oxidoreductase activity, acting on the CH-CH group of donors, NAD or NADP as acceptor	cell part;cytoplasm;cytoplasmic part;extracellular membrane-bounded organelle;extracellular organelle;extracellular region part;extracellular vesicular exosome;intracellular membrane-bounded organelle;intracellular organelle;intracellular organelle lumen;intracellular organelle part;intracellular part;membrane-bounded organelle;membrane-bounded vesicle;membrane-enclosed lumen;mitochondrial matrix…
P30825	SLC7A1	High affinity cationic amino acid transporter 1	2	+	3.12301	0.00184421	-1.98049	3.78478	3.71828	3.65049	3.53207	3.47385	3.25175	3.08567	3.26246	2.03337	1.84767	1.33104	amine transport;amino acid transport;carboxylic acid transport;cellular process;establishment of localization;ion transport;nitrogen compound transport;organic acid transport;organic substance transport;transmembrane transport;transport	active transmembrane transporter activity;amine transmembrane transporter activity;amino acid transmembrane transporter activity;antiporter activity;arginine transmembrane transporter activity;basic amino acid transmembrane transporter activity;carboxylic acid transmembrane transporter activity;L-amino acid transmembrane transporter activity;L-lysine transmembrane transporter activity;L-ornithine…	cell part;integral to membrane;integral to plasma membrane;intrinsic to membrane;intrinsic to plasma membrane;membrane;membrane part;plasma membrane;plasma membrane part
O75503	CLN5	Ceroid-lipofuscinosis neuronal protein 5	4	+	3.07537	0.00188008	0.668085	2.84511	2.93114	2.85132	3.11224	2.99874	3.12168	3.05639	3.20724	3.4619	3.48932	3.68061	anatomical structure development;biological regulation;brain development;carbohydrate metabolic process;catabolic process;cation homeostasis;cell differentiation;cell maturation;cellular cation homeostasis;cellular chemical homeostasis;cellular developmental process;cellular homeostasis;cellular ion homeostasis;cellular macromolecule metabolic process;cellular metabolic process;cellular monovalen…	binding;carbohydrate binding;mannose binding;monosaccharide binding;sugar binding	cell part;cytoplasmic part;endoplasmic reticulum;extracellular membrane-bounded organelle;extracellular organelle;extracellular region part;extracellular vesicular exosome;Golgi apparatus;integral to membrane;intracellular membrane-bounded organelle;intracellular organelle;intracellular organelle part;intracellular part;intrinsic to membrane;lysosomal membrane;lysosome;lytic vacuole;membrane;memb…	Lysosome
Q8NC42	RNF149	E3 ubiquitin-protein ligase RNF149	6	+	3.08144	0.00189105	-0.720756	3.09892	3.22434	3.34212	3.58923	3.58951	3.34938	3.37946	3.36156	2.44732	2.57381	2.48199	biological regulation;cellular process;cellular response to chemical stimulus;cellular response to drug;cellular response to stimulus;negative regulation of biological process;negative regulation of cell communication;negative regulation of cellular process;negative regulation of intracellular protein kinase cascade;negative regulation of MAPKKK cascade;negative regulation of response to stimulus…	acid-amino acid ligase activity;binding;catalytic activity;cation binding;ion binding;ligase activity;ligase activity, forming carbon-nitrogen bonds;metal ion binding;small conjugating protein ligase activity;transition metal ion binding;ubiquitin-protein ligase activity;zinc ion binding	cell part;extracellular membrane-bounded organelle;extracellular organelle;extracellular region part;extracellular vesicular exosome;integral to membrane;intrinsic to membrane;membrane;membrane part;membrane-bounded organelle;membrane-bounded vesicle;organelle;vesicle
O43189	PHF1	PHD finger protein 1	5	+	3.1419	0.0019085	0.674753	2.89667	2.86316	2.74265	3.0756	3.05626	3.2209	3.16844	3.22048	3.56725	3.55993	3.39957	biological regulation;biosynthetic process;cellular biosynthetic process;cellular component organization;cellular component organization at cellular level;cellular component organization or biogenesis;cellular component organization or biogenesis at cellular level;cellular macromolecule biosynthetic process;cellular macromolecule metabolic process;cellular metabolic process;cellular nitrogen comp…	binding;cation binding;histone binding;ion binding;metal ion binding;methylated histone residue binding;nucleic acid binding transcription factor activity;protein binding;sequence-specific DNA binding transcription factor activity;transition metal ion binding;zinc ion binding	cell part;chromosomal part;cytoplasm;cytoplasmic part;cytoskeletal part;intracellular membrane-bounded organelle;intracellular organelle;intracellular organelle part;intracellular part;membrane-bounded organelle;microtubule organizing center;nuclear part;nucleoplasm;nucleus;organelle;organelle part;site of double-strand break
Q3KQU3	MAP7D1	MAP7 domain-containing protein 1	3	+	3.14346	0.00191266	-0.67857	3.58397	3.37187	3.38348	3.29491	3.44539	3.15484	3.14195	3.0602	2.80167	2.77573	2.7262	cellular component organization;cellular component organization at cellular level;cellular component organization or biogenesis;cellular component organization or biogenesis at cellular level;cellular process;cytoskeleton organization;microtubule cytoskeleton organization;microtubule-based process;organelle organization	structural molecule activity	cell part;cytoplasm;cytoskeletal part;intracellular non-membrane-bounded organelle;intracellular organelle;intracellular organelle part;intracellular part;macromolecular complex;microtubule;non-membrane-bounded organelle;organelle;organelle part;protein complex;spindle
O75323	GBAS	Protein NipSnap homolog 2	13	+	3.0351	0.00203717	0.722506	2.84099	2.97064	2.88482	2.85665	3.07375	2.99371	3.01784	3.14861	3.57234	3.52706	3.76457	ATP biosynthetic process;ATP metabolic process;biological regulation;biosynthetic process;cellular biosynthetic process;cellular metabolic process;cellular nitrogen compound biosynthetic process;cellular nitrogen compound metabolic process;cellular process;generation of precursor metabolites and energy;heterocycle biosynthetic process;heterocycle metabolic process;metabolic process;negative regul…		cell part;cytoplasmic part;integral to membrane;integral to plasma membrane;intracellular membrane-bounded organelle;intracellular organelle;intracellular part;intrinsic to membrane;intrinsic to plasma membrane;membrane;membrane part;membrane-bounded organelle;mitochondrion;organelle;plasma membrane part
Q9BPW8	NIPSNAP1	Protein NipSnap homolog 1	13	+	3.0456	0.00204478	1.08801	2.59113	2.61193	2.70787	2.83203	2.98742	3.03488	3.04452	3.30717	3.51338	3.74196	3.9196	multicellular organismal process;neurological system process;sensory perception;sensory perception of pain;system process	binding;neurotransmitter binding	cell part;cytoplasmic part;intracellular membrane-bounded organelle;intracellular organelle;intracellular organelle part;intracellular part;membrane;membrane-bounded organelle;mitochondrial inner membrane;mitochondrial membrane;mitochondrial part;mitochondrion;organelle;organelle inner membrane;organelle membrane;organelle part;synapse part;synaptic membrane
Q9NR56-5	MBNL1	Isoform 5 of Muscleblind-like protein 1	3	+	3.04856	0.00205243	-0.702456	3.42536	3.35476	3.43231	3.1761	3.32486	3.23917	3.18971	3.46406	2.57919	2.83871	2.68717	alternative nuclear mRNA splicing, via spliceosome;anatomical structure development;anatomical structure morphogenesis;appendage morphogenesis;biological regulation;cell differentiation;cellular component assembly;cellular component assembly at cellular level;cellular component organization;cellular component organization at cellular level;cellular component organization or biogenesis;cellular co…	binding;cation binding;double-stranded RNA binding;ion binding;metal ion binding;nucleic acid binding;RNA binding	cell part;centrosome;cytoplasm;cytoplasmic part;cytoskeletal part;intracellular membrane-bounded organelle;intracellular non-membrane-bounded organelle;intracellular organelle;intracellular organelle part;intracellular part;macromolecular complex;membrane-bounded organelle;microtubule organizing center;non-membrane-bounded organelle;nuclear part;nucleoplasm;nucleus;organelle;organelle part;ribonu…
Q16342	PDCD2	Programmed cell death protein 2	3	+	3.05362	0.00206403	-0.719867	3.57362	3.64994	3.56815	3.46285	3.19479	2.6714	2.934	2.88315	2.82725	3.02768	2.77718	activation of caspase activity;apoptosis;biological regulation;cell death;cellular process;death;positive regulation of apoptosis;positive regulation of biological process;positive regulation of caspase activity;positive regulation of catalytic activity;positive regulation of cell death;positive regulation of cellular process;positive regulation of hydrolase activity;positive regulation of molecu…	binding;cation binding;DNA binding;enzyme binding;ion binding;metal ion binding;nucleic acid binding;protein binding	cell part;cytoplasm;extracellular membrane-bounded organelle;extracellular organelle;extracellular region part;extracellular vesicular exosome;intracellular membrane-bounded organelle;intracellular organelle;intracellular part;membrane-bounded organelle;membrane-bounded vesicle;nucleus;organelle;vesicle
P04053	DNTT	DNA nucleotidylexotransferase	12	+	3.02313	0.0024825	-0.616973	3.38755	3.49026	3.35918	3.31397	3.30203	3.2998	3.19498	3.06381	2.89591	2.69369	2.79648	cellular macromolecule metabolic process;cellular metabolic process;cellular nitrogen compound metabolic process;cellular process;DNA metabolic process;DNA modification;macromolecule metabolic process;macromolecule modification;metabolic process;nitrogen compound metabolic process;nucleic acid metabolic process;nucleobase-containing compound metabolic process;primary metabolic process	binding;catalytic activity;cation binding;DNA binding;DNA nucleotidylexotransferase activity;DNA polymerase activity;DNA-directed DNA polymerase activity;ion binding;metal ion binding;nucleic acid binding;nucleotidyltransferase activity;transferase activity;transferase activity, transferring phosphorus-containing groups	cell part;cytoplasm;intracellular membrane-bounded organelle;intracellular organelle;intracellular organelle part;intracellular part;membrane-bounded organelle;nuclear part;nucleoplasm;nucleus;organelle;organelle part	Hematopoietic cell lineage;Non-homologous end-joining
P20963	CD247	T-cell surface glycoprotein CD3 zeta chain	3	+	3.02315	0.00248708	-0.923284	3.55838	3.63268	3.47239	3.8153	3.6791	2.60162	2.70214	2.71963	2.70634	2.74489	2.44237	activation of immune response;antigen receptor-mediated signaling pathway;biological regulation;cell surface receptor linked signaling pathway;cellular process;cellular response to stimulus;defense response;immune response;immune response-activating cell surface receptor signaling pathway;immune response-activating signal transduction;immune response-regulating cell surface receptor signaling pat…	binding;identical protein binding;molecular transducer activity;protein binding;protein dimerization activity;protein homodimerization activity;receptor activity;signal transducer activity;signaling receptor activity;transmembrane signaling receptor activity	alpha-beta T cell receptor complex;cell part;cytoplasm;integral to membrane;intracellular part;intrinsic to membrane;macromolecular complex;membrane;membrane part;plasma membrane;plasma membrane part;protein complex;receptor complex;T cell receptor complex	Chagas disease (American trypanosomiasis);Natural killer cell mediated cytotoxicity;T cell receptor signaling pathway
Q9BTC0	DIDO1	Death-inducer obliterator 1	26	+	3.02192	0.00271324	-0.661755	3.47592	3.43813	3.47378	3.38395	3.29553	3.10229	3.12236	3.07211	2.88666	2.8642	2.65171	biosynthetic process;cellular biosynthetic process;cellular macromolecule biosynthetic process;cellular macromolecule metabolic process;cellular metabolic process;cellular nitrogen compound metabolic process;cellular process;macromolecule biosynthetic process;macromolecule metabolic process;metabolic process;nitrogen compound metabolic process;nucleic acid metabolic process;nucleobase-containing …	binding;cation binding;ion binding;metal ion binding;transition metal ion binding;zinc ion binding	cell part;cytoplasm;cytoskeletal part;intracellular membrane-bounded organelle;intracellular non-membrane-bounded organelle;intracellular organelle;intracellular organelle part;intracellular part;membrane-bounded organelle;non-membrane-bounded organelle;nucleus;organelle;organelle part;spindle
Q9NZJ0	DTL	Denticleless protein homolog	7	+	3.00255	0.00284268	-1.65414	3.83201	3.74689	3.74101	3.22218	3.08236	3.28639	3.32931	3.01713	2.43285	2.14666	1.77796	biological regulation;biosynthetic process;catabolic process;cell cycle checkpoint;cellular biosynthetic process;cellular catabolic process;cellular macromolecule biosynthetic process;cellular macromolecule catabolic process;cellular macromolecule metabolic process;cellular metabolic process;cellular nitrogen compound metabolic process;cellular process;cellular protein metabolic process;cellular …		cell part;centrosome;chromosome;CUL4 RING ubiquitin ligase complex;Cul4A-RING ubiquitin ligase complex;Cul4B-RING ubiquitin ligase complex;cullin-RING ubiquitin ligase complex;cytoplasm;cytoplasmic part;cytoskeletal part;intracellular membrane-bounded organelle;intracellular non-membrane-bounded organelle;intracellular organelle;intracellular organelle part;intracellular part;macromolecular compl…
P53985	SLC16A1	Monocarboxylate transporter 1	6	+	3.00582	0.00284783	-0.598975	3.59323	3.49984	3.6114	3.48182	3.39986	2.52156	2.65273	2.82889	2.95196	3.0808	2.87478	anion transport;behavioral response to nutrient;biological regulation;blood coagulation;carbohydrate homeostasis;carboxylic acid metabolic process;carboxylic acid transport;cell migration;cell motility;cellular component movement;cellular component organization;cellular component organization at cellular level;cellular component organization or biogenesis;cellular component organization or biogen…	active transmembrane transporter activity;carboxylic acid transmembrane transporter activity;lactate transmembrane transporter activity;mevalonate transmembrane transporter activity;monocarboxylic acid transmembrane transporter activity;organic acid transmembrane transporter activity;secondary active monocarboxylate transmembrane transporter activity;secondary active transmembrane transporter act…	cell part;centrosome;cytoplasmic part;cytoskeletal part;extracellular membrane-bounded organelle;extracellular organelle;extracellular region part;extracellular vesicular exosome;integral to membrane;integral to plasma membrane;intracellular membrane-bounded organelle;intracellular non-membrane-bounded organelle;intracellular organelle;intracellular organelle part;intracellular part;intrinsic to …
Q9UPQ9	TNRC6B	Trinucleotide repeat-containing gene 6B protein	5	+	3.00685	0.00285299	-1.20887	3.37129	3.5143	3.43139	3.46543	3.4424	3.42569	3.37989	3.3466	2.34661	2.38001	1.96375	biological regulation;cell surface receptor linked signaling pathway;cellular process;cellular response to chemical stimulus;cellular response to fibroblast growth factor stimulus;cellular response to growth factor stimulus;cellular response to organic substance;cellular response to stimulus;defense response;enzyme linked receptor protein signaling pathway;epidermal growth factor receptor signali…	binding;nucleotide binding	cell part;cytoplasmic mRNA processing body;cytoplasmic part;cytosol;intracellular non-membrane-bounded organelle;intracellular organelle;intracellular part;macromolecular complex;non-membrane-bounded organelle;organelle;ribonucleoprotein complex;RNA granule
P49207	RPL34	60S ribosomal protein L34	6	+	2.80146	0.00294737	-0.642673	3.61596	3.3668	3.5114	3.35003	3.19467	3.12459	2.97312	3.06412	2.89255	2.90432	2.76927	biosynthetic process;catabolic process;cellular biosynthetic process;cellular catabolic process;cellular component disassembly;cellular component disassembly at cellular level;cellular component organization;cellular component organization at cellular level;cellular component organization or biogenesis;cellular component organization or biogenesis at cellular level;cellular macromolecular complex…	binding;nucleic acid binding;RNA binding;structural constituent of ribosome;structural molecule activity	cell part;cytoplasm;cytoplasmic part;cytosol;cytosolic large ribosomal subunit;extracellular membrane-bounded organelle;extracellular organelle;extracellular region part;extracellular vesicular exosome;intracellular non-membrane-bounded organelle;intracellular organelle;intracellular organelle part;intracellular part;large ribosomal subunit;macromolecular complex;membrane-bounded organelle;membra…	Ribosome
O60315	ZEB2	Zinc finger E-box-binding homeobox 2	2	+	2.80584	0.00296471	0.646171	2.9418	2.90463	2.96289	2.83076	2.61067	3.21049	3.2733	3.14176	3.69355	3.63329	3.421	ameboidal cell migration;anatomical structure development;anatomical structure formation involved in morphogenesis;anterior/posterior pattern specification;biological regulation;biosynthetic process;cell migration;cell motility;cell proliferation;cell proliferation in forebrain;cellular biosynthetic process;cellular component movement;cellular macromolecule biosynthetic process;cellular macromole…	binding;cation binding;DNA binding;enzyme regulator activity;ion binding;metal ion binding;nucleic acid binding;phosphatase regulator activity	cell part;intracellular membrane-bounded organelle;intracellular organelle;intracellular part;membrane-bounded organelle;nucleus;organelle
P09651-2	HNRNPA1	Isoform A1-A of Heterogeneous nuclear ribonucleoprotein A1	4	+	2.80798	0.00296907	-1.18584	3.54162	3.90951	3.60343	3.16635	3.24039	3.19741	2.98326	3.10714	2.53765	2.65816	2.30124	alternative nuclear mRNA splicing, via spliceosome;cellular macromolecule metabolic process;cellular metabolic process;cellular nitrogen compound metabolic process;cellular process;establishment of localization;establishment of localization in cell;establishment of RNA localization;gene expression;intracellular transport;macromolecule metabolic process;metabolic process;mRNA metabolic process;mRN…	binding;DNA binding;nucleic acid binding;nucleotide binding;RNA binding;single-stranded DNA binding;single-stranded RNA binding;structure-specific DNA binding	catalytic step 2 spliceosome;cell part;cytoplasm;cytoskeleton;extracellular membrane-bounded organelle;extracellular organelle;extracellular region part;extracellular vesicular exosome;intermediate filament cytoskeleton;intracellular non-membrane-bounded organelle;intracellular organelle;intracellular organelle part;intracellular part;macromolecular complex;membrane;membrane-bounded organelle;mem…	Spliceosome
P11766	ADH5	Alcohol dehydrogenase class-3	14	+	2.80827	0.00297345	0.767311	2.76111	2.93131	2.85745	3.12948	3.05749	3.00814	3.01195	3.03652	3.53343	3.52695	3.79142	aging;alcohol catabolic process;alcohol metabolic process;aldehyde catabolic process;biological regulation;catabolic process;cellular aldehyde metabolic process;cellular catabolic process;cellular lipid metabolic process;cellular macromolecule metabolic process;cellular metabolic process;cellular process;cellular protein metabolic process;developmental process;diterpenoid metabolic process;ethano…	alcohol dehydrogenase (NAD) activity;binding;carboxylic acid binding;catalytic activity;cation binding;electron carrier activity;fatty acid binding;formaldehyde dehydrogenase activity;ion binding;lipid binding;metal ion binding;monocarboxylic acid binding;oxidoreductase activity;oxidoreductase activity, acting on CH-OH group of donors;oxidoreductase activity, acting on the aldehyde or oxo group o…	cell part;cytoplasmic part;extracellular membrane-bounded organelle;extracellular organelle;extracellular region part;extracellular vesicular exosome;intracellular membrane-bounded organelle;intracellular organelle;intracellular part;membrane-bounded organelle;membrane-bounded vesicle;mitochondrion;nucleus;organelle;vesicle	Chloroalkane and chloroalkene degradation;Drug metabolism - cytochrome P450;Fatty acid metabolism;Glycolysis / Gluconeogenesis;Metabolism of xenobiotics by cytochrome P450;Methane metabolism;Naphthalene degradation;Retinol metabolism;Tyrosine metabolism
P20701-2	ITGAL	Isoform 2 of Integrin alpha-L	5	+	2.80937	0.00298225	-0.684598	3.36351	3.41386	3.44749	3.64829	3.51904	2.98932	2.99311	3.06169	2.80186	2.81693	2.55227	activated T cell proliferation;biological adhesion;biological regulation;blood coagulation;cell activation;cell activation involved in immune response;cell adhesion;cell migration;cell motility;cell proliferation;cell surface receptor linked signaling pathway;cell-cell adhesion;cell-matrix adhesion;cell-substrate adhesion;cellular component movement;cellular component organization;cellular compon…	binding;cation binding;cell adhesion molecule binding;ICAM-3 receptor activity;ion binding;metal ion binding;molecular transducer activity;protein binding;receptor activity;signal transducer activity;signaling receptor activity;transmembrane signaling receptor activity	alphaL-beta2 integrin complex;cell junction;cell part;cell surface;cell-cell junction;external side of plasma membrane;extracellular membrane-bounded organelle;extracellular organelle;extracellular region part;extracellular vesicular exosome;immunological synapse;integrin complex;macromolecular complex;membrane;membrane part;membrane-bounded organelle;membrane-bounded vesicle;organelle;plasma mem…	Cell adhesion molecules (CAMs);Leukocyte transendothelial migration;Malaria;Natural killer cell mediated cytotoxicity;Regulation of actin cytoskeleton;Rheumatoid arthritis;Staphylococcus aureus infection;Viral myocarditis
P49459	UBE2A	Ubiquitin-conjugating enzyme E2 A	3	+	2.81023	0.00298667	-0.681447	3.54421	3.39435	3.41903	3.1605	3.14969	3.31509	3.22038	3.24771	2.91276	2.74636	2.65414	antigen processing and presentation;antigen processing and presentation of peptide antigen;antigen processing and presentation of peptide antigen via MHC class I;biological regulation;catabolic process;cellular catabolic process;cellular component organization;cellular component organization at cellular level;cellular component organization or biogenesis;cellular component organization or biogene…	acid-amino acid ligase activity;adenyl nucleotide binding;adenyl ribonucleotide binding;ATP binding;binding;catalytic activity;enzyme binding;ligase activity;ligase activity, forming carbon-nitrogen bonds;nucleotide binding;protein binding;purine nucleotide binding;purine ribonucleoside triphosphate binding;purine ribonucleotide binding;ribonucleotide binding;small conjugating protein ligase acti…	cell part;chromatin;chromosomal part;chromosome;cytoplasm;cytoplasmic part;cytosol;HULC complex;intracellular non-membrane-bounded organelle;intracellular organelle;intracellular organelle part;intracellular part;macromolecular complex;non-membrane-bounded organelle;nuclear chromatin;nuclear chromosome part;nuclear part;organelle;organelle part;protein complex;sex chromosome;ubiquitin conjugating…	Ubiquitin mediated proteolysis
Q13111	CHAF1A	Chromatin assembly factor 1 subunit A	17	+	2.81357	0.00299554	-0.660832	3.6015	3.42467	3.48052	3.1717	3.18401	3.20255	3.13963	3.0521	2.94601	2.71319	2.86499	biosynthetic process;cell cycle;cellular biosynthetic process;cellular component assembly;cellular component assembly at cellular level;cellular component organization;cellular component organization at cellular level;cellular component organization or biogenesis;cellular component organization or biogenesis at cellular level;cellular macromolecular complex assembly;cellular macromolecular comple…	binding;chromatin binding;chromo shadow domain binding;identical protein binding;protein binding;protein domain specific binding;unfolded protein binding	CAF-1 complex;cell part;chromatin;chromatin assembly complex;chromosomal part;intracellular organelle part;intracellular part;macromolecular complex;nuclear chromatin;nuclear chromosome part;nuclear part;organelle part;protein complex
O95817	BAG3	BAG family molecular chaperone regulator 3	2	+	2.97997	0.00300709	0.709309	2.8259	2.7048	2.93864	2.98154	2.85132	3.11235	3.31367	3.35961	3.45016	3.61942	3.52768	anatomical structure development;biological regulation;brain development;cellular macromolecule metabolic process;cellular metabolic process;cellular process;cellular protein metabolic process;cellular response to abiotic stimulus;cellular response to external stimulus;cellular response to heat;cellular response to mechanical stimulus;cellular response to stimulus;cellular response to stress;deve…		cell part;cell projection;contractile fiber part;cytoplasm;cytoplasmic part;cytosol;intracellular part;membrane;neuron projection;organelle part;plasma membrane;Z disc
P54132	BLM	Bloom syndrome protein	10	+	2.82247	0.00302249	-0.658612	3.35234	3.38941	3.43692	3.26726	3.1629	3.33134	3.31839	3.29682	2.826	2.80524	2.5716	alpha-beta T cell activation;alpha-beta T cell differentiation;anatomical structure homeostasis;biological regulation;catabolic process;cell activation;cell cycle checkpoint;cell cycle process;cell differentiation;cellular catabolic process;cellular component assembly;cellular component organization;cellular component organization at cellular level;cellular component organization or biogenesis;ce…	3'-5' DNA helicase activity;adenyl nucleotide binding;adenyl ribonucleotide binding;ATP binding;ATPase activity;ATPase activity, coupled;ATP-dependent 3'-5' DNA helicase activity;ATP-dependent DNA helicase activity;ATP-dependent helicase activity;binding;bubble DNA binding;catalytic activity;DNA binding;DNA helicase activity;DNA secondary structure binding;DNA-dependent ATPase activity;four-way j…	cell part;chromosomal part;chromosome;cytoplasm;germ cell nucleus;intracellular membrane-bounded organelle;intracellular non-membrane-bounded organelle;intracellular organelle;intracellular organelle part;intracellular part;lateral element;male germ cell nucleus;membrane-bounded organelle;non-membrane-bounded organelle;nuclear body;nuclear chromosome;nuclear chromosome part;nuclear matrix;nuclear…	Homologous recombination
P35610	SOAT1	Sterol O-acyltransferase 1	7	+	2.82662	0.00302703	-0.674945	3.36413	3.49143	3.44103	3.46064	3.39584	2.98139	3.12467	3.18559	2.78683	2.87649	2.60843	alcohol metabolic process;biological regulation;cell differentiation;cellular component assembly;cellular component organization;cellular component organization or biogenesis;cellular developmental process;cellular lipid metabolic process;cellular metabolic process;cellular process;chemical homeostasis;cholesterol efflux;cholesterol esterification;cholesterol homeostasis;cholesterol metabolic pro…	binding;carboxylic acid binding;catalytic activity;cholesterol binding;cholesterol O-acyltransferase activity;coenzyme binding;cofactor binding;fatty acid binding;fatty-acyl-CoA binding;lipid binding;monocarboxylic acid binding;O-acyltransferase activity;steroid binding;sterol binding;sterol O-acyltransferase activity;transferase activity;transferase activity, transferring acyl groups;transferase…	cell part;cytoplasmic part;endoplasmic reticulum;endoplasmic reticulum membrane;endoplasmic reticulum part;integral to membrane;intracellular membrane-bounded organelle;intracellular organelle;intracellular organelle part;intracellular part;intrinsic to membrane;membrane;membrane part;membrane-bounded organelle;organelle;organelle membrane;organelle part	Steroid biosynthesis
Q9NW75	GPATCH2	G patch domain-containing protein 2	2	+	2.99465	0.00303943	-0.746291	3.41862	3.5159	3.46614	3.55096	3.5021	2.90919	3.06765	3.00539	2.65546	2.88406	2.62226	biological regulation;negative regulation of catalytic activity;negative regulation of hydrolase activity;negative regulation of molecular function;negative regulation of phosphatase activity;regulation of biological process;regulation of catalytic activity;regulation of cellular metabolic process;regulation of cellular process;regulation of dephosphorylation;regulation of hydrolase activity;regu…	binding;nucleic acid binding	cell part;intracellular non-membrane-bounded organelle;intracellular organelle;intracellular organelle part;intracellular part;non-membrane-bounded organelle;nuclear body;nuclear part;nuclear speck;nucleolus;nucleoplasm part;organelle;organelle part
Q9H0K6	PUS7L	Pseudouridylate synthase 7 homolog-like protein	4	+	2.79523	0.00304323	-0.654318	3.45533	3.3307	3.5059	3.46371	3.39968	3.01227	3.14538	3.08871	2.90641	2.67425	2.74831	cellular macromolecule metabolic process;cellular metabolic process;cellular nitrogen compound metabolic process;cellular process;macromolecule metabolic process;macromolecule modification;metabolic process;ncRNA metabolic process;ncRNA processing;nitrogen compound metabolic process;nucleic acid metabolic process;nucleobase-containing compound metabolic process;primary metabolic process;pseudouri…	binding;catalytic activity;intramolecular transferase activity;isomerase activity;nucleic acid binding;pseudouridine synthase activity;RNA binding
Q99808	SLC29A1	Equilibrative nucleoside transporter 1	9	+	2.99634	0.00305036	-1.09896	3.56681	3.75611	3.69578	3.60472	3.47421	2.64786	2.80108	2.84557	2.57364	2.77343	2.37476	behavior;biological regulation;body fluid secretion;carbohydrate homeostasis;cellular chemical homeostasis;cellular glucose homeostasis;cellular homeostasis;cellular ion homeostasis;cellular metabolic process;cellular nitrogen compound metabolic process;cellular process;cellular response to carbohydrate stimulus;cellular response to chemical stimulus;cellular response to glucose stimulus;cellular…	nucleobase-containing compound transmembrane transporter activity;nucleoside transmembrane transporter activity;substrate-specific transmembrane transporter activity;substrate-specific transporter activity;transmembrane transporter activity;transporter activity	apical plasma membrane;basolateral plasma membrane;cell part;integral to membrane;integral to plasma membrane;intrinsic to membrane;intrinsic to plasma membrane;membrane;membrane part;plasma membrane;plasma membrane part
Q9H7F0	ATP13A3	Probable cation-transporting ATPase 13A3	4	+	2.7722	0.00305394	-0.873955	3.51881	3.56951	3.49923	3.41947	3.39814	3.19985	3.06738	2.91232	2.83817	2.44415	2.68336	cation transport;establishment of localization;ion transport;transport	adenyl nucleotide binding;adenyl ribonucleotide binding;ATP binding;ATPase activity;binding;catalytic activity;cation binding;hydrolase activity;hydrolase activity, acting on acid anhydrides;hydrolase activity, acting on acid anhydrides, in phosphorus-containing anhydrides;ion binding;metal ion binding;nucleoside-triphosphatase activity;nucleotide binding;purine nucleotide binding;purine ribonucl…	cell part;integral to membrane;intrinsic to membrane;membrane;membrane part
Q96FW1	OTUB1	Ubiquitin thioesterase OTUB1	12	+	2.7988	0.00306531	0.593427	2.8966	3.03467	2.88683	3.14557	3.13073	3.10627	2.9778	3.01427	3.44964	3.49592	3.65282	biological regulation;cellular macromolecule metabolic process;cellular metabolic process;cellular nitrogen compound metabolic process;cellular process;cellular protein metabolic process;cellular response to stimulus;cellular response to stress;DNA metabolic process;DNA repair;immune system process;macromolecule metabolic process;macromolecule modification;metabolic process;negative regulation of…	binding;catalytic activity;cysteine-type peptidase activity;enzyme binding;hydrolase activity;NEDD8-specific protease activity;peptidase activity;peptidase activity, acting on L-amino acid peptides;protein binding;small conjugating protein binding;small conjugating protein-specific protease activity;ubiquitin binding;ubiquitin protein ligase binding;ubiquitin-specific protease activity	cell part;cytoplasm;extracellular membrane-bounded organelle;extracellular organelle;extracellular region part;extracellular vesicular exosome;intracellular part;membrane-bounded organelle;membrane-bounded vesicle;organelle;vesicle
Q86WJ1	CHD1L	Chromodomain-helicase-DNA-binding protein 1-like	11	+	2.77466	0.00306667	0.617815	2.9421	2.95689	2.95675	3.0962	3.08322	3.00249	3.05722	2.94192	3.55016	3.43834	3.72068	cellular component organization;cellular component organization at cellular level;cellular component organization or biogenesis;cellular component organization or biogenesis at cellular level;cellular macromolecule metabolic process;cellular metabolic process;cellular nitrogen compound metabolic process;cellular process;cellular response to stimulus;cellular response to stress;chromatin modificat…	adenyl nucleotide binding;adenyl ribonucleotide binding;ATP binding;ATPase activity;ATPase activity, coupled;ATP-dependent DNA helicase activity;ATP-dependent helicase activity;binding;catalytic activity;DNA binding;DNA helicase activity;DNA-dependent ATPase activity;helicase activity;hydrolase activity;hydrolase activity, acting on acid anhydrides;hydrolase activity, acting on acid anhydrides, i…	cell part;cytoplasm;intracellular membrane-bounded organelle;intracellular organelle;intracellular organelle part;intracellular part;membrane;membrane-bounded organelle;nuclear part;nucleoplasm;nucleus;organelle;organelle part;plasma membrane
P16871	IL7R	Interleukin-7 receptor subunit alpha	8	+	2.7762	0.00307093	-0.837534	3.48002	3.39529	3.43656	3.68126	3.63701	2.92819	2.96669	3.08883	2.65179	2.75647	2.39101	anatomical structure development;anatomical structure morphogenesis;B cell activation;B cell proliferation;biological regulation;cell activation;cell differentiation;cell growth;cell morphogenesis;cell proliferation;cell surface receptor linked signaling pathway;cellular component morphogenesis;cellular component organization;cellular component organization or biogenesis;cellular developmental pr…	antigen binding;binding;cytokine binding;cytokine receptor activity;growth factor binding;interleukin-7 binding;interleukin-7 receptor activity;molecular transducer activity;protein binding;receptor activity;signal transducer activity;signaling receptor activity;transmembrane signaling receptor activity	cell part;external side of plasma membrane;extracellular region;integral to membrane;intrinsic to membrane;membrane;membrane part;plasma membrane;plasma membrane part	Cytokine-cytokine receptor interaction;Hematopoietic cell lineage;Jak-STAT signaling pathway;Primary immunodeficiency
Q9H7E9-2	C8orf33	Isoform 2 of UPF0488 protein C8orf33	3	+	2.85189	0.00309677	-0.637607	3.51414	3.53384	3.40048	3.52886	3.40502	2.66107	3.05544	3.00919	2.84869	2.96381	2.72314
Q13510-2	ASAH1	Isoform 2 of Acid ceramidase	9	+	2.78166	0.00311425	0.667348	2.78269	2.82542	2.90921	3.05106	3.09068	3.13202	3.26476	3.19108	3.46796	3.39073	3.66067	anatomical structure development;cellular lipid metabolic process;cellular metabolic process;cellular process;ceramide metabolic process;developmental process;glycolipid metabolic process;glycosphingolipid metabolic process;lipid metabolic process;lung development;membrane lipid metabolic process;metabolic process;organ development;primary metabolic process;response to chemical stimulus;response …	catalytic activity;ceramidase activity;hydrolase activity;hydrolase activity, acting on carbon-nitrogen (but not peptide) bonds;hydrolase activity, acting on carbon-nitrogen (but not peptide) bonds, in linear amides	cell part;cytoplasmic part;extracellular membrane-bounded organelle;extracellular organelle;extracellular region part;extracellular vesicular exosome;intracellular organelle lumen;intracellular organelle part;intracellular part;lysosomal lumen;membrane-bounded organelle;membrane-bounded vesicle;membrane-enclosed lumen;organelle;organelle lumen;organelle part;vacuolar lumen;vacuolar part;vesicle	Lysosome;Sphingolipid metabolism
P02751	FN1	Fibronectin	20	+	2.85783	0.00312074	-1.04834	2.80653	2.46067	2.6267	3.70224	3.96073	4.3241	3.79877	3.2883	1.41247	1.70106	1.63534	acute inflammatory response;acute-phase response;anatomical structure formation involved in morphogenesis;anatomical structure morphogenesis;angiogenesis;biological adhesion;biological regulation;blood coagulation;calcium-independent cell-matrix adhesion;cell activation;cell adhesion;cell differentiation;cell junction assembly;cell junction organization;cell migration;cell morphogenesis;cell morp…	binding;carbohydrate binding;collagen binding;enzyme activator activity;enzyme binding;enzyme regulator activity;glycosaminoglycan binding;heparin binding;integrin binding;pattern binding;peptidase activator activity;peptidase regulator activity;polysaccharide binding;protease binding;protein binding;protein complex binding;receptor binding	apical plasma membrane;basal lamina;blood microparticle;cell part;cytoplasmic membrane-bounded vesicle lumen;cytoplasmic part;cytoplasmic vesicle part;endoplasmic reticulum-Golgi intermediate compartment;extracellular matrix;extracellular matrix part;extracellular membrane-bounded organelle;extracellular organelle;extracellular region;extracellular region part;extracellular space;extracellular ve…	Amoebiasis;Bacterial invasion of epithelial cells;ECM-receptor interaction;Focal adhesion;Pathways in cancer;Regulation of actin cytoskeleton;Small cell lung cancer
Q9H939	PSTPIP2	Proline-serine-threonine phosphatase-interacting protein 2	6	+	2.7844	0.00312306	0.987947	2.72852	2.67629	2.77804	3.00998	3.23267	2.78672	2.86766	3.12731	3.58034	3.59619	3.97017	cellular component organization;cellular component organization at cellular level;cellular component organization or biogenesis;cellular component organization or biogenesis at cellular level;cellular process;cytoskeleton organization;organelle organization		cell part;cytoplasmic part;cytoskeleton;cytosol;intracellular non-membrane-bounded organelle;intracellular organelle;intracellular part;membrane;non-membrane-bounded organelle;organelle
P53007	SLC25A1	Tricarboxylate transport protein, mitochondrial	5	+	2.78532	0.00312748	0.714041	2.85196	2.87469	2.99201	2.97533	3.06746	2.93588	3.08826	3.01286	3.7028	3.45253	3.70545	acyl-CoA biosynthetic process;acyl-CoA metabolic process;acylglycerol biosynthetic process;acylglycerol metabolic process;alcohol biosynthetic process;alcohol metabolic process;anion transport;biosynthetic process;carbohydrate biosynthetic process;carbohydrate metabolic process;carboxylic acid transport;cellular biosynthetic process;cellular carbohydrate biosynthetic process;cellular carbohydrate…	carboxylic acid transmembrane transporter activity;citrate transmembrane transporter activity;organic acid transmembrane transporter activity;substrate-specific transmembrane transporter activity;substrate-specific transporter activity;transmembrane transporter activity;transporter activity;tricarboxylic acid transmembrane transporter activity	cell part;cytoplasmic part;extracellular membrane-bounded organelle;extracellular organelle;extracellular region part;extracellular vesicular exosome;integral to membrane;intracellular membrane-bounded organelle;intracellular organelle;intracellular organelle part;intracellular part;intrinsic to membrane;membrane;membrane part;membrane-bounded organelle;membrane-bounded vesicle;mitochondrial inne…
Q7Z422	SZRD1	SUZ domain-containing protein 1	4	+	2.78553	0.00313191	-0.653387	3.41627	3.50608	3.49311	3.32975	3.48554	3.16541	3.01119	2.84479	2.83031	2.67131	2.95367
P57075	UBASH3A	Ubiquitin-associated and SH3 domain-containing protein A	3	+	2.86161	0.00314019	-0.705869	3.40613	3.30468	3.58844	3.40695	3.49361	2.99406	3.06824	3.23087	2.74991	2.76847	2.66326	biological regulation;negative regulation of antigen receptor-mediated signaling pathway;negative regulation of biological process;negative regulation of cell communication;negative regulation of cellular process;negative regulation of immune system process;negative regulation of response to stimulus;negative regulation of signal transduction;negative regulation of signaling;negative regulation o…		cell part;cytoplasmic part;cytosol;extracellular membrane-bounded organelle;extracellular organelle;extracellular region part;extracellular vesicular exosome;intracellular membrane-bounded organelle;intracellular organelle;intracellular part;membrane-bounded organelle;membrane-bounded vesicle;nucleus;organelle;vesicle
P13598	ICAM2	Intercellular adhesion molecule 2	5	+	2.78761	0.00314979	-0.594713	3.4731	3.53894	3.62194	3.34445	3.26144	2.74905	2.94758	2.91593	2.97201	3.05107	2.82677	activation of immune response;activation of innate immune response;biological adhesion;biological regulation;cell adhesion;cell surface receptor linked signaling pathway;cell-cell adhesion;cellular component organization;cellular component organization at cellular level;cellular component organization or biogenesis;cellular component organization or biogenesis at cellular level;cellular process;c…	binding;integrin binding;protein binding;protein complex binding;receptor binding	cell part;cell projection;extracellular membrane-bounded organelle;extracellular organelle;extracellular region part;extracellular vesicular exosome;integral to membrane;integral to plasma membrane;intrinsic to membrane;intrinsic to plasma membrane;membrane;membrane part;membrane-bounded organelle;membrane-bounded vesicle;organelle;plasma membrane;plasma membrane part;uropod;vesicle	Cell adhesion molecules (CAMs);Natural killer cell mediated cytotoxicity
Q92636-2	NSMAF	Isoform 2 of Protein FAN	5	+	2.86654	0.00315987	-0.620708	3.38057	3.26888	3.33595	3.35354	3.32797	3.28158	3.3211	3.35333	2.72447	2.82165	2.57715	biological regulation;cellular lipid metabolic process;cellular metabolic process;cellular process;cellular response to stimulus;ceramide metabolic process;endosome transport;establishment of localization;establishment of localization in cell;intracellular signal transduction;intracellular transport;lipid metabolic process;membrane lipid metabolic process;metabolic process;positive regulation of …	binding;enzyme activator activity;enzyme regulator activity;lipase activator activity;lipid binding;molecular transducer activity;phospholipase activator activity;phospholipid binding;receptor signaling protein activity;signal transducer activity;sphingomyelin phosphodiesterase activator activity	cell part;cytoplasm;endomembrane system;extrinsic to membrane;intracellular part;membrane part
P02774-3	GC	Isoform 3 of Vitamin D-binding protein	3	+	2.79127	0.00317241	-1.05806	3.02376	3.35818	3.29016	3.10782	3.21252	3.6707	3.72609	3.85312	2.30885	2.20301	1.98608	establishment of localization;fat-soluble vitamin metabolic process;lipid metabolic process;metabolic process;primary metabolic process;small molecule metabolic process;steroid metabolic process;transport;vitamin D metabolic process;vitamin metabolic process;vitamin transport	actin binding;binding;cytoskeletal protein binding;lipid binding;protein binding;steroid binding;transmembrane transporter activity;transporter activity;vitamin binding;vitamin D binding;vitamin transporter activity	blood microparticle;cell part;cytoplasmic part;cytosol;extracellular membrane-bounded organelle;extracellular organelle;extracellular region;extracellular region part;extracellular space;extracellular vesicular exosome;intracellular organelle lumen;intracellular organelle part;intracellular part;lysosomal lumen;membrane-bounded organelle;membrane-bounded vesicle;membrane-enclosed lumen;organelle;…
P55011	SLC12A2	Solute carrier family 12 member 2	3	+	2.87213	0.00318987	-0.865583	3.70143	3.44855	3.61338	3.35118	3.24385	2.98484	3.03717	3.03142	2.76388	2.83401	2.56872	ammonium transmembrane transport;ammonium transport;anatomical structure morphogenesis;anion transport;biological regulation;branching involved in mammary gland duct morphogenesis;branching morphogenesis of a tube;cation transport;cell surface receptor linked signaling pathway;cell volume homeostasis;cellular homeostasis;cellular process;cellular response to stimulus;chloride transport;detection …	active transmembrane transporter activity;ammonium transmembrane transporter activity;anion transmembrane transporter activity;anion:cation symporter activity;cation transmembrane transporter activity;cation:chloride symporter activity;chloride transmembrane transporter activity;inorganic anion transmembrane transporter activity;inorganic cation transmembrane transporter activity;ion transmembran…	apical plasma membrane;basolateral plasma membrane;cell part;extracellular membrane-bounded organelle;extracellular organelle;extracellular region part;extracellular vesicular exosome;integral to membrane;integral to plasma membrane;intrinsic to membrane;intrinsic to plasma membrane;membrane;membrane part;membrane-bounded organelle;membrane-bounded vesicle;organelle;plasma membrane;plasma membran…	Pancreatic secretion;Salivary secretion;Vibrio cholerae infection
Q9UKK3	PARP4	Poly [ADP-ribose] polymerase 4	3	+	2.76891	0.00319008	-0.672624	3.34756	3.3137	3.29078	3.32613	3.46059	3.40067	3.38137	3.20783	2.62692	2.80582	2.50143	cell death;cellular macromolecule metabolic process;cellular metabolic process;cellular nitrogen compound metabolic process;cellular process;cellular protein metabolic process;cellular response to stimulus;cellular response to stress;death;defense response;DNA metabolic process;DNA repair;establishment of localization;inflammatory response;macromolecule metabolic process;macromolecule modificatio…	binding;catalytic activity;DNA binding;enzyme binding;NAD+ ADP-ribosyltransferase activity;nucleic acid binding;protein binding;transferase activity;transferase activity, transferring glycosyl groups;transferase activity, transferring pentosyl groups	cell part;cytoplasm;cytoskeletal part;extracellular membrane-bounded organelle;extracellular organelle;extracellular region part;extracellular vesicular exosome;intracellular membrane-bounded organelle;intracellular organelle;intracellular organelle part;intracellular part;macromolecular complex;membrane;membrane-bounded organelle;membrane-bounded vesicle;microtubule;nucleus;organelle;organelle p…	Base excision repair
Q5JPH6	EARS2	Probable glutamate--tRNA ligase, mitochondrial	9	+	2.87756	0.00320509	-0.638598	3.49945	3.46055	3.43995	3.26655	3.38984	3.07483	3.12747	3.03467	2.92377	2.88671	2.67368	amine metabolic process;amino acid activation;carboxylic acid metabolic process;cellular amine metabolic process;cellular amino acid metabolic process;cellular ketone metabolic process;cellular macromolecule metabolic process;cellular metabolic process;cellular nitrogen compound metabolic process;cellular process;gene expression;glutamyl-tRNA aminoacylation;macromolecule metabolic process;metabol…	adenyl nucleotide binding;adenyl ribonucleotide binding;aminoacyl-tRNA ligase activity;ATP binding;binding;catalytic activity;glutamate-tRNA ligase activity;glutamate-tRNA(Gln) ligase activity;ligase activity;ligase activity, forming aminoacyl-tRNA and related compounds;ligase activity, forming carbon-oxygen bonds;nucleic acid binding;nucleotide binding;purine nucleotide binding;purine ribonucleo…	cell part;cytoplasmic part;intracellular membrane-bounded organelle;intracellular organelle;intracellular organelle lumen;intracellular organelle part;intracellular part;membrane-bounded organelle;membrane-enclosed lumen;mitochondrial matrix;mitochondrial part;mitochondrion;organelle;organelle lumen;organelle part	Aminoacyl-tRNA biosynthesis;Porphyrin and chlorophyll metabolism
P24534	EEF1B2	Elongation factor 1-beta	12	+	2.88055	0.00321531	-0.595237	3.41084	3.53325	3.5025	3.26566	3.14046	3.04311	3.08824	3.17541	2.83651	3.01512	2.80925	biosynthetic process;cellular biosynthetic process;cellular macromolecule biosynthetic process;cellular macromolecule metabolic process;cellular metabolic process;cellular process;cellular protein metabolic process;gene expression;macromolecule biosynthetic process;macromolecule metabolic process;metabolic process;primary metabolic process;protein metabolic process;translation;translational elong…	binding;nucleic acid binding;RNA binding;translation elongation factor activity;translation factor activity, nucleic acid binding	cell part;cytoplasm;cytoplasmic part;cytosol;eukaryotic translation elongation factor 1 complex;intracellular part;macromolecular complex;protein complex
Q8TE82	SH3TC1	SH3 domain and tetratricopeptide repeat-containing protein 1	3	+	2.88594	0.0032256	-1.16932	3.78402	3.35	3.361	4.0429	3.97	2.66791	2.59755	2.61189	2.35866	2.35408	2.27432
Q8NG31	CASC5	Protein CASC5	12	+	2.88637	0.00323077	-0.766014	3.3712	3.34201	3.30521	3.36294	3.33187	3.38987	3.401	3.36352	2.73699	2.5697	2.4137	acrosome assembly;anatomical structure formation involved in morphogenesis;ATP-dependent chromatin remodeling;attachment of spindle microtubules to chromosome;attachment of spindle microtubules to kinetochore;biological regulation;cell cycle;cell cycle checkpoint;cell cycle phase;cell cycle process;cell division;cellular component assembly;cellular component assembly at cellular level;cellular co…		acrosomal vesicle;cell part;chromosomal part;condensed chromosome kinetochore;cytoplasm;cytoplasmic membrane-bounded vesicle;cytoplasmic part;cytoplasmic vesicle;cytosol;extracellular membrane-bounded organelle;extracellular organelle;extracellular region part;extracellular vesicular exosome;intracellular membrane-bounded organelle;intracellular non-membrane-bounded organelle;intracellular organe…
O43805	SSNA1	Sjoegren syndrome nuclear autoantigen 1	4	+	2.88865	0.00324116	-0.901067	3.45417	3.52285	3.62078	3.25222	3.37802	3.06254	3.19994	3.18486	2.81139	2.62102	2.4622	cell cycle;cell cycle process;cellular component movement;cellular component organization;cellular component organization at cellular level;cellular component organization or biogenesis;cellular component organization or biogenesis at cellular level;cellular localization;cellular macromolecule localization;cellular membrane organization;cellular process;cellular protein localization;ciliary recep…		cell part;centrosome;cytoplasmic part;cytoskeletal part;cytosol;intracellular membrane-bounded organelle;intracellular non-membrane-bounded organelle;intracellular organelle;intracellular organelle part;intracellular part;membrane-bounded organelle;microtubule organizing center;non-membrane-bounded organelle;nucleus;organelle;organelle part
P22413	ENPP1	Ectonucleotide pyrophosphatase/phosphodiesterase family member 1	8	+	2.89103	0.00325161	-1.02322	3.23515	3.086	3.2255	4.37154	4.20987	2.62226	2.75108	2.83995	2.25651	2.29522	1.92525	3'-phosphoadenosine 5'-phosphosulfate metabolic process;anatomical structure development;anion homeostasis;anion transport;biological regulation;biomineral tissue development;bone remodeling;catabolic process;cellular anion homeostasis;cellular catabolic process;cellular chemical homeostasis;cellular homeostasis;cellular ion homeostasis;cellular metabolic process;cellular nitrogen compound catabo…	3'-phosphoadenosine 5'-phosphosulfate binding;adenyl nucleotide binding;adenyl ribonucleotide binding;ATP binding;binding;calcium ion binding;carbohydrate binding;cargo receptor activity;catalytic activity;cation binding;exonuclease activity;hydrolase activity;hydrolase activity, acting on acid anhydrides;hydrolase activity, acting on acid anhydrides, in phosphorus-containing anhydrides;hydrolase…	basolateral plasma membrane;cell part;cell surface;cytoplasmic part;extracellular region part;extracellular space;integral to membrane;integral to plasma membrane;intracellular organelle part;intracellular part;intrinsic to membrane;intrinsic to plasma membrane;lysosomal membrane;membrane;membrane part;organelle membrane;organelle part;plasma membrane;plasma membrane part;vacuolar membrane;vacuol…	Nicotinate and nicotinamide metabolism;Pantothenate and CoA biosynthesis;Purine metabolism;Riboflavin metabolism;Starch and sucrose metabolism
Q9UBN7	HDAC6	Histone deacetylase 6	5	+	2.89276	0.00326214	0.740498	2.99598	2.79454	3.06896	3.06686	3.01125	2.80205	2.89085	2.80946	3.63963	3.66718	3.77416	aggresome assembly;autophagy;biological regulation;biosynthetic process;catabolic process;cell communication;cellular biosynthetic process;cellular catabolic process;cellular component assembly;cellular component assembly at cellular level;cellular component disassembly;cellular component organization;cellular component organization at cellular level;cellular component organization or biogenesis;…	alpha-tubulin binding;beta-catenin binding;binding;catalytic activity;cation binding;core promoter binding;cytoskeletal protein binding;deacetylase activity;DNA binding;dynein complex binding;enzyme binding;heat shock protein binding;histone deacetylase activity;histone deacetylase activity (H3-K14 specific);histone deacetylase activity (H3-K9 specific);histone deacetylase binding;Hsp90 protein b…	aggresome;axon;caveola;cell leading edge;cell part;cell projection;chromatin remodeling complex;cytoplasm;cytoplasmic microtubule;cytoplasmic part;cytoskeletal part;cytosol;dendrite;histone deacetylase complex;inclusion body;intracellular membrane-bounded organelle;intracellular organelle;intracellular organelle part;intracellular part;macromolecular complex;membrane part;membrane raft;membrane-b…
Q9NXR5	ANKRD10	Ankyrin repeat domain-containing protein 10	3	+	2.89707	0.00327273	-1.20938	3.80662	3.83714	3.80104	3.01778	3.02802	3.18953	2.99045	2.58331	2.56735	2.36865	2.88065
Q96GN5	CDCA7L	Cell division cycle-associated 7-like protein	9	+	2.8993	0.00328874	-1.1624	3.69893	3.6957	3.73174	3.20807	3.41129	3.15262	2.94679	2.7213	2.62955	2.26785	2.74177	biological regulation;biosynthetic process;cellular biosynthetic process;cellular macromolecule biosynthetic process;cellular macromolecule metabolic process;cellular metabolic process;cellular nitrogen compound metabolic process;cellular process;macromolecule biosynthetic process;macromolecule metabolic process;metabolic process;nitrogen compound metabolic process;nucleic acid metabolic process;…		cell part;cytoplasm;intracellular membrane-bounded organelle;intracellular non-membrane-bounded organelle;intracellular organelle;intracellular organelle part;intracellular part;membrane-bounded organelle;non-membrane-bounded organelle;nuclear part;nucleolus;nucleus;organelle;organelle part
Q7Z2Z1	TICRR	Treslin	3	+	2.89933	0.00329412	-0.597828	3.34015	3.41732	3.43609	3.46242	3.18367	3.36918	3.24579	2.90654	2.92562	2.78097	2.69348	biological regulation;biosynthetic process;cell cycle checkpoint;cellular biosynthetic process;cellular component assembly;cellular component assembly at cellular level;cellular component organization;cellular component organization at cellular level;cellular component organization or biogenesis;cellular component organization or biogenesis at cellular level;cellular macromolecular complex assemb…	binding;chromatin binding	cell part;intracellular membrane-bounded organelle;intracellular organelle;intracellular organelle part;intracellular part;membrane-bounded organelle;nuclear part;nucleoplasm;nucleus;organelle;organelle part
Q9H1E5	TMX4	Thioredoxin-related transmembrane protein 4	3	+	2.75016	0.00330623	-0.633713	3.47477	3.59302	3.65119	3.57993	3.52137	2.56199	2.55024	2.58168	3.04852	2.95511	2.81421	biological regulation;cell redox homeostasis;cellular homeostasis;cellular macromolecule metabolic process;cellular metabolic process;cellular process;cellular protein metabolic process;cellular response to stimulus;cellular response to stress;homeostatic process;macromolecule metabolic process;metabolic process;oxidation-reduction process;primary metabolic process;protein folding;protein metabol…	catalytic activity;intramolecular oxidoreductase activity;intramolecular oxidoreductase activity, interconverting keto- and enol-groups;intramolecular oxidoreductase activity, transposing S-S bonds;isomerase activity;protein disulfide isomerase activity	cell part;cytoplasmic part;endoplasmic reticulum;integral to membrane;intracellular membrane-bounded organelle;intracellular organelle;intracellular part;intrinsic to membrane;membrane part;membrane-bounded organelle;organelle
P07305	H1F0	Histone H1.0	2	+	2.9063	0.00331579	1.16385	2.50173	2.90264	2.70663	2.6264	3.26661	2.63776	2.88792	2.80118	3.89106	3.71165	3.99985	apoptosis;catabolic process;cell death;cellular catabolic process;cellular component assembly;cellular component assembly at cellular level;cellular component disassembly;cellular component disassembly at cellular level;cellular component disassembly involved in apoptosis;cellular component organization;cellular component organization at cellular level;cellular component organization or biogenesi…	binding;chromatin binding;chromatin DNA binding;DNA binding;nucleic acid binding;structure-specific DNA binding	actin cytoskeleton;cell part;chromatin;chromosomal part;cytoplasmic part;cytoskeleton;euchromatin;Golgi apparatus;intracellular membrane-bounded organelle;intracellular non-membrane-bounded organelle;intracellular organelle;intracellular organelle part;intracellular part;macromolecular complex;membrane-bounded organelle;non-membrane-bounded organelle;nuclear chromatin;nuclear chromosome part;nucl…
Q9BT23	LIMD2	LIM domain-containing protein 2	2	+	2.75567	0.00332425	-0.911418	3.36572	3.45978	3.20735	3.50833	3.57794	3.25049	3.36462	3.32756	2.38098	2.29481	2.6228		binding;cation binding;ion binding;metal ion binding;transition metal ion binding;zinc ion binding
Q12893	TMEM115	Transmembrane protein 115	3	+	2.72356	0.00332808	-0.699318	3.50067	3.57566	3.69398	3.34184	3.28492	2.92715	2.80087	2.81589	3.00511	2.92511	2.74215	biological regulation;carbohydrate metabolic process;cellular carbohydrate metabolic process;cellular macromolecule metabolic process;cellular metabolic process;cellular process;cellular protein metabolic process;establishment of localization;establishment of localization in cell;establishment of protein localization;glycosylation;Golgi vesicle transport;intracellular transport;macromolecule glyc…	binding;identical protein binding;protein binding	cell part;cytoplasmic part;Golgi apparatus;Golgi apparatus part;Golgi cisterna membrane;Golgi membrane;integral to membrane;intracellular membrane-bounded organelle;intracellular organelle;intracellular organelle part;intracellular part;intrinsic to membrane;membrane;membrane part;membrane-bounded organelle;nucleus;organelle;organelle membrane;organelle part
Q7L266	ASRGL1	Isoaspartyl peptidase/L-asparaginase	2	+	2.72445	0.00333246	-0.632442	3.51132	3.36051	3.37219	3.35813	3.35942	3.22129	3.18518	3.06073	2.82208	2.8822	2.64242	amine catabolic process;amine metabolic process;asparagine catabolic process;asparagine catabolic process via L-aspartate;asparagine metabolic process;aspartate family amino acid catabolic process;aspartate family amino acid metabolic process;carboxylic acid catabolic process;carboxylic acid metabolic process;catabolic process;cellular amine metabolic process;cellular amino acid catabolic process…	asparaginase activity;beta-aspartyl-peptidase activity;catalytic activity;exopeptidase activity;hydrolase activity;hydrolase activity, acting on carbon-nitrogen (but not peptide) bonds;hydrolase activity, acting on carbon-nitrogen (but not peptide) bonds, in linear amides;omega peptidase activity;peptidase activity;peptidase activity, acting on L-amino acid peptides	cell part;cytoplasm;intracellular membrane-bounded organelle;intracellular organelle;intracellular part;membrane-bounded organelle;nucleus;organelle
P69905	HBA1	Hemoglobin subunit alpha	7	+	2.91142	0.00333775	-1.28613	2.99195	2.78087	3.02037	3.49207	3.3795	3.79832	4.05776	3.94163	1.67333	1.86896	1.3925	anion transport;bicarbonate transport;biological regulation;catabolic process;cellular catabolic process;cellular component assembly;cellular component organization;cellular component organization or biogenesis;cellular membrane organization;cellular metabolic process;cellular process;cellular response to chemical stimulus;cellular response to hydrogen peroxide;cellular response to oxidative stre…	binding;cation binding;heme binding;ion binding;iron ion binding;metal ion binding;oxygen binding;oxygen transporter activity;substrate-specific transporter activity;tetrapyrrole binding;transition metal ion binding;transporter activity	blood microparticle;cell part;cytoplasmic membrane-bounded vesicle lumen;cytoplasmic part;cytoplasmic vesicle part;cytosol;cytosolic part;cytosolic small ribosomal subunit;endocytic vesicle lumen;extracellular membrane-bounded organelle;extracellular organelle;extracellular region;extracellular region part;extracellular vesicular exosome;haptoglobin-hemoglobin complex;hemoglobin complex;intracell…	African trypanosomiasis;Malaria
Q9NVP2	ASF1B	Histone chaperone ASF1B	9	+	2.73111	0.00335007	-0.623242	3.59441	3.52683	3.55771	3.29111	3.29902	2.84479	2.82685	2.93879	2.91658	3.08892	2.80372	biological regulation;biosynthetic process;cell differentiation;cellular biosynthetic process;cellular component assembly;cellular component assembly at cellular level;cellular component organization;cellular component organization at cellular level;cellular component organization or biogenesis;cellular component organization or biogenesis at cellular level;cellular developmental process;cellular…		cell part;chromatin;chromosomal part;intracellular organelle part;intracellular part;macromolecular complex;nuclear chromatin;nuclear chromosome part;nuclear part;nucleoplasm;organelle part;protein complex
P31153	MAT2A	S-adenosylmethionine synthase isoform type-2	34	+	2.91545	0.00335441	-0.75879	3.50754	3.41429	3.36585	3.19576	3.21413	3.35125	3.27525	3.34574	2.72761	2.77661	2.50709	amine biosynthetic process;amine metabolic process;biosynthetic process;carboxylic acid biosynthetic process;carboxylic acid metabolic process;cellular amine metabolic process;cellular amino acid biosynthetic process;cellular amino acid metabolic process;cellular biosynthetic process;cellular ketone metabolic process;cellular metabolic process;cellular modified amino acid biosynthetic process;cel…	adenyl nucleotide binding;adenyl ribonucleotide binding;ATP binding;binding;catalytic activity;cation binding;ion binding;metal ion binding;methionine adenosyltransferase activity;nucleotide binding;purine nucleotide binding;purine ribonucleoside triphosphate binding;purine ribonucleotide binding;ribonucleotide binding;transferase activity;transferase activity, transferring alkyl or aryl (other t…	cell part;cytoplasmic part;cytosol;intracellular part;macromolecular complex;methionine adenosyltransferase complex;protein complex	Cysteine and methionine metabolism
O75976	CPD	Carboxypeptidase D	3	+	2.73214	0.0033545	-0.863573	3.46489	3.33563	3.55348	3.44343	3.56538	3.20508	3.22749	2.94381	2.44038	2.77746	2.54545		binding;carboxypeptidase activity;catalytic activity;cation binding;exopeptidase activity;hydrolase activity;ion binding;metal ion binding;metallocarboxypeptidase activity;metalloexopeptidase activity;metallopeptidase activity;peptidase activity;peptidase activity, acting on L-amino acid peptides;serine hydrolase activity;serine-type carboxypeptidase activity;serine-type exopeptidase activity;ser…	cell part;extracellular membrane-bounded organelle;extracellular organelle;extracellular region part;extracellular vesicular exosome;integral to membrane;intrinsic to membrane;membrane;membrane part;membrane-bounded organelle;membrane-bounded vesicle;organelle;vesicle
Q9UNY4	TTF2	Transcription termination factor 2	7	+	2.91984	0.00337124	-0.906401	3.65134	3.51602	3.59052	3.24113	3.34614	3.27687	3.01585	2.85337	2.80336	2.47438	2.76093	biological regulation;biosynthetic process;cellular biosynthetic process;cellular macromolecule metabolic process;cellular metabolic process;cellular nitrogen compound metabolic process;cellular process;macromolecule metabolic process;metabolic process;mRNA metabolic process;mRNA processing;nitrogen compound metabolic process;nucleic acid metabolic process;nucleobase-containing compound metabolic…	adenyl nucleotide binding;adenyl ribonucleotide binding;ATP binding;ATPase activity;ATPase activity, coupled;ATP-dependent helicase activity;binding;catalytic activity;cation binding;DNA binding;DNA-dependent ATPase activity;helicase activity;hydrolase activity;hydrolase activity, acting on acid anhydrides;hydrolase activity, acting on acid anhydrides, in phosphorus-containing anhydrides;ion bind…	cell part;cytoplasm;intracellular organelle part;intracellular part;macromolecular complex;nuclear part;nucleoplasm part;organelle part;protein complex;ribonucleoprotein complex;spliceosomal complex;transcription elongation factor complex
Q8IUX7	AEBP1	Adipocyte enhancer-binding protein 1	7	+	2.73862	0.00338133	-1.21118	3.39881	3.54498	3.50376	3.57517	3.4656	3.31455	3.22507	3.24953	2.24232	2.56001	2.01168	anatomical structure development;biological regulation;developmental process;muscle organ development;muscle structure development;negative regulation of biological process;negative regulation of biosynthetic process;negative regulation of cellular biosynthetic process;negative regulation of cellular macromolecule biosynthetic process;negative regulation of cellular metabolic process;negative reg…	binding;carboxypeptidase activity;catalytic activity;cation binding;DNA binding;exopeptidase activity;hydrolase activity;ion binding;metal ion binding;metallocarboxypeptidase activity;metalloexopeptidase activity;metallopeptidase activity;nucleic acid binding;nucleic acid binding transcription factor activity;peptidase activity;peptidase activity, acting on L-amino acid peptides;protein binding t…	cell part;cytoplasm;extracellular membrane-bounded organelle;extracellular organelle;extracellular region part;extracellular space;extracellular vesicular exosome;intracellular membrane-bounded organelle;intracellular organelle;intracellular part;membrane-bounded organelle;membrane-bounded vesicle;nucleus;organelle;vesicle
P06729	CD2	T-cell surface antigen CD2	6	+	2.92413	0.00338255	-0.907607	3.62621	3.49756	3.65996	3.23458	3.32644	3.02234	3.10203	3.02723	2.86715	2.52737	2.66637	apoptosis;biological adhesion;biological regulation;blood coagulation;cell activation;cell adhesion;cell death;cell migration;cell motility;cell surface receptor linked signaling pathway;cell-cell adhesion;cellular component movement;cellular component organization;cellular component organization or biogenesis;cellular localization;cellular membrane organization;cellular process;cellular response…	binding;protein binding;receptor activity;receptor binding	anchored to membrane;anchored to plasma membrane;cell junction;cell part;cell surface;cell-cell junction;external side of plasma membrane;extracellular region;integral to membrane;integral to plasma membrane;internal side of plasma membrane;intrinsic to membrane;intrinsic to plasma membrane;membrane;membrane part;plasma membrane;plasma membrane part	Cell adhesion molecules (CAMs);Hematopoietic cell lineage
P33316	DUT	Deoxyuridine 5'-triphosphate nucleotidohydrolase, mitochondrial	13	+	2.92669	0.00338824	-0.799093	3.36064	3.64635	3.36764	3.29833	3.33572	3.20888	3.24262	3.21489	2.64946	2.62399	2.70389	2'-deoxyribonucleotide biosynthetic process;2'-deoxyribonucleotide metabolic process;biosynthetic process;catabolic process;cellular aromatic compound metabolic process;cellular biosynthetic process;cellular catabolic process;cellular macromolecule biosynthetic process;cellular macromolecule metabolic process;cellular metabolic process;cellular nitrogen compound biosynthetic process;cellular nitr…	binding;catalytic activity;cation binding;dUTP diphosphatase activity;hydrolase activity;hydrolase activity, acting on acid anhydrides;hydrolase activity, acting on acid anhydrides, in phosphorus-containing anhydrides;ion binding;magnesium ion binding;metal ion binding;nucleoside-triphosphate diphosphatase activity;pyrophosphatase activity	cell part;cytoplasmic part;extracellular membrane-bounded organelle;extracellular organelle;extracellular region part;extracellular vesicular exosome;intracellular membrane-bounded organelle;intracellular organelle;intracellular organelle part;intracellular part;membrane-bounded organelle;membrane-bounded vesicle;mitochondrion;nuclear part;nucleoplasm;nucleus;organelle;organelle part;vesicle	Pyrimidine metabolism
P42892	ECE1	Endothelin-converting enzyme 1	2	+	2.74304	0.00339946	-1.55539	3.59144	3.65808	3.73226	3.43975	3.39339	3.06183	3.29171	3.22618	2.13396	2.4487	1.73297	anatomical structure development;anatomical structure morphogenesis;biological regulation;bradykinin catabolic process;calcitonin catabolic process;catabolic process;cellular catabolic process;cellular hormone metabolic process;cellular metabolic process;cellular process;developmental process;ear development;embryonic digit morphogenesis;embryonic morphogenesis;endocrine process;endothelin matura…	binding;catalytic activity;cation binding;endopeptidase activity;hormone binding;hydrolase activity;identical protein binding;ion binding;metal ion binding;metalloendopeptidase activity;metallopeptidase activity;peptidase activity;peptidase activity, acting on L-amino acid peptides;peptide binding;peptide hormone binding;protein binding;protein dimerization activity;protein homodimerization activ…	cell part;clathrin-coated vesicle;coated vesicle;cytoplasmic membrane-bounded vesicle;cytoplasmic part;cytoplasmic vesicle;early endosome;endosomal part;endosome;external side of plasma membrane;extracellular membrane-bounded organelle;extracellular organelle;extracellular region part;extracellular vesicular exosome;integral to membrane;intracellular membrane-bounded organelle;intracellular organ…
Q9BVS4	RIOK2	Serine/threonine-protein kinase RIO2	3	+	2.93114	0.00340541	-0.650235	3.41794	3.46951	3.40817	3.35327	3.36896	3.14802	3.17267	3.08728	2.92529	2.75484	2.66479		adenyl nucleotide binding;adenyl ribonucleotide binding;ATP binding;binding;catalytic activity;kinase activity;nucleotide binding;phosphotransferase activity, alcohol group as acceptor;protein kinase activity;protein serine/threonine kinase activity;purine nucleotide binding;purine ribonucleoside triphosphate binding;purine ribonucleotide binding;ribonucleotide binding;transferase activity;transf…		Ribosome biogenesis in eukaryotes
Q9Y2Z2-6	MTO1	Isoform 7 of Protein MTO1 homolog, mitochondrial	2	+	2.74641	0.0034224	-0.823412	3.80184	3.63769	3.60713	3.11454	3.40114	2.69879	2.85935	2.72032	3.03955	2.8113	2.72558	adenosine metabolic process;cellular component organization;cellular component organization at cellular level;cellular component organization or biogenesis;cellular component organization or biogenesis at cellular level;cellular macromolecule metabolic process;cellular metabolic process;cellular nitrogen compound metabolic process;cellular process;heterocycle metabolic process;macromolecule metab…	binding;coenzyme binding;cofactor binding;flavin adenine dinucleotide binding	cell part;cytoplasmic part;intracellular membrane-bounded organelle;intracellular organelle;intracellular part;membrane-bounded organelle;mitochondrion;organelle
P42785-2	PRCP	Isoform 2 of Lysosomal Pro-X carboxypeptidase	2	+	2.93364	0.00342275	1.30571	2.27034	2.6348	2.66136	2.82537	2.9516	2.988	3.12694	3.06346	3.65565	3.84511	3.98288	acute inflammatory response;anatomical structure formation involved in morphogenesis;angiogenesis;angiogenesis involved in wound healing;biological regulation;blood coagulation;blood coagulation, intrinsic pathway;carbohydrate homeostasis;chemical homeostasis;coagulation;defense response;developmental process;energy homeostasis;glucose homeostasis;hemostasis;homeostatic process;inflammatory respo…	carboxypeptidase activity;catalytic activity;exopeptidase activity;hydrolase activity;peptidase activity;peptidase activity, acting on L-amino acid peptides;serine hydrolase activity;serine-type carboxypeptidase activity;serine-type exopeptidase activity;serine-type peptidase activity	basal part of cell;cell part;cytoplasmic part;extracellular membrane-bounded organelle;extracellular organelle;extracellular region part;extracellular vesicular exosome;intracellular membrane-bounded organelle;intracellular organelle;intracellular part;lysosome;lytic vacuole;membrane;membrane-bounded organelle;membrane-bounded vesicle;organelle;plasma membrane;vacuole;vesicle	Protein digestion and absorption
Q9UFN0	NIPSNAP3A	Protein NipSnap homolog 3A	4	+	2.93566	0.00342857	1.19979	2.44257	2.62699	2.64511	2.90777	3.00692	3.11533	3.03579	3.07377	3.57645	3.72084	4.01677			cell part;cytoplasmic part;cytosol;intracellular membrane-bounded organelle;intracellular organelle;intracellular part;membrane-bounded organelle;nucleus;organelle
O95236	APOL3	Apolipoprotein L3	3	+	2.7152	0.0034517	-0.71759	3.55563	3.38181	3.52746	3.69029	3.6218	2.86114	2.84679	2.60073	2.91783	2.6301	2.76421	biological regulation;cellular macromolecule metabolic process;cellular metabolic process;cellular process;cellular response to stimulus;defense response;inflammatory response;lipoprotein metabolic process;macromolecule metabolic process;metabolic process;positive regulation of biological process;positive regulation of cell communication;positive regulation of cellular process;positive regulation…	binding;lipid binding;lipid transporter activity;molecular transducer activity;signal transducer activity;substrate-specific transporter activity;transporter activity	cell part;cytoplasm;extracellular region;intracellular part;membrane
Q9HBG6-5	IFT122	Isoform 5 of Intraflagellar transport protein 122 homolog	2	+	2.94774	0.00345798	-0.655947	3.46284	3.52367	3.58288	3.25879	3.31922	2.97885	3.05273	2.96601	2.81865	3.00622	2.77668	anatomical structure development;anatomical structure formation involved in morphogenesis;anatomical structure morphogenesis;appendage development;appendage morphogenesis;biological regulation;body morphogenesis;camera-type eye morphogenesis;cell part morphogenesis;cell projection assembly;cell projection morphogenesis;cell projection organization;cell surface receptor linked signaling pathway;ce…		axoneme part;cell part;cell projection;cell projection part;cilium;cytoplasm;intracellular part;intraflagellar transport particle A;macromolecular complex;membrane;nonmotile primary cilium;organelle part;photoreceptor connecting cilium;primary cilium;protein complex
Q14209	E2F2	Transcription factor E2F2	2	+	2.95004	0.00346988	-0.783144	3.62914	3.42918	3.43378	2.98735	3.33334	3.19248	3.29027	3.23035	2.6272	2.84519	2.67028	biological regulation;biosynthetic process;cell cycle;cellular biosynthetic process;cellular macromolecule metabolic process;cellular metabolic process;cellular nitrogen compound metabolic process;cellular process;cellular response to stimulus;induction of apoptosis;induction of apoptosis by intracellular signals;induction of programmed cell death;intracellular signal transduction;macromolecule m…	binding;core promoter binding;DNA binding;nucleic acid binding;nucleic acid binding transcription factor activity;protein binding;regulatory region DNA binding;regulatory region nucleic acid binding;sequence-specific DNA binding transcription factor activity;transcription factor binding;transcription regulatory region DNA binding	cell part;intracellular organelle part;intracellular part;macromolecular complex;nuclear part;nucleoplasm;nucleoplasm part;organelle part;protein complex;transcription factor complex	Bladder cancer;Cell cycle;Chronic myeloid leukemia;Glioma;Melanoma;Non-small cell lung cancer;Pancreatic cancer;Pathways in cancer;Prostate cancer;Small cell lung cancer
O43808	SLC25A17	Peroxisomal membrane protein PMP34	3	+	2.95105	0.00347586	-0.685251	3.56752	3.38645	3.59263	3.35303	3.24445	3.10182	2.92228	3.07049	2.8764	2.88408	2.73038	adenine nucleotide transport;ADP transport;AMP transport;ATP transport;carboxylic acid catabolic process;carboxylic acid metabolic process;carboxylic acid transport;catabolic process;cellular catabolic process;cellular ketone metabolic process;cellular lipid catabolic process;cellular lipid metabolic process;cellular metabolic process;cellular process;coenzyme A transmembrane transport;coenzyme A…	adenine nucleotide transmembrane transporter activity;ADP transmembrane transporter activity;AMP transmembrane transporter activity;ATP transmembrane transporter activity;binding;chaperone binding;coenzyme A transmembrane transporter activity;coenzyme transporter activity;cofactor transporter activity;FAD transmembrane transporter activity;NAD transporter activity;nucleobase-containing compound t…	cell part;cytoplasmic part;integral to membrane;integral to organelle membrane;integral to peroxisomal membrane;intracellular membrane-bounded organelle;intracellular organelle;intracellular organelle part;intracellular part;intrinsic to membrane;intrinsic to organelle membrane;intrinsic to peroxisomal membrane;membrane;membrane part;membrane-bounded organelle;microbody;microbody membrane;microbo…	Peroxisome
Q9UBQ7	GRHPR	Glyoxylate reductase/hydroxypyruvate reductase	7	+	2.70625	0.00356701	0.586353	2.73415	2.80638	2.99342	2.9933	3.05774	3.21946	3.35154	3.35191	3.4644	3.38072	3.44787	carboxylic acid metabolic process;cellular aldehyde metabolic process;cellular component assembly;cellular component organization;cellular component organization or biogenesis;cellular ketone metabolic process;cellular metabolic process;cellular nitrogen compound metabolic process;cellular process;dicarboxylic acid metabolic process;establishment of localization;excretion;glyoxylate metabolic pro…	binding;carboxylic acid binding;catalytic activity;coenzyme binding;cofactor binding;glycerate dehydrogenase activity;glyoxylate reductase (NADP) activity;hydroxypyruvate reductase activity;identical protein binding;NAD binding;NADP binding;NADPH binding;nucleotide binding;oxidoreductase activity;oxidoreductase activity, acting on CH-OH group of donors;oxidoreductase activity, acting on the CH-OH…	cell part;cytoplasm;cytoplasmic part;cytosol;extracellular membrane-bounded organelle;extracellular organelle;extracellular region part;extracellular vesicular exosome;intracellular organelle lumen;intracellular organelle part;intracellular part;membrane-bounded organelle;membrane-bounded vesicle;membrane-enclosed lumen;microbody lumen;microbody part;organelle;organelle lumen;organelle part;perox…	Glyoxylate and dicarboxylate metabolism;Pyruvate metabolism
P56199	ITGA1	Integrin alpha-1	4	+	2.70694	0.00358549	-1.25114	3.56325	3.60906	3.7801	3.51308	3.63418	2.75472	3.02983	2.89984	2.67213	2.41051	2.11633	activation of MAPK activity;axon guidance;biological adhesion;biological regulation;blood coagulation;cell adhesion;cell chemotaxis;cell migration;cell motility;cell surface receptor linked signaling pathway;cell-matrix adhesion;cell-substrate adhesion;cellular component movement;cellular component organization;cellular component organization at cellular level;cellular component organization or b…	binding;cation binding;collagen binding;enzyme binding;ion binding;metal ion binding;phosphatase binding;protein binding;protein phosphatase binding	acrosomal vesicle;adherens junction;alpha1-beta1 integrin complex;anchoring junction;basal part of cell;cell junction;cell part;cell projection;cell surface;cell-substrate adherens junction;cell-substrate junction;cytoplasmic membrane-bounded vesicle;cytoplasmic part;cytoplasmic vesicle;external side of plasma membrane;extracellular membrane-bounded organelle;extracellular organelle;extracellular…	Arrhythmogenic right ventricular cardiomyopathy (ARVC);Dilated cardiomyopathy;ECM-receptor interaction;Focal adhesion;Hematopoietic cell lineage;Hypertrophic cardiomyopathy (HCM);Regulation of actin cytoskeleton
Q8NBJ5	COLGALT1	Procollagen galactosyltransferase 1	9	+	2.68559	0.00362	-0.819865	3.50655	3.38536	3.46987	3.19602	3.13921	3.30334	3.38267	3.33618	2.6639	2.80705	2.43124	cellular component organization;cellular component organization at cellular level;cellular component organization or biogenesis;cellular component organization or biogenesis at cellular level;cellular process;extracellular matrix organization;extracellular structure organization	catalytic activity;galactosyltransferase activity;procollagen galactosyltransferase activity;transferase activity;transferase activity, transferring glycosyl groups;transferase activity, transferring hexosyl groups;UDP-galactosyltransferase activity;UDP-glycosyltransferase activity	cell part;cytoplasmic part;endoplasmic reticulum lumen;endoplasmic reticulum part;intracellular organelle lumen;intracellular organelle part;intracellular part;membrane;membrane-enclosed lumen;organelle lumen;organelle part	Lysine degradation;Other types of O-glycan biosynthesis
Q8IX04	UEVLD	Ubiquitin-conjugating enzyme E2 variant 3	3	+	2.68661	0.00362453	-0.834891	3.51283	3.36088	3.43514	3.56938	3.47971	3.07144	3.15313	3.14709	2.75252	2.66132	2.39034	carbohydrate metabolic process;carboxylic acid metabolic process;cellular ketone metabolic process;cellular macromolecule metabolic process;cellular metabolic process;cellular process;cellular protein metabolic process;establishment of localization;establishment of protein localization;macromolecule metabolic process;macromolecule modification;metabolic process;organic acid metabolic process;oxoa…	catalytic activity;oxidoreductase activity;oxidoreductase activity, acting on CH-OH group of donors;oxidoreductase activity, acting on the CH-OH group of donors, NAD or NADP as acceptor	extracellular membrane-bounded organelle;extracellular organelle;extracellular region part;extracellular vesicular exosome;membrane-bounded organelle;membrane-bounded vesicle;organelle;vesicle
Q969P0	IGSF8	Immunoglobulin superfamily member 8	3	+	2.69319	0.00364736	-0.603352	3.35034	3.43579	3.50941	3.44484	3.49875	3.03614	3.01186	2.95758	2.72133	2.96223	2.80192	anatomical structure development;biological regulation;cell proliferation;cellular component movement;cellular process;developmental process;fertilization;muscle tissue development;nervous system development;regulation of biological process;regulation of cell motility;regulation of cellular component movement;regulation of cellular process;regulation of localization;regulation of locomotion;repro…		axon;cell part;cell projection;extracellular membrane-bounded organelle;extracellular organelle;extracellular region part;extracellular vesicular exosome;integral to membrane;intrinsic to membrane;membrane;membrane part;membrane-bounded organelle;membrane-bounded vesicle;neuron projection;organelle;plasma membrane;synapse;vesicle
Q9P0J7	KCMF1	E3 ubiquitin-protein ligase KCMF1	4	+	2.69457	0.00365657	-0.598607	3.44932	3.37052	3.21017	3.38902	3.36917	3.12286	3.28766	3.33151	2.78149	2.65467	2.79805		binding;catalytic activity;cation binding;ion binding;ligase activity;metal ion binding;transition metal ion binding;zinc ion binding
O43736	ITM2A	Integral membrane protein 2A	2	+	2.69585	0.00367047	-0.614742	2.93094	2.79781	2.92715	3.75142	3.87007	3.54177	3.55925	3.55797	2.35678	2.12354	2.33136			cell part;integral to membrane;intrinsic to membrane;membrane part
Q9UPT8	ZC3H4	Zinc finger CCCH domain-containing protein 4	12	+	2.6982	0.00369388	-0.703652	3.34386	3.34878	3.4231	3.35281	3.42204	3.246	3.25389	3.29578	2.77366	2.75192	2.47921		binding;cation binding;ion binding;metal ion binding
P33552	CKS2	Cyclin-dependent kinases regulatory subunit 2	3	+	2.66731	0.004123	-0.697815	3.51867	3.58873	3.47713	3.06876	3.17998	3.29001	3.2881	2.79552	2.89372	2.64597	2.9514	biological regulation;cell cycle phase;cell cycle process;cell division;cell proliferation;cellular process;meiosis I;regulation of biological process;regulation of catalytic activity;regulation of cell cycle;regulation of cellular metabolic process;regulation of cellular process;regulation of cellular protein metabolic process;regulation of cyclin-dependent protein kinase activity;regulation of …	cyclin-dependent protein kinase regulator activity;enzyme regulator activity;kinase regulator activity;protein kinase regulator activity
Q96GX5	MASTL	Serine/threonine-protein kinase greatwall	2	+	2.67198	0.00416398	-0.58823	3.46249	3.6016	3.35973	3.47934	3.24644	2.98135	3.04972	2.91589	2.85771	2.97487	2.82654	biological regulation;cell cycle;cell cycle phase;cell cycle process;cell division;cellular component organization;cellular component organization at cellular level;cellular component organization or biogenesis;cellular component organization or biogenesis at cellular level;cellular process;cellular response to stimulus;cellular response to stress;G2/M transition of mitotic cell cycle;mitosis;mit…	adenyl nucleotide binding;adenyl ribonucleotide binding;ATP binding;binding;catalytic activity;enzyme binding;kinase activity;nucleotide binding;phosphatase binding;phosphotransferase activity, alcohol group as acceptor;protein binding;protein kinase activity;protein phosphatase 2A binding;protein phosphatase binding;protein serine/threonine kinase activity;purine nucleotide binding;purine ribonu…	cell division site part;cell part;centrosome;cleavage furrow;cytoplasm;cytoplasmic part;cytoskeletal part;intracellular membrane-bounded organelle;intracellular non-membrane-bounded organelle;intracellular organelle;intracellular organelle part;intracellular part;membrane-bounded organelle;microtubule organizing center;non-membrane-bounded organelle;nuclear part;nucleoplasm;nucleus;organelle;orga…
O14686-3	KMT2D	Isoform 3 of Histone-lysine N-methyltransferase 2D	4	+	2.6516	0.00448058	-1.67682	3.4538	3.55686	3.60972	3.58246	3.46782	3.26697	3.34006	3.46537	1.5883	2.33358	1.66802	biological regulation;biosynthetic process;cell growth;cellular biosynthetic process;cellular component organization;cellular component organization at cellular level;cellular component organization or biogenesis;cellular component organization or biogenesis at cellular level;cellular macromolecule biosynthetic process;cellular macromolecule metabolic process;cellular metabolic process;cellular n…	binding;catalytic activity;cation binding;DNA binding;histone methyltransferase activity;histone methyltransferase activity (H3-K4 specific);histone-lysine N-methyltransferase activity;ion binding;lysine N-methyltransferase activity;metal ion binding;methyltransferase activity;N-methyltransferase activity;nucleic acid binding;protein methyltransferase activity;protein-lysine N-methyltransferase a…	cell part;histone methyltransferase complex;intracellular membrane-bounded organelle;intracellular organelle;intracellular organelle part;intracellular part;macromolecular complex;membrane-bounded organelle;methyltransferase complex;nuclear part;nucleoplasm;nucleoplasm part;nucleus;organelle;organelle part;protein complex
P50583	NUDT2	Bis(5'-nucleosyl)-tetraphosphatase [asymmetrical]	3	+	2.64351	0.0047395	0.618649	2.96352	2.98887	2.71556	2.98986	3.05859	3.17541	3.20886	3.17018	3.4844	3.54557	3.49394	apoptosis;cell death;cellular metabolic process;cellular nitrogen compound metabolic process;cellular process;death;metabolic process;nitrogen compound metabolic process;nucleobase-containing compound metabolic process;primary metabolic process;programmed cell death	binding;bis(5'-nucleosyl)-tetraphosphatase (asymmetrical) activity;bis(5'-nucleosyl)-tetraphosphatase (symmetrical) activity;bis(5'-nucleosyl)-tetraphosphatase activity;catalytic activity;GTP binding;guanyl nucleotide binding;guanyl ribonucleotide binding;hydrolase activity;hydrolase activity, acting on acid anhydrides;hydrolase activity, acting on acid anhydrides, in phosphorus-containing anhydr…	cell part;cytoplasmic part;intracellular membrane-bounded organelle;intracellular organelle;intracellular part;membrane-bounded organelle;mitochondrion;organelle	Purine metabolism;Pyrimidine metabolism
Q9BRS2	RIOK1	Serine/threonine-protein kinase RIO1	5	+	2.61369	0.00474091	-0.643958	3.48047	3.50754	3.37669	3.36118	3.18997	3.14895	3.17325	3.1143	2.83273	2.94744	2.65267		adenyl nucleotide binding;adenyl ribonucleotide binding;ATP binding;binding;catalytic activity;kinase activity;nucleotide binding;phosphotransferase activity, alcohol group as acceptor;protein kinase activity;protein serine/threonine kinase activity;purine nucleotide binding;purine ribonucleoside triphosphate binding;purine ribonucleotide binding;ribonucleotide binding;transferase activity;transf…		Ribosome biogenesis in eukaryotes
O14757	CHEK1	Serine/threonine-protein kinase Chk1	8	+	2.62611	0.00476887	-0.754885	3.61591	3.64639	3.5723	3.24413	3.31129	2.85683	2.83923	2.93848	2.77167	2.72728	3.07099	aging;biological regulation;biosynthetic process;cell aging;cell cycle checkpoint;cell cycle process;cellular biosynthetic process;cellular component organization;cellular component organization at cellular level;cellular component organization or biogenesis;cellular component organization or biogenesis at cellular level;cellular macromolecule biosynthetic process;cellular macromolecule metabolic…	adenyl nucleotide binding;adenyl ribonucleotide binding;ATP binding;binding;catalytic activity;histone kinase activity;histone kinase activity (H3-T11 specific);histone threonine kinase activity;kinase activity;nucleotide binding;phosphotransferase activity, alcohol group as acceptor;protein kinase activity;protein serine/threonine kinase activity;purine nucleotide binding;purine ribonucleoside t…	cell part;centrosome;chromatin;chromosomal part;chromosome;condensed chromosome;condensed nuclear chromosome;cytoplasmic part;cytoskeletal part;cytosol;extracellular region part;extracellular space;intracellular membrane-bounded organelle;intracellular non-membrane-bounded organelle;intracellular organelle;intracellular organelle part;intracellular part;membrane-bounded organelle;microtubule orga…	Cell cycle;Cell cycle - yeast;Meiosis - yeast;p53 signaling pathway
Q15070	OXA1L	Mitochondrial inner membrane protein OXA1L	3	+	2.59585	0.00476959	-0.592812	3.67513	3.44285	3.62071	3.27279	3.24439	2.91737	2.8983	2.60547	3.0687	2.88692	3.00464	aerobic respiration;biological regulation;cellular component assembly;cellular component assembly at cellular level;cellular component biogenesis;cellular component organization;cellular component organization at cellular level;cellular component organization or biogenesis;cellular component organization or biogenesis at cellular level;cellular localization;cellular macromolecular complex assembl…	binding;identical protein binding;protein binding;protein dimerization activity;protein homodimerization activity	cell part;cytoplasmic part;integral to membrane;integral to mitochondrial membrane;integral to organelle membrane;intracellular membrane-bounded organelle;intracellular organelle;intracellular organelle part;intracellular part;intrinsic to membrane;intrinsic to organelle membrane;macromolecular complex;membrane;membrane part;membrane-bounded organelle;mitochondrial membrane;mitochondrial membrane…	Bacterial secretion system;Protein export
P01024	C3	Complement C3	2	+	2.59786	0.0047806	-0.873104	3.01651	2.86596	3.11633	3.46455	3.67883	3.55853	3.83886	3.6822	2.122	2.3143	1.94319	activation of immune response;biological regulation;carboxylic acid metabolic process;cell surface receptor linked signaling pathway;cellular ketone metabolic process;cellular lipid metabolic process;cellular metabolic process;cellular process;cellular response to stimulus;complement activation;complement activation, alternative pathway;complement activation, classical pathway;defense response;fa…	binding;C5a anaphylatoxin chemotactic receptor binding;C5L2 anaphylatoxin chemotactic receptor binding;endopeptidase inhibitor activity;endopeptidase regulator activity;enzyme inhibitor activity;enzyme regulator activity;G-protein-coupled receptor binding;peptidase inhibitor activity;peptidase regulator activity;protein binding;receptor binding	blood microparticle;cell part;extracellular membrane-bounded organelle;extracellular organelle;extracellular region;extracellular region part;extracellular space;extracellular vesicular exosome;membrane;membrane-bounded organelle;membrane-bounded vesicle;organelle;plasma membrane;vesicle	Chagas disease (American trypanosomiasis);Complement and coagulation cascades;ko05152;Leishmaniasis;Phagosome;Staphylococcus aureus infection;Systemic lupus erythematosus
O95229	ZWINT	ZW10 interactor	3	+	2.59791	0.00478613	-0.917278	3.74631	3.38934	3.5955	3.18676	3.37587	3.03454	3.11059	3.11548	2.81126	2.50513	2.66293	biological regulation;cell cycle;cell cycle checkpoint;cell cycle process;cell division;cellular component organization;cellular component organization at cellular level;cellular component organization or biogenesis;cellular component organization or biogenesis at cellular level;cellular process;cellular response to stimulus;chromosome organization;chromosome segregation;establishment of localiza…	binding;protein binding;protein N-terminus binding	cell part;cell projection;chromosomal part;condensed chromosome kinetochore;cytoplasm;cytoplasmic part;cytosol;dendrite;intracellular membrane-bounded organelle;intracellular non-membrane-bounded organelle;intracellular organelle;intracellular organelle part;intracellular part;kinetochore;macromolecular complex;membrane-bounded organelle;neuron projection;non-membrane-bounded organelle;nucleus;or…
Q06609-4	RAD51	Isoform 4 of DNA repair protein RAD51 homolog 1	3	+	2.60306	0.00479167	-0.957188	3.63059	3.43572	3.47424	3.30771	3.19785	3.33731	3.24565	3.20549	2.77122	2.57064	2.32714	biological regulation;cell cycle phase;cell cycle process;cellular component assembly;cellular component assembly at cellular level;cellular component organization;cellular component organization at cellular level;cellular component organization or biogenesis;cellular component organization or biogenesis at cellular level;cellular macromolecular complex assembly;cellular macromolecular complex su…	adenyl nucleotide binding;adenyl ribonucleotide binding;ATP binding;ATPase activity;ATPase activity, coupled;binding;catalytic activity;damaged DNA binding;DNA binding;DNA polymerase binding;DNA-dependent ATPase activity;double-stranded DNA binding;enzyme binding;hydrolase activity;hydrolase activity, acting on acid anhydrides;hydrolase activity, acting on acid anhydrides, in phosphorus-containin…	cell part;chromosomal part;chromosome;condensed chromosome;condensed nuclear chromosome;cytoplasm;cytoplasmic part;cytoskeletal part;intracellular membrane-bounded organelle;intracellular non-membrane-bounded organelle;intracellular organelle;intracellular organelle lumen;intracellular organelle part;intracellular part;lateral element;membrane-bounded organelle;membrane-enclosed lumen;microtubule…	Homologous recombination;Pancreatic cancer;Pathways in cancer
Q9NS91	RAD18	E3 ubiquitin-protein ligase RAD18	8	+	2.63151	0.00480285	-0.749445	3.73507	3.58726	3.48746	3.65508	3.34456	2.61848	2.83413	2.50173	2.8267	3.00704	2.72772	biological regulation;biosynthetic process;cellular biosynthetic process;cellular macromolecule biosynthetic process;cellular macromolecule metabolic process;cellular metabolic process;cellular nitrogen compound metabolic process;cellular process;cellular protein metabolic process;cellular response to stimulus;cellular response to stress;detection of stimulus;DNA biosynthetic process;DNA damage r…	ATPase activity;ATPase activity, coupled;binding;catalytic activity;cation binding;damaged DNA binding;DNA binding;DNA secondary structure binding;DNA-dependent ATPase activity;enzyme binding;hydrolase activity;hydrolase activity, acting on acid anhydrides;hydrolase activity, acting on acid anhydrides, in phosphorus-containing anhydrides;ion binding;ligase activity;metal ion binding;nucleic acid …	cell part;chromatin;chromosomal part;chromosome;intracellular membrane-bounded organelle;intracellular non-membrane-bounded organelle;intracellular organelle;intracellular organelle part;intracellular part;membrane-bounded organelle;non-membrane-bounded organelle;nuclear part;nucleoplasm;nucleus;organelle;organelle part;replication fork;sex chromosome;XY body
Q9UQ84	EXO1	Exonuclease 1	2	+	2.6406	0.00483154	-0.857477	3.6251	3.76419	3.50282	3.18313	3.14319	3.10547	3.11456	2.79643	2.63256	2.96235	2.72477	adaptive immune response;adaptive immune response based on somatic recombination of immune receptors built from immunoglobulin superfamily domains;B cell activation;B cell activation involved in immune response;B cell mediated immunity;cell activation;cell activation involved in immune response;cell cycle;cellular macromolecule metabolic process;cellular metabolic process;cellular nitrogen compou…	5'-3' exodeoxyribonuclease activity;5'-3' exonuclease activity;binding;catalytic activity;cation binding;deoxyribonuclease activity;DNA binding;double-stranded DNA specific 5'-3' exodeoxyribonuclease activity;double-stranded DNA specific exodeoxyribonuclease activity;endodeoxyribonuclease activity;endonuclease activity;endonuclease activity, active with either ribo- or deoxyribonucleic acids and …	cell part;intracellular membrane-bounded organelle;intracellular organelle;intracellular organelle part;intracellular part;membrane-bounded organelle;nuclear part;nucleoplasm;nucleus;organelle;organelle part	Mismatch repair
Q96A26	FAM162A	Protein FAM162A	8	+	2.59271	0.00487715	0.65642	3.22204	2.94098	3.02441	2.9541	2.90308	2.58332	2.81119	2.81967	3.72287	3.80513	3.62869	activation of caspase activity;apoptosis;biological regulation;cell death;cellular process;cellular response to chemical stimulus;cellular response to hypoxia;cellular response to oxygen levels;cellular response to stimulus;cellular response to stress;death;neuron apoptosis;neuron death;positive regulation of apoptosis;positive regulation of biological process;positive regulation of caspase activ…		cell part;cytoplasm;cytoplasmic part;extracellular membrane-bounded organelle;extracellular organelle;extracellular region part;extracellular vesicular exosome;integral to membrane;intracellular membrane-bounded organelle;intracellular organelle;intracellular part;intrinsic to membrane;membrane part;membrane-bounded organelle;membrane-bounded vesicle;mitochondrion;nucleus;organelle;vesicle
Q8IVH2	FOXP4	Forkhead box protein P4	9	+	2.59218	0.00500229	-0.72187	3.42702	3.31952	3.35485	3.31471	3.3899	3.42861	3.30747	3.18084	2.71186	2.44368	2.78024	anatomical structure development;anatomical structure morphogenesis;cell differentiation;cellular developmental process;cellular process;developmental process;embryonic foregut morphogenesis;embryonic morphogenesis;epithelial cell differentiation;heart development;lung cell differentiation;lung epithelial cell differentiation;lung secretory cell differentiation;organ development	binding;cation binding;core promoter proximal region DNA binding;core promoter proximal region sequence-specific DNA binding;DNA binding;ion binding;metal ion binding;nucleic acid binding;nucleic acid binding transcription factor activity;regulatory region DNA binding;regulatory region nucleic acid binding;RNA polymerase II core promoter proximal region sequence-specific DNA binding;RNA polymeras…	cell part;intracellular membrane-bounded organelle;intracellular organelle;intracellular part;membrane-bounded organelle;nucleus;organelle
Q16850	CYP51A1	Lanosterol 14-alpha demethylase	4	+	2.57103	0.00514798	-0.741936	3.43557	3.23525	3.43644	3.71498	3.65219	2.9263	3.04865	3.12974	2.74294	2.68793	2.45059	alcohol metabolic process;biosynthetic process;cellular metabolic process;cellular process;cholesterol biosynthetic process;cholesterol biosynthetic process via 24,25-dihydrolanosterol;cholesterol metabolic process;demethylation;lipid biosynthetic process;lipid metabolic process;metabolic process;one-carbon metabolic process;primary metabolic process;small molecule metabolic process;steroid biosy…	binding;catalytic activity;cation binding;demethylase activity;heme binding;ion binding;iron ion binding;metal ion binding;monooxygenase activity;oxidoreductase activity;oxidoreductase activity, acting on paired donors, with incorporation or reduction of molecular oxygen;oxidoreductase activity, acting on paired donors, with incorporation or reduction of molecular oxygen, NADH or NADPH as one don…	cell part;cytoplasmic part;endoplasmic reticulum;endoplasmic reticulum membrane;endoplasmic reticulum part;integral to membrane;intracellular membrane-bounded organelle;intracellular organelle;intracellular organelle part;intracellular part;intrinsic to membrane;membrane;membrane part;membrane-bounded organelle;organelle;organelle membrane;organelle part	Steroid biosynthesis
P46527	CDKN1B	Cyclin-dependent kinase inhibitor 1B	5	+	2.57554	0.00516535	0.671005	3.02932	2.71252	2.9785	3.30115	2.84198	2.74032	3.09452	3.22001	3.54021	3.57308	3.62006	activation of caspase activity;anatomical structure development;autophagic cell death;biological regulation;cation transport;cell cycle;cell cycle arrest;cell cycle process;cell death;cell surface receptor linked signaling pathway;cellular process;cellular response to antibiotic;cellular response to chemical stimulus;cellular response to fibroblast growth factor stimulus;cellular response to grow…	binding;cyclin-dependent protein kinase inhibitor activity;cyclin-dependent protein kinase regulator activity;enzyme binding;enzyme inhibitor activity;enzyme regulator activity;kinase inhibitor activity;kinase regulator activity;molecular transducer activity;phosphatase binding;protein binding;protein kinase inhibitor activity;protein kinase regulator activity;protein phosphatase binding;protein …	cell part;CUL4 RING ubiquitin ligase complex;Cul4A-RING ubiquitin ligase complex;cullin-RING ubiquitin ligase complex;cytoplasm;cytoplasmic part;cytosol;endosome;intracellular membrane-bounded organelle;intracellular organelle;intracellular organelle part;intracellular part;macromolecular complex;membrane-bounded organelle;nuclear part;nucleoplasm;nucleus;organelle;organelle part;protein complex;…	Cell cycle;Chronic myeloid leukemia;Measles;Pathways in cancer;Prostate cancer
Q8N999	C12orf29	Uncharacterized protein C12orf29	2	+	2.54917	0.00532751	-0.811653	3.24362	3.32906	3.58509	3.19303	3.39573	3.29802	3.39874	3.39443	2.4912	2.713	2.51862	cell differentiation;cellular developmental process;cellular process;developmental process;hemopoietic progenitor cell differentiation
Q9NQC3	RTN4	Reticulon-4	10	+	2.54917	0.00533333	-0.590232	3.316	3.34653	3.44136	3.35661	3.36898	3.23372	3.1665	3.23369	2.81853	2.61983	2.89485	anatomical structure formation involved in morphogenesis;anatomical structure morphogenesis;angiogenesis;apoptosis;axonal fasciculation;biological regulation;cardiac epithelial to mesenchymal transition;cell death;cell migration;cell morphogenesis;cell morphogenesis involved in differentiation;cell motility;cell recognition;cell surface receptor linked signaling pathway;cellular component morphog…		cell body;cell part;cell projection;cytoplasmic part;endoplasmic reticulum;endoplasmic reticulum part;envelope;extracellular membrane-bounded organelle;extracellular organelle;extracellular region part;extracellular vesicular exosome;integral to endoplasmic reticulum membrane;integral to membrane;integral to organelle membrane;intracellular;intracellular membrane-bounded organelle;intracellular o…
Q9UM22	EPDR1	Mammalian ependymin-related protein 1	2	+	2.53939	0.00539074	0.914673	2.6577	2.66984	2.29312	3	3.00508	3.8697	3.41751	3.0226	3.47829	3.32855	3.55784	biological adhesion;cell adhesion;cell-matrix adhesion;cell-substrate adhesion;cellular process	binding;calcium ion binding;cation binding;ion binding;metal ion binding	cell part;cytoplasmic part;extracellular membrane-bounded organelle;extracellular organelle;extracellular region part;extracellular vesicular exosome;intracellular membrane-bounded organelle;intracellular organelle;intracellular part;lysosome;lytic vacuole;membrane-bounded organelle;membrane-bounded vesicle;organelle;vacuole;vesicle
O75419-3	CDC45	Isoform 3 of Cell division control protein 45 homolog	2	+	2.53988	0.00539655	-0.830399	3.31055	3.49062	3.64589	3.30149	3.16689	3.13007	3.12901	3.46709	2.6409	2.80121	2.51375	biological regulation;biosynthetic process;cell cycle;cell cycle checkpoint;cell cycle process;cellular biosynthetic process;cellular component assembly;cellular component assembly at cellular level;cellular component organization;cellular component organization at cellular level;cellular component organization or biogenesis;cellular component organization or biogenesis at cellular level;cellular…	3'-5' DNA helicase activity;binding;catalytic activity;chromatin binding;DNA binding;DNA helicase activity;DNA replication origin binding;helicase activity;hydrolase activity;hydrolase activity, acting on acid anhydrides;hydrolase activity, acting on acid anhydrides, in phosphorus-containing anhydrides;nucleic acid binding;nucleoside-triphosphatase activity;pyrophosphatase activity;sequence-speci…	cell part;centrosome;chromosomal part;cytoplasm;cytoplasmic part;cytoskeletal part;DNA replication preinitiation complex;intracellular membrane-bounded organelle;intracellular non-membrane-bounded organelle;intracellular organelle;intracellular organelle part;intracellular part;macromolecular complex;membrane-bounded organelle;microtubule organizing center;non-membrane-bounded organelle;nuclear c…	Cell cycle;Cell cycle - yeast;Meiosis - yeast
Q9Y4K4	MAP4K5	Mitogen-activated protein kinase kinase kinase kinase 5	5	+	2.54549	0.00543167	-0.610479	3.57653	3.42962	3.36262	3.22479	3.11765	3.24989	3.31836	2.97743	2.96723	2.84179	2.72831	activation of JUN kinase activity;activation of MAPK activity;activation of MAPKKK activity;activation of protein kinase activity;biological regulation;cellular macromolecule metabolic process;cellular metabolic process;cellular process;cellular protein metabolic process;cellular response to stimulus;intracellular signal transduction;macromolecule metabolic process;macromolecule modification;meta…	adenyl nucleotide binding;adenyl ribonucleotide binding;ATP binding;binding;catalytic activity;kinase activity;MAP kinase kinase kinase kinase activity;molecular transducer activity;nucleotide binding;phosphotransferase activity, alcohol group as acceptor;protein kinase activity;protein serine/threonine kinase activity;purine nucleotide binding;purine ribonucleoside triphosphate binding;purine ri…	cell part;cytoplasm;intracellular part;membrane;plasma membrane
Q6SJ93	FAM111B	Protein FAM111B	2	+	2.53185	0.00560256	-1.34257	3.62364	3.59973	3.6888	3.13654	3.25699	3.32849	3.35562	3.16858	2.67588	2.23888	1.9697		catalytic activity
P32322	PYCR1	Pyrroline-5-carboxylate reductase 1, mitochondrial	2	+	2.51935	0.00560336	0.681065	2.88002	3.02667	2.91826	3.03491	2.70301	3.18962	3.09644	2.89204	3.58206	3.47955	3.80653	amine biosynthetic process;amine metabolic process;biological regulation;biosynthetic process;carboxylic acid biosynthetic process;carboxylic acid metabolic process;cellular amine metabolic process;cellular amino acid biosynthetic process;cellular amino acid metabolic process;cellular biosynthetic process;cellular chemical homeostasis;cellular homeostasis;cellular ion homeostasis;cellular ketone …	binding;catalytic activity;identical protein binding;oxidoreductase activity;oxidoreductase activity, acting on the CH-NH group of donors;oxidoreductase activity, acting on the CH-NH group of donors, NAD or NADP as acceptor;protein binding;pyrroline-5-carboxylate reductase activity	cell part;cytoplasmic part;intracellular membrane-bounded organelle;intracellular organelle;intracellular organelle lumen;intracellular organelle part;intracellular part;membrane-bounded organelle;membrane-enclosed lumen;mitochondrial matrix;mitochondrial part;mitochondrion;organelle;organelle lumen;organelle part	Arginine and proline metabolism
Q9UQB8	BAIAP2	Brain-specific angiogenesis inhibitor 1-associated protein 2	7	+	2.52043	0.00561514	-0.650165	3.38744	3.2752	3.46626	3.42423	3.48226	3.11681	3.14894	3.23708	2.75513	2.8561	2.56717	actin crosslink formation;actin cytoskeleton organization;actin filament bundle assembly;actin filament organization;actin filament-based process;anatomical structure development;anatomical structure morphogenesis;axonogenesis;biological regulation;cell part morphogenesis;cell projection morphogenesis;cell projection organization;cell surface receptor linked signaling pathway;cellular component a…	binding;binding, bridging;cytoskeletal adaptor activity;cytoskeletal protein binding;identical protein binding;proline-rich region binding;protein binding;protein binding, bridging;protein C-terminus binding	cell part;cell projection;cytoplasm;cytoplasmic part;cytoskeleton;cytosol;extracellular membrane-bounded organelle;extracellular organelle;extracellular region part;extracellular vesicular exosome;filopodium;intracellular non-membrane-bounded organelle;intracellular organelle;intracellular organelle part;intracellular part;membrane;membrane-bounded organelle;membrane-bounded vesicle;neuron projec…	Adherens junction;Regulation of actin cytoskeleton
P13051	UNG	Uracil-DNA glycosylase	2	+	2.50535	0.0059876	-0.976541	3.63816	3.49127	3.61482	3.09763	3.18984	3.18104	3.27811	3.19409	2.89778	2.46461	2.45223	2'-deoxyribonucleotide metabolic process;base-excision repair;base-excision repair, AP site formation;biological regulation;catabolic process;cellular catabolic process;cellular macromolecule catabolic process;cellular macromolecule metabolic process;cellular metabolic process;cellular nitrogen compound catabolic process;cellular nitrogen compound metabolic process;cellular process;cellular respo…	catalytic activity;DNA N-glycosylase activity;hydrolase activity;hydrolase activity, acting on glycosyl bonds;hydrolase activity, hydrolyzing N-glycosyl compounds;uracil DNA N-glycosylase activity	cell part;cytoplasmic part;intracellular membrane-bounded organelle;intracellular organelle;intracellular organelle part;intracellular part;membrane-bounded organelle;mitochondrion;nuclear part;nucleoplasm;nucleus;organelle;organelle part	Base excision repair;Primary immunodeficiency
Q08209-2	PPP3CA	Isoform 2 of Serine/threonine-protein phosphatase 2B catalytic subunit alpha isoform	4	+	2.48996	0.00602238	-0.690343	3.41455	3.29033	3.39478	3.4444	3.44131	3.31625	3.25671	3.08694	2.83989	2.48749	2.70125	activation of immune response;activation of innate immune response;anatomical structure development;biological regulation;calcineurin-NFAT signaling pathway;calcium ion transport;calcium-mediated signaling;carbohydrate homeostasis;cation transport;cell activation;cell cycle process;cell development;cell surface receptor linked signaling pathway;cellular chemical homeostasis;cellular developmental…	binding;calcium ion binding;calcium-dependent protein serine/threonine phosphatase activity;calmodulin binding;calmodulin-dependent protein phosphatase activity;catalytic activity;cation binding;drug binding;enzyme binding;hydrolase activity;hydrolase activity, acting on ester bonds;ion binding;metal ion binding;phosphatase activity;phosphoprotein phosphatase activity;phosphoric ester hydrolase a…	calcineurin complex;cell part;contractile fiber part;cytoplasm;cytoplasmic part;cytosol;intracellular membrane-bounded organelle;intracellular organelle;intracellular organelle part;intracellular part;macromolecular complex;membrane;membrane-bounded organelle;mitochondrion;nuclear part;nucleoplasm;organelle;organelle part;plasma membrane;protein complex;protein serine/threonine phosphatase comple…	Alzheimer's disease;Amyotrophic lateral sclerosis (ALS);Apoptosis;Axon guidance;B cell receptor signaling pathway;Calcium signaling pathway;ko05152;Long-term potentiation;MAPK signaling pathway;Natural killer cell mediated cytotoxicity;Oocyte meiosis;Osteoclast differentiation;T cell receptor signaling pathway;VEGF signaling pathway;Wnt signaling pathway
Q9NYP9	MIS18A	Protein Mis18-alpha	10	+	2.49405	0.00603466	-0.674705	3.40006	3.48985	3.40839	3.24413	3.29167	3.30775	3.30628	3.02401	2.85221	2.55263	2.86935	ATP-dependent chromatin remodeling;biological regulation;cell cycle phase;cell cycle process;cell division;cellular component assembly;cellular component assembly at cellular level;cellular component organization;cellular component organization at cellular level;cellular component organization or biogenesis;cellular component organization or biogenesis at cellular level;cellular macromolecular co…		cell part;chromosomal part;chromosome, centromeric region;cytoplasm;intracellular membrane-bounded organelle;intracellular organelle;intracellular organelle part;intracellular part;membrane-bounded organelle;nuclear part;nucleoplasm;nucleus;organelle;organelle part
Q9UL40-2	ZNF346	Isoform 2 of Zinc finger protein 346	3	+	2.49826	0.00606557	0.632195	3.00212	2.97664	3.20437	2.98393	3.14295	2.54238	2.72076	2.77474	3.55549	3.76969	3.75454	biological regulation;positive regulation of apoptosis;positive regulation of biological process;positive regulation of cell death;positive regulation of cellular process;positive regulation of programmed cell death;regulation of apoptosis;regulation of biological process;regulation of cell death;regulation of cellular process;regulation of programmed cell death	binding;cation binding;double-stranded RNA binding;enzyme binding;ion binding;metal ion binding;nucleic acid binding;protein binding;RNA binding;transition metal ion binding;zinc ion binding	cell part;cytoplasm;intracellular membrane-bounded organelle;intracellular non-membrane-bounded organelle;intracellular organelle;intracellular organelle part;intracellular part;membrane-bounded organelle;non-membrane-bounded organelle;nuclear part;nucleolus;nucleoplasm;nucleus;organelle;organelle part
P61244	MAX	Protein max	4	+	2.48201	0.00618548	-0.916875	3.27802	3.57407	3.64602	3.30074	3.42319	3.09016	3.32599	3.12155	2.6816	2.66962	2.39627	anatomical structure development;apoptosis;biological regulation;biosynthetic process;cell communication;cell death;cellular biosynthetic process;cellular component assembly;cellular component organization;cellular component organization or biogenesis;cellular macromolecule biosynthetic process;cellular macromolecule metabolic process;cellular metabolic process;cellular nitrogen compound metaboli…	binding;DNA binding;nucleic acid binding;nucleic acid binding transcription factor activity;protein binding transcription factor activity;sequence-specific DNA binding;sequence-specific DNA binding transcription factor activity;transcription coactivator activity;transcription cofactor activity;transcription factor binding transcription factor activity	cell part;cell projection;cytoplasm;dendrite;histone methyltransferase complex;intracellular membrane-bounded organelle;intracellular organelle;intracellular organelle part;intracellular part;macromolecular complex;membrane-bounded organelle;methyltransferase complex;MLL1 complex;neuron projection;nuclear body;nuclear part;nucleoplasm;nucleoplasm part;nucleus;organelle;organelle part;PML body;pro…	MAPK signaling pathway;Pathways in cancer;Small cell lung cancer
Q13546	RIPK1	Receptor-interacting serine/threonine-protein kinase 1	7	+	2.47166	0.006201	-0.96263	3.471	3.40106	3.50602	3.38852	3.40279	3.28631	3.23082	3.27329	2.38003	2.79693	2.31323	activation of caspase activity;activation of immune response;activation of innate immune response;activation of JUN kinase activity;activation of MAPK activity;apoptosis;biological regulation;catabolic process;cell death;cell surface receptor linked signaling pathway;cellular catabolic process;cellular component assembly;cellular component organization;cellular component organization or biogenesi…	adenyl nucleotide binding;adenyl ribonucleotide binding;ATP binding;binding;catalytic activity;cytokine receptor binding;death domain binding;death receptor binding;enzyme binding;identical protein binding;kinase activity;nucleotide binding;phosphotransferase activity, alcohol group as acceptor;protein binding;protein complex binding;protein domain specific binding;protein kinase activity;protein…	cell part;cytoplasm;cytoplasmic part;cytosol;death-inducing signaling complex;intracellular membrane-bounded organelle;intracellular organelle;intracellular part;macromolecular complex;membrane part;membrane raft;membrane-bounded organelle;mitochondrion;organelle;plasma membrane part;protein complex;receptor complex	Apoptosis;Cytosolic DNA-sensing pathway;Hepatitis C;RIG-I-like receptor signaling pathway;Toll-like receptor signaling pathway
P17275	JUNB	Transcription factor jun-B	2	+	2.47204	0.00620717	-0.766529	3.1808	3.07553	3.45541	3.12615	3.37332	3.41452	3.6471	3.65532	2.43767	2.56513	2.40936	anatomical structure development;biological regulation;biosynthetic process;blood vessel development;cell differentiation;cell proliferation;cell surface receptor linked signaling pathway;cellular biosynthetic process;cellular developmental process;cellular macromolecule biosynthetic process;cellular macromolecule metabolic process;cellular metabolic process;cellular nitrogen compound metabolic p…	binding;core promoter proximal region DNA binding;core promoter proximal region sequence-specific DNA binding;DNA binding;double-stranded DNA binding;nucleic acid binding;nucleic acid binding transcription factor activity;protein binding;protein binding transcription factor activity;regulatory region DNA binding;regulatory region nucleic acid binding;RNA polymerase II core promoter proximal regio…	cell part;chromatin;chromosomal part;intracellular organelle part;intracellular part;macromolecular complex;nuclear chromatin;nuclear chromosome part;nuclear part;nucleoplasm;nucleoplasm part;organelle part;protein complex;transcription factor complex	Osteoclast differentiation
P11182	DBT	Lipoamide acyltransferase component of branched-chain alpha-keto acid dehydrogenase complex, mitochondrial	9	+	2.48084	0.00626962	0.601241	2.96722	2.81051	2.83784	2.92934	3.04058	3.3242	3.27558	3.1774	3.59373	3.31442	3.51115	amine catabolic process;amine metabolic process;branched chain family amino acid catabolic process;branched chain family amino acid metabolic process;carboxylic acid catabolic process;carboxylic acid metabolic process;catabolic process;cellular amine metabolic process;cellular amino acid catabolic process;cellular amino acid metabolic process;cellular catabolic process;cellular ketone metabolic p…	binding;catalytic activity;dihydrolipoyllysine-residue (2-methylpropanoyl)transferase activity;enzyme binding;protein binding;transferase activity;transferase activity, transferring acyl groups;transferase activity, transferring acyl groups other than amino-acyl groups;ubiquitin protein ligase binding	cell part;cytoplasmic part;dihydrolipoyl dehydrogenase complex;intracellular membrane-bounded organelle;intracellular non-membrane-bounded organelle;intracellular organelle;intracellular organelle lumen;intracellular organelle part;intracellular part;macromolecular complex;membrane-bounded organelle;membrane-enclosed lumen;mitochondrial alpha-ketoglutarate dehydrogenase complex;mitochondrial matr…	Valine, leucine and isoleucine degradation
P54277	PMS1	PMS1 protein homolog 1	4	+	2.46351	0.00628063	-0.755739	3.4522	3.38681	3.59334	3.47555	3.33703	3.09371	3.22849	2.90555	2.79611	2.85559	2.51345	cellular macromolecule metabolic process;cellular metabolic process;cellular nitrogen compound metabolic process;cellular process;cellular response to stimulus;cellular response to stress;DNA metabolic process;DNA repair;macromolecule metabolic process;metabolic process;mismatch repair;nitrogen compound metabolic process;nucleic acid metabolic process;nucleobase-containing compound metabolic proc…	adenyl nucleotide binding;adenyl ribonucleotide binding;ATP binding;ATPase activity;binding;catalytic activity;DNA binding;double-stranded DNA binding;hydrolase activity;hydrolase activity, acting on acid anhydrides;hydrolase activity, acting on acid anhydrides, in phosphorus-containing anhydrides;mismatched DNA binding;nucleic acid binding;nucleoside-triphosphatase activity;nucleotide binding;pu…	cell part;intracellular membrane-bounded organelle;intracellular organelle;intracellular organelle part;intracellular part;macromolecular complex;membrane-bounded organelle;mismatch repair complex;MutLalpha complex;nuclear part;nucleus;organelle;organelle part;protein complex
O95273	CCNDBP1	Cyclin-D1-binding protein 1	3	+	2.46505	0.00629307	-0.823877	3.46573	3.71667	3.45304	2.65693	3.15775	3.41176	3.19188	3.31596	2.66053	2.91891	2.58437	biological regulation;cell cycle;cellular process;regulation of biological process;regulation of cell cycle;regulation of cellular process		cell part;cytoplasm;intracellular membrane-bounded organelle;intracellular organelle;intracellular organelle part;intracellular part;membrane-bounded organelle;nuclear part;nucleoplasm;nucleus;organelle;organelle part
Q15035	TRAM2	Translocating chain-associated membrane protein 2	2	+	2.41889	0.00632567	-0.71007	3.4197	3.35187	3.37961	3.46971	3.47048	3.27248	3.03826	3.22838	2.89751	2.50833	2.61513	biosynthetic process;collagen biosynthetic process;collagen metabolic process;establishment of localization;establishment of protein localization;macromolecule biosynthetic process;macromolecule metabolic process;metabolic process;multicellular organismal macromolecule metabolic process;multicellular organismal metabolic process;multicellular organismal process;protein transport;transport		cell part;integral to membrane;intrinsic to membrane;membrane part
Q3B7T1	EDRF1	Erythroid differentiation-related factor 1	2	+	2.41548	0.00641373	-0.783359	3.50384	3.38052	3.6974	3.28162	2.97534	3.11795	3.19041	3.27684	2.89809	2.75338	2.58022	biological regulation;biosynthetic process;cellular biosynthetic process;cellular macromolecule biosynthetic process;cellular macromolecule metabolic process;cellular metabolic process;cellular nitrogen compound metabolic process;cellular process;macromolecule biosynthetic process;macromolecule metabolic process;metabolic process;nitrogen compound metabolic process;nucleic acid metabolic process;…		cell part;intracellular membrane-bounded organelle;intracellular organelle;intracellular part;membrane-bounded organelle;nucleus;organelle
Q9Y5J9	TIMM8B	Mitochondrial import inner membrane translocase subunit Tim8 B	3	+	2.41649	0.00641985	-0.713967	3.71108	3.56149	3.62631	3.44003	2.83422	2.62873	3.0846	2.86331	2.69837	3.03627	3.02232	cellular macromolecule metabolic process;cellular metabolic process;cellular process;cellular protein metabolic process;chaperone-mediated protein transport;establishment of localization;establishment of localization in cell;establishment of protein localization;establishment of protein localization in mitochondrion;establishment of protein localization to organelle;intracellular protein transpor…	binding;cation binding;ion binding;metal ion binding;transition metal ion binding;zinc ion binding	cell part;cytoplasmic part;extracellular region part;extracellular space;intracellular organelle part;intracellular part;macromolecular complex;membrane;mitochondrial inner membrane;mitochondrial intermembrane space protein transporter complex;mitochondrial membrane;mitochondrial part;organelle inner membrane;organelle membrane;organelle part;protein complex
Q9UL63	MKLN1	Muskelin	6	+	2.44663	0.00644922	-0.852313	3.62564	3.59955	3.40192	3.4309	3.18412	3.14115	3.10936	3.02663	2.78883	2.82935	2.45199	actin cytoskeleton organization;actin cytoskeleton reorganization;actin filament-based process;biological adhesion;biological regulation;cell adhesion;cell-matrix adhesion;cell-substrate adhesion;cellular component organization;cellular component organization at cellular level;cellular component organization or biogenesis;cellular component organization or biogenesis at cellular level;cellular pr…		cell cortex;cell part;cell projection;cytoplasmic part;cytosol;intracellular part;ruffle
P42025	ACTR1B	Beta-centractin	4	+	2.40605	0.00671078	0.897145	2.64537	2.90952	2.86227	2.91177	3.01571	3.02719	2.94845	3.0188	3.65605	3.5118	3.94073	antigen processing and presentation;antigen processing and presentation of exogenous antigen;antigen processing and presentation of exogenous peptide antigen;antigen processing and presentation of exogenous peptide antigen via MHC class II;antigen processing and presentation of peptide antigen;antigen processing and presentation of peptide antigen via MHC class II;antigen processing and presentat…	adenyl nucleotide binding;adenyl ribonucleotide binding;ATP binding;binding;nucleotide binding;purine nucleotide binding;purine ribonucleoside triphosphate binding;purine ribonucleotide binding;ribonucleotide binding	cell part;centrosome;cytoplasm;cytoplasmic part;cytoskeletal part;cytosol;dynactin complex;extracellular membrane-bounded organelle;extracellular organelle;extracellular region part;extracellular vesicular exosome;intracellular non-membrane-bounded organelle;intracellular organelle;intracellular organelle part;intracellular part;macromolecular complex;membrane;membrane-bounded organelle;membrane-…
O00767	SCD	Acyl-CoA desaturase	4	+	2.40389	0.00689057	-1.10496	3.22603	3.5913	3.65936	3.46495	3.45464	3.20393	3.26397	3.21954	2.46948	2.55418	2.13815	biosynthetic process;carboxylic acid biosynthetic process;carboxylic acid metabolic process;cellular biosynthetic process;cellular ketone metabolic process;cellular lipid metabolic process;cellular metabolic process;cellular process;fatty acid biosynthetic process;fatty acid metabolic process;lipid biosynthetic process;lipid metabolic process;metabolic process;monocarboxylic acid metabolic proces…	binding;catalytic activity;cation binding;CoA desaturase activity;ion binding;iron ion binding;metal ion binding;oxidoreductase activity;oxidoreductase activity, acting on paired donors, with incorporation or reduction of molecular oxygen;oxidoreductase activity, acting on paired donors, with oxidation of a pair of donors resulting in the reduction of molecular oxygen to two molecules of water;st…	cell part;cytoplasmic part;endoplasmic reticulum;endoplasmic reticulum membrane;endoplasmic reticulum part;integral to membrane;intracellular membrane-bounded organelle;intracellular organelle;intracellular organelle part;intracellular part;intrinsic to membrane;membrane;membrane part;membrane-bounded organelle;organelle;organelle membrane;organelle part	Biosynthesis of unsaturated fatty acids;PPAR signaling pathway
Q96EU6	RRP36	Ribosomal RNA processing protein 36 homolog	3	+	2.39201	0.0069013	-0.946147	3.62456	3.45898	3.44107	3.18411	3.34848	3.3923	3.23595	3.12214	2.82819	2.31481	2.54317	cellular component biogenesis;cellular component biogenesis at cellular level;cellular component organization or biogenesis;cellular component organization or biogenesis at cellular level;cellular macromolecule metabolic process;cellular metabolic process;cellular nitrogen compound metabolic process;cellular process;macromolecule metabolic process;maturation of SSU-rRNA;maturation of SSU-rRNA fro…		90S preribosome;cell part;intracellular membrane-bounded organelle;intracellular non-membrane-bounded organelle;intracellular organelle;intracellular organelle part;intracellular part;macromolecular complex;membrane-bounded organelle;non-membrane-bounded organelle;nuclear part;nucleolus;nucleus;organelle;organelle part;preribosome;ribonucleoprotein complex
Q9H467	CUEDC2	CUE domain-containing protein 2	3	+	2.39346	0.00691418	-1.35483	3.91198	3.86747	3.67904	3.31931	3.20933	2.88821	2.94998	2.64692	2.66816	2.69459	2.03126			cell part;cytoplasm;intracellular organelle part;intracellular part;membrane;nuclear membrane;nuclear part;nucleoplasm;organelle membrane;organelle part
Q16740	CLPP	Putative ATP-dependent Clp protease proteolytic subunit, mitochondrial	11	+	2.39738	0.00693358	0.605416	2.83127	2.91693	2.89976	2.90576	2.9702	3.22119	3.27742	3.27787	3.52926	3.30092	3.63403	cellular component assembly;cellular component organization;cellular component organization or biogenesis;macromolecular complex assembly;macromolecular complex subunit organization;macromolecule metabolic process;metabolic process;primary metabolic process;protein complex assembly;protein complex subunit organization;protein homooligomerization;protein metabolic process;protein oligomerization;p…	catalytic activity;endopeptidase activity;hydrolase activity;peptidase activity;peptidase activity, acting on L-amino acid peptides;serine hydrolase activity;serine-type endopeptidase activity;serine-type peptidase activity	cell part;cytoplasmic part;endopeptidase Clp complex;intracellular membrane-bounded organelle;intracellular organelle;intracellular organelle lumen;intracellular organelle part;intracellular part;macromolecular complex;membrane-bounded organelle;membrane-enclosed lumen;mitochondrial matrix;mitochondrial part;mitochondrion;organelle;organelle lumen;organelle part;protein complex	Cell cycle - Caulobacter
Q5SRD1	TIMM23B	Putative mitochondrial import inner membrane translocase subunit Tim23B	6	+	2.40061	0.00696617	-0.777058	3.50283	3.48609	3.63455	3.22945	3.29851	3.02275	3.09108	3.11299	2.86327	2.90683	2.5222	establishment of localization;establishment of localization in cell;establishment of protein localization;intracellular protein transport;intracellular transport;protein transport;transport	active transmembrane transporter activity;macromolecule transmembrane transporter activity;P-P-bond-hydrolysis-driven protein transmembrane transporter activity;P-P-bond-hydrolysis-driven transmembrane transporter activity;primary active transmembrane transporter activity;protein transmembrane transporter activity;protein transporter activity;substrate-specific transmembrane transporter activity;…	cell part;cytoplasmic part;integral to membrane;intracellular organelle part;intracellular part;intrinsic to membrane;macromolecular complex;membrane part;mitochondrial inner membrane presequence translocase complex;mitochondrial membrane part;mitochondrial part;organelle part;protein complex
Q6NSZ9	ZSCAN25	Zinc finger and SCAN domain-containing protein 25	3	+	2.38556	0.00698424	0.74918	3.07919	2.89674	2.71559	3.00273	2.95584	2.91819	3.12229	2.97008	3.76098	3.51568	3.6624	biosynthetic process;cellular biosynthetic process;cellular macromolecule biosynthetic process;cellular macromolecule metabolic process;cellular metabolic process;cellular nitrogen compound metabolic process;cellular process;macromolecule biosynthetic process;macromolecule metabolic process;metabolic process;nitrogen compound metabolic process;nucleic acid metabolic process;nucleobase-containing …	binding;cation binding;DNA binding;ion binding;metal ion binding;nucleic acid binding;nucleic acid binding transcription factor activity;sequence-specific DNA binding transcription factor activity	cell part;intracellular membrane-bounded organelle;intracellular organelle;intracellular part;membrane-bounded organelle;nucleus;organelle
Q9Y3B8	REXO2	Oligoribonuclease, mitochondrial	2	+	2.35623	0.00761767	0.637638	3.19238	2.84217	2.91621	2.93845	2.79583	2.98858	2.91104	3.19237	3.67182	3.61356	3.57829	cellular metabolic process;cellular nitrogen compound metabolic process;cellular process;metabolic process;nitrogen compound metabolic process;nucleic acid metabolic process;nucleic acid phosphodiester bond hydrolysis;nucleobase-containing compound metabolic process;nucleobase-containing small molecule metabolic process;nucleoside phosphate metabolic process;nucleotide metabolic process;primary m…	3'-5' exonuclease activity;3'-5'-exoribonuclease activity;binding;catalytic activity;exonuclease activity;exonuclease activity, active with either ribo- or deoxyribonucleic acids and producing 5'-phosphomonoesters;exoribonuclease activity;exoribonuclease activity, producing 5'-phosphomonoesters;hydrolase activity;hydrolase activity, acting on ester bonds;nuclease activity;nucleic acid binding;rib…	adherens junction;anchoring junction;cell junction;cell part;cell-substrate adherens junction;cell-substrate junction;cytoplasmic part;focal adhesion;intracellular membrane-bounded organelle;intracellular non-membrane-bounded organelle;intracellular organelle;intracellular organelle lumen;intracellular organelle part;intracellular part;membrane-bounded organelle;membrane-enclosed lumen;mitochondr…	Ribosome biogenesis in eukaryotes
Q9Y6H1	CHCHD2	Coiled-coil-helix-coiled-coil-helix domain-containing protein 2, mitochondrial	4	+	2.35268	0.00768789	-0.706296	3.63631	3.45002	3.47801	3.31304	3.26489	3.09109	3.12565	2.89916	3.02997	2.70189	2.71359	biological regulation;biosynthetic process;cellular biosynthetic process;cellular macromolecule biosynthetic process;cellular macromolecule metabolic process;cellular metabolic process;cellular nitrogen compound metabolic process;cellular process;macromolecule biosynthetic process;macromolecule metabolic process;metabolic process;nitrogen compound metabolic process;nucleic acid metabolic process;…	binding;DNA binding;nucleic acid binding;protein binding;sequence-specific DNA binding;transcription factor binding	cell part;cytoplasmic part;intracellular membrane-bounded organelle;intracellular organelle;intracellular part;membrane-bounded organelle;mitochondrion;nucleus;organelle
P52657	GTF2A2	Transcription initiation factor IIA subunit 2	2	+	2.31787	0.00817947	-0.603149	3.26124	3.49388	3.17535	3.46525	3.21396	3.35064	3.28855	3.3513	2.62421	2.79073	2.70609	biological regulation;biosynthetic process;cellular biosynthetic process;cellular component assembly;cellular component assembly at cellular level;cellular component organization;cellular component organization at cellular level;cellular component organization or biogenesis;cellular component organization or biogenesis at cellular level;cellular macromolecular complex assembly;cellular macromolec…	binding;identical protein binding;protein binding;protein binding transcription factor activity;protein dimerization activity;protein heterodimerization activity;protein homodimerization activity;TBP-class protein binding;transcription coactivator activity;transcription cofactor activity;transcription factor binding;transcription factor binding transcription factor activity	cell junction;cell part;intracellular organelle part;intracellular part;macromolecular complex;nuclear part;nucleoplasm;nucleoplasm part;organelle part;protein complex;transcription factor complex;transcription factor TFIIA complex	Basal transcription factors
P30291	WEE1	Wee1-like protein kinase	5	+	2.33194	0.00824317	-0.720196	3.231	3.50963	3.54453	3.20184	3.41641	3.13943	3.29141	3.23427	2.73278	2.8292	2.56259	anatomical structure morphogenesis;biological regulation;blood coagulation;cell cycle;cell cycle phase;cell cycle process;cell division;cell part morphogenesis;cell projection morphogenesis;cell projection organization;cellular component morphogenesis;cellular component organization;cellular component organization at cellular level;cellular component organization or biogenesis;cellular component …	adenyl nucleotide binding;adenyl ribonucleotide binding;ATP binding;binding;catalytic activity;cation binding;ion binding;kinase activity;magnesium ion binding;metal ion binding;non-membrane spanning protein tyrosine kinase activity;nucleotide binding;phosphotransferase activity, alcohol group as acceptor;protein kinase activity;protein tyrosine kinase activity;purine nucleotide binding;purine ri…	cell part;cytoplasm;intracellular membrane-bounded organelle;intracellular organelle;intracellular organelle part;intracellular part;membrane-bounded organelle;nuclear part;nucleoplasm;nucleus;organelle;organelle part	Cell cycle
Q96BZ8	LENG1	Leukocyte receptor cluster member 1	2	+	2.3123	0.00836082	-0.744079	3.55793	3.56041	3.40288	3.67692	3.2026	2.89348	2.9092	3.071	2.9451	2.81066	2.53323
Q14493	SLBP	Histone RNA hairpin-binding protein	6	+	2.29091	0.008541	-0.931192	3.86877	3.57263	3.63701	2.91798	2.90842	3.35361	3.03671	2.81243	2.88055	2.48026	2.92402	biosynthetic process;cellular biosynthetic process;cellular macromolecule biosynthetic process;cellular macromolecule metabolic process;cellular metabolic process;cellular nitrogen compound metabolic process;cellular process;DNA metabolic process;DNA replication;DNA replication involved in S phase;DNA-dependent DNA replication;establishment of localization;establishment of localization in cell;es…	binding;histone pre-mRNA DCP binding;histone pre-mRNA stem-loop binding;mRNA binding;nucleic acid binding;pre-mRNA binding;RNA binding	cell part;cytoplasm;cytoplasmic part;cytosol;histone pre-mRNA 3'end processing complex;intracellular membrane-bounded organelle;intracellular organelle;intracellular organelle part;intracellular part;macromolecular complex;membrane-bounded organelle;nuclear part;nucleoplasm;nucleus;organelle;organelle part;ribonucleoprotein complex
Q9NPF0	CD320	CD320 antigen	3	+	2.28492	0.00856234	-0.686285	3.4342	3.17817	3.56433	3.3253	3.33436	3.20174	3.20208	3.3502	2.67256	2.80384	2.64145	biological regulation;cellular metabolic process;cellular process;cobalamin metabolic process;cofactor metabolic process;heterocycle metabolic process;metabolic process;nitrogen compound metabolic process;porphyrin-containing compound metabolic process;regulation of biological process;regulation of cell growth;regulation of cellular component organization;regulation of cellular process;regulation…	binding;cobalamin binding;tetrapyrrole binding;vitamin binding	cell part;cytoplasmic part;endoplasmic reticulum;endosomal part;endosome membrane;extracellular membrane-bounded organelle;extracellular organelle;extracellular region part;extracellular vesicular exosome;integral to membrane;intracellular membrane-bounded organelle;intracellular organelle;intracellular organelle part;intracellular part;intrinsic to membrane;membrane;membrane part;membrane-bounde…
Q9BV79	MECR	Trans-2-enoyl-CoA reductase, mitochondrial	5	+	2.28603	0.0085911	0.704626	3.00793	2.70583	2.8098	2.81462	2.94333	3.25596	3.29688	3.19181	3.67241	3.36903	3.59601	biosynthetic process;carboxylic acid biosynthetic process;carboxylic acid metabolic process;cellular biosynthetic process;cellular ketone metabolic process;cellular lipid metabolic process;cellular metabolic process;cellular process;fatty acid biosynthetic process;fatty acid metabolic process;lipid biosynthetic process;lipid metabolic process;metabolic process;monocarboxylic acid metabolic proces…	binding;catalytic activity;cation binding;ion binding;metal ion binding;oxidoreductase activity;oxidoreductase activity, acting on the CH-CH group of donors;oxidoreductase activity, acting on the CH-CH group of donors, NAD or NADP as acceptor;trans-2-enoyl-CoA reductase (NADPH) activity;transition metal ion binding;zinc ion binding	cell part;cytoplasmic part;intracellular membrane-bounded organelle;intracellular organelle;intracellular part;membrane-bounded organelle;mitochondrion;nucleus;organelle	Fatty acid elongation in mitochondria
Q969U7	PSMG2	Proteasome assembly chaperone 2	2	+	2.28826	0.00862005	-0.698589	3.53327	3.51495	3.27876	3.35943	3.02797	3.25201	3.38086	3.12777	2.79251	2.87922	2.55948	biological regulation;cell cycle checkpoint;cellular component assembly;cellular component assembly at cellular level;cellular component organization;cellular component organization at cellular level;cellular component organization or biogenesis;cellular component organization or biogenesis at cellular level;cellular macromolecular complex assembly;cellular macromolecular complex subunit organiza…		cell part;intracellular membrane-bounded organelle;intracellular organelle;intracellular part;membrane-bounded organelle;nucleus;organelle
Q9C0H2-4	TTYH3	Isoform 4 of Protein tweety homolog 3	2	+	2.27439	0.00907042	-0.642545	3.37154	3.37464	3.31754	3.39057	3.57352	3.19919	3.24809	3.07854	2.91111	2.71318	2.51179	anion transport;cellular process;chloride transport;establishment of localization;inorganic anion transport;ion transmembrane transport;ion transport;transmembrane transport;transport	anion channel activity;anion transmembrane transporter activity;channel activity;chloride channel activity;gated channel activity;intracellular calcium activated chloride channel activity;ion channel activity;ion gated channel activity;ion transmembrane transporter activity;passive transmembrane transporter activity;substrate-specific channel activity;substrate-specific transmembrane transporter …	cell part;chloride channel complex;extracellular membrane-bounded organelle;extracellular organelle;extracellular region part;extracellular vesicular exosome;ion channel complex;macromolecular complex;membrane;membrane part;membrane-bounded organelle;membrane-bounded vesicle;organelle;plasma membrane;protein complex;vesicle
Q01664	TFAP4	Transcription factor AP-4	6	+	2.25974	0.0091162	-0.657595	3.60995	3.54122	3.5395	3.17	3.11744	3.08796	3.09193	2.8439	3.04713	2.99993	2.67081	biological regulation;biosynthetic process;cellular biosynthetic process;cellular component assembly;cellular component organization;cellular component organization or biogenesis;cellular macromolecule biosynthetic process;cellular macromolecule metabolic process;cellular metabolic process;cellular nitrogen compound metabolic process;cellular process;cellular response to chemical stimulus;cellula…	binding;core promoter proximal region DNA binding;core promoter proximal region sequence-specific DNA binding;DNA binding;E-box binding;enzyme binding;histone deacetylase binding;identical protein binding;nucleic acid binding;nucleic acid binding transcription factor activity;protein binding;protein dimerization activity;protein homodimerization activity;regulatory region DNA binding;regulatory r…	cell part;intracellular membrane-bounded organelle;intracellular organelle;intracellular organelle part;intracellular part;macromolecular complex;membrane-bounded organelle;nuclear part;nucleoplasm part;nucleus;organelle;organelle part;protein complex;transcriptional repressor complex
P61353	RPL27	60S ribosomal protein L27	6	+	2.24076	0.00914148	-0.599185	3.60564	3.37127	3.66746	3.37283	3.29896	2.81793	2.85496	2.82236	2.81897	3.02038	3.00748	biosynthetic process;catabolic process;cellular biosynthetic process;cellular catabolic process;cellular component disassembly;cellular component disassembly at cellular level;cellular component organization;cellular component organization at cellular level;cellular component organization or biogenesis;cellular component organization or biogenesis at cellular level;cellular macromolecular complex…	structural constituent of ribosome;structural molecule activity	adherens junction;anchoring junction;cell junction;cell part;cell-substrate adherens junction;cell-substrate junction;cytoplasmic part;cytosol;cytosolic large ribosomal subunit;extracellular membrane-bounded organelle;extracellular organelle;extracellular region part;extracellular vesicular exosome;focal adhesion;intracellular membrane-bounded organelle;intracellular non-membrane-bounded organell…	Ribosome
Q9NPL8	TIMMDC1	Complex I assembly factor TIMMDC1, mitochondrial	2	+	2.26438	0.00914614	-0.728238	3.465	3.25433	3.71193	3.39554	3.3121	2.94787	3.26269	3.06593	2.72055	2.77512	2.75087			cell part;cytoplasmic part;integral to membrane;intracellular membrane-bounded organelle;intracellular organelle;intracellular organelle part;intracellular part;intrinsic to membrane;membrane;membrane part;membrane-bounded organelle;mitochondrial membrane;mitochondrial part;mitochondrion;nuclear part;nucleoplasm;organelle;organelle membrane;organelle part
Q96AZ6	ISG20	Interferon-stimulated gene 20 kDa protein	2	+	2.24155	0.00914883	0.662321	2.85601	2.56797	2.62108	3.75492	3.73983	2.98923	2.90957	2.96217	3.50691	3.21881	3.3063	biological regulation;catabolic process;cell proliferation;cell surface receptor linked signaling pathway;cellular catabolic process;cellular macromolecule catabolic process;cellular macromolecule metabolic process;cellular metabolic process;cellular nitrogen compound metabolic process;cellular process;cellular response to chemical stimulus;cellular response to cytokine stimulus;cellular response…	3'-5' exonuclease activity;3'-5'-exodeoxyribonuclease activity;3'-5'-exoribonuclease activity;binding;catalytic activity;cation binding;deoxyribonuclease activity;exodeoxyribonuclease activity;exodeoxyribonuclease activity, producing 5'-phosphomonoesters;exonuclease activity;exonuclease activity, active with either ribo- or deoxyribonucleic acids and producing 5'-phosphomonoesters;exoribonuclease…	Cajal body;cell part;cytoplasm;intracellular membrane-bounded organelle;intracellular non-membrane-bounded organelle;intracellular organelle;intracellular organelle part;intracellular part;membrane-bounded organelle;non-membrane-bounded organelle;nuclear body;nuclear part;nucleolus;nucleoplasm;nucleoplasm part;nucleus;organelle;organelle part;PML body
Q9NYY8	FASTKD2	FAST kinase domain-containing protein 2	2	+	2.22952	0.00941064	-0.586525	3.59161	3.43969	3.55355	3.35003	3.11916	2.99675	2.96146	2.91391	3.09365	2.97777	2.75384	cellular metabolic process;cellular process;cellular respiration;energy derivation by oxidation of organic compounds;generation of precursor metabolites and energy;metabolic process;oxidation-reduction process	catalytic activity;kinase activity;phosphotransferase activity, alcohol group as acceptor;protein kinase activity;transferase activity;transferase activity, transferring phosphorus-containing groups	cell part;cytoplasmic part;intracellular membrane-bounded organelle;intracellular organelle;intracellular part;membrane-bounded organelle;mitochondrion;organelle
Q2TB10	ZNF800	Zinc finger protein 800	4	+	2.2257	0.00949405	0.610445	2.69844	2.76875	2.75107	2.82324	2.89558	3.72882	3.55152	3.27642	3.51807	3.13643	3.3951	biological regulation;biosynthetic process;cellular biosynthetic process;cellular macromolecule biosynthetic process;cellular macromolecule metabolic process;cellular metabolic process;cellular nitrogen compound metabolic process;cellular process;macromolecule biosynthetic process;macromolecule metabolic process;metabolic process;nitrogen compound metabolic process;nucleic acid metabolic process;…	binding;cation binding;DNA binding;ion binding;metal ion binding;nucleic acid binding	cell part;intracellular membrane-bounded organelle;intracellular organelle;intracellular part;membrane-bounded organelle;nucleus;organelle
P00734	F2	Prothrombin	2	+	2.22671	0.00950159	-0.875	3.20771	2.70636	2.86802	3.60392	3.59882	3.82665	3.65871	3.74069	2.17292	1.92705	2.05712	acute inflammatory response;acute-phase response;biological regulation;blood coagulation;blood coagulation, intrinsic pathway;calcium ion homeostasis;cation homeostasis;cell activation;cell migration;cell motility;cell surface receptor linked signaling pathway;cellular calcium ion homeostasis;cellular cation homeostasis;cellular chemical homeostasis;cellular component movement;cellular divalent i…	binding;calcium ion binding;catalytic activity;cation binding;endopeptidase activity;growth factor activity;hydrolase activity;ion binding;metal ion binding;molecular transducer activity;peptidase activity;peptidase activity, acting on L-amino acid peptides;protein binding;receptor activity;receptor binding;serine hydrolase activity;serine-type endopeptidase activity;serine-type peptidase activit…	blood microparticle;cell part;cytoplasmic part;endoplasmic reticulum lumen;endoplasmic reticulum part;extracellular membrane-bounded organelle;extracellular organelle;extracellular region;extracellular region part;extracellular space;extracellular vesicular exosome;Golgi apparatus part;Golgi lumen;intracellular organelle lumen;intracellular organelle part;intracellular part;membrane;membrane-boun…	Complement and coagulation cascades;Neuroactive ligand-receptor interaction;Regulation of actin cytoskeleton
Q9Y5N6	ORC6	Origin recognition complex subunit 6	7	+	2.22238	0.00954696	-0.587382	3.40152	3.55033	3.61258	3.07027	3.13004	3.03079	3.02859	3.16638	2.81929	2.8695	3.11349	biosynthetic process;cell cycle;cell cycle process;cellular biosynthetic process;cellular macromolecule biosynthetic process;cellular macromolecule metabolic process;cellular metabolic process;cellular nitrogen compound metabolic process;cellular process;DNA metabolic process;DNA replication;DNA-dependent DNA replication;G1/S transition of mitotic cell cycle;macromolecule biosynthetic process;mac…	binding;DNA binding;nucleic acid binding	cell part;chromosomal part;intracellular membrane-bounded organelle;intracellular organelle;intracellular organelle part;intracellular part;macromolecular complex;membrane;membrane-bounded organelle;nuclear chromosome part;nuclear origin of replication recognition complex;nuclear part;nucleoplasm;nucleus;organelle;organelle part;origin recognition complex;plasma membrane;protein complex	Cell cycle;Cell cycle - yeast;Meiosis - yeast
Q9H4Z3	PCIF1	Phosphorylated CTD-interacting factor 1	10	+	2.22341	0.00956962	0.706434	3.02433	2.89154	3.04776	3.09313	3.17026	2.6799	2.79631	2.62356	3.67594	3.49039	3.9166	biological regulation;negative regulation of catalytic activity;negative regulation of hydrolase activity;negative regulation of molecular function;negative regulation of phosphatase activity;regulation of biological process;regulation of catalytic activity;regulation of cellular metabolic process;regulation of cellular process;regulation of dephosphorylation;regulation of hydrolase activity;regu…		cell part;cytoskeleton;extracellular region part;intercellular bridge;intracellular non-membrane-bounded organelle;intracellular organelle;intracellular organelle part;intracellular part;microtubule cytoskeleton;non-membrane-bounded organelle;nuclear part;nucleoplasm;organelle;organelle part
Q53HC9	TSSC1	Protein TSSC1	6	+	2.22041	0.00962205	-0.63177	3.16864	3.24473	3.43373	3.40397	3.36457	3.46552	3.27969	3.34647	2.69173	2.77991	2.48015
Q9ULV3	CIZ1	Cip1-interacting zinc finger protein	3	+	2.19681	0.00970193	-0.62123	3.2316	3.56087	3.37438	3.28178	3.41429	3.20067	3.16685	3.23184	2.63321	2.87229	2.79765		binding;cation binding;ion binding;metal ion binding;nucleic acid binding;transition metal ion binding;zinc ion binding	cell part;intracellular membrane-bounded organelle;intracellular organelle;intracellular part;membrane-bounded organelle;nucleus;organelle
Q9BPZ3	PAIP2	Polyadenylate-binding protein-interacting protein 2	3	+	2.16178	0.00975712	-0.797624	3.64711	3.55942	3.28417	3.22992	3.29897	3.53028	3.11334	2.7887	2.87815	2.49594	2.72374	behavior;biological regulation;cognition;gamete generation;learning or memory;male gamete generation;memory;multicellular organismal process;multicellular organismal reproductive process;negative regulation of biological process;negative regulation of biosynthetic process;negative regulation of cellular biosynthetic process;negative regulation of cellular macromolecule biosynthetic process;negati…	binding;mRNA binding;nucleic acid binding;RNA binding;translation regulator activity;translation repressor activity	cell part;cytoplasm;intracellular part
P19793	RXRA	Retinoic acid receptor RXR-alpha	4	+	2.16183	0.00976444	-0.66028	3.20662	3.09972	3.34332	3.1661	3.32811	3.54523	3.5421	3.58021	2.58047	2.73007	2.35828	alcohol metabolic process;anatomical structure development;anatomical structure morphogenesis;bile acid and bile salt transport;bile acid metabolic process;biological regulation;biosynthetic process;camera-type eye development;carboxylic acid metabolic process;carboxylic acid transport;cardiac cell differentiation;cardiac muscle cell differentiation;cardiac muscle tissue morphogenesis;cell differ…	binding;cation binding;chromatin binding;chromatin DNA binding;DNA binding;enzyme binding;hormone receptor binding;ion binding;ligand-dependent nuclear receptor activity;metal ion binding;molecular transducer activity;nuclear hormone receptor binding;nucleic acid binding;nucleic acid binding transcription factor activity;protein binding;protein binding transcription factor activity;protein dimeri…	cell part;chromatin;chromosomal part;intracellular membrane-bounded organelle;intracellular organelle;intracellular organelle part;intracellular part;macromolecular complex;membrane-bounded organelle;nuclear chromatin;nuclear chromosome part;nuclear part;nucleoplasm;nucleus;organelle;organelle part;protein complex;receptor complex	Adipocytokine signaling pathway;Bile secretion;Hepatitis C;Non-small cell lung cancer;Pathways in cancer;PPAR signaling pathway;Small cell lung cancer;Thyroid cancer
Q99643	SDHC	Succinate dehydrogenase cytochrome b560 subunit, mitochondrial	3	+	2.19029	0.00982629	0.914871	2.88536	2.75714	2.94309	2.97378	3.07305	2.67482	2.72143	2.85482	3.74915	3.50291	4.07814	acetyl-CoA catabolic process;acetyl-CoA metabolic process;aerobic respiration;catabolic process;cellular catabolic process;cellular metabolic process;cellular process;cellular respiration;coenzyme catabolic process;coenzyme metabolic process;cofactor catabolic process;cofactor metabolic process;electron transport chain;energy derivation by oxidation of organic compounds;generation of precursor me…	binding;catalytic activity;cation binding;electron carrier activity;heme binding;ion binding;iron ion binding;metal ion binding;oxidoreductase activity;oxidoreductase activity, acting on the CH-CH group of donors;succinate dehydrogenase activity;tetrapyrrole binding;transition metal ion binding	cell part;cytoplasmic part;fumarate reductase complex;integral to membrane;intracellular membrane-bounded organelle;intracellular organelle;intracellular organelle part;intracellular part;intrinsic to membrane;macromolecular complex;membrane;membrane part;membrane-bounded organelle;mitochondrial inner membrane;mitochondrial membrane;mitochondrial membrane part;mitochondrial part;mitochondrial res…	Alzheimer's disease;Citrate cycle (TCA cycle);Huntington's disease;Oxidative phosphorylation;Parkinson's disease
Q9H0W8	SMG9	Protein SMG9	6	+	2.16731	0.00984569	-0.664192	3.57602	3.40946	3.41235	3.50051	3.28048	3.05041	3.12374	2.94736	2.88553	2.94904	2.57069	catabolic process;cellular catabolic process;cellular macromolecule catabolic process;cellular macromolecule metabolic process;cellular metabolic process;cellular nitrogen compound metabolic process;cellular process;gene expression;macromolecule catabolic process;macromolecule metabolic process;metabolic process;mRNA catabolic process;mRNA metabolic process;nitrogen compound metabolic process;nuc…	binding;identical protein binding;protein binding	cell part;cytoplasmic part;cytosol;intracellular;intracellular part
P30042	C21orf33	ES1 protein homolog, mitochondrial	11	+	2.16755	0.00985314	0.761218	3.03561	2.72048	2.97543	2.83745	3.04358	2.96243	2.93677	3.00595	3.50353	3.62684	3.8848			cell part;cytoplasmic part;intracellular membrane-bounded organelle;intracellular organelle;intracellular part;membrane-bounded organelle;mitochondrion;organelle
Q9NR77	PXMP2	Peroxisomal membrane protein 2	2	+	2.14785	0.0103456	-0.604379	3.31047	3.54149	3.26733	3.34318	3.38791	3.17897	3.10891	3.32099	2.79143	2.90039	2.61433			cell part;cytoplasm;cytoplasmic part;integral to membrane;intracellular membrane-bounded organelle;intracellular organelle;intracellular organelle part;intracellular part;intrinsic to membrane;macromolecular complex;membrane;membrane part;membrane-bounded organelle;microbody;microbody membrane;microbody part;mitochondrion;organelle;organelle membrane;organelle part;peroxisomal membrane;peroxisoma…	Peroxisome
Q9NR46-2	SH3GLB2	Isoform 2 of Endophilin-B2	12	+	2.14558	0.0104926	0.645918	2.93483	2.95849	3.00405	3.11698	3.1706	2.82633	2.90329	2.87661	3.53848	3.43972	3.85693			cell part;cytoplasm;intracellular membrane-bounded organelle;intracellular organelle;intracellular organelle part;intracellular part;membrane-bounded organelle;nuclear part;nucleoplasm;nucleus;organelle;organelle part	Endocytosis
Q86Y91-4	KIF18B	Isoform 4 of Kinesin-like protein KIF18B	6	+	2.13955	0.0106109	-0.691429	3.28842	3.27894	3.38295	3.25322	3.28591	3.34362	3.47309	3.44345	2.63596	2.85011	2.38995	biological regulation;cell cycle;cell cycle process;cell division;cellular component disassembly;cellular component disassembly at cellular level;cellular component movement;cellular component organization;cellular component organization at cellular level;cellular component organization or biogenesis;cellular component organization or biogenesis at cellular level;cellular macromolecular complex d…	adenyl nucleotide binding;adenyl ribonucleotide binding;ATP binding;ATPase activity;binding;catalytic activity;cytoskeletal protein binding;hydrolase activity;hydrolase activity, acting on acid anhydrides;hydrolase activity, acting on acid anhydrides, in phosphorus-containing anhydrides;kinesin binding;microtubule motor activity;motor activity;nucleoside-triphosphatase activity;nucleotide binding…	astral microtubule;cell part;cytoplasm;cytoplasmic microtubule;cytoplasmic part;cytoskeletal part;intracellular membrane-bounded organelle;intracellular non-membrane-bounded organelle;intracellular organelle;intracellular organelle part;intracellular part;kinesin complex;macromolecular complex;membrane;membrane-bounded organelle;microtubule;microtubule associated complex;microtubule plus end;non-…
Q9H0W9	C11orf54	Ester hydrolase C11orf54	3	+	2.13038	0.0108256	0.630045	2.78177	2.92242	2.86612	3.03184	3.0529	3.20928	3.17262	3.2705	3.26588	3.52169	3.67287	metabolic process	binding;catalytic activity;cation binding;hydrolase activity;hydrolase activity, acting on ester bonds;ion binding;metal ion binding;transition metal ion binding;zinc ion binding	cell part;extracellular membrane-bounded organelle;extracellular organelle;extracellular region part;extracellular vesicular exosome;intracellular membrane-bounded organelle;intracellular organelle;intracellular part;membrane-bounded organelle;membrane-bounded vesicle;nucleus;organelle;vesicle
Q969E8	TSR2	Pre-rRNA-processing protein TSR2 homolog	3	+	2.13755	0.0108266	0.681231	2.87702	2.88812	2.92048	2.90981	3.12406	3.10902	3.01578	3.11101	3.71827	3.30747	3.70358	cellular macromolecule metabolic process;cellular metabolic process;cellular nitrogen compound metabolic process;cellular process;macromolecule metabolic process;maturation of SSU-rRNA;maturation of SSU-rRNA from tricistronic rRNA transcript (SSU-rRNA, 5.8S rRNA, LSU-rRNA);metabolic process;ncRNA metabolic process;ncRNA processing;nitrogen compound metabolic process;nucleic acid metabolic process…		cell part;intracellular membrane-bounded organelle;intracellular organelle;intracellular part;membrane-bounded organelle;nucleus;organelle
Q8WUD4	CCDC12	Coiled-coil domain-containing protein 12	5	+	2.11854	0.0108835	-0.86494	3.36659	3.60228	3.74697	3.43726	3.48841	2.73982	2.9447	2.9867	2.79257	2.88386	2.44459				Spliceosome
Q659A1	NARG2	NMDA receptor-regulated protein 2	3	+	2.12323	0.0109465	-0.666991	3.3359	3.46212	3.57415	3.36569	3.27525	3.06366	3.19202	3.10436	2.88078	2.92744	2.56298	biological regulation;biosynthetic process;cellular biosynthetic process;cellular macromolecule biosynthetic process;cellular macromolecule metabolic process;cellular metabolic process;cellular nitrogen compound metabolic process;cellular process;macromolecule biosynthetic process;macromolecule metabolic process;metabolic process;nitrogen compound metabolic process;nucleic acid metabolic process;…		Cajal body;cell part;chromatin;chromosomal part;histone locus body;intracellular organelle part;intracellular part;macromolecular complex;nuclear body;nuclear part;nucleoplasm part;organelle part;protein complex;transcription elongation factor complex;transcriptionally active chromatin
B7Z9C2	NAP1L1	Nucleosome assembly protein 1-like 1	3	+	2.1251	0.0109623	-1.51095	3.9116	3.72248	3.44381	3.57049	3.33239	3.11255	3.09865	2.93342	2.42776	2.47495	1.64235	cellular component assembly;cellular component assembly at cellular level;cellular component organization;cellular component organization at cellular level;cellular component organization or biogenesis;cellular component organization or biogenesis at cellular level;cellular macromolecular complex assembly;cellular macromolecular complex subunit organization;cellular process;chromatin organization…		cell part;intracellular membrane-bounded organelle;intracellular organelle;intracellular part;membrane-bounded organelle;nucleus;organelle
O95639	CPSF4	Cleavage and polyadenylation specificity factor subunit 4	8	+	2.12631	0.0109703	0.594148	2.78758	2.89725	2.60928	3.27719	3.2118	3.42813	3.0815	3.38824	3.52669	3.26687	3.283	biological regulation;cellular macromolecule metabolic process;cellular metabolic process;cellular nitrogen compound metabolic process;cellular process;interaction with host;interspecies interaction between organisms;macromolecule metabolic process;metabolic process;modification by symbiont of host morphology or physiology;modification by virus of host mRNA processing;modification of morphology o…	binding;cation binding;ion binding;metal ion binding;transition metal ion binding;zinc ion binding	cell part;intracellular organelle part;intracellular part;macromolecular complex;mRNA cleavage and polyadenylation specificity factor complex;mRNA cleavage factor complex;nuclear part;nucleoplasm;nucleoplasm part;organelle part;protein complex	mRNA surveillance pathway
Q9H6A0	DENND2D	DENN domain-containing protein 2D	4	+	2.09824	0.0111706	-0.873137	3.71226	3.52513	3.54389	3.53576	3.45508	2.72769	2.71083	2.99036	2.80397	2.95996	2.39795	biological regulation;positive regulation of catalytic activity;positive regulation of GTPase activity;positive regulation of hydrolase activity;positive regulation of molecular function;regulation of biological process;regulation of catabolic process;regulation of catalytic activity;regulation of cellular catabolic process;regulation of cellular metabolic process;regulation of cellular process;r…	enzyme regulator activity;GTPase regulator activity;guanyl-nucleotide exchange factor activity;nucleoside-triphosphatase regulator activity;Rab guanyl-nucleotide exchange factor activity;Ras guanyl-nucleotide exchange factor activity;small GTPase regulator activity	cell part;cytoplasm;intracellular part
Q9BT17	MTG1	Mitochondrial ribosome-associated GTPase 1	2	+	2.05783	0.0119808	-0.601441	3.48534	3.37906	3.57679	3.31399	3.34754	2.8544	3.10692	3.05136	2.69909	3.08452	2.85326	biological regulation;metabolic process;posttranscriptional regulation of gene expression;regulation of biological process;regulation of biosynthetic process;regulation of cellular biosynthetic process;regulation of cellular component organization;regulation of cellular macromolecule biosynthetic process;regulation of cellular metabolic process;regulation of cellular process;regulation of cellula…	binding;catalytic activity;GTP binding;GTPase activity;guanyl nucleotide binding;guanyl ribonucleotide binding;hydrolase activity;hydrolase activity, acting on acid anhydrides;hydrolase activity, acting on acid anhydrides, in phosphorus-containing anhydrides;nucleoside-triphosphatase activity;nucleotide binding;purine nucleotide binding;purine ribonucleoside triphosphate binding;purine ribonucleo…	cell part;cytoplasmic part;intracellular non-membrane-bounded organelle;intracellular organelle;intracellular organelle lumen;intracellular organelle part;intracellular part;macromolecular complex;membrane;membrane-enclosed lumen;mitochondrial inner membrane;mitochondrial matrix;mitochondrial membrane;mitochondrial part;mitochondrial ribosome;non-membrane-bounded organelle;organellar ribosome;org…
P68402	PAFAH1B2	Platelet-activating factor acetylhydrolase IB subunit beta	3	+	2.05241	0.0120544	0.600716	3.01679	2.89832	2.84721	3.05197	2.85704	3.17543	3.12168	3.21853	3.559	3.7003	3.30518	anatomical structure development;biological regulation;brain development;catabolic process;developmental process;gamete generation;lipid catabolic process;lipid metabolic process;male gamete generation;metabolic process;multicellular organismal process;multicellular organismal reproductive process;organ development;positive regulation of autophagy;positive regulation of biological process;positiv…	1-alkyl-2-acetylglycerophosphocholine esterase activity;acetyltransferase activity;carboxylic ester hydrolase activity;catalytic activity;hydrolase activity;hydrolase activity, acting on ester bonds;platelet-activating factor acetyltransferase activity;transferase activity;transferase activity, transferring acyl groups;transferase activity, transferring acyl groups other than amino-acyl groups	cell part;cytoplasm;cytoplasmic part;cytosol;extracellular membrane-bounded organelle;extracellular organelle;extracellular region part;extracellular vesicular exosome;intracellular non-membrane-bounded organelle;intracellular organelle;intracellular organelle part;intracellular part;membrane;membrane-bounded organelle;membrane-bounded vesicle;non-membrane-bounded organelle;nuclear part;nucleolus…	Ether lipid metabolism
Q5T6F2	UBAP2	Ubiquitin-associated protein 2	5	+	2.03645	0.0121067	-0.990069	3.40881	3.65479	3.57199	3.42675	3.20794	3.09353	3.15157	3.24931	2.51709	2.91391	2.23438
O43379-4	WDR62	Isoform 4 of WD repeat-containing protein 62	2	+	2.03839	0.0121309	-0.761389	3.53244	3.44544	3.3587	3.22075	3.50436	3.571	2.96028	2.8958	2.71512	2.40462	2.93268	anatomical structure development;cell differentiation;cellular developmental process;cellular process;cerebral cortex development;developmental process;neurogenesis		cell part;cytoplasm;cytoskeletal part;intracellular membrane-bounded organelle;intracellular organelle;intracellular organelle part;intracellular part;membrane-bounded organelle;nuclear part;nucleoplasm;nucleus;organelle;organelle part;spindle pole
Q9H1E3	NUCKS1	Nuclear ubiquitous casein and cyclin-dependent kinase substrate 1	10	+	2.0316	0.0122551	0.781184	2.72621	2.2711	2.68253	3.25143	2.95877	3.63748	3.34446	3.55301	3.21148	3.3213	3.49061			cell part;cytoplasm;intracellular membrane-bounded organelle;intracellular organelle;intracellular part;membrane-bounded organelle;nucleus;organelle
P0CAP2	POLR2M	DNA-directed RNA polymerase II subunit GRINL1A	5	+	2.02413	0.0123026	-0.684513	3.53739	3.45932	3.34732	3.52702	3.30372	3.1075	3.22733	2.86373	2.83854	2.95153	2.50042	biological regulation;cellular process;maintenance of ER location;maintenance of location;maintenance of location in cell;maintenance of organelle location;regulation of biological quality	catalytic activity;DNA-directed RNA polymerase activity;nucleotidyltransferase activity;RNA polymerase activity;transferase activity;transferase activity, transferring phosphorus-containing groups	cell body;cell part;DNA-directed RNA polymerase II, holoenzyme;envelope;intracellular organelle part;intracellular part;macromolecular complex;neuronal cell body;nuclear envelope;nuclear part;nucleoplasm part;organelle envelope;organelle part;protein complex
Q13094	LCP2	Lymphocyte cytosolic protein 2	11	+	2.02437	0.0123107	-0.601663	3.3129	3.36366	3.23908	3.4897	3.47081	3.30136	3.28406	3.12519	2.7767	2.8711	2.46285	activation of immune response;antigen receptor-mediated signaling pathway;biological regulation;blood coagulation;cell activation;cell surface receptor linked signaling pathway;cellular process;cellular response to stimulus;coagulation;cytokine secretion;defense response;enzyme linked receptor protein signaling pathway;establishment of localization;establishment of localization in cell;establishm…		cell junction;cell part;cell-cell junction;cytoplasmic part;cytosol;intracellular part	Fc epsilon RI signaling pathway;Natural killer cell mediated cytotoxicity;Osteoclast differentiation;T cell receptor signaling pathway
Q76I76	SSH2	Protein phosphatase Slingshot homolog 2	3	+	2.02631	0.0123188	-0.621519	3.46035	3.42354	3.45935	3.57255	3.47373	2.92948	3.11475	2.70614	2.90952	3.00172	2.56743	actin cytoskeleton organization;actin filament-based process;biological regulation;cellular component organization;cellular component organization at cellular level;cellular component organization or biogenesis;cellular component organization or biogenesis at cellular level;cellular macromolecule metabolic process;cellular metabolic process;cellular process;cellular protein metabolic process;cyto…	actin binding;binding;catalytic activity;cytoskeletal protein binding;DNA binding;hydrolase activity;hydrolase activity, acting on ester bonds;nucleic acid binding;phosphatase activity;phosphoprotein phosphatase activity;phosphoric ester hydrolase activity;protein binding;protein tyrosine phosphatase activity;protein tyrosine/serine/threonine phosphatase activity	cell part;cytoplasm;cytoskeleton;extracellular region part;extracellular space;intracellular non-membrane-bounded organelle;intracellular organelle;intracellular part;non-membrane-bounded organelle;organelle	Regulation of actin cytoskeleton
P09496	CLTA	Clathrin light chain A	6	+	2.0154	0.0124586	0.988778	2.71692	2.34238	2.69711	3.37913	2.76113	3.16473	3.42033	3.12706	3.45825	3.34754	3.91695	antigen processing and presentation;antigen processing and presentation of exogenous antigen;antigen processing and presentation of exogenous peptide antigen;antigen processing and presentation of exogenous peptide antigen via MHC class II;antigen processing and presentation of peptide antigen;antigen processing and presentation of peptide antigen via MHC class II;antigen processing and presentat…	binding;clathrin binding;clathrin heavy chain binding;peptide binding;protein binding;structural molecule activity	cell part;clathrin coat;clathrin coat of coated pit;clathrin coat of trans-Golgi network vesicle;clathrin coated vesicle membrane;clathrin complex;clathrin vesicle coat;clathrin-coated endocytic vesicle membrane;coated vesicle membrane;cytoplasmic membrane-bounded vesicle;cytoplasmic part;cytoplasmic vesicle;cytoplasmic vesicle membrane;cytoplasmic vesicle part;cytosol;endocytic vesicle membrane;…	Bacterial invasion of epithelial cells;Endocrine and other factor-regulated calcium reabsorption;Endocytosis;Huntington's disease;Lysosome
Q14CB8-2	ARHGAP19	Isoform 2 of Rho GTPase-activating protein 19	2	+	2.01862	0.0125157	0.670719	2.76065	2.60111	2.81264	2.92165	2.90029	3.35545	3.52038	3.53074	3.43512	3.15484	3.5966	biological regulation;cellular process;cellular response to stimulus;intracellular signal transduction;regulation of biological process;regulation of cellular process;regulation of response to stimulus;regulation of signal transduction;regulation of signaling;regulation of small GTPase mediated signal transduction;response to stimulus;signal transduction;small GTPase mediated signal transduction	enzyme activator activity;enzyme regulator activity;GTPase activator activity;GTPase regulator activity;nucleoside-triphosphatase regulator activity	cell part;cytoplasmic part;cytosol;intracellular membrane-bounded organelle;intracellular organelle;intracellular part;membrane-bounded organelle;nucleus;organelle
Q9Y605	MRFAP1	MORF4 family-associated protein 1	2	+	2.01334	0.0125312	-0.690242	3.55009	3.47036	3.15931	3.01296	3.095	3.31978	3.59166	3.32224	2.55647	2.86289	2.68968			cell part;cytoplasmic part;intracellular membrane-bounded organelle;intracellular organelle;intracellular organelle part;intracellular part;membrane-bounded organelle;nuclear part;nucleoplasm;nucleus;organelle;organelle part;perinuclear region of cytoplasm
Q9Y244	POMP	Proteasome maturation protein	7	+	1.99915	0.0131521	-0.671344	3.31503	3.32492	3.39014	3.20535	3.21119	3.27825	3.47729	3.44822	2.79834	2.83297	2.38475	cellular component assembly;cellular component assembly at cellular level;cellular component organization;cellular component organization at cellular level;cellular component organization or biogenesis;cellular component organization or biogenesis at cellular level;cellular macromolecular complex assembly;cellular macromolecular complex subunit organization;cellular process;cellular protein compl…		cell part;cytoplasm;cytoplasmic part;cytosol;endoplasmic reticulum;intracellular membrane-bounded organelle;intracellular organelle;intracellular organelle part;intracellular part;membrane;membrane-bounded organelle;nuclear part;nucleoplasm;organelle;organelle membrane;organelle part	Proteasome
Q13367	AP3B2	AP-3 complex subunit beta-2	5	+	1.9793	0.0136259	-0.703614	3.25996	3.37144	3.49469	3.342	3.34984	3.26206	3.2476	3.33287	2.64815	2.924	2.44309	anterograde axon cargo transport;anterograde synaptic vesicle transport;axon cargo transport;cellular component movement;cellular process;cytoskeleton-dependent intracellular transport;establishment of localization;establishment of localization in cell;establishment of protein localization;Golgi vesicle transport;intracellular protein transport;intracellular transport;microtubule-based movement;m…	transporter activity	AP-3 adaptor complex;AP-type membrane coat adaptor complex;cell part;clathrin coated vesicle membrane;coated vesicle;coated vesicle membrane;COPI-coated vesicle;cytoplasm;cytoplasmic membrane-bounded vesicle;cytoplasmic part;cytoplasmic vesicle;cytoplasmic vesicle membrane;cytoplasmic vesicle part;Golgi apparatus;Golgi apparatus part;Golgi-associated vesicle;intracellular membrane-bounded organel…	Lysosome
Q9H1K0	ZFYVE20	Rabenosyn-5	2	+	1.97934	0.0136345	0.605901	3.14268	2.72645	2.89964	3.06192	3.12368	3.0334	3.11003	3.09082	3.5378	3.42622	3.62245	biological regulation;blood coagulation;cellular component organization;cellular component organization at cellular level;cellular component organization or biogenesis;cellular component organization or biogenesis at cellular level;cellular membrane fusion;cellular membrane organization;cellular process;coagulation;endocytosis;endosomal vesicle fusion;endosome transport;establishment of localizat…	binding;cation binding;enzyme binding;GTPase binding;ion binding;metal ion binding;protein binding;Rab GTPase binding;Ras GTPase binding;small GTPase binding;transition metal ion binding;zinc ion binding	cell part;cytoplasmic part;early endosome membrane;endosomal part;endosome;endosome membrane;external side of endosome membrane;extracellular membrane-bounded organelle;extracellular organelle;extracellular region part;extracellular vesicular exosome;intracellular membrane-bounded organelle;intracellular organelle;intracellular organelle part;intracellular part;membrane;membrane part;membrane-bou…	Endocytosis
Q8IWC1	MAP7D3	MAP7 domain-containing protein 3	4	+	1.98011	0.0136432	-0.921959	3.61071	3.56412	3.62506	3.39864	3.25865	3.03966	2.98595	2.9626	2.89749	2.86216	2.27436	cellular component assembly;cellular component assembly at cellular level;cellular component organization;cellular component organization at cellular level;cellular component organization or biogenesis;cellular component organization or biogenesis at cellular level;cellular macromolecular complex assembly;cellular macromolecular complex subunit organization;cellular process;cellular protein compl…	binding;cytoskeletal protein binding;microtubule binding;protein binding;structural molecule activity;tubulin binding	actin cytoskeleton;cell part;centrosome;cytoplasm;cytoplasmic part;cytoskeletal part;cytoskeleton;intracellular membrane-bounded organelle;intracellular non-membrane-bounded organelle;intracellular organelle;intracellular organelle part;intracellular part;macromolecular complex;membrane;membrane-bounded organelle;microtubule;microtubule organizing center;non-membrane-bounded organelle;nuclear par…
Q9UJX6	ANAPC2	Anaphase-promoting complex subunit 2	5	+	1.97613	0.0137381	-0.750569	3.78575	3.30245	3.67406	3.28771	3.10948	2.98389	3.00171	2.95704	2.90955	2.92014	2.68087	anaphase-promoting complex-dependent proteasomal ubiquitin-dependent protein catabolic process;biological regulation;catabolic process;cell cycle;cell cycle checkpoint;cell cycle phase;cell cycle process;cell division;cellular catabolic process;cellular component organization;cellular component organization at cellular level;cellular component organization or biogenesis;cellular component organiz…		anaphase-promoting complex;cell part;cullin-RING ubiquitin ligase complex;cytoplasmic part;cytosol;intracellular organelle part;intracellular part;macromolecular complex;nuclear part;nuclear ubiquitin ligase complex;nucleoplasm;organelle part;protein complex;ubiquitin ligase complex	Cell cycle;Cell cycle - yeast;Meiosis - yeast;Oocyte meiosis;Progesterone-mediated oocyte maturation;Ubiquitin mediated proteolysis
Q8TCY9	URGCP	Up-regulator of cell proliferation	3	+	1.96976	0.0138929	-0.615683	3.54416	3.42515	3.51927	3.18112	3.11691	3.21227	3.07382	3.07272	2.81837	3.13298	2.69019	cell cycle;cellular process	binding;GTP binding;guanyl nucleotide binding;guanyl ribonucleotide binding;nucleotide binding;purine nucleotide binding;purine ribonucleoside triphosphate binding;purine ribonucleotide binding;ribonucleotide binding	cell part;cytoplasm;intracellular membrane-bounded organelle;intracellular organelle;intracellular part;membrane-bounded organelle;nucleus;organelle
Q6IBW4-4	NCAPH2	Isoform 4 of Condensin-2 complex subunit H2	6	+	1.95739	0.0139863	-0.869123	3.71159	3.42926	3.37625	3.43514	3.23695	3.16685	3.12813	3.14899	2.54058	2.95614	2.41302	cell cycle;cellular component organization;cellular component organization at cellular level;cellular component organization or biogenesis;cellular component organization or biogenesis at cellular level;cellular macromolecule metabolic process;cellular metabolic process;cellular nitrogen compound metabolic process;cellular process;chromosome condensation;chromosome organization;DNA conformation c…		cell part;chromosome;intracellular non-membrane-bounded organelle;intracellular organelle;intracellular organelle part;intracellular part;membrane;non-membrane-bounded organelle;nuclear part;nucleoplasm;organelle;organelle part
Q6ZRQ5	MMS22L	Protein MMS22-like	2	+	1.9267	0.0147489	-0.603332	3.47338	3.27758	3.50779	3.55304	3.40973	2.85405	3.06654	3.10002	2.677	3.04976	2.722	cellular macromolecule metabolic process;cellular metabolic process;cellular nitrogen compound metabolic process;cellular process;cellular response to stimulus;cellular response to stress;DNA metabolic process;DNA recombination;DNA repair;double-strand break repair;double-strand break repair via homologous recombination;macromolecule metabolic process;maintenance of fidelity involved in DNA-depen…		cell part;chromosomal part;intracellular organelle part;intracellular part;nuclear chromosome part;nuclear part;nuclear replication fork;nucleoplasm;organelle part;replication fork
Q96FJ2	DYNLL2	Dynein light chain 2, cytoplasmic	3	+	1.92707	0.0147579	1.24992	2.28032	2.69001	2.56705	2.8463	3.19133	2.93724	2.91584	3.19109	3.54382	3.46703	4.27629	antigen processing and presentation;antigen processing and presentation of exogenous antigen;antigen processing and presentation of exogenous peptide antigen;antigen processing and presentation of exogenous peptide antigen via MHC class II;antigen processing and presentation of peptide antigen;antigen processing and presentation of peptide antigen via MHC class II;antigen processing and presentat…	catalytic activity;hydrolase activity;hydrolase activity, acting on acid anhydrides;hydrolase activity, acting on acid anhydrides, in phosphorus-containing anhydrides;motor activity;nucleoside-triphosphatase activity;pyrophosphatase activity	cell part;cell projection;centrosome;cilium;cytoplasmic part;cytoskeletal part;cytosol;dynein complex;intracellular membrane-bounded organelle;intracellular non-membrane-bounded organelle;intracellular organelle;intracellular organelle part;intracellular part;macromolecular complex;membrane;membrane-bounded organelle;microtubule;microtubule associated complex;microtubule organizing center;myosin …	Vasopressin-regulated water reabsorption
O43561	LAT	Linker for activation of T-cells family member 1	2	+	1.92525	0.0148537	-0.854083	3.13123	3.35568	3.58422	3.57915	3.48097	3.20817	3.23293	3.33251	2.71626	2.56561	2.22701	activation of immune response;antigen receptor-mediated signaling pathway;biological regulation;blood coagulation;calcium-mediated signaling;cell activation;cell activation involved in immune response;cell surface receptor linked signaling pathway;cellular process;cellular response to stimulus;coagulation;defense response;establishment of localization;establishment of localization in cell;exocyto…	binding;binding, bridging;enzyme binding;kinase binding;protein binding;protein binding, bridging;protein kinase binding;SH3/SH2 adaptor activity;signaling adaptor activity	cell junction;cell part;cell-cell junction;cytoplasmic part;immunological synapse;integral to membrane;intracellular membrane-bounded organelle;intracellular organelle;intracellular organelle part;intracellular part;intrinsic to membrane;lysosome;lytic vacuole;macromolecular complex;mast cell granule;membrane;membrane part;membrane raft;membrane-bounded organelle;nuclear part;organelle;organelle …	Fc epsilon RI signaling pathway;Fc gamma R-mediated phagocytosis;Natural killer cell mediated cytotoxicity;T cell receptor signaling pathway
Q9HAU0-6	PLEKHA5	Isoform 6 of Pleckstrin homology domain-containing family A member 5	2	+	1.91742	0.0152611	-0.633844	3.30173	3.31691	3.40163	3.36713	3.32209	3.30412	3.07033	3.49134	2.88311	2.81054	2.42509		1-phosphatidylinositol binding;binding;lipid binding;phosphatidylinositol binding;phosphatidylinositol-3,5-bisphosphate binding;phosphatidylinositol-3-phosphate binding;phosphatidylinositol-4-phosphate binding;phosphatidylinositol-5-phosphate binding;phospholipid binding	cell part;cytoplasmic part;cytosol;intracellular part;membrane
P09564	CD7	T-cell antigen CD7	6	+	1.89849	0.0157372	-1.36961	3.48477	3.72694	3.50021	3.96	4.0839	2.97536	2.44054	2.0133	2.37603	1.60085	2.62619	anatomical structure homeostasis;biological regulation;cell activation;cell surface receptor linked signaling pathway;cellular process;cellular response to stimulus;enzyme linked receptor protein signaling pathway;homeostasis of number of cells;homeostasis of number of cells within a tissue;homeostatic process;immune response;immune system process;leukocyte activation;lymphocyte activation;regula…	receptor activity	cell part;extracellular membrane-bounded organelle;extracellular organelle;extracellular region part;extracellular vesicular exosome;integral to membrane;intrinsic to membrane;membrane;membrane part;membrane-bounded organelle;membrane-bounded vesicle;organelle;plasma membrane;vesicle	Hematopoietic cell lineage
P63027	VAMP2	Vesicle-associated membrane protein 2	2	+	1.89645	0.0158404	-0.72898	3.61072	3.23296	3.61537	3.38743	3.49249	2.93693	3.04849	3.01224	2.80252	2.92641	2.54317	biological regulation;calcium ion-dependent exocytosis;cell activation;cell activation involved in immune response;cell communication;cell-cell signaling;cellular component assembly;cellular component organization;cellular component organization at cellular level;cellular component organization or biogenesis;cellular component organization or biogenesis at cellular level;cellular macromolecule me…	binding;calcium-dependent protein binding;calmodulin binding;lipid binding;phospholipid binding;protein binding;protein self-association;SNAP receptor activity;SNARE binding;syntaxin binding;syntaxin-1 binding	cell junction;cell part;cell projection;cell projection part;clathrin coated vesicle membrane;clathrin sculpted gamma-aminobutyric acid transport vesicle membrane;clathrin sculpted glutamate transport vesicle membrane;clathrin sculpted monoamine transport vesicle membrane;clathrin-coated vesicle;coated vesicle;coated vesicle membrane;cytoplasmic membrane-bounded vesicle;cytoplasmic part;cytoplasm…	Salivary secretion;SNARE interactions in vesicular transport;Vasopressin-regulated water reabsorption
O60294	LCMT2	Leucine carboxyl methyltransferase 2	2	+	1.88222	0.0159034	-0.707158	3.49965	3.53551	3.51261	3.27529	3.26781	3.05837	3.1208	3.0076	2.85215	3.07195	2.50219	cellular macromolecule metabolic process;cellular metabolic process;cellular nitrogen compound metabolic process;cellular process;macromolecule metabolic process;metabolic process;ncRNA metabolic process;ncRNA processing;nitrogen compound metabolic process;nucleic acid metabolic process;nucleobase-containing compound metabolic process;primary metabolic process;RNA metabolic process;RNA processing…	catalytic activity;methyltransferase activity;transferase activity;transferase activity, transferring one-carbon groups		Histidine metabolism;Polycyclic aromatic hydrocarbon degradation;Tyrosine metabolism
Q92581-2	SLC9A6	Isoform 2 of Sodium/hydrogen exchanger 6	2	+	1.88235	0.0159128	-1.35471	3.83281	3.60491	3.54121	3.70839	3.54348	2.88094	2.96448	2.7196	2.57017	2.64971	1.69491	anatomical structure development;anatomical structure morphogenesis;axon extension;biological regulation;brain-derived neurotrophic factor receptor signaling pathway;cation homeostasis;cation transport;cell growth;cell part morphogenesis;cell projection morphogenesis;cell projection organization;cell surface receptor linked signaling pathway;cellular component morphogenesis;cellular component org…	active transmembrane transporter activity;antiporter activity;cation transmembrane transporter activity;cation:cation antiporter activity;hydrogen ion transmembrane transporter activity;inorganic cation transmembrane transporter activity;ion transmembrane transporter activity;metal ion transmembrane transporter activity;monovalent cation:hydrogen antiporter activity;monovalent inorganic cation tr…	axon part;axon terminus;axonal spine;cell part;cell projection;cell projection part;cytoplasmic part;cytoplasmic vesicle;dendrite;early endosome membrane;endoplasmic reticulum membrane;endoplasmic reticulum part;endosomal part;endosome;endosome membrane;integral to membrane;intracellular membrane-bounded organelle;intracellular organelle;intracellular organelle part;intracellular part;intrinsic t…
[truncated: 5,085 more rows]

## Sheet: pST_t-test_sh11.1_vs_DMSO
Protein IDs	Gene name	Protein name	Quantified Peptides	Site Position_1	Site Position_2	Site Position_3	Site Score_1	Site Score_2	Site Score_3	Site Motif_1	Site Motif_2	Site Motif_3	Significant sh11.1-vs-DMSO	-LOG(P-value) sh11.1-vs-DMSO	Q-value sh11.1-vs-DMSO	Difference sh11.1-vs-DMSO	DMSO			Dasatinib		USP7i			sh11.1			GOBP name	GOMF name	GOCC name	KEGG name
																	126	127N	127C	128N	128C	129N	129C	130N	130C	131N	131C
[truncated: 13,877 more rows]

## Sheet: pY_t-test_sh11.1_vs_DMSO
Protein IDs	Gene name	Protein name	Quantified Peptides	Site Position_1	Site Position_2	Site Score_1	Site Score_2	Site Motif_1	Site Motif_2	Significant sh11.1-vs-DMSO	-LOG(P-value) sh11.1-vs-DMSO	Q-value sh11.1-vs-DMSO	Difference sh11.1-vs-DMSO	DMSO			Dasatinib		USP7i			sh11.1			GOBP name	GOMF name	GOCC name	KEGG name
[truncated: 714 more rows]
