# Supplementary material for: Oncogenic deubiquitination controls tyrosine kinase signaling and therapy response in acute lymphoblastic leukemia
Source: Sci Adv. 2022 Dec 9;8(49):eabq8437. doi: 10.1126/sciadv.abq8437 (PMC9733937; doi:10.1126/sciadv.abq8437)
Supplement: Supplementary file 2 — Tables S1 to S6 [file sciadv.abq8437_tables_s1_to_s6.zip › sciadv.abq8437_table_s4.xlsx]

## Sheet: Global_t-test_USP7i_vs_DMSO
Protein IDs	Gene name	Protein name	Quantified Peptides	Significant USP7i-vs-DMSO	-LOG(P-value) USP7i-vs-DMSO	Q-value USP7i-vs-DMSO	Difference USP7i-vs-DMSO	DMSO			Dasatinib		USP7i			sh11.1			GOBP name	GOMF name	GOCC name	KEGG name
								126	127N	127C	128N	128C	129N	129C	130N	130C	131N	131C
Q86Y01	DTX1	E3 ubiquitin-protein ligase DTX1	2	+	4.14954	0.00142529	-1.57653	3.98026	3.95354	3.82481	3.74369	3.77013	2.1901	2.45792	2.38099	1.96963	2.21396	1.88451	biological regulation;biosynthetic process;cell differentiation;cell surface receptor linked signaling pathway;cellular biosynthetic process;cellular developmental process;cellular macromolecule biosynthetic process;cellular macromolecule metabolic process;cellular metabolic process;cellular nitrogen compound metabolic process;cellular process;cellular protein metabolic process;cellular response …	binding;catalytic activity;cation binding;enzyme binding;ion binding;ligase activity;metal ion binding;Notch binding;protein binding;protein binding transcription factor activity;receptor binding;transcription coactivator activity;transcription cofactor activity;transcription factor binding transcription factor activity;transition metal ion binding;ubiquitin protein ligase binding;zinc ion binding	cell part;cytoplasm;cytoplasmic part;cytosol;intracellular membrane-bounded organelle;intracellular organelle;intracellular part;membrane-bounded organelle;nucleus;organelle	Notch signaling pathway
P15923	TCF3	Transcription factor E2-alpha	4	+	4.12634	0.00134783	-1.20829	3.92414	3.77077	3.76498	3.21969	3.23115	2.70212	2.52956	2.60334	2.87962	2.82064	2.60562	anatomical structure development;B cell activation;B cell differentiation;B cell lineage commitment;biological regulation;biosynthetic process;cell activation;cell development;cell differentiation;cell fate commitment;cellular biosynthetic process;cellular component organization;cellular component organization at cellular level;cellular component organization or biogenesis;cellular component orga…	bHLH transcription factor binding;binding;chromatin binding;core promoter proximal region DNA binding;core promoter proximal region sequence-specific DNA binding;DNA binding;E-box binding;enhancer binding;enzyme binding;identical protein binding;kinase binding;mitogen-activated protein kinase kinase kinase binding;nucleic acid binding;nucleic acid binding transcription factor activity;protein bin…	cell part;chromatin;chromosomal part;cytoplasm;intracellular membrane-bounded organelle;intracellular organelle;intracellular organelle part;intracellular part;macromolecular complex;membrane-bounded organelle;nuclear chromatin;nuclear chromosome part;nuclear nucleosome;nuclear part;nucleoplasm;nucleoplasm part;nucleosome;nucleus;organelle;organelle part;protein complex;protein-DNA complex;transc…
Q9UJU2	LEF1	Lymphoid enhancer-binding factor 1	7	+	3.76252	0.00202469	-1.1339	3.81432	3.7972	3.63749	3.40533	3.28853	2.71652	2.50255	2.62824	2.81602	2.71638	2.84445	alpha-beta T cell activation;alpha-beta T cell activation involved in immune response;alpha-beta T cell differentiation;alpha-beta T cell differentiation involved in immune response;ameboidal cell migration;anatomical structure development;anatomical structure formation involved in morphogenesis;anatomical structure morphogenesis;anatomical structure regression;angiogenesis;anterior/posterior pat…	armadillo repeat domain binding;beta-catenin binding;binding;C2H2 zinc finger domain binding;caspase inhibitor activity;caspase regulator activity;chromatin binding;core promoter proximal region DNA binding;core promoter proximal region sequence-specific DNA binding;cysteine-type endopeptidase inhibitor activity;DNA bending activity;DNA binding;endopeptidase inhibitor activity;endopeptidase regul…	cell part;cytoplasm;intracellular membrane-bounded organelle;intracellular organelle;intracellular organelle part;intracellular part;macromolecular complex;membrane-bounded organelle;nuclear part;nucleoplasm;nucleoplasm part;nucleus;organelle;organelle part;protein complex;protein-DNA complex;transcription factor complex	Acute myeloid leukemia;Adherens junction;Arrhythmogenic right ventricular cardiomyopathy (ARVC);Basal cell carcinoma;Colorectal cancer;Endometrial cancer;Melanogenesis;Pathways in cancer;Prostate cancer;Thyroid cancer;Wnt signaling pathway
Q99081-3	TCF12	Isoform 3 of Transcription factor 12	4	+	4.60759	0	-1.12703	3.67945	3.58778	3.54218	3.2206	3.11818	2.53235	2.47083	2.42514	3.27153	3.2912	3.22724	anatomical structure development;biological regulation;developmental process;immune response;immune system process;muscle organ development;muscle structure development;organ development;positive regulation of biological process;positive regulation of biosynthetic process;positive regulation of cell differentiation;positive regulation of cellular biosynthetic process;positive regulation of cellul…	bHLH transcription factor binding;binding;core promoter proximal region DNA binding;core promoter proximal region sequence-specific DNA binding;DNA binding;E-box binding;enhancer binding;identical protein binding;nucleic acid binding;nucleic acid binding transcription factor activity;protein binding;protein dimerization activity;protein heterodimerization activity;protein homodimerization activit…	cell part;chromatin;chromosomal part;cytoplasm;intracellular membrane-bounded organelle;intracellular organelle;intracellular organelle part;intracellular part;membrane-bounded organelle;nuclear chromatin;nuclear chromosome part;nuclear part;nucleus;organelle;organelle part
P09564	CD7	T-cell antigen CD7	6	+	1.71326	0.0303601	-1.09424	3.48477	3.72694	3.50021	3.96	4.0839	2.97536	2.44054	2.0133	2.37603	1.60085	2.62619	anatomical structure homeostasis;biological regulation;cell activation;cell surface receptor linked signaling pathway;cellular process;cellular response to stimulus;enzyme linked receptor protein signaling pathway;homeostasis of number of cells;homeostasis of number of cells within a tissue;homeostatic process;immune response;immune system process;leukocyte activation;lymphocyte activation;regula…	receptor activity	cell part;extracellular membrane-bounded organelle;extracellular organelle;extracellular region part;extracellular vesicular exosome;integral to membrane;intrinsic to membrane;membrane;membrane part;membrane-bounded organelle;membrane-bounded vesicle;organelle;plasma membrane;vesicle	Hematopoietic cell lineage
Q5W0B1	RNF219	RING finger protein 219	7	+	3.95514	0.001	-1.09057	3.57759	3.77123	3.61776	3.5484	3.49084	2.59861	2.61346	2.4828	2.83964	2.87805	2.78935	biological regulation;positive regulation of biological process;positive regulation of cellular metabolic process;positive regulation of cellular process;positive regulation of macromolecule metabolic process;positive regulation of metabolic process;positive regulation of mRNA processing;positive regulation of nitrogen compound metabolic process;positive regulation of nuclear mRNA splicing, via s…	binding;cation binding;ion binding;metal ion binding;transition metal ion binding;zinc ion binding
P36402-5	TCF7	Isoform 2L of Transcription factor 7	10	+	3.82675	0.00217219	-1.08898	3.74243	3.54886	3.6041	3.57583	3.48998	2.46132	2.52783	2.63929	2.88808	2.94987	2.7988	alpha-beta T cell activation;alpha-beta T cell differentiation;anatomical structure development;anatomical structure morphogenesis;biological regulation;biosynthetic process;brain development;canonical Wnt receptor signaling pathway;canonical Wnt receptor signaling pathway involved in negative regulation of apoptosis;cell activation;cell differentiation;cell surface receptor linked signaling path…	beta-catenin binding;binding;chromatin binding;DNA binding;nucleic acid binding;nucleic acid binding transcription factor activity;protein binding;regulatory region DNA binding;regulatory region nucleic acid binding;sequence-specific DNA binding;sequence-specific DNA binding transcription factor activity;transcription regulatory region DNA binding	cell part;intracellular membrane-bounded organelle;intracellular organelle;intracellular organelle part;intracellular part;macromolecular complex;membrane-bounded organelle;nuclear part;nucleoplasm;nucleoplasm part;nucleus;organelle;organelle part;protein complex;transcription factor complex	Acute myeloid leukemia;Adherens junction;Arrhythmogenic right ventricular cardiomyopathy (ARVC);Basal cell carcinoma;Colorectal cancer;Endometrial cancer;Melanogenesis;Pathways in cancer;Prostate cancer;Thyroid cancer;Wnt signaling pathway
Q56VL3	OCIAD2	OCIA domain-containing protein 2	8	+	5.09091	0	-1.04683	3.571	3.47334	3.57992	3.47633	3.52318	2.49185	2.47764	2.51428	3.19513	2.91709	3.13825			cell part;cytoplasmic part;endosome;intracellular membrane-bounded organelle;intracellular organelle;intracellular organelle part;intracellular part;membrane;membrane-bounded organelle;mitochondrial inner membrane;mitochondrial membrane;mitochondrial part;organelle;organelle inner membrane;organelle membrane;organelle part
Q9H1E5	TMX4	Thioredoxin-related transmembrane protein 4	3	+	4.35677	0	-1.00836	3.47477	3.59302	3.65119	3.57993	3.52137	2.56199	2.55024	2.58168	3.04852	2.95511	2.81421	biological regulation;cell redox homeostasis;cellular homeostasis;cellular macromolecule metabolic process;cellular metabolic process;cellular process;cellular protein metabolic process;cellular response to stimulus;cellular response to stress;homeostatic process;macromolecule metabolic process;metabolic process;oxidation-reduction process;primary metabolic process;protein folding;protein metabol…	catalytic activity;intramolecular oxidoreductase activity;intramolecular oxidoreductase activity, interconverting keto- and enol-groups;intramolecular oxidoreductase activity, transposing S-S bonds;isomerase activity;protein disulfide isomerase activity	cell part;cytoplasmic part;endoplasmic reticulum;integral to membrane;intracellular membrane-bounded organelle;intracellular organelle;intracellular part;intrinsic to membrane;membrane part;membrane-bounded organelle;organelle
Q86V81	ALYREF	THO complex subunit 4	11	+	2.43793	0.00966885	-1.00248	3.97099	3.75845	3.56854	3.50148	3.3985	2.92523	2.8269	2.53842	2.62593	2.35713	2.39324	biological regulation;biosynthetic process;cell differentiation;cellular biosynthetic process;cellular developmental process;cellular macromolecule biosynthetic process;cellular macromolecule metabolic process;cellular metabolic process;cellular nitrogen compound metabolic process;cellular process;cellular response to stimulus;cellular response to stress;developmental process;DNA metabolic proces…	binding;nucleotide binding	catalytic step 2 spliceosome;cell part;cytoplasmic part;cytosol;extracellular membrane-bounded organelle;extracellular organelle;extracellular region part;extracellular vesicular exosome;intracellular membrane-bounded organelle;intracellular organelle;intracellular organelle part;intracellular part;macromolecular complex;membrane;membrane-bounded organelle;membrane-bounded vesicle;nuclear body;nu…	mRNA surveillance pathway;RNA transport;Spliceosome
Q5JTJ3-2	COA6	Isoform 2 of Cytochrome c oxidase assembly factor 6 homolog	2	+	2.53446	0.00851345	-0.993948	3.40443	3.48442	3.53759	3.47608	3.54643	2.55495	2.69386	2.19578	3.26874	2.39213	3.58254		catalytic activity;cation transmembrane transporter activity;cytochrome-c oxidase activity;heme-copper terminal oxidase activity;hydrogen ion transmembrane transporter activity;inorganic cation transmembrane transporter activity;ion transmembrane transporter activity;monovalent inorganic cation transmembrane transporter activity;oxidoreductase activity;oxidoreductase activity, acting on a heme gr…	cell part;cytoplasmic part;intracellular membrane-bounded organelle;intracellular organelle;intracellular part;membrane-bounded organelle;mitochondrion;organelle
Q9HCN4	GPN1	GPN-loop GTPase 1	2	+	3.0562	0.00564494	-0.991829	3.82525	3.65361	3.49348	3.55591	3.19751	2.6987	2.55495	2.7432	3.01546	3.11245	2.39078		binding;catalytic activity;GTP binding;GTPase activity;guanyl nucleotide binding;guanyl ribonucleotide binding;hydrolase activity;hydrolase activity, acting on acid anhydrides;hydrolase activity, acting on acid anhydrides, in phosphorus-containing anhydrides;nucleoside-triphosphatase activity;nucleotide binding;purine nucleotide binding;purine ribonucleoside triphosphate binding;purine ribonucleo…	cell part;cytoplasm;intracellular membrane-bounded organelle;intracellular organelle;intracellular part;membrane-bounded organelle;nucleus;organelle
Q9H467	CUEDC2	CUE domain-containing protein 2	3	+	2.97554	0.00571315	-0.991125	3.91198	3.86747	3.67904	3.31931	3.20933	2.88821	2.94998	2.64692	2.66816	2.69459	2.03126			cell part;cytoplasm;intracellular organelle part;intracellular part;membrane;nuclear membrane;nuclear part;nucleoplasm;organelle membrane;organelle part
Q96DY7	MTBP	Mdm2-binding protein	2	+	3.91696	0.00177099	-0.967397	3.68089	3.56596	3.67294	3.51808	3.50777	2.73687	2.56567	2.71507	2.82729	2.70159	2.80546	biological regulation;cell cycle arrest;cell cycle process;cellular localization;cellular macromolecule localization;cellular process;cellular protein localization;localization;macromolecule localization;negative regulation of biological process;negative regulation of cell cycle;negative regulation of cell cycle process;negative regulation of cell proliferation;negative regulation of cellular com…		cell part;chromatin;chromosomal part;intracellular non-membrane-bounded organelle;intracellular organelle;intracellular organelle part;intracellular part;kinetochore;macromolecular complex;non-membrane-bounded organelle;organelle;organelle part;protein complex
P98179	RBM3	Putative RNA-binding protein 3	3	+	3.17349	0.00448753	-0.959698	3.62544	3.94949	3.76623	3.64049	3.68753	2.76964	2.89004	2.80238	1.91654	1.92625	2.15818	biological regulation;biosynthetic process;cellular biosynthetic process;cellular macromolecule biosynthetic process;cellular macromolecule metabolic process;cellular metabolic process;cellular nitrogen compound metabolic process;cellular process;cellular protein metabolic process;cellular response to chemical stimulus;cellular response to dsRNA;cellular response to organic substance;cellular res…	binding;nucleic acid binding;nucleotide binding;ribonucleoprotein binding;ribosomal large subunit binding;RNA binding	cell part;cell projection;cytoplasm;dendrite;intracellular membrane-bounded organelle;intracellular organelle;intracellular part;membrane-bounded organelle;neuron projection;nucleus;organelle
Q9NS91	RAD18	E3 ubiquitin-protein ligase RAD18	8	+	2.84969	0.00620351	-0.951817	3.73507	3.58726	3.48746	3.65508	3.34456	2.61848	2.83413	2.50173	2.8267	3.00704	2.72772	biological regulation;biosynthetic process;cellular biosynthetic process;cellular macromolecule biosynthetic process;cellular macromolecule metabolic process;cellular metabolic process;cellular nitrogen compound metabolic process;cellular process;cellular protein metabolic process;cellular response to stimulus;cellular response to stress;detection of stimulus;DNA biosynthetic process;DNA damage r…	ATPase activity;ATPase activity, coupled;binding;catalytic activity;cation binding;damaged DNA binding;DNA binding;DNA secondary structure binding;DNA-dependent ATPase activity;enzyme binding;hydrolase activity;hydrolase activity, acting on acid anhydrides;hydrolase activity, acting on acid anhydrides, in phosphorus-containing anhydrides;ion binding;ligase activity;metal ion binding;nucleic acid …	cell part;chromatin;chromosomal part;chromosome;intracellular membrane-bounded organelle;intracellular non-membrane-bounded organelle;intracellular organelle;intracellular organelle part;intracellular part;membrane-bounded organelle;non-membrane-bounded organelle;nuclear part;nucleoplasm;nucleus;organelle;organelle part;replication fork;sex chromosome;XY body
Q15056	EIF4H	Eukaryotic translation initiation factor 4H	5	+	5.06166	0	-0.94932	3.52396	3.55957	3.53389	3.3553	3.38294	2.53815	2.64606	2.58525	3.15165	3.11757	3.14118	biological regulation;biosynthetic process;cellular biosynthetic process;cellular macromolecule biosynthetic process;cellular macromolecule metabolic process;cellular metabolic process;cellular process;cellular protein metabolic process;developmental growth;developmental process;gene expression;growth;macromolecule biosynthetic process;macromolecule metabolic process;metabolic process;posttranscr…	binding;nucleic acid binding;nucleotide binding;RNA binding;translation factor activity, nucleic acid binding;translation initiation factor activity	cell part;cytoplasmic part;cytosol;eukaryotic translation initiation factor 4F complex;intracellular part;macromolecular complex;membrane;perinuclear region of cytoplasm;protein complex
Q9H3N1	TMX1	Thioredoxin-related transmembrane protein 1	10	+	3.87889	0.00166906	-0.937417	3.47334	3.47047	3.54542	3.42618	3.42075	2.44928	2.57214	2.65555	3.12234	3.27003	3.10622	biological regulation;cell redox homeostasis;cellular homeostasis;cellular macromolecule metabolic process;cellular metabolic process;cellular process;cellular protein metabolic process;cellular response to stimulus;cellular response to stress;homeostatic process;macromolecule metabolic process;metabolic process;primary metabolic process;protein folding;protein metabolic process;regulation of bio…	catalytic activity;disulfide oxidoreductase activity;intramolecular oxidoreductase activity;intramolecular oxidoreductase activity, interconverting keto- and enol-groups;intramolecular oxidoreductase activity, transposing S-S bonds;isomerase activity;oxidoreductase activity;oxidoreductase activity, acting on a sulfur group of donors;protein disulfide isomerase activity	cell part;cytoplasmic part;endoplasmic reticulum;endoplasmic reticulum membrane;endoplasmic reticulum part;integral to membrane;intracellular membrane-bounded organelle;intracellular non-membrane-bounded organelle;intracellular organelle;intracellular organelle part;intracellular part;intrinsic to membrane;membrane;membrane part;membrane-bounded organelle;non-membrane-bounded organelle;nuclear pa…
Q9Y2Z2-6	MTO1	Isoform 7 of Protein MTO1 homolog, mitochondrial	2	+	3.51998	0.00301345	-0.922735	3.80184	3.63769	3.60713	3.11454	3.40114	2.69879	2.85935	2.72032	3.03955	2.8113	2.72558	adenosine metabolic process;cellular component organization;cellular component organization at cellular level;cellular component organization or biogenesis;cellular component organization or biogenesis at cellular level;cellular macromolecule metabolic process;cellular metabolic process;cellular nitrogen compound metabolic process;cellular process;heterocycle metabolic process;macromolecule metab…	binding;coenzyme binding;cofactor binding;flavin adenine dinucleotide binding	cell part;cytoplasmic part;intracellular membrane-bounded organelle;intracellular organelle;intracellular part;membrane-bounded organelle;mitochondrion;organelle
Q99808	SLC29A1	Equilibrative nucleoside transporter 1	9	+	3.42501	0.00349035	-0.908065	3.56681	3.75611	3.69578	3.60472	3.47421	2.64786	2.80108	2.84557	2.57364	2.77343	2.37476	behavior;biological regulation;body fluid secretion;carbohydrate homeostasis;cellular chemical homeostasis;cellular glucose homeostasis;cellular homeostasis;cellular ion homeostasis;cellular metabolic process;cellular nitrogen compound metabolic process;cellular process;cellular response to carbohydrate stimulus;cellular response to chemical stimulus;cellular response to glucose stimulus;cellular…	nucleobase-containing compound transmembrane transporter activity;nucleoside transmembrane transporter activity;substrate-specific transmembrane transporter activity;substrate-specific transporter activity;transmembrane transporter activity;transporter activity	apical plasma membrane;basolateral plasma membrane;cell part;integral to membrane;integral to plasma membrane;intrinsic to membrane;intrinsic to plasma membrane;membrane;membrane part;plasma membrane;plasma membrane part
P53985	SLC16A1	Monocarboxylate transporter 1	6	+	3.15142	0.00435484	-0.900432	3.59323	3.49984	3.6114	3.48182	3.39986	2.52156	2.65273	2.82889	2.95196	3.0808	2.87478	anion transport;behavioral response to nutrient;biological regulation;blood coagulation;carbohydrate homeostasis;carboxylic acid metabolic process;carboxylic acid transport;cell migration;cell motility;cellular component movement;cellular component organization;cellular component organization at cellular level;cellular component organization or biogenesis;cellular component organization or biogen…	active transmembrane transporter activity;carboxylic acid transmembrane transporter activity;lactate transmembrane transporter activity;mevalonate transmembrane transporter activity;monocarboxylic acid transmembrane transporter activity;organic acid transmembrane transporter activity;secondary active monocarboxylate transmembrane transporter activity;secondary active transmembrane transporter act…	cell part;centrosome;cytoplasmic part;cytoskeletal part;extracellular membrane-bounded organelle;extracellular organelle;extracellular region part;extracellular vesicular exosome;integral to membrane;integral to plasma membrane;intracellular membrane-bounded organelle;intracellular non-membrane-bounded organelle;intracellular organelle;intracellular organelle part;intracellular part;intrinsic to …
O60828	PQBP1	Polyglutamine-binding protein 1	10	+	6.26732	0	-0.898361	3.55501	3.53897	3.55126	3.3792	3.42629	2.63595	2.63458	2.67964	3.00505	3.066	3.08909	alternative nuclear mRNA splicing, via spliceosome;biological regulation;biosynthetic process;cell projection organization;cellular biosynthetic process;cellular component organization;cellular component organization at cellular level;cellular component organization or biogenesis;cellular component organization or biogenesis at cellular level;cellular macromolecule biosynthetic process;cellular m…	binding;DNA binding;nucleic acid binding;protein binding transcription factor activity;ribonucleoprotein binding;transcription coactivator activity;transcription cofactor activity;transcription factor binding transcription factor activity	cell part;cell projection part;cytoplasm;cytoplasmic part;intracellular membrane-bounded organelle;intracellular non-membrane-bounded organelle;intracellular organelle;intracellular organelle part;intracellular part;macromolecular complex;membrane-bounded organelle;neuronal RNA granule;non-membrane-bounded organelle;nuclear body;nuclear part;nuclear speck;nucleoplasm;nucleoplasm part;nucleus;orga…	Spliceosome
Q9UGL1-2	KDM5B	Isoform 2 of Lysine-specific demethylase 5B	14	+	4.12271	0.00133333	-0.894262	3.50901	3.50606	3.42759	3.15257	3.18868	2.66447	2.59162	2.50379	3.37545	3.35411	3.29883	biological regulation;biosynthetic process;cellular biosynthetic process;cellular component organization;cellular component organization at cellular level;cellular component organization or biogenesis;cellular component organization or biogenesis at cellular level;cellular macromolecule biosynthetic process;cellular macromolecule metabolic process;cellular metabolic process;cellular nitrogen comp…	binding;catalytic activity;cation binding;demethylase activity;DNA binding;histone demethylase activity;histone demethylase activity (H3-dimethyl-K4 specific);histone demethylase activity (H3-K4 specific);histone demethylase activity (H3-trimethyl-K4 specific);ion binding;metal ion binding;nucleic acid binding;nucleic acid binding transcription factor activity;oxidoreductase activity;oxidoreducta…	cell part;cytoplasm;intracellular membrane-bounded organelle;intracellular organelle;intracellular organelle part;intracellular part;membrane-bounded organelle;nuclear part;nucleoplasm;nucleus;organelle;organelle part
Q9NXR5	ANKRD10	Ankyrin repeat domain-containing protein 10	3	+	2.12561	0.0167665	-0.89384	3.80662	3.83714	3.80104	3.01778	3.02802	3.18953	2.99045	2.58331	2.56735	2.36865	2.88065
O75616	ERAL1	GTPase Era, mitochondrial	2	+	2.83586	0.00629361	-0.882704	3.69061	3.42294	3.53698	3.35388	3.31396	2.60465	2.83095	2.56681	3.09391	3.12882	3.03184	cellular component assembly;cellular component assembly at cellular level;cellular component organization;cellular component organization at cellular level;cellular component organization or biogenesis;cellular component organization or biogenesis at cellular level;cellular macromolecular complex assembly;cellular macromolecular complex subunit organization;cellular process;macromolecular complex…	binding;GTP binding;guanyl nucleotide binding;guanyl ribonucleotide binding;nucleic acid binding;nucleotide binding;purine nucleotide binding;purine ribonucleoside triphosphate binding;purine ribonucleotide binding;ribonucleoprotein binding;ribonucleotide binding;ribosomal small subunit binding;RNA binding;rRNA binding	actin cytoskeleton;cell part;cytoplasm;cytoplasmic part;cytoskeleton;intermediate filament cytoskeleton;intracellular membrane-bounded organelle;intracellular non-membrane-bounded organelle;intracellular organelle;intracellular organelle lumen;intracellular organelle part;intracellular part;membrane;membrane-bounded organelle;membrane-enclosed lumen;mitochondrial inner membrane;mitochondrial matr…
P20963	CD247	T-cell surface glycoprotein CD3 zeta chain	3	+	3.92543	0.00178462	-0.880025	3.55838	3.63268	3.47239	3.8153	3.6791	2.60162	2.70214	2.71963	2.70634	2.74489	2.44237	activation of immune response;antigen receptor-mediated signaling pathway;biological regulation;cell surface receptor linked signaling pathway;cellular process;cellular response to stimulus;defense response;immune response;immune response-activating cell surface receptor signaling pathway;immune response-activating signal transduction;immune response-regulating cell surface receptor signaling pat…	binding;identical protein binding;molecular transducer activity;protein binding;protein dimerization activity;protein homodimerization activity;receptor activity;signal transducer activity;signaling receptor activity;transmembrane signaling receptor activity	alpha-beta T cell receptor complex;cell part;cytoplasm;integral to membrane;intracellular part;intrinsic to membrane;macromolecular complex;membrane;membrane part;plasma membrane;plasma membrane part;protein complex;receptor complex;T cell receptor complex	Chagas disease (American trypanosomiasis);Natural killer cell mediated cytotoxicity;T cell receptor signaling pathway
Q8TE82	SH3TC1	SH3 domain and tetratricopeptide repeat-containing protein 1	3	+	2.42128	0.010216	-0.872556	3.78402	3.35	3.361	4.0429	3.97	2.66791	2.59755	2.61189	2.35866	2.35408	2.27432
Q9Y3P8	SIT1	Signaling threshold-regulating transmembrane adapter 1	6	+	3.38052	0.00378022	-0.870297	3.31518	3.46534	3.43972	3.608	3.49143	2.40975	2.63104	2.56855	3.20751	3.18129	3.16376	biological regulation;cellular process;cellular response to stimulus;immune system process;regulation of biological process;regulation of cell activation;regulation of cellular process;regulation of immune system process;regulation of leukocyte activation;regulation of lymphocyte activation;regulation of T cell activation;response to stimulus;signal transduction	binding;enzyme binding;kinase binding;protein binding;protein domain specific binding;SH2 domain binding	cell part;extracellular membrane-bounded organelle;extracellular organelle;extracellular region part;extracellular vesicular exosome;integral to membrane;integral to plasma membrane;intrinsic to membrane;intrinsic to plasma membrane;membrane;membrane part;membrane-bounded organelle;membrane-bounded vesicle;organelle;plasma membrane;plasma membrane part;vesicle
P62491	RAB11A	Ras-related protein Rab-11A	2	+	1.39648	0.0499355	-0.868803	3.73526	3.30615	3.79921	3.34904	3.47076	2.46526	2.53525	3.2337	2.88085	3.05358	2.37828	astral microtubule organization;biological regulation;cell cycle process;cell projection organization;cellular component assembly;cellular component assembly at cellular level;cellular component organization;cellular component organization at cellular level;cellular component organization or biogenesis;cellular component organization or biogenesis at cellular level;cellular localization;cellular …	binding;catalytic activity;cytoskeletal protein binding;GTP binding;GTPase activity;guanyl nucleotide binding;guanyl ribonucleotide binding;hydrolase activity;hydrolase activity, acting on acid anhydrides;hydrolase activity, acting on acid anhydrides, in phosphorus-containing anhydrides;microtubule binding;myosin binding;myosin V binding;nucleoside-triphosphatase activity;nucleotide binding;prote…	axon;cell division site part;cell part;cell projection;cleavage furrow;cytoplasmic membrane-bounded vesicle;cytoplasmic part;cytoplasmic vesicle;cytoplasmic vesicle membrane;cytoplasmic vesicle part;cytoskeletal part;cytosol;endocytic vesicle;endocytic vesicle membrane;endosomal part;endosome;endosome membrane;extracellular membrane-bounded organelle;extracellular organelle;extracellular region p…	Endocrine and other factor-regulated calcium reabsorption;Endocytosis;Pancreatic secretion;Vasopressin-regulated water reabsorption
Q9BVW5	TIPIN	TIMELESS-interacting protein	3	+	4.76372	0	-0.868332	3.70235	3.66834	3.75285	3.49111	3.29164	2.8304	2.88862	2.79952	2.56838	2.60885	2.64143	biological regulation;cell cycle checkpoint;cell cycle phase;cell cycle process;cell division;cellular component organization;cellular component organization at cellular level;cellular component organization or biogenesis;cellular component organization or biogenesis at cellular level;cellular macromolecule metabolic process;cellular metabolic process;cellular nitrogen compound metabolic process;…		cell part;chromatin;chromosomal part;cytoplasm;cytoplasmic part;Golgi apparatus;intracellular membrane-bounded organelle;intracellular organelle;intracellular organelle part;intracellular part;membrane-bounded organelle;nuclear chromatin;nuclear chromosome part;nuclear part;nucleoplasm;nucleus;organelle;organelle part
P04818	TYMS	Thymidylate synthase	14	+	5.54496	0	-0.866517	3.82995	3.803	3.75675	3.25777	3.21906	2.9457	2.92365	2.92079	2.48801	2.54514	2.35487	2'-deoxyribonucleotide biosynthetic process;2'-deoxyribonucleotide metabolic process;aging;anatomical structure development;anatomical structure morphogenesis;biological regulation;biosynthetic process;cartilage development;cell cycle;cell cycle process;cell maturation;cellular aromatic compound metabolic process;cellular biosynthetic process;cellular developmental process;cellular metabolic proc…	5,10-methylenetetrahydrofolate-dependent methyltransferase activity;amine binding;amino acid binding;binding;carboxylic acid binding;catalytic activity;cofactor binding;drug binding;folic acid binding;methyltransferase activity;mRNA binding;nucleic acid binding;nucleotide binding;RNA binding;thymidylate synthase activity;transferase activity;transferase activity, transferring one-carbon groups;vi…	cell part;cytoplasm;cytoplasmic part;cytosol;intracellular membrane-bounded organelle;intracellular non-membrane-bounded organelle;intracellular organelle;intracellular organelle lumen;intracellular organelle part;intracellular part;membrane;membrane-bounded organelle;membrane-enclosed lumen;mitochondrial inner membrane;mitochondrial matrix;mitochondrial membrane;mitochondrial part;mitochondrion;…	One carbon pool by folate;Pyrimidine metabolism
Q96BX8	MOB3A	MOB kinase activator 3A	6	+	2.95556	0.00583236	-0.865413	3.50968	3.31056	3.43265	3.49084	3.49828	2.45259	2.48184	2.72222	3.02033	3.39523	3.1787		binding;cation binding;ion binding;metal ion binding	cell part;intracellular
Q00765	REEP5	Receptor expression-enhancing protein 5	3	+	3.2104	0.00436152	-0.836092	3.44075	3.41291	3.60896	3.44605	3.48295	2.5321	2.71873	2.7035	3.15285	2.94566	3.12612			cell part;extracellular membrane-bounded organelle;extracellular organelle;extracellular region part;extracellular vesicular exosome;integral to membrane;intrinsic to membrane;membrane part;membrane-bounded organelle;membrane-bounded vesicle;organelle;vesicle
P57764	GSDMD	Gasdermin-D	9	+	4.08629	0.00125253	-0.831955	3.31266	3.31794	3.24916	3.44761	3.49581	2.53683	2.37851	2.46857	3.52783	3.29536	3.39269	cell communication;cellular process;cellular response to external stimulus;cellular response to extracellular stimulus;cellular response to stimulus;response to external stimulus;response to extracellular stimulus;response to stimulus
Q9NPD7	NRN1	Neuritin	2	+	3.01921	0.00552621	-0.812771	3.52647	3.5152	3.59177	3.25096	3.28333	2.60122	2.90485	2.68906	3.26272	3.31647	2.62387	anatomical structure development;developmental process;nervous system development;system development		anchored to membrane;cell junction;cell part;intrinsic to membrane;membrane;membrane part;plasma membrane;synapse
Q92581-2	SLC9A6	Isoform 2 of Sodium/hydrogen exchanger 6	2	+	2.67234	0.00785856	-0.804634	3.83281	3.60491	3.54121	3.70839	3.54348	2.88094	2.96448	2.7196	2.57017	2.64971	1.69491	anatomical structure development;anatomical structure morphogenesis;axon extension;biological regulation;brain-derived neurotrophic factor receptor signaling pathway;cation homeostasis;cation transport;cell growth;cell part morphogenesis;cell projection morphogenesis;cell projection organization;cell surface receptor linked signaling pathway;cellular component morphogenesis;cellular component org…	active transmembrane transporter activity;antiporter activity;cation transmembrane transporter activity;cation:cation antiporter activity;hydrogen ion transmembrane transporter activity;inorganic cation transmembrane transporter activity;ion transmembrane transporter activity;metal ion transmembrane transporter activity;monovalent cation:hydrogen antiporter activity;monovalent inorganic cation tr…	axon part;axon terminus;axonal spine;cell part;cell projection;cell projection part;cytoplasmic part;cytoplasmic vesicle;dendrite;early endosome membrane;endoplasmic reticulum membrane;endoplasmic reticulum part;endosomal part;endosome;endosome membrane;integral to membrane;intracellular membrane-bounded organelle;intracellular organelle;intracellular organelle part;intracellular part;intrinsic t…
Q9NZM5	GLTSCR2	Glioma tumor suppressor candidate region gene 2 protein	2	+	4.53667	0	-0.80291	3.69169	3.59093	3.68804	3.31432	3.44578	2.83455	2.83651	2.89086	2.85332	2.66781	2.59022			cell part;intracellular;intracellular membrane-bounded organelle;intracellular non-membrane-bounded organelle;intracellular organelle;intracellular organelle part;intracellular part;membrane-bounded organelle;non-membrane-bounded organelle;nuclear part;nucleolus;organelle;organelle part
Q9NVI1	FANCI	Fanconi anemia group I protein	29	+	4.76456	0	-0.798473	3.52474	3.54874	3.45715	3.53658	3.3755	2.67704	2.71916	2.739	3.01733	3.10609	2.89908	biological regulation;cell cycle;cellular macromolecule metabolic process;cellular metabolic process;cellular nitrogen compound metabolic process;cellular process;cellular response to stimulus;cellular response to stress;DNA metabolic process;DNA repair;macromolecule metabolic process;metabolic process;nitrogen compound metabolic process;nucleic acid metabolic process;nucleobase-containing compou…	binding;DNA binding;DNA polymerase binding;enzyme binding;nucleic acid binding;protein binding	cell part;cytoplasm;intracellular membrane-bounded organelle;intracellular organelle;intracellular organelle part;intracellular part;membrane;membrane-bounded organelle;nuclear part;nucleoplasm;nucleus;organelle;organelle part;plasma membrane
P04181	OAT	Ornithine aminotransferase, mitochondrial	13	+	5.28623	0	-0.795354	3.49654	3.41722	3.44222	3.32188	3.31588	2.66588	2.65971	2.64433	3.22057	3.2466	3.24384	amine biosynthetic process;amine metabolic process;biosynthetic process;carboxylic acid biosynthetic process;carboxylic acid metabolic process;cellular amine metabolic process;cellular amino acid biosynthetic process;cellular amino acid metabolic process;cellular biosynthetic process;cellular component assembly;cellular component organization;cellular component organization or biogenesis;cellular…	binding;catalytic activity;cofactor binding;ornithine-oxo-acid transaminase activity;pyridoxal phosphate binding;transaminase activity;transferase activity;transferase activity, transferring nitrogenous groups;vitamin B6 binding;vitamin binding	cell part;cytoplasmic part;intracellular membrane-bounded organelle;intracellular organelle;intracellular organelle lumen;intracellular organelle part;intracellular part;membrane-bounded organelle;membrane-enclosed lumen;mitochondrial matrix;mitochondrial part;mitochondrion;organelle;organelle lumen;organelle part	Arginine and proline metabolism
P16150	SPN	Leukosialin	12	+	3.6153	0.00337688	-0.791849	3.57331	3.52913	3.60958	3.6438	3.59011	2.74453	2.89452	2.69742	2.72093	2.54308	2.75653	biological regulation;blood coagulation;cell migration;cell motility;cell surface receptor linked signaling pathway;cellular component movement;cellular defense response;cellular process;cellular response to stimulus;chemotaxis;coagulation;defense response;defense response to bacterium;establishment or maintenance of cell polarity;hemostasis;immune response;immune system process;leukocyte migrati…	molecular transducer activity;receptor activity;signal transducer activity;signaling receptor activity;transmembrane signaling receptor activity	basement membrane;cell part;cell projection;cell surface;external side of plasma membrane;extracellular matrix part;extracellular membrane-bounded organelle;extracellular organelle;extracellular region part;extracellular space;extracellular vesicular exosome;integral to membrane;integral to plasma membrane;intrinsic to membrane;intrinsic to plasma membrane;membrane;membrane part;membrane-bounded …	Cell adhesion molecules (CAMs)
Q9H6A0	DENND2D	DENN domain-containing protein 2D	4	+	2.71413	0.00698947	-0.784138	3.71226	3.52513	3.54389	3.53576	3.45508	2.72769	2.71083	2.99036	2.80397	2.95996	2.39795	biological regulation;positive regulation of catalytic activity;positive regulation of GTPase activity;positive regulation of hydrolase activity;positive regulation of molecular function;regulation of biological process;regulation of catabolic process;regulation of catalytic activity;regulation of cellular catabolic process;regulation of cellular metabolic process;regulation of cellular process;r…	enzyme regulator activity;GTPase regulator activity;guanyl-nucleotide exchange factor activity;nucleoside-triphosphatase regulator activity;Rab guanyl-nucleotide exchange factor activity;Ras guanyl-nucleotide exchange factor activity;small GTPase regulator activity	cell part;cytoplasm;intracellular part
Q8IWI9-4	MGA	Isoform 4 of MAX gene-associated protein	8	+	4.25305	0.00167568	-0.782626	3.48927	3.49067	3.60736	3.44437	3.46237	2.71274	2.77804	2.74865	2.89852	3.07674	2.88831	biosynthetic process;cellular biosynthetic process;cellular macromolecule biosynthetic process;cellular macromolecule metabolic process;cellular metabolic process;cellular nitrogen compound metabolic process;cellular process;macromolecule biosynthetic process;macromolecule metabolic process;metabolic process;nitrogen compound metabolic process;nucleic acid metabolic process;nucleobase-containing …	binding;DNA binding;nucleic acid binding;nucleic acid binding transcription factor activity;sequence-specific DNA binding transcription factor activity	cell part;cytoplasm;histone methyltransferase complex;intracellular organelle part;intracellular part;macromolecular complex;methyltransferase complex;MLL1 complex;nuclear part;nucleoplasm;nucleoplasm part;organelle part;protein complex;transcription factor complex
Q6IQ49	SDE2	Protein SDE2 homolog	3	+	3.22579	0.00409552	-0.775598	3.4801	3.36394	3.37226	3.11628	3.32595	2.49547	2.72603	2.668	3.23998	3.28917	3.54314
Q9Y5J9	TIMM8B	Mitochondrial import inner membrane translocase subunit Tim8 B	3	+	2.29793	0.0124855	-0.774075	3.71108	3.56149	3.62631	3.44003	2.83422	2.62873	3.0846	2.86331	2.69837	3.03627	3.02232	cellular macromolecule metabolic process;cellular metabolic process;cellular process;cellular protein metabolic process;chaperone-mediated protein transport;establishment of localization;establishment of localization in cell;establishment of protein localization;establishment of protein localization in mitochondrion;establishment of protein localization to organelle;intracellular protein transpor…	binding;cation binding;ion binding;metal ion binding;transition metal ion binding;zinc ion binding	cell part;cytoplasmic part;extracellular region part;extracellular space;intracellular organelle part;intracellular part;macromolecular complex;membrane;mitochondrial inner membrane;mitochondrial intermembrane space protein transporter complex;mitochondrial membrane;mitochondrial part;organelle inner membrane;organelle membrane;organelle part;protein complex
Q15070	OXA1L	Mitochondrial inner membrane protein OXA1L	3	+	2.48502	0.00861397	-0.772515	3.67513	3.44285	3.62071	3.27279	3.24439	2.91737	2.8983	2.60547	3.0687	2.88692	3.00464	aerobic respiration;biological regulation;cellular component assembly;cellular component assembly at cellular level;cellular component biogenesis;cellular component organization;cellular component organization at cellular level;cellular component organization or biogenesis;cellular component organization or biogenesis at cellular level;cellular localization;cellular macromolecular complex assembl…	binding;identical protein binding;protein binding;protein dimerization activity;protein homodimerization activity	cell part;cytoplasmic part;integral to membrane;integral to mitochondrial membrane;integral to organelle membrane;intracellular membrane-bounded organelle;intracellular organelle;intracellular organelle part;intracellular part;intrinsic to membrane;intrinsic to organelle membrane;macromolecular complex;membrane;membrane part;membrane-bounded organelle;mitochondrial membrane;mitochondrial membrane…	Bacterial secretion system;Protein export
Q96GN5	CDCA7L	Cell division cycle-associated 7-like protein	9	+	2.44879	0.00935094	-0.768553	3.69893	3.6957	3.73174	3.20807	3.41129	3.15262	2.94679	2.7213	2.62955	2.26785	2.74177	biological regulation;biosynthetic process;cellular biosynthetic process;cellular macromolecule biosynthetic process;cellular macromolecule metabolic process;cellular metabolic process;cellular nitrogen compound metabolic process;cellular process;macromolecule biosynthetic process;macromolecule metabolic process;metabolic process;nitrogen compound metabolic process;nucleic acid metabolic process;…		cell part;cytoplasm;intracellular membrane-bounded organelle;intracellular non-membrane-bounded organelle;intracellular organelle;intracellular organelle part;intracellular part;membrane-bounded organelle;non-membrane-bounded organelle;nuclear part;nucleolus;nucleus;organelle;organelle part
Q16342	PDCD2	Programmed cell death protein 2	3	+	3.08689	0.00571292	-0.76772	3.57362	3.64994	3.56815	3.46285	3.19479	2.6714	2.934	2.88315	2.82725	3.02768	2.77718	activation of caspase activity;apoptosis;biological regulation;cell death;cellular process;death;positive regulation of apoptosis;positive regulation of biological process;positive regulation of caspase activity;positive regulation of catalytic activity;positive regulation of cell death;positive regulation of cellular process;positive regulation of hydrolase activity;positive regulation of molecu…	binding;cation binding;DNA binding;enzyme binding;ion binding;metal ion binding;nucleic acid binding;protein binding	cell part;cytoplasm;extracellular membrane-bounded organelle;extracellular organelle;extracellular region part;extracellular vesicular exosome;intracellular membrane-bounded organelle;intracellular organelle;intracellular part;membrane-bounded organelle;membrane-bounded vesicle;nucleus;organelle;vesicle
Q96BR5	SELRC1	Sel1 repeat-containing protein 1	3	+	3.0916	0.00578208	-0.763654	3.42349	3.31924	3.41386	3.13222	3.2561	2.70205	2.69581	2.46776	3.53072	3.36263	3.31439			cell part;cytoplasmic part;intracellular organelle part;intracellular part;membrane-enclosed lumen;mitochondrial intermembrane space;mitochondrial part;organelle envelope lumen;organelle part
Q9BWT1-2	CDCA7	Isoform 2 of Cell division cycle-associated protein 7	2	+	3.04342	0.00547277	-0.76318	3.72877	3.78739	3.72808	3.37774	3.52745	2.86956	3.14856	2.93657	2.17351	2.36603	2.0906	apoptosis;biological regulation;biosynthetic process;cell death;cellular biosynthetic process;cellular macromolecule biosynthetic process;cellular macromolecule metabolic process;cellular metabolic process;cellular nitrogen compound metabolic process;cellular process;death;macromolecule biosynthetic process;macromolecule metabolic process;metabolic process;nitrogen compound metabolic process;nucl…		cell part;cytoplasm;intracellular membrane-bounded organelle;intracellular organelle;intracellular organelle part;intracellular part;membrane-bounded organelle;nuclear part;nucleoplasm;nucleus;organelle;organelle part
Q9UNS1	TIMELESS	Protein timeless homolog	12	+	3.35149	0.00394464	-0.76152	3.67944	3.53289	3.52346	3.45146	3.39663	2.84836	2.71751	2.88537	2.86086	2.80977	2.84778	anatomical structure development;anatomical structure morphogenesis;biological regulation;biosynthetic process;branching morphogenesis of a tube;cell cycle phase;cell cycle process;cell division;cellular biosynthetic process;cellular component organization;cellular component organization at cellular level;cellular component organization or biogenesis;cellular component organization or biogenesis …		cell part;chromatin;chromosomal part;cytoskeleton;intracellular membrane-bounded organelle;intracellular non-membrane-bounded organelle;intracellular organelle;intracellular organelle part;intracellular part;membrane-bounded organelle;microtubule cytoskeleton;non-membrane-bounded organelle;nuclear chromatin;nuclear chromosome part;nuclear part;nucleolus;nucleus;organelle;organelle part
P56211	ARPP19	cAMP-regulated phosphoprotein 19	2	+	1.82107	0.0253907	-0.759162	3.33921	3.04212	3.49755	3.53677	3.33505	2.28728	2.5876	2.72652	3.17568	3.19173	3.69676	biological regulation;cell cycle;cell cycle phase;cell cycle process;cell division;cell surface receptor linked signaling pathway;cellular component organization;cellular component organization at cellular level;cellular component organization or biogenesis;cellular component organization or biogenesis at cellular level;cellular process;cellular response to stimulus;dopamine receptor signaling pa…	binding;channel regulator activity;enzyme binding;enzyme inhibitor activity;enzyme regulator activity;phosphatase binding;phosphatase inhibitor activity;phosphatase regulator activity;potassium channel regulator activity;protein binding;protein phosphatase 2A binding;protein phosphatase binding;protein phosphatase inhibitor activity;protein phosphatase regulator activity;protein phosphatase type …	cell part;cytoplasm;intracellular organelle part;intracellular part;nuclear part;nucleoplasm;organelle part
Q8WWI5	SLC44A1	Choline transporter-like protein 1	4	+	4.86003	0	-0.758681	3.54627	3.55185	3.55425	3.47147	3.47533	2.7917	2.74117	2.84345	2.80596	2.96461	2.81583	alcohol metabolic process;amine metabolic process;amine transport;biosynthetic process;cation transport;cellular amine metabolic process;cellular biogenic amine metabolic process;cellular biosynthetic process;cellular lipid metabolic process;cellular metabolic process;cellular nitrogen compound metabolic process;cellular process;choline transport;establishment of localization;ethanolamine-contain…	active transmembrane transporter activity;amine transmembrane transporter activity;choline transmembrane transporter activity;substrate-specific transmembrane transporter activity;substrate-specific transporter activity;transmembrane transporter activity;transporter activity	cell part;cytoplasmic part;extracellular membrane-bounded organelle;extracellular organelle;extracellular region part;extracellular vesicular exosome;integral to membrane;intracellular organelle part;intracellular part;intrinsic to membrane;membrane;membrane part;membrane-bounded organelle;membrane-bounded vesicle;mitochondrial membrane;mitochondrial outer membrane;mitochondrial part;organelle;or…
P56199	ITGA1	Integrin alpha-1	4	+	2.73201	0.00655607	-0.756004	3.56325	3.60906	3.7801	3.51308	3.63418	2.75472	3.02983	2.89984	2.67213	2.41051	2.11633	activation of MAPK activity;axon guidance;biological adhesion;biological regulation;blood coagulation;cell adhesion;cell chemotaxis;cell migration;cell motility;cell surface receptor linked signaling pathway;cell-matrix adhesion;cell-substrate adhesion;cellular component movement;cellular component organization;cellular component organization at cellular level;cellular component organization or b…	binding;cation binding;collagen binding;enzyme binding;ion binding;metal ion binding;phosphatase binding;protein binding;protein phosphatase binding	acrosomal vesicle;adherens junction;alpha1-beta1 integrin complex;anchoring junction;basal part of cell;cell junction;cell part;cell projection;cell surface;cell-substrate adherens junction;cell-substrate junction;cytoplasmic membrane-bounded vesicle;cytoplasmic part;cytoplasmic vesicle;external side of plasma membrane;extracellular membrane-bounded organelle;extracellular organelle;extracellular…	Arrhythmogenic right ventricular cardiomyopathy (ARVC);Dilated cardiomyopathy;ECM-receptor interaction;Focal adhesion;Hematopoietic cell lineage;Hypertrophic cardiomyopathy (HCM);Regulation of actin cytoskeleton
Q8IZ69	TRMT2A	tRNA (uracil-5-)-methyltransferase homolog A	9	+	3.89455	0.00170588	-0.744218	3.43586	3.25995	3.33751	3.26415	3.24765	2.59876	2.59881	2.60311	3.40978	3.43941	3.4218	cellular macromolecule metabolic process;cellular metabolic process;cellular nitrogen compound metabolic process;cellular process;macromolecule metabolic process;metabolic process;nitrogen compound metabolic process;nucleic acid metabolic process;nucleobase-containing compound metabolic process;primary metabolic process;RNA metabolic process;RNA processing	binding;catalytic activity;methyltransferase activity;nucleotide binding;RNA methyltransferase activity;transferase activity;transferase activity, transferring one-carbon groups
Q9H2H9	SLC38A1	Sodium-coupled neutral amino acid transporter 1	3	+	3.68597	0.00318232	-0.743306	3.74289	3.85876	3.69213	3.62613	3.62156	2.97677	3.0771	3.00999	1.82374	1.86335	1.57405	amine transport;amino acid transmembrane transport;amino acid transport;biological regulation;carboxylic acid transport;cell communication;cell-cell signaling;cellular process;establishment of localization;ion transport;neurotransmitter transport;neurotransmitter uptake;neutral amino acid transport;nitrogen compound transport;organic acid transport;organic substance transport;regulation of biolog…	active transmembrane transporter activity;amine transmembrane transporter activity;amino acid transmembrane transporter activity;carboxylic acid transmembrane transporter activity;cation transmembrane transporter activity;cation:amino acid symporter activity;inorganic cation transmembrane transporter activity;ion transmembrane transporter activity;metal ion transmembrane transporter activity;mono…	cell part;extracellular membrane-bounded organelle;extracellular organelle;extracellular region part;extracellular vesicular exosome;integral to membrane;integral to plasma membrane;intrinsic to membrane;intrinsic to plasma membrane;membrane;membrane part;membrane-bounded organelle;membrane-bounded vesicle;organelle;plasma membrane;plasma membrane part;vesicle
P50579	METAP2	Methionine aminopeptidase 2	7	+	3.05563	0.00561969	-0.742283	3.78275	3.68634	3.5978	3.4779	3.33469	3.06115	2.93914	2.83975	2.61349	2.49543	2.34812	biological regulation;cell surface receptor linked signaling pathway;cellular macromolecule metabolic process;cellular metabolic process;cellular process;cellular protein metabolic process;cellular response to stimulus;detection of abiotic stimulus;detection of external stimulus;detection of light stimulus;detection of stimulus;detection of visible light;G-protein coupled receptor protein signali…	aminopeptidase activity;binding;catalytic activity;cation binding;exopeptidase activity;hydrolase activity;ion binding;metal ion binding;metalloaminopeptidase activity;metalloexopeptidase activity;metallopeptidase activity;peptidase activity;peptidase activity, acting on L-amino acid peptides	cell part;cytoplasm;cytoplasmic part;cytosol;intracellular part;membrane;plasma membrane
Q12893	TMEM115	Transmembrane protein 115	3	+	3.37451	0.00368571	-0.742138	3.50067	3.57566	3.69398	3.34184	3.28492	2.92715	2.80087	2.81589	3.00511	2.92511	2.74215	biological regulation;carbohydrate metabolic process;cellular carbohydrate metabolic process;cellular macromolecule metabolic process;cellular metabolic process;cellular process;cellular protein metabolic process;establishment of localization;establishment of localization in cell;establishment of protein localization;glycosylation;Golgi vesicle transport;intracellular transport;macromolecule glyc…	binding;identical protein binding;protein binding	cell part;cytoplasmic part;Golgi apparatus;Golgi apparatus part;Golgi cisterna membrane;Golgi membrane;integral to membrane;intracellular membrane-bounded organelle;intracellular organelle;intracellular organelle part;intracellular part;intrinsic to membrane;membrane;membrane part;membrane-bounded organelle;nucleus;organelle;organelle membrane;organelle part
Q9ULT8	HECTD1	E3 ubiquitin-protein ligase HECTD1	14	+	4.5074	0	-0.738464	3.54187	3.48682	3.52069	3.34204	3.26749	2.75936	2.73515	2.83948	3.08435	3.09896	3.04588	anatomical structure formation involved in morphogenesis;cellular macromolecule metabolic process;cellular metabolic process;cellular process;cellular protein metabolic process;developmental process;macromolecule metabolic process;macromolecule modification;metabolic process;neural tube closure;primary metabolic process;protein metabolic process;protein modification by small protein conjugation;p…	acid-amino acid ligase activity;binding;catalytic activity;cation binding;ion binding;ligase activity;ligase activity, forming carbon-nitrogen bonds;metal ion binding;small conjugating protein ligase activity;ubiquitin-protein ligase activity	cell part;cytoplasm;intracellular membrane-bounded organelle;intracellular organelle;intracellular part;membrane-bounded organelle;nucleus;organelle
P82914	MRPS15	28S ribosomal protein S15, mitochondrial	3	+	3.63804	0.00348187	-0.733514	3.47472	3.46558	3.48161	3.24895	3.22867	2.63261	2.83205	2.7567	3.3037	3.14524	3.16703	biosynthetic process;cellular biosynthetic process;cellular component disassembly;cellular component disassembly at cellular level;cellular component organization;cellular component organization at cellular level;cellular component organization or biogenesis;cellular component organization or biogenesis at cellular level;cellular macromolecular complex disassembly;cellular macromolecular complex …	structural constituent of ribosome;structural molecule activity	cell part;cytoplasmic part;intracellular membrane-bounded organelle;intracellular organelle;intracellular organelle part;intracellular part;macromolecular complex;membrane;membrane-bounded organelle;mitochondrial inner membrane;mitochondrial membrane;mitochondrial part;mitochondrial small ribosomal subunit;mitochondrion;nuclear membrane;nuclear part;organellar small ribosomal subunit;organelle;or…
O14757	CHEK1	Serine/threonine-protein kinase Chk1	8	+	4.4002	0	-0.733353	3.61591	3.64639	3.5723	3.24413	3.31129	2.85683	2.83923	2.93848	2.77167	2.72728	3.07099	aging;biological regulation;biosynthetic process;cell aging;cell cycle checkpoint;cell cycle process;cellular biosynthetic process;cellular component organization;cellular component organization at cellular level;cellular component organization or biogenesis;cellular component organization or biogenesis at cellular level;cellular macromolecule biosynthetic process;cellular macromolecule metabolic…	adenyl nucleotide binding;adenyl ribonucleotide binding;ATP binding;binding;catalytic activity;histone kinase activity;histone kinase activity (H3-T11 specific);histone threonine kinase activity;kinase activity;nucleotide binding;phosphotransferase activity, alcohol group as acceptor;protein kinase activity;protein serine/threonine kinase activity;purine nucleotide binding;purine ribonucleoside t…	cell part;centrosome;chromatin;chromosomal part;chromosome;condensed chromosome;condensed nuclear chromosome;cytoplasmic part;cytoskeletal part;cytosol;extracellular region part;extracellular space;intracellular membrane-bounded organelle;intracellular non-membrane-bounded organelle;intracellular organelle;intracellular organelle part;intracellular part;membrane-bounded organelle;microtubule orga…	Cell cycle;Cell cycle - yeast;Meiosis - yeast;p53 signaling pathway
Q8WU10	PYROXD1	Pyridine nucleotide-disulfide oxidoreductase domain-containing protein 1	2	+	2.95478	0.00580971	-0.731195	3.49825	3.64509	3.53644	3.44847	3.43232	2.92429	2.67999	2.88191	2.82823	2.78203	2.91138		catalytic activity;oxidoreductase activity
Q86YV5	SGK223	Tyrosine-protein kinase SgK223	6	+	4.05456	0.00116981	-0.730174	3.19506	3.23135	3.22531	3.74575	3.76732	2.5752	2.44562	2.44037	3.19797	3.22208	3.2815		adenyl nucleotide binding;adenyl ribonucleotide binding;ATP binding;binding;catalytic activity;kinase activity;non-membrane spanning protein tyrosine kinase activity;nucleotide binding;phosphotransferase activity, alcohol group as acceptor;protein kinase activity;protein tyrosine kinase activity;purine nucleotide binding;purine ribonucleoside triphosphate binding;purine ribonucleotide binding;rib…
O95236	APOL3	Apolipoprotein L3	3	+	2.69863	0.00743275	-0.718747	3.55563	3.38181	3.52746	3.69029	3.6218	2.86114	2.84679	2.60073	2.91783	2.6301	2.76421	biological regulation;cellular macromolecule metabolic process;cellular metabolic process;cellular process;cellular response to stimulus;defense response;inflammatory response;lipoprotein metabolic process;macromolecule metabolic process;metabolic process;positive regulation of biological process;positive regulation of cell communication;positive regulation of cellular process;positive regulation…	binding;lipid binding;lipid transporter activity;molecular transducer activity;signal transducer activity;substrate-specific transporter activity;transporter activity	cell part;cytoplasm;extracellular region;intracellular part;membrane
O95864	FADS2	Fatty acid desaturase 2	3	+	2.88695	0.00598551	-0.717973	3.80289	3.67357	3.68026	3.55534	3.52824	2.86195	3.1346	3.00625	2.06421	2.36074	1.91257	biosynthetic process;carboxylic acid biosynthetic process;carboxylic acid metabolic process;cellular biosynthetic process;cellular ketone metabolic process;cellular lipid metabolic process;cellular metabolic process;cellular process;fatty acid biosynthetic process;fatty acid metabolic process;linoleic acid metabolic process;lipid biosynthetic process;lipid metabolic process;long-chain fatty acid …	binding;catalytic activity;cation binding;CoA desaturase activity;heme binding;ion binding;iron ion binding;metal ion binding;oxidoreductase activity;oxidoreductase activity, acting on paired donors, with incorporation or reduction of molecular oxygen;oxidoreductase activity, acting on paired donors, with oxidation of a pair of donors resulting in the reduction of molecular oxygen to two molecule…	cell part;cytoplasmic part;endoplasmic reticulum membrane;endoplasmic reticulum part;integral to membrane;integral to plasma membrane;intracellular organelle part;intracellular part;intrinsic to membrane;intrinsic to plasma membrane;membrane;membrane part;organelle membrane;organelle part;plasma membrane part	alpha-Linolenic acid metabolism;Biosynthesis of unsaturated fatty acids;PPAR signaling pathway
P61353	RPL27	60S ribosomal protein L27	6	+	2.85229	0.00621441	-0.716379	3.60564	3.37127	3.66746	3.37283	3.29896	2.81793	2.85496	2.82236	2.81897	3.02038	3.00748	biosynthetic process;catabolic process;cellular biosynthetic process;cellular catabolic process;cellular component disassembly;cellular component disassembly at cellular level;cellular component organization;cellular component organization at cellular level;cellular component organization or biogenesis;cellular component organization or biogenesis at cellular level;cellular macromolecular complex…	structural constituent of ribosome;structural molecule activity	adherens junction;anchoring junction;cell junction;cell part;cell-substrate adherens junction;cell-substrate junction;cytoplasmic part;cytosol;cytosolic large ribosomal subunit;extracellular membrane-bounded organelle;extracellular organelle;extracellular region part;extracellular vesicular exosome;focal adhesion;intracellular membrane-bounded organelle;intracellular non-membrane-bounded organell…	Ribosome
P47974	ZFP36L2	Zinc finger protein 36, C3H1 type-like 2	9	+	3.31476	0.00377483	-0.71237	3.44923	3.33602	3.46729	3.17126	3.17814	2.61817	2.80664	2.69062	3.32487	3.33878	3.34048	anatomical structure development;biological regulation;catabolic process;cell activation;cell differentiation;cell division;cell proliferation;cellular catabolic process;cellular developmental process;cellular macromolecule catabolic process;cellular macromolecule metabolic process;cellular metabolic process;cellular nitrogen compound metabolic process;cellular process;definitive hemopoiesis;deve…	AU-rich element binding;binding;cation binding;DNA binding;ion binding;metal ion binding;mRNA 3'-UTR AU-rich region binding;mRNA 3'-UTR binding;mRNA binding;nucleic acid binding;nucleic acid binding transcription factor activity;RNA binding;sequence-specific DNA binding transcription factor activity	cell part;cytoplasm;intracellular membrane-bounded organelle;intracellular organelle;intracellular part;membrane-bounded organelle;nucleus;organelle
Q8TCG1	KIAA1524	Protein CIP2A	11	+	3.39959	0.0033985	-0.711878	3.54432	3.4063	3.55627	3.36956	3.4411	2.71611	2.78701	2.86815	2.95152	3.02953	3.01709	biological regulation;gamete generation;male gamete generation;multicellular organismal process;multicellular organismal reproductive process;positive regulation of biological process;positive regulation of cell proliferation;positive regulation of cellular process;positive regulation of neural precursor cell proliferation;regulation of biological process;regulation of cell proliferation;regulati…		cell part;cytoplasm;integral to membrane;intracellular part;intrinsic to membrane;membrane;membrane part;plasma membrane
Q92667	AKAP1	A-kinase anchor protein 1, mitochondrial	4	+	3.24686	0.00420859	-0.711426	3.57022	3.64867	3.72727	3.25401	3.25843	2.88358	3.04731	2.88099	2.75666	2.77798	2.72168	biological regulation;blood coagulation;coagulation;hemostasis;multicellular organismal process;regulation of biological quality;regulation of body fluid levels	binding;nucleic acid binding;RNA binding	cell part;cytoplasmic part;cytosol;integral to membrane;intracellular membrane-bounded organelle;intracellular organelle;intracellular organelle part;intracellular part;intrinsic to membrane;membrane;membrane part;membrane-bounded organelle;mitochondrial membrane;mitochondrial outer membrane;mitochondrial part;mitochondrion;organelle;organelle membrane;organelle outer membrane;organelle part;oute…
Q12968	NFATC3	Nuclear factor of activated T-cells, cytoplasmic 3	5	+	3.2727	0.004	-0.71092	3.5771	3.36135	3.53893	3.39312	3.35811	2.81696	2.78763	2.74004	3.16967	2.92216	3.03464	activation of immune response;activation of innate immune response;anatomical structure development;anatomical structure morphogenesis;biological regulation;biosynthetic process;branching morphogenesis of a tube;cell development;cell differentiation;cell surface receptor linked signaling pathway;cellular biosynthetic process;cellular developmental process;cellular macromolecule biosynthetic proce…	binding;chromatin binding;core promoter proximal region DNA binding;core promoter proximal region sequence-specific DNA binding;DNA binding;nucleic acid binding;nucleic acid binding transcription factor activity;regulatory region DNA binding;regulatory region nucleic acid binding;RNA polymerase II core promoter proximal region sequence-specific DNA binding;RNA polymerase II core promoter proximal…	cell part;cytoplasm;cytoplasmic part;cytosol;intracellular membrane-bounded organelle;intracellular non-membrane-bounded organelle;intracellular organelle;intracellular organelle part;intracellular part;membrane-bounded organelle;non-membrane-bounded organelle;nuclear part;nucleolus;nucleoplasm;nucleus;organelle;organelle part	Axon guidance;B cell receptor signaling pathway;Natural killer cell mediated cytotoxicity;T cell receptor signaling pathway;VEGF signaling pathway;Wnt signaling pathway
Q9NUQ3	TXLNG	Gamma-taxilin	13	+	4.51338	0	-0.708559	3.67698	3.57292	3.61126	3.25254	3.27279	2.92412	2.92909	2.88227	2.86276	2.82114	2.80165	biological regulation;biosynthetic process;cell cycle;cellular biosynthetic process;cellular macromolecule biosynthetic process;cellular macromolecule metabolic process;cellular metabolic process;cellular nitrogen compound metabolic process;cellular process;macromolecule biosynthetic process;macromolecule metabolic process;metabolic process;nitrogen compound metabolic process;nucleic acid metabol…	binding;protein binding;protein dimerization activity;protein heterodimerization activity	cell part;cytoplasmic part;cytosol;intracellular organelle part;intracellular part;membrane;nuclear membrane;nuclear part;organelle membrane;organelle part
Q14527	HLTF	Helicase-like transcription factor	14	+	3.02892	0.00537901	-0.707665	3.6498	3.52604	3.5363	3.31757	3.32903	3.00349	2.80065	2.785	3.01097	2.87668	2.81201	biological regulation;biosynthetic process;cellular biosynthetic process;cellular component organization;cellular component organization at cellular level;cellular component organization or biogenesis;cellular component organization or biogenesis at cellular level;cellular macromolecule biosynthetic process;cellular macromolecule metabolic process;cellular metabolic process;cellular nitrogen comp…	adenyl nucleotide binding;adenyl ribonucleotide binding;ATP binding;ATPase activity;binding;catalytic activity;cation binding;DNA binding;helicase activity;hydrolase activity;hydrolase activity, acting on acid anhydrides;hydrolase activity, acting on acid anhydrides, in phosphorus-containing anhydrides;ion binding;ligase activity;metal ion binding;nucleic acid binding;nucleoside-triphosphatase ac…	cell part;cytoplasm;intracellular membrane-bounded organelle;intracellular non-membrane-bounded organelle;intracellular organelle;intracellular organelle part;intracellular part;membrane;membrane-bounded organelle;non-membrane-bounded organelle;nuclear part;nucleolus;nucleoplasm;nucleus;organelle;organelle part
P02786	TFRC	Transferrin receptor protein 1	37	+	5.10052	0	-0.705758	3.77287	3.82725	3.81882	3.14991	3.08097	3.06861	3.10641	3.12666	2.3421	2.39199	2.21144	biological regulation;cation homeostasis;cation transport;cell differentiation;cellular cation homeostasis;cellular chemical homeostasis;cellular developmental process;cellular homeostasis;cellular ion homeostasis;cellular iron ion homeostasis;cellular metal ion homeostasis;cellular process;cellular response to chemical stimulus;cellular response to drug;cellular response to stimulus;chemical hom…	binding;cargo receptor activity;double-stranded RNA binding;identical protein binding;nucleic acid binding;protein binding;receptor activity;RNA binding;transferrin receptor activity	blood microparticle;cell part;cell surface;coated pit;cytoplasmic membrane-bounded vesicle;cytoplasmic part;cytoplasmic vesicle;endosome;external side of plasma membrane;extracellular membrane-bounded organelle;extracellular organelle;extracellular region;extracellular region part;extracellular space;extracellular vesicular exosome;integral to membrane;integral to plasma membrane;intracellular me…	Endocytosis;Hematopoietic cell lineage;Phagosome
Q86YV9	HPS6	Hermansky-Pudlak syndrome 6 protein	3	+	4.76163	0	-0.70169	3.45614	3.44201	3.36671	3.45448	3.27138	2.71474	2.70866	2.73638	3.20193	3.20449	3.17598	biological regulation;blood coagulation;cell differentiation;cellular component organization;cellular component organization at cellular level;cellular component organization or biogenesis;cellular component organization or biogenesis at cellular level;cellular developmental process;cellular localization;cellular macromolecule localization;cellular membrane organization;cellular process;cellular …	binding;enzyme binding;GTPase binding;GTP-dependent protein binding;protein binding;Rab GTPase binding;Ras GTPase binding;small GTPase binding	BLOC complex;BLOC-2 complex;cell part;cytoplasmic part;cytosolic part;early endosome membrane;endoplasmic reticulum;endosomal part;endosome membrane;intracellular membrane-bounded organelle;intracellular organelle;intracellular organelle part;intracellular part;macromolecular complex;membrane;membrane-bounded organelle;organelle;organelle membrane;organelle part;protein complex
P14373	TRIM27	Zinc finger protein RFP	5	+	2.96064	0.00586667	-0.700191	3.49882	3.21978	3.3252	3.40867	3.22584	2.66465	2.66638	2.61219	3.49921	3.29623	3.23981	actin cytoskeleton organization;actin filament organization;actin filament-based process;actin nucleation;Arp2/3 complex-mediated actin nucleation;biological regulation;biosynthetic process;cell proliferation;cellular biosynthetic process;cellular component assembly;cellular component organization;cellular component organization at cellular level;cellular component organization or biogenesis;cell…	acid-amino acid ligase activity;binding;catalytic activity;cation binding;DNA binding;ion binding;kinase activity;ligase activity;ligase activity, forming carbon-nitrogen bonds;metal ion binding;molecular transducer activity;nucleic acid binding;phosphotransferase activity, alcohol group as acceptor;protein kinase activity;protein tyrosine kinase activity;receptor activity;signal transducer activ…	cell part;cytoplasm;cytoplasmic part;early endosome;endosome;integral to membrane;integral to plasma membrane;intracellular membrane-bounded organelle;intracellular organelle;intracellular organelle part;intracellular part;intrinsic to membrane;intrinsic to plasma membrane;membrane;membrane part;membrane-bounded organelle;nuclear body;nuclear membrane;nuclear part;nucleoplasm;nucleoplasm part;nuc…
Q9H977	WDR54	WD repeat-containing protein 54	2	+	3.80055	0.00210256	-0.694648	3.37715	3.3454	3.32712	3.17268	3.11916	2.5991	2.61578	2.75084	3.55917	3.41559	3.3682
Q96G74	OTUD5	OTU domain-containing protein 5	5	+	3.52138	0.00302703	-0.692873	3.65263	3.64732	3.49549	3.44902	3.3828	2.95023	2.8518	2.9148	2.67518	2.71433	2.77071	biological regulation;cellular macromolecule metabolic process;cellular metabolic process;cellular process;cellular protein metabolic process;defense response;immune response;immune system process;innate immune response;macromolecule metabolic process;macromolecule modification;metabolic process;negative regulation of biological process;negative regulation of cytokine production;negative regulati…	catalytic activity;cysteine-type peptidase activity;hydrolase activity;peptidase activity;peptidase activity, acting on L-amino acid peptides;small conjugating protein-specific protease activity;ubiquitin-specific protease activity	cell part;cytoplasmic part;cytosol;intracellular part	RIG-I-like receptor signaling pathway
O43709	WBSCR22	Ribosome biogenesis methyltransferase WBSCR22	6	+	5.00088	0	-0.692005	3.40141	3.44618	3.39801	3.27362	3.3167	2.74731	2.73763	2.68465	3.34385	3.30411	3.08986	biological regulation;biosynthetic process;cellular biosynthetic process;cellular component organization;cellular component organization at cellular level;cellular component organization or biogenesis;cellular component organization or biogenesis at cellular level;cellular macromolecule biosynthetic process;cellular macromolecule metabolic process;cellular metabolic process;cellular nitrogen comp…	catalytic activity;methyltransferase activity;transferase activity;transferase activity, transferring one-carbon groups	cell part;cytoplasm;intracellular non-membrane-bounded organelle;intracellular organelle;intracellular organelle part;intracellular part;non-membrane-bounded organelle;nuclear part;nucleolus;organelle;organelle part	Histidine metabolism;Polycyclic aromatic hydrocarbon degradation;Tyrosine metabolism
Q9NVP2	ASF1B	Histone chaperone ASF1B	9	+	4.18477	0.00153086	-0.689503	3.59441	3.52683	3.55771	3.29111	3.29902	2.84479	2.82685	2.93879	2.91658	3.08892	2.80372	biological regulation;biosynthetic process;cell differentiation;cellular biosynthetic process;cellular component assembly;cellular component assembly at cellular level;cellular component organization;cellular component organization at cellular level;cellular component organization or biogenesis;cellular component organization or biogenesis at cellular level;cellular developmental process;cellular…		cell part;chromatin;chromosomal part;intracellular organelle part;intracellular part;macromolecular complex;nuclear chromatin;nuclear chromosome part;nuclear part;nucleoplasm;organelle part;protein complex
Q7Z333-4	SETX	Isoform 4 of Probable helicase senataxin	3	+	3.66269	0.00363243	-0.683766	3.44311	3.53161	3.44562	3.57628	3.543	2.8163	2.85084	2.7019	3.10602	2.92931	2.60607	biological regulation;biosynthetic process;cell communication;cell surface receptor linked signaling pathway;cellular biosynthetic process;cellular component assembly;cellular component assembly at cellular level;cellular component organization;cellular component organization at cellular level;cellular component organization or biogenesis;cellular component organization or biogenesis at cellular …	adenyl nucleotide binding;adenyl ribonucleotide binding;ATP binding;binding;catalytic activity;DNA binding;DNA helicase activity;helicase activity;hydrolase activity;hydrolase activity, acting on acid anhydrides;hydrolase activity, acting on acid anhydrides, in phosphorus-containing anhydrides;identical protein binding;nucleic acid binding;nucleoside-triphosphatase activity;nucleotide binding;pro…	axon;cell part;cell projection;cell projection part;chromosomal part;chromosome;chromosome, telomeric region;cytoplasm;growth cone;intracellular membrane-bounded organelle;intracellular non-membrane-bounded organelle;intracellular organelle;intracellular organelle part;intracellular part;membrane-bounded organelle;neuron projection;non-membrane-bounded organelle;nuclear chromosome;nuclear part;nu…
Q8WUD4	CCDC12	Coiled-coil domain-containing protein 12	5	+	2.14549	0.015821	-0.681542	3.36659	3.60228	3.74697	3.43726	3.48841	2.73982	2.9447	2.9867	2.79257	2.88386	2.44459				Spliceosome
Q96EX3	WDR34	WD repeat-containing protein 34	2	+	2.41261	0.0100973	-0.679383	3.71946	3.65066	3.6552	3.27832	3.23089	2.97847	2.81284	3.19586	2.56121	2.72474	2.58379	cellular component organization;cellular component organization at cellular level;cellular component organization or biogenesis;cellular component organization or biogenesis at cellular level;cellular process;organelle organization		axoneme;cell part;cell projection;cell projection part;centriole;cilium;cytoplasm;cytoplasmic part;cytoskeletal part;intracellular non-membrane-bounded organelle;intracellular organelle;intracellular organelle part;intracellular part;microtubule organizing center part;non-membrane-bounded organelle;organelle;organelle part;primary cilium
O15091	KIAA0391	Mitochondrial ribonuclease P protein 3	2	+	2.77818	0.00641186	-0.677904	3.42357	3.60338	3.44587	3.17103	3.11458	2.8654	2.67434	2.89937	3.17015	3.09095	3.30696	cellular macromolecule metabolic process;cellular metabolic process;cellular nitrogen compound metabolic process;cellular process;macromolecule metabolic process;metabolic process;ncRNA metabolic process;ncRNA processing;nitrogen compound metabolic process;nucleic acid metabolic process;nucleobase-containing compound metabolic process;primary metabolic process;RNA metabolic process;RNA processing…		cell part;cytoplasmic part;intracellular membrane-bounded organelle;intracellular organelle;intracellular part;membrane-bounded organelle;mitochondrion;organelle
P13598	ICAM2	Intercellular adhesion molecule 2	5	+	3.06759	0.00547706	-0.673804	3.4731	3.53894	3.62194	3.34445	3.26144	2.74905	2.94758	2.91593	2.97201	3.05107	2.82677	activation of immune response;activation of innate immune response;biological adhesion;biological regulation;cell adhesion;cell surface receptor linked signaling pathway;cell-cell adhesion;cellular component organization;cellular component organization at cellular level;cellular component organization or biogenesis;cellular component organization or biogenesis at cellular level;cellular process;c…	binding;integrin binding;protein binding;protein complex binding;receptor binding	cell part;cell projection;extracellular membrane-bounded organelle;extracellular organelle;extracellular region part;extracellular vesicular exosome;integral to membrane;integral to plasma membrane;intrinsic to membrane;intrinsic to plasma membrane;membrane;membrane part;membrane-bounded organelle;membrane-bounded vesicle;organelle;plasma membrane;plasma membrane part;uropod;vesicle	Cell adhesion molecules (CAMs);Natural killer cell mediated cytotoxicity
Q6YHU6	THADA	Thyroid adenoma-associated protein	5	+	3.88555	0.00168116	-0.671893	3.44769	3.52369	3.47358	3.42956	3.46029	2.87221	2.73394	2.82313	3.03008	2.96127	2.94304
Q9Y6Y0	IVNS1ABP	Influenza virus NS1A-binding protein	2	+	2.83356	0.00627194	-0.66986	3.35172	3.54761	3.27399	3.21436	3.02512	2.74182	2.75573	2.66619	3.36433	3.3513	3.42065	biosynthetic process;cellular biosynthetic process;cellular macromolecule biosynthetic process;cellular macromolecule metabolic process;cellular metabolic process;cellular nitrogen compound metabolic process;cellular process;macromolecule biosynthetic process;macromolecule metabolic process;metabolic process;multi-organism process;nitrogen compound metabolic process;nucleic acid metabolic process…		actin cytoskeleton;cell part;cytoplasm;cytoskeleton;intracellular non-membrane-bounded organelle;intracellular organelle;intracellular organelle part;intracellular part;macromolecular complex;non-membrane-bounded organelle;nuclear part;nucleoplasm;nucleoplasm part;organelle;organelle part;protein complex;ribonucleoprotein complex;spliceosomal complex;transcription factor complex
Q4J6C6	PREPL	Prolyl endopeptidase-like	3	+	3.56089	0.00316981	-0.669645	3.48248	3.51484	3.34551	3.47849	3.35785	2.77632	2.81391	2.74366	3.15253	2.91349	3.14109		catalytic activity;endopeptidase activity;exopeptidase activity;hydrolase activity;peptidase activity;peptidase activity, acting on L-amino acid peptides;serine hydrolase activity;serine-type endopeptidase activity;serine-type exopeptidase activity;serine-type peptidase activity	cell part;cytoplasmic part;cytoskeleton;cytosol;Golgi apparatus;intracellular membrane-bounded organelle;intracellular non-membrane-bounded organelle;intracellular organelle;intracellular part;membrane-bounded organelle;non-membrane-bounded organelle;organelle
Q9BYC9	MRPL20	39S ribosomal protein L20, mitochondrial	2	+	2.18405	0.0152519	-0.668408	3.52745	3.21995	3.40337	3.45453	3.27834	2.56789	2.69141	2.88624	3.01416	3.59835	2.98778	biosynthetic process;cellular biosynthetic process;cellular component disassembly;cellular component disassembly at cellular level;cellular component organization;cellular component organization at cellular level;cellular component organization or biogenesis;cellular component organization or biogenesis at cellular level;cellular macromolecular complex disassembly;cellular macromolecular complex …	binding;nucleic acid binding;RNA binding;rRNA binding;structural constituent of ribosome;structural molecule activity	cell part;cytoplasmic part;intracellular non-membrane-bounded organelle;intracellular organelle;intracellular organelle part;intracellular part;macromolecular complex;membrane;mitochondrial inner membrane;mitochondrial membrane;mitochondrial part;mitochondrial ribosome;non-membrane-bounded organelle;organellar ribosome;organelle;organelle inner membrane;organelle membrane;organelle part;ribonucle…
P01850	TRBC1	T-cell receptor beta-1 chain C region	2	+	2.71833	0.00682779	-0.667977	3.65843	3.3926	3.39818	3.49743	3.47538	2.82141	2.85994	2.76392	3.02705	2.82393	2.91826	activation of immune response;antigen receptor-mediated signaling pathway;biological regulation;cell surface receptor linked signaling pathway;cellular process;cellular response to stimulus;immune response;immune response-activating cell surface receptor signaling pathway;immune response-activating signal transduction;immune response-regulating cell surface receptor signaling pathway;immune respo…		cell part;integral to membrane;intrinsic to membrane;membrane;membrane part;plasma membrane
P10244	MYBL2	Myb-related protein B	5	+	3.20263	0.00431124	-0.664699	3.75015	3.77509	3.89968	3.09903	3.1069	3.17557	3.04489	3.21035	2.35527	2.27598	2.08438	biological regulation;cell cycle;cell cycle process;cellular component assembly;cellular component assembly at cellular level;cellular component organization;cellular component organization at cellular level;cellular component organization or biogenesis;cellular component organization or biogenesis at cellular level;cellular process;cytoskeleton organization;G2/M transition of mitotic cell cycle;…	binding;chromatin binding;core promoter proximal region DNA binding;core promoter proximal region sequence-specific DNA binding;DNA binding;nucleic acid binding;nucleic acid binding transcription factor activity;regulatory region DNA binding;regulatory region nucleic acid binding;RNA polymerase II core promoter proximal region sequence-specific DNA binding;RNA polymerase II core promoter proximal…	cell part;chromosomal part;intracellular organelle part;intracellular part;macromolecular complex;Myb complex;nuclear part;nucleoplasm;organelle part;protein complex
Q5JTW2-2	CEP78	Isoform 2 of Centrosomal protein of 78 kDa	2	+	2.5384	0.00855528	-0.664538	3.59151	3.385	3.59177	3.4081	3.27687	2.8424	2.99638	2.73589	3.03394	2.93194	2.90655	cell cycle;cell cycle process;cellular component organization;cellular component organization at cellular level;cellular component organization or biogenesis;cellular component organization or biogenesis at cellular level;cellular process;G2/M transition of mitotic cell cycle;mitotic cell cycle;organelle organization		cell part;centrosome;cytoplasmic part;cytoskeletal part;cytosol;intracellular non-membrane-bounded organelle;intracellular organelle;intracellular organelle part;intracellular part;microtubule organizing center;non-membrane-bounded organelle;organelle;organelle part
O75995	SASH3	SAM and SH3 domain-containing protein 3	16	+	3.45838	0.00273171	-0.660671	3.32402	3.47499	3.37934	3.29117	3.33336	2.67953	2.80662	2.71019	3.23852	3.06478	3.43816	anatomical structure homeostasis;biological regulation;homeostasis of number of cells;homeostasis of number of cells within a tissue;homeostatic process;positive regulation of adaptive immune response;positive regulation of adaptive immune response based on somatic recombination of immune receptors built from immunoglobulin superfamily domains;positive regulation of alpha-beta T cell activation;p…		cell part;cytoplasm;intracellular membrane-bounded organelle;intracellular organelle;intracellular part;membrane-bounded organelle;nucleus;organelle
P30679	GNA15	Guanine nucleotide-binding protein subunit alpha-15	7	+	2.92295	0.00618727	-0.658981	3.31549	3.29938	3.42483	3.55065	3.4839	2.57347	2.81433	2.67496	3.318	3.13689	3.07254	activation of phospholipase C activity;activation of phospholipase C activity by dopamine receptor signaling pathway;activation of phospholipase C activity by G-protein coupled receptor protein signaling pathway coupled to IP3 second messenger;activation of phospholipase C activity by muscarinic acetylcholine receptor signaling pathway;biological regulation;blood coagulation;calcium ion homeostas…	binding;catalytic activity;cation binding;G-protein beta/gamma-subunit complex binding;G-protein-coupled receptor binding;GTP binding;GTPase activity;guanyl nucleotide binding;guanyl ribonucleotide binding;hydrolase activity;hydrolase activity, acting on acid anhydrides;hydrolase activity, acting on acid anhydrides, in phosphorus-containing anhydrides;ion binding;metal ion binding;molecular trans…	cell part;extrinsic to internal side of plasma membrane;extrinsic to membrane;extrinsic to plasma membrane;heterotrimeric G-protein complex;intracellular part;macromolecular complex;membrane;membrane part;plasma membrane;plasma membrane part;protein complex	Amoebiasis;Calcium signaling pathway;Chagas disease (American trypanosomiasis)
Q6PJG6	BRAT1	BRCA1-associated ATM activator 1	13	+	4.32733	0	-0.658626	3.58704	3.48167	3.50403	3.3123	3.34288	2.87968	2.87976	2.83742	3.05435	3.0297	2.81672	response to abiotic stimulus;response to ionizing radiation;response to radiation;response to stimulus		cell part;intracellular membrane-bounded organelle;intracellular organelle;intracellular part;membrane;membrane-bounded organelle;nucleus;organelle
Q96CX6	LRRC58	Leucine-rich repeat-containing protein 58	9	+	3.50148	0.00290909	-0.657763	3.50296	3.59724	3.67843	2.75063	2.76196	2.98552	2.91455	2.90526	3.11261	3.21424	3.22686
Q6PK04	CCDC137	Coiled-coil domain-containing protein 137	2	+	2.77351	0.00636989	-0.646073	3.73733	3.48378	3.68994	3.32227	3.33028	3.02907	3.02625	2.91752	2.90208	2.79233	2.0848			cell part;intracellular non-membrane-bounded organelle;intracellular organelle;intracellular organelle part;intracellular part;non-membrane-bounded organelle;nuclear part;nucleolus;organelle;organelle part
Q6PIF6	MYO7B	Unconventional myosin-VIIb	18	+	4.23562	0.00165333	-0.645787	3.39632	3.28286	3.34516	2.77544	2.72202	2.72574	2.68591	2.67533	3.67462	3.58948	3.5712		adenyl nucleotide binding;adenyl ribonucleotide binding;ATP binding;binding;catalytic activity;hydrolase activity;hydrolase activity, acting on acid anhydrides;hydrolase activity, acting on acid anhydrides, in phosphorus-containing anhydrides;motor activity;nucleoside-triphosphatase activity;nucleotide binding;purine nucleotide binding;purine ribonucleoside triphosphate binding;purine ribonucleot…	apical plasma membrane;cell part;cytoskeletal part;extracellular membrane-bounded organelle;extracellular organelle;extracellular region part;extracellular vesicular exosome;intracellular organelle part;intracellular part;macromolecular complex;membrane part;membrane-bounded organelle;membrane-bounded vesicle;myosin complex;organelle;organelle part;plasma membrane part;protein complex;vesicle
Q9BQB6	VKORC1	Vitamin K epoxide reductase complex subunit 1	2	+	1.94791	0.0205559	-0.644511	3.28106	3.5309	3.58089	3.41001	3.35929	2.60433	2.97654	2.87844	3.03597	3.18186	2.86398	anatomical structure development;biological regulation;blood coagulation;bone development;cellular ketone metabolic process;cellular macromolecule metabolic process;cellular metabolic process;cellular process;cellular protein metabolic process;coagulation;cofactor metabolic process;developmental process;drug metabolic process;fat-soluble vitamin metabolic process;hemostasis;macromolecule metaboli…	binding;catalytic activity;cofactor binding;oxidoreductase activity;oxidoreductase activity, acting on CH-OH group of donors;oxidoreductase activity, acting on the CH-OH group of donors, disulfide as acceptor;quinone binding;vitamin-K-epoxide reductase (warfarin-sensitive) activity	cell part;cytoplasmic part;endoplasmic reticulum membrane;endoplasmic reticulum part;integral to membrane;intracellular organelle part;intracellular part;intrinsic to membrane;membrane;membrane part;organelle membrane;organelle part
B7Z9C2	NAP1L1	Nucleosome assembly protein 1-like 1	3	+	1.92122	0.0211832	-0.644422	3.9116	3.72248	3.44381	3.57049	3.33239	3.11255	3.09865	2.93342	2.42776	2.47495	1.64235	cellular component assembly;cellular component assembly at cellular level;cellular component organization;cellular component organization at cellular level;cellular component organization or biogenesis;cellular component organization or biogenesis at cellular level;cellular macromolecular complex assembly;cellular macromolecular complex subunit organization;cellular process;chromatin organization…		cell part;intracellular membrane-bounded organelle;intracellular organelle;intracellular part;membrane-bounded organelle;nucleus;organelle
P52701	MSH6	DNA mismatch repair protein Msh6	15	+	3.49953	0.00288412	-0.643199	3.68577	3.73244	3.67094	3.1239	3.1975	3.1578	3.00117	3.00058	2.72004	2.50773	2.5853	B cell activation;B cell activation involved in immune response;biological regulation;cell activation;cell activation involved in immune response;cell cycle process;cellular macromolecule metabolic process;cellular metabolic process;cellular nitrogen compound metabolic process;cellular process;cellular response to stimulus;cellular response to stress;determination of adult lifespan;DNA damage res…	adenyl nucleotide binding;adenyl ribonucleotide binding;ATP binding;ATPase activity;ATPase activity, coupled;binding;catalytic activity;chromatin binding;damaged DNA binding;DNA binding;DNA-dependent ATPase activity;double-stranded DNA binding;guanine/thymine mispair binding;histone binding;hydrolase activity;hydrolase activity, acting on acid anhydrides;hydrolase activity, acting on acid anhydri…	cell part;chromatin;chromosomal part;chromosome;cytoplasm;cytoplasmic part;Golgi apparatus;intracellular membrane-bounded organelle;intracellular non-membrane-bounded organelle;intracellular organelle;intracellular organelle part;intracellular part;macromolecular complex;membrane;membrane-bounded organelle;mismatch repair complex;MutSalpha complex;non-membrane-bounded organelle;nuclear chromatin;…	Colorectal cancer;Mismatch repair;Pathways in cancer
Q6P087	RPUSD3	RNA pseudouridylate synthase domain-containing protein 3	2	+	3.57402	0.00324638	-0.640714	3.42581	3.29529	3.44533	3.13987	3.23304	2.72542	2.72261	2.79626	3.39014	3.23153	3.36304	cellular macromolecule metabolic process;cellular metabolic process;cellular nitrogen compound metabolic process;cellular process;macromolecule metabolic process;macromolecule modification;metabolic process;nitrogen compound metabolic process;nucleic acid metabolic process;nucleobase-containing compound metabolic process;primary metabolic process;pseudouridine synthesis;RNA metabolic process;RNA …	catalytic activity;intramolecular transferase activity;isomerase activity;pseudouridine synthase activity
Q96GA3	LTV1	Protein LTV1 homolog	4	+	3.63426	0.00346392	-0.640182	3.58882	3.46737	3.61122	3.46051	3.49902	2.86644	2.93802	2.9424	2.81581	2.68382	2.64679			cell part;cytoplasm;intracellular organelle part;intracellular part;nuclear part;nucleoplasm;organelle part
Q969F9	HPS3	Hermansky-Pudlak syndrome 3 protein	3	+	3.96332	0.00102479	-0.630674	3.40475	3.31889	3.34615	3.39556	3.42445	2.77983	2.66656	2.73139	3.19117	3.32305	3.17018	cellular component organization;cellular component organization at cellular level;cellular component organization or biogenesis;cellular component organization or biogenesis at cellular level;cellular process;organelle organization;pigmentation		BLOC complex;BLOC-2 complex;cell part;cytoplasmic part;cytosolic part;intracellular part;macromolecular complex;protein complex
Q92508	PIEZO1	Piezo-type mechanosensitive ion channel component 1	12	+	3.4217	0.00345038	-0.62942	3.24944	3.13021	3.2884	3.07951	3.05063	2.57268	2.55268	2.65442	3.66381	3.65293	3.568	biological regulation;cation transport;cellular chemical homeostasis;cellular homeostasis;cellular ion homeostasis;cellular process;chemical homeostasis;detection of abiotic stimulus;detection of external stimulus;detection of mechanical stimulus;detection of stimulus;establishment of localization;homeostatic process;ion homeostasis;ion transport;positive regulation of biological process;positive…	cation channel activity;cation transmembrane transporter activity;channel activity;gated channel activity;ion channel activity;ion transmembrane transporter activity;mechanically gated channel activity;mechanically-gated ion channel activity;passive transmembrane transporter activity;substrate-specific channel activity;substrate-specific transmembrane transporter activity;substrate-specific trans…	cell part;cytoplasmic part;endoplasmic reticulum;endoplasmic reticulum membrane;endoplasmic reticulum part;endoplasmic reticulum-Golgi intermediate compartment membrane;integral to membrane;intracellular membrane-bounded organelle;intracellular organelle;intracellular organelle part;intracellular part;intrinsic to membrane;membrane;membrane part;membrane-bounded organelle;organelle;organelle memb…
O15235	MRPS12	28S ribosomal protein S12, mitochondrial	2	+	3.24939	0.00423457	-0.625874	3.46873	3.26712	3.41716	3.10448	3.1944	2.73142	2.78765	2.7563	3.41077	3.17949	3.44185	biosynthetic process;cellular biosynthetic process;cellular component disassembly;cellular component disassembly at cellular level;cellular component organization;cellular component organization at cellular level;cellular component organization or biogenesis;cellular component organization or biogenesis at cellular level;cellular macromolecular complex disassembly;cellular macromolecular complex …	structural constituent of ribosome;structural molecule activity	cell part;cytoplasmic part;intracellular non-membrane-bounded organelle;intracellular organelle;intracellular organelle part;intracellular part;macromolecular complex;membrane;mitochondrial inner membrane;mitochondrial membrane;mitochondrial part;mitochondrial ribosome;non-membrane-bounded organelle;organellar ribosome;organelle;organelle inner membrane;organelle membrane;organelle part;ribonucle…
Q14493	SLBP	Histone RNA hairpin-binding protein	6	+	1.58643	0.0368544	-0.625222	3.86877	3.57263	3.63701	2.91798	2.90842	3.35361	3.03671	2.81243	2.88055	2.48026	2.92402	biosynthetic process;cellular biosynthetic process;cellular macromolecule biosynthetic process;cellular macromolecule metabolic process;cellular metabolic process;cellular nitrogen compound metabolic process;cellular process;DNA metabolic process;DNA replication;DNA replication involved in S phase;DNA-dependent DNA replication;establishment of localization;establishment of localization in cell;es…	binding;histone pre-mRNA DCP binding;histone pre-mRNA stem-loop binding;mRNA binding;nucleic acid binding;pre-mRNA binding;RNA binding	cell part;cytoplasm;cytoplasmic part;cytosol;histone pre-mRNA 3'end processing complex;intracellular membrane-bounded organelle;intracellular organelle;intracellular organelle part;intracellular part;macromolecular complex;membrane-bounded organelle;nuclear part;nucleoplasm;nucleus;organelle;organelle part;ribonucleoprotein complex
Q9UQ84	EXO1	Exonuclease 1	2	+	2.07814	0.0180292	-0.625221	3.6251	3.76419	3.50282	3.18313	3.14319	3.10547	3.11456	2.79643	2.63256	2.96235	2.72477	adaptive immune response;adaptive immune response based on somatic recombination of immune receptors built from immunoglobulin superfamily domains;B cell activation;B cell activation involved in immune response;B cell mediated immunity;cell activation;cell activation involved in immune response;cell cycle;cellular macromolecule metabolic process;cellular metabolic process;cellular nitrogen compou…	5'-3' exodeoxyribonuclease activity;5'-3' exonuclease activity;binding;catalytic activity;cation binding;deoxyribonuclease activity;DNA binding;double-stranded DNA specific 5'-3' exodeoxyribonuclease activity;double-stranded DNA specific exodeoxyribonuclease activity;endodeoxyribonuclease activity;endonuclease activity;endonuclease activity, active with either ribo- or deoxyribonucleic acids and …	cell part;intracellular membrane-bounded organelle;intracellular organelle;intracellular organelle part;intracellular part;membrane-bounded organelle;nuclear part;nucleoplasm;nucleus;organelle;organelle part	Mismatch repair
O43716	GATC	Glutamyl-tRNA(Gln) amidotransferase subunit C, mitochondrial	3	+	2.33336	0.011731	-0.623021	3.50375	3.30386	3.55062	3.36556	3.18591	2.70366	2.97386	2.81165	3.17138	2.95307	3.24966	amine metabolic process;amino acid activation;biological regulation;biosynthetic process;carboxylic acid metabolic process;cellular amine metabolic process;cellular amino acid metabolic process;cellular biosynthetic process;cellular component organization;cellular component organization at cellular level;cellular component organization or biogenesis;cellular component organization or biogenesis a…	adenyl nucleotide binding;adenyl ribonucleotide binding;ATP binding;binding;carbon-nitrogen ligase activity, with glutamine as amido-N-donor;catalytic activity;glutaminyl-tRNA synthase (glutamine-hydrolyzing) activity;ligase activity;ligase activity, forming carbon-nitrogen bonds;nucleotide binding;purine nucleotide binding;purine ribonucleoside triphosphate binding;purine ribonucleotide binding;…	cell part;cytoplasmic part;glutamyl-tRNA(Gln) amidotransferase complex;intracellular membrane-bounded organelle;intracellular organelle;intracellular part;macromolecular complex;membrane-bounded organelle;mitochondrion;organelle;protein complex
A4D1E9	GTPBP10	GTP-binding protein 10	6	+	3.23148	0.00413253	-0.622882	3.61223	3.49147	3.55667	3.33883	3.33777	2.92268	2.84395	3.02508	2.78743	2.88862	2.87116	cellular component biogenesis;cellular component biogenesis at cellular level;cellular component organization or biogenesis;cellular component organization or biogenesis at cellular level;cellular process;ribonucleoprotein complex biogenesis;ribosome biogenesis	binding;catalytic activity;cation binding;GTP binding;GTPase activity;guanyl nucleotide binding;guanyl ribonucleotide binding;hydrolase activity;hydrolase activity, acting on acid anhydrides;hydrolase activity, acting on acid anhydrides, in phosphorus-containing anhydrides;ion binding;magnesium ion binding;metal ion binding;nucleoside-triphosphatase activity;nucleotide binding;purine nucleotide b…	cell part;chromosome;cytoplasmic part;intracellular membrane-bounded organelle;intracellular non-membrane-bounded organelle;intracellular organelle;intracellular organelle part;intracellular part;membrane-bounded organelle;mitochondrion;non-membrane-bounded organelle;nuclear part;nucleolus;organelle;organelle part
Q5VZL5	ZMYM4	Zinc finger MYM-type protein 4	19	+	5.34025	0	-0.621167	3.41364	3.46529	3.41101	3.51186	3.39844	2.8168	2.81014	2.79949	3.07253	3.11539	2.92794	biological regulation;cellular component organization;cellular component organization at cellular level;cellular component organization or biogenesis;cellular component organization or biogenesis at cellular level;cellular process;cytoskeleton organization;developmental process;multicellular organismal development;multicellular organismal process;organelle organization;regulation of anatomical st…	binding;cation binding;DNA binding;ion binding;metal ion binding;nucleic acid binding;transition metal ion binding;zinc ion binding	cell part;cytoplasm;intracellular membrane-bounded organelle;intracellular non-membrane-bounded organelle;intracellular organelle;intracellular organelle part;intracellular part;membrane-bounded organelle;non-membrane-bounded organelle;nuclear part;nucleolus;nucleoplasm;nucleus;organelle;organelle part
Q6IC98	GRAMD4	GRAM domain-containing protein 4	2	+	2.43416	0.00965832	-0.618883	3.50638	3.3949	3.40693	3.40119	3.77092	3.00518	2.7506	2.69579	3.15204	2.75353	2.68353	apoptosis;cell death;cellular process;death;programmed cell death		cell part;cytoplasmic part;integral to membrane;intracellular organelle part;intracellular part;intrinsic to membrane;membrane;membrane part;mitochondrial membrane;mitochondrial part;organelle membrane;organelle part
O00161	SNAP23	Synaptosomal-associated protein 23	9	+	2.96151	0.00587819	-0.61709	3.39638	3.35358	3.56105	3.53295	3.49884	2.76476	2.89062	2.80436	2.92324	2.99594	2.96447	amine transport;biological regulation;cellular component assembly;cellular component assembly at cellular level;cellular component organization;cellular component organization at cellular level;cellular component organization or biogenesis;cellular component organization or biogenesis at cellular level;cellular macromolecular complex assembly;cellular macromolecular complex subunit organization;c…	binding;protein binding;SNAP receptor activity;SNARE binding;syntaxin binding	adherens junction;anchoring junction;azurophil granule;cell junction;cell part;cell projection;cell-substrate adherens junction;cell-substrate junction;cytoplasm;cytoplasmic membrane-bounded vesicle;cytoplasmic part;cytoplasmic vesicle;extracellular membrane-bounded organelle;extracellular organelle;extracellular region part;extracellular vesicular exosome;focal adhesion;intracellular membrane-bo…	SNARE interactions in vesicular transport
P47914	RPL29	60S ribosomal protein L29	3	+	1.40615	0.048988	-0.615465	3.09659	3.66042	3.20775	3.21574	3.50213	2.54319	2.91281	2.66236	2.83069	3.09348	3.76573	biosynthetic process;catabolic process;cellular biosynthetic process;cellular catabolic process;cellular component disassembly;cellular component disassembly at cellular level;cellular component organization;cellular component organization at cellular level;cellular component organization or biogenesis;cellular component organization or biogenesis at cellular level;cellular macromolecular complex…	binding;carbohydrate binding;glycosaminoglycan binding;heparin binding;nucleic acid binding;pattern binding;polysaccharide binding;RNA binding;structural constituent of ribosome;structural molecule activity	cell part;cytoplasmic part;cytosol;cytosolic large ribosomal subunit;intracellular organelle part;intracellular part;large ribosomal subunit;macromolecular complex;membrane;organelle part;ribonucleoprotein complex	Ribosome
Q9Y2S0-2	POLR1D	Isoform 2 of DNA-directed RNA polymerases I and III subunit RPAC2	2	+	2.13219	0.0164278	-0.614435	3.55889	3.67474	3.33071	3.08693	3.38728	3.04411	2.85163	2.82529	3.14729	2.73612	3.06117	biological regulation;biosynthetic process;cellular biosynthetic process;cellular macromolecule biosynthetic process;cellular macromolecule metabolic process;cellular metabolic process;cellular nitrogen compound metabolic process;cellular process;defense response;gene expression;immune response;immune system process;innate immune response;macromolecule biosynthetic process;macromolecule metabolic…	binding;catalytic activity;DNA binding;DNA-directed RNA polymerase activity;nucleic acid binding;nucleotidyltransferase activity;RNA polymerase activity;transferase activity;transferase activity, transferring phosphorus-containing groups	cell part;cytoplasmic part;cytosol;DNA-directed RNA polymerase complex;DNA-directed RNA polymerase I complex;DNA-directed RNA polymerase III complex;intracellular organelle part;intracellular part;macromolecular complex;nuclear DNA-directed RNA polymerase complex;nuclear part;nucleolar part;nucleoplasm;nucleoplasm part;organelle part;protein complex;RNA polymerase complex	Cytosolic DNA-sensing pathway;Purine metabolism;Pyrimidine metabolism;RNA polymerase
O60927	PPP1R11	Protein phosphatase 1 regulatory subunit 11	4	+	1.77034	0.0275632	-0.614115	3.60817	3.28467	3.35242	3.50626	3.41358	2.93747	2.90542	2.56002	3.03641	2.84558	3.23041	biological regulation;negative regulation of biological process;negative regulation of catalytic activity;negative regulation of cellular metabolic process;negative regulation of cellular process;negative regulation of cellular protein metabolic process;negative regulation of dephosphorylation;negative regulation of hydrolase activity;negative regulation of macromolecule metabolic process;negativ…	binding;enzyme binding;enzyme inhibitor activity;enzyme regulator activity;phosphatase binding;phosphatase inhibitor activity;phosphatase regulator activity;protein binding;protein phosphatase 1 binding;protein phosphatase binding;protein phosphatase inhibitor activity;protein phosphatase regulator activity;protein serine/threonine phosphatase inhibitor activity	cell part;cytoplasm;intracellular membrane-bounded organelle;intracellular organelle;intracellular part;membrane-bounded organelle;nucleus;organelle
Q6IN84	MRM1	rRNA methyltransferase 1, mitochondrial	2	+	2.28342	0.0126736	-0.612509	3.44632	3.42198	3.72952	3.24863	3.23479	2.8257	2.99598	2.93861	2.81167	3.17203	2.89337	cellular macromolecule metabolic process;cellular metabolic process;cellular nitrogen compound metabolic process;cellular process;macromolecule metabolic process;metabolic process;ncRNA metabolic process;ncRNA processing;nitrogen compound metabolic process;nucleic acid metabolic process;nucleobase-containing compound metabolic process;primary metabolic process;RNA metabolic process;RNA processing…	catalytic activity;methyltransferase activity;RNA methyltransferase activity;transferase activity;transferase activity, transferring one-carbon groups	cell part;cytoplasmic part;intracellular membrane-bounded organelle;intracellular organelle;intracellular part;membrane-bounded organelle;mitochondrion;organelle
Q9NZ63	C9orf78	Uncharacterized protein C9orf78	11	+	4.71915	0	-0.612136	3.55379	3.50491	3.51476	3.31214	3.30032	2.87454	2.94789	2.91462	2.89655	2.88051	3.05132			cell part;cytoplasm;intracellular organelle part;intracellular part;nuclear part;nucleoplasm;organelle part
Q9BZX2	UCK2	Uridine-cytidine kinase 2	6	+	3.63182	0.00344615	-0.610589	3.69365	3.59099	3.65358	3.15015	3.08262	3.08836	3.05753	2.96056	2.78359	2.71252	2.81188	behavior;biosynthetic process;cellular aromatic compound metabolic process;cellular biosynthetic process;cellular metabolic compound salvage;cellular metabolic process;cellular nitrogen compound biosynthetic process;cellular nitrogen compound metabolic process;cellular process;cellular response to chemical stimulus;cellular response to oxygen levels;cellular response to stimulus;CMP biosynthetic …	adenyl nucleotide binding;adenyl ribonucleotide binding;ATP binding;binding;catalytic activity;kinase activity;nucleobase-containing compound kinase activity;nucleoside kinase activity;nucleotide binding;purine nucleotide binding;purine ribonucleoside triphosphate binding;purine ribonucleotide binding;ribonucleotide binding;transferase activity;transferase activity, transferring phosphorus-contai…	cell part;cytoplasmic part;cytosol;intracellular membrane-bounded organelle;intracellular organelle;intracellular part;membrane-bounded organelle;organelle	Drug metabolism - other enzymes;Pyrimidine metabolism
Q96RL1	UIMC1	BRCA1-A complex subunit RAP80	3	+	3.19748	0.00426211	-0.609245	3.4734	3.47315	3.37663	3.32431	3.39538	2.90017	2.87002	2.72525	3.20295	3.04903	2.99802	biological regulation;biosynthetic process;cell cycle checkpoint;cellular biosynthetic process;cellular component organization;cellular component organization at cellular level;cellular component organization or biogenesis;cellular component organization or biogenesis at cellular level;cellular macromolecule biosynthetic process;cellular macromolecule metabolic process;cellular metabolic process;…	binding;histone binding;K63-linked polyubiquitin binding;polyubiquitin binding;protein binding;small conjugating protein binding;ubiquitin binding	BRCA1-A complex;cell part;intracellular membrane-bounded organelle;intracellular organelle;intracellular organelle part;intracellular part;macromolecular complex;membrane-bounded organelle;nuclear part;nucleus;organelle;organelle part;protein complex
Q9Y289	SLC5A6	Sodium-dependent multivitamin transporter	2	+	2.4324	0.00976573	-0.609029	3.47838	3.42976	3.61653	3.35944	3.31152	2.7636	3.0501	2.88388	2.89302	3.07742	2.86735	amide transport;amine metabolic process;amine transport;amino acid transport;biotin metabolic process;biotin transport;carboxylic acid metabolic process;carboxylic acid transport;cellular amide metabolic process;cellular amine metabolic process;cellular amino acid metabolic process;cellular ketone metabolic process;cellular metabolic process;cellular modified amino acid metabolic process;cellular…	active transmembrane transporter activity;cation transmembrane transporter activity;inorganic cation transmembrane transporter activity;ion transmembrane transporter activity;metal ion transmembrane transporter activity;monovalent inorganic cation transmembrane transporter activity;secondary active transmembrane transporter activity;sodium ion transmembrane transporter activity;sodium-dependent m…	brush border membrane;cell part;cell projection membrane;cell projection part;integral to membrane;integral to plasma membrane;intrinsic to membrane;intrinsic to plasma membrane;membrane;membrane part;organelle membrane;organelle part;plasma membrane;plasma membrane part;vesicle membrane	Vitamin digestion and absorption
P62269	RPS18	40S ribosomal protein S18	9	+	3.26833	0.00396238	-0.607896	3.61033	3.44521	3.58571	3.31386	3.23692	2.90372	3.00133	2.91252	2.86304	2.94215	2.91369	biosynthetic process;catabolic process;cellular biosynthetic process;cellular catabolic process;cellular component biogenesis;cellular component biogenesis at cellular level;cellular component disassembly;cellular component disassembly at cellular level;cellular component organization;cellular component organization at cellular level;cellular component organization or biogenesis;cellular componen…	binding;nucleic acid binding;RNA binding;rRNA binding;structural constituent of ribosome;structural molecule activity	adherens junction;anchoring junction;cell junction;cell part;cell-substrate adherens junction;cell-substrate junction;cytoplasm;cytoplasmic part;cytosol;cytosolic small ribosomal subunit;extracellular membrane-bounded organelle;extracellular organelle;extracellular region part;extracellular vesicular exosome;focal adhesion;intracellular membrane-bounded organelle;intracellular non-membrane-bounde…	Ribosome
P05107	ITGB2	Integrin beta-2	22	+	3.07911	0.00560563	-0.607081	3.52422	3.43146	3.64906	3.55502	3.63275	2.89178	2.97163	2.92009	2.67126	2.56232	2.55869	activated T cell proliferation;activation of immune response;activation of innate immune response;aging;apoptosis;biological adhesion;biological regulation;blood coagulation;cell activation;cell adhesion;cell chemotaxis;cell communication;cell death;cell differentiation;cell migration;cell motility;cell proliferation;cell surface receptor linked signaling pathway;cell-cell adhesion;cell-cell sign…	binding;cation binding;cell adhesion molecule binding;enzyme binding;glycoprotein binding;ICAM-3 receptor activity;ion binding;kinase binding;metal ion binding;molecular transducer activity;protein binding;protein kinase binding;receptor activity;signal transducer activity;signaling receptor activity;transmembrane signaling receptor activity	alphaL-beta2 integrin complex;cell part;cell surface;extracellular membrane-bounded organelle;extracellular organelle;extracellular region part;extracellular vesicular exosome;integrin complex;macromolecular complex;membrane;membrane part;membrane raft;membrane-bounded organelle;membrane-bounded vesicle;organelle;plasma membrane;plasma membrane part;protein complex;receptor complex;vesicle	Amoebiasis;Cell adhesion molecules (CAMs);ko05152;Leishmaniasis;Leukocyte transendothelial migration;Malaria;Natural killer cell mediated cytotoxicity;Phagosome;Regulation of actin cytoskeleton;Rheumatoid arthritis;Staphylococcus aureus infection;Viral myocarditis
Q9BRJ2	MRPL45	39S ribosomal protein L45, mitochondrial	10	+	2.63474	0.00807629	-0.606822	3.61193	3.36356	3.46385	3.37236	3.27328	2.80863	2.83793	2.97231	3.16254	3.17567	2.68458	biosynthetic process;cellular biosynthetic process;cellular component disassembly;cellular component disassembly at cellular level;cellular component organization;cellular component organization at cellular level;cellular component organization or biogenesis;cellular component organization or biogenesis at cellular level;cellular macromolecular complex disassembly;cellular macromolecular complex …		cell part;cytoplasmic part;intracellular membrane-bounded organelle;intracellular non-membrane-bounded organelle;intracellular organelle;intracellular organelle part;intracellular part;macromolecular complex;membrane;membrane-bounded organelle;mitochondrial inner membrane;mitochondrial membrane;mitochondrial part;mitochondrion;non-membrane-bounded organelle;organelle;organelle inner membrane;orga…
Q9UJX6	ANAPC2	Anaphase-promoting complex subunit 2	5	+	1.84078	0.0243516	-0.60654	3.78575	3.30245	3.67406	3.28771	3.10948	2.98389	3.00171	2.95704	2.90955	2.92014	2.68087	anaphase-promoting complex-dependent proteasomal ubiquitin-dependent protein catabolic process;biological regulation;catabolic process;cell cycle;cell cycle checkpoint;cell cycle phase;cell cycle process;cell division;cellular catabolic process;cellular component organization;cellular component organization at cellular level;cellular component organization or biogenesis;cellular component organiz…		anaphase-promoting complex;cell part;cullin-RING ubiquitin ligase complex;cytoplasmic part;cytosol;intracellular organelle part;intracellular part;macromolecular complex;nuclear part;nuclear ubiquitin ligase complex;nucleoplasm;organelle part;protein complex;ubiquitin ligase complex	Cell cycle;Cell cycle - yeast;Meiosis - yeast;Oocyte meiosis;Progesterone-mediated oocyte maturation;Ubiquitin mediated proteolysis
Q9P003	CNIH4	Protein cornichon homolog 4	2	+	2.57762	0.00878049	-0.606517	3.77174	3.46952	3.68078	3.56138	3.18486	3.05035	3.05189	3.00026	2.75441	2.75671	1.78914	biological regulation;cellular process;cellular response to stimulus;ER to Golgi vesicle-mediated transport;establishment of localization;establishment of localization in cell;establishment of protein localization;Golgi vesicle transport;intracellular signal transduction;intracellular transport;protein transport;regulation of biological process;regulation of cellular process;response to stimulus;…	binding;CCR chemokine receptor binding;CCR5 chemokine receptor binding;chemokine receptor binding;cytokine receptor binding;G-protein-coupled receptor binding;protein binding;receptor binding	cell part;cytoplasmic part;endoplasmic reticulum;endoplasmic reticulum-Golgi intermediate compartment;integral to membrane;intracellular membrane-bounded organelle;intracellular organelle;intracellular part;intrinsic to membrane;membrane part;membrane-bounded organelle;organelle
P43007	SLC1A4	Neutral amino acid transporter A	7	+	3.15501	0.00439024	-0.606277	3.47933	3.45964	3.66051	3.71902	3.76572	2.93792	2.92207	2.92067	2.49256	2.33892	2.30126	alanine transport;amine transport;amino acid transmembrane transport;amino acid transport;anion transport;carboxylic acid transport;cell communication;cell-cell signaling;cellular process;chloride transport;cognition;establishment of localization;glutamine transport;hydroxyproline transport;inorganic anion transport;ion transport;L-alanine transport;L-amino acid transport;L-cystine transport;L-se…	active transmembrane transporter activity;alanine transmembrane transporter activity;amine transmembrane transporter activity;amino acid transmembrane transporter activity;anion channel activity;anion transmembrane transporter activity;anion:cation symporter activity;carboxylic acid transmembrane transporter activity;cation transmembrane transporter activity;channel activity;chloride channel acti…	cell body;cell part;cell projection;cell surface;centrosome;cytoplasmic membrane-bounded vesicle;cytoplasmic part;cytoplasmic vesicle;cytoskeletal part;dendrite;extracellular membrane-bounded organelle;extracellular organelle;extracellular region part;extracellular vesicular exosome;integral to membrane;integral to plasma membrane;intermediate filament;intracellular membrane-bounded organelle;int…
Q8IWC1	MAP7D3	MAP7 domain-containing protein 3	4	+	4.48479	0	-0.603895	3.61071	3.56412	3.62506	3.39864	3.25865	3.03966	2.98595	2.9626	2.89749	2.86216	2.27436	cellular component assembly;cellular component assembly at cellular level;cellular component organization;cellular component organization at cellular level;cellular component organization or biogenesis;cellular component organization or biogenesis at cellular level;cellular macromolecular complex assembly;cellular macromolecular complex subunit organization;cellular process;cellular protein compl…	binding;cytoskeletal protein binding;microtubule binding;protein binding;structural molecule activity;tubulin binding	actin cytoskeleton;cell part;centrosome;cytoplasm;cytoplasmic part;cytoskeletal part;cytoskeleton;intracellular membrane-bounded organelle;intracellular non-membrane-bounded organelle;intracellular organelle;intracellular organelle part;intracellular part;macromolecular complex;membrane;membrane-bounded organelle;microtubule;microtubule organizing center;non-membrane-bounded organelle;nuclear par…
Q6P161	MRPL54	39S ribosomal protein L54, mitochondrial	4	+	2.29075	0.0125458	-0.603543	3.72151	3.34633	3.54267	3.34104	3.32049	2.93105	2.9453	2.92354	3.04668	2.8931	2.64472	biosynthetic process;cellular biosynthetic process;cellular component disassembly;cellular component disassembly at cellular level;cellular component organization;cellular component organization at cellular level;cellular component organization or biogenesis;cellular component organization or biogenesis at cellular level;cellular macromolecular complex disassembly;cellular macromolecular complex …		cell part;cytoplasmic part;intracellular non-membrane-bounded organelle;intracellular organelle;intracellular organelle part;intracellular part;macromolecular complex;membrane;mitochondrial inner membrane;mitochondrial membrane;mitochondrial part;non-membrane-bounded organelle;organelle;organelle inner membrane;organelle membrane;organelle part;ribonucleoprotein complex;ribosome
Q9Y546	LRRC42	Leucine-rich repeat-containing protein 42	2	+	2.08633	0.0178023	-0.599775	3.551	3.20266	3.40295	3.10863	3.2051	2.83582	2.64675	2.87471	3.20386	3.45338	3.28429
Q9GZT3	SLIRP	SRA stem-loop-interacting RNA-binding protein, mitochondrial	6	+	3.02329	0.00532203	-0.599168	3.52025	3.46545	3.44891	3.15414	3.12685	2.96091	2.92586	2.75032	3.2191	3.02823	3.22322	anatomical structure development;anatomical structure morphogenesis;biological regulation;biosynthetic process;cell development;cell motility;cell part morphogenesis;cellular biosynthetic process;cellular component morphogenesis;cellular component movement;cellular component organization;cellular component organization at cellular level;cellular component organization or biogenesis;cellular compo…	binding;nucleotide binding	acrosomal vesicle;cell part;cytoplasmic membrane-bounded vesicle;cytoplasmic part;cytoplasmic vesicle;intracellular membrane-bounded organelle;intracellular organelle;intracellular part;macromolecular complex;membrane-bounded organelle;membrane-bounded vesicle;mitochondrion;nucleus;organelle;perinuclear region of cytoplasm;ribonucleoprotein complex;stored secretory granule;vesicle
Q9HC21	SLC25A19	Mitochondrial thiamine pyrophosphate carrier	3	+	2.4775	0.0090137	-0.598672	3.43346	3.24254	3.45617	3.07399	3.0168	2.64958	2.80858	2.87797	3.46234	3.35217	3.37515	biological regulation;deoxynucleotide transport;establishment of localization;nucleobase-containing compound transport;nucleotide transport;positive regulation of defense response to virus by host;regulation of biological process;regulation of defense response;regulation of defense response to virus;regulation of defense response to virus by host;regulation of immune effector process;regulation o…	deoxynucleotide transmembrane transporter activity;nucleobase-containing compound transmembrane transporter activity;nucleotide transmembrane transporter activity;substrate-specific transmembrane transporter activity;substrate-specific transporter activity;transmembrane transporter activity;transporter activity	cell part;cytoplasmic part;integral to membrane;intracellular membrane-bounded organelle;intracellular organelle;intracellular organelle part;intracellular part;intrinsic to membrane;membrane;membrane part;membrane-bounded organelle;mitochondrial inner membrane;mitochondrial membrane;mitochondrial part;nucleus;organelle;organelle inner membrane;organelle membrane;organelle part
Q6P1Q9	METTL2B	Methyltransferase-like protein 2B	3	+	3.3083	0.00417162	-0.598047	3.57882	3.42584	3.49813	3.28708	3.31567	2.92181	2.83105	2.95579	3.02948	2.79925	3.12245	cellular macromolecule metabolic process;cellular metabolic process;cellular nitrogen compound metabolic process;cellular process;macromolecule metabolic process;macromolecule methylation;macromolecule modification;metabolic process;methylation;ncRNA metabolic process;ncRNA processing;nitrogen compound metabolic process;nucleic acid metabolic process;nucleobase-containing compound metabolic proce…	catalytic activity;methyltransferase activity;RNA methyltransferase activity;S-adenosylmethionine-dependent methyltransferase activity;transferase activity;transferase activity, transferring one-carbon groups;tRNA (cytosine) methyltransferase activity;tRNA methyltransferase activity		Histidine metabolism;Polycyclic aromatic hydrocarbon degradation;Tyrosine metabolism
O95721	SNAP29	Synaptosomal-associated protein 29	10	+	2.38756	0.010486	-0.597313	3.42774	3.58755	3.59471	3.52579	3.42892	2.77385	3.05619	2.98802	2.69673	2.8468	2.60417	autophagic vacuole fusion;cellular component assembly;cellular component assembly at cellular level;cellular component organization;cellular component organization at cellular level;cellular component organization or biogenesis;cellular component organization or biogenesis at cellular level;cellular macromolecular complex assembly;cellular macromolecular complex subunit organization;cellular memb…	binding;protein binding;SNAP receptor activity;SNARE binding;syntaxin binding	cell junction;cell part;cell projection;centrosome;cytoplasm;cytoplasmic part;cytoskeletal part;intracellular non-membrane-bounded organelle;intracellular organelle;intracellular organelle part;intracellular part;macromolecular complex;membrane;membrane part;microtubule organizing center;neuron projection;non-membrane-bounded organelle;organelle;organelle part;plasma membrane;protein complex;SNAR…	SNARE interactions in vesicular transport
Q8TAD7	OCC1	Overexpressed in colon carcinoma 1 protein	3	+	1.54654	0.0392751	-0.595645	3.36049	3.45224	3.75416	3.32799	3.41516	2.66342	3.06861	3.04794	2.6135	2.85806	3.03833
Q8NDD1	C1orf131	Uncharacterized protein C1orf131	3	+	3.18197	0.00420225	-0.593918	3.57241	3.46904	3.57127	3.27424	3.31121	3.01413	2.97347	2.84337	2.89047	2.94856	2.86753
Q9GZR1	SENP6	Sentrin-specific protease 6	2	+	2.35159	0.0111276	-0.591995	3.50933	3.37811	3.63536	3.02575	3.36798	2.80685	3.04778	2.89218	3.0371	3.1401	2.92706	biological regulation;cellular macromolecule metabolic process;cellular metabolic process;cellular process;cellular protein metabolic process;macromolecule metabolic process;macromolecule modification;metabolic process;primary metabolic process;protein desumoylation;protein metabolic process;protein modification by small protein conjugation;protein modification by small protein conjugation or rem…	catalytic activity;cysteine-type peptidase activity;hydrolase activity;peptidase activity;peptidase activity, acting on L-amino acid peptides;small conjugating protein-specific protease activity;SUMO-specific protease activity	cell part;cytoplasm;intracellular organelle part;intracellular part;nuclear part;nucleoplasm;organelle part
P09651-2	HNRNPA1	Isoform A1-A of Heterogeneous nuclear ribonucleoprotein A1	4	+	1.98061	0.0204769	-0.588916	3.54162	3.90951	3.60343	3.16635	3.24039	3.19741	2.98326	3.10714	2.53765	2.65816	2.30124	alternative nuclear mRNA splicing, via spliceosome;cellular macromolecule metabolic process;cellular metabolic process;cellular nitrogen compound metabolic process;cellular process;establishment of localization;establishment of localization in cell;establishment of RNA localization;gene expression;intracellular transport;macromolecule metabolic process;metabolic process;mRNA metabolic process;mRN…	binding;DNA binding;nucleic acid binding;nucleotide binding;RNA binding;single-stranded DNA binding;single-stranded RNA binding;structure-specific DNA binding	catalytic step 2 spliceosome;cell part;cytoplasm;cytoskeleton;extracellular membrane-bounded organelle;extracellular organelle;extracellular region part;extracellular vesicular exosome;intermediate filament cytoskeleton;intracellular non-membrane-bounded organelle;intracellular organelle;intracellular organelle part;intracellular part;macromolecular complex;membrane;membrane-bounded organelle;mem…	Spliceosome
Q96RG2-2	PASK	Isoform 2 of PAS domain-containing serine/threonine-protein kinase	3	+	3.11639	0.00525191	-0.587632	3.48385	3.29385	3.40722	3.37922	3.22975	2.86876	2.76299	2.79028	3.23833	3.23995	3.12354	biological regulation;cellular macromolecule metabolic process;cellular metabolic process;cellular process;cellular protein metabolic process;macromolecule metabolic process;macromolecule modification;metabolic process;negative regulation of biological process;negative regulation of biosynthetic process;negative regulation of carbohydrate metabolic process;negative regulation of cellular biosynth…	adenyl nucleotide binding;adenyl ribonucleotide binding;ATP binding;binding;catalytic activity;kinase activity;lipid binding;molecular transducer activity;nucleotide binding;phosphatidylinositol binding;phospholipid binding;phosphotransferase activity, alcohol group as acceptor;protein kinase activity;protein serine/threonine kinase activity;purine nucleotide binding;purine ribonucleoside triphos…	cell part;cytoplasm;cytoplasmic part;Golgi apparatus;intracellular membrane-bounded organelle;intracellular organelle;intracellular part;membrane-bounded organelle;nucleus;organelle
Q5TGY3	AHDC1	AT-hook DNA-binding motif-containing protein 1	8	+	3.66413	0.00365217	-0.586767	3.49479	3.53762	3.45206	3.37316	3.29949	2.83128	2.95556	2.93733	3.0111	3.00537	2.87526		binding;DNA binding;nucleic acid binding
Q9BZL1	UBL5	Ubiquitin-like protein 5	2	+	2.0156	0.0195144	-0.586499	3.3879	3.50675	3.47168	3.32997	3.5718	3.08584	2.85363	2.66737	2.97232	2.50502	3.25228	cellular macromolecule metabolic process;cellular metabolic process;cellular nitrogen compound metabolic process;cellular process;cellular protein metabolic process;macromolecule metabolic process;macromolecule modification;metabolic process;mRNA metabolic process;mRNA processing;nitrogen compound metabolic process;nuclear mRNA splicing, via spliceosome;nucleic acid metabolic process;nucleobase-c…	protein tag	cell part;cytoplasm;intracellular membrane-bounded organelle;intracellular organelle;intracellular part;membrane-bounded organelle;nucleus;organelle
O15197	EPHB6	Ephrin type-B receptor 6	8	+	3.02216	0.00557294	-0.58595	3.36275	3.45766	3.34335	3.43123	3.20334	2.90368	2.79616	2.70608	3.31748	3.16364	3.12006	axon guidance;biological regulation;cell surface receptor linked signaling pathway;cellular process;cellular response to stimulus;chemotaxis;enzyme linked receptor protein signaling pathway;ephrin receptor signaling pathway;locomotion;regulation of biological process;regulation of cellular process;response to chemical stimulus;response to external stimulus;response to stimulus;signal transduction…	adenyl nucleotide binding;adenyl ribonucleotide binding;ATP binding;binding;catalytic activity;ephrin receptor activity;kinase activity;molecular transducer activity;nucleotide binding;phosphotransferase activity, alcohol group as acceptor;protein kinase activity;protein tyrosine kinase activity;purine nucleotide binding;purine ribonucleoside triphosphate binding;purine ribonucleotide binding;rec…	cell part;cytoplasmic part;cytosol;extracellular region;integral to membrane;integral to plasma membrane;intracellular part;intrinsic to membrane;intrinsic to plasma membrane;membrane;membrane part;plasma membrane;plasma membrane part	Axon guidance
P07355-2	ANXA2	Isoform 2 of Annexin A2	12	+	4.15333	0.00144186	0.586947	3.12424	3.11339	3.06933	3.18097	3.12119	3.63325	3.73671	3.69784	2.41582	2.78356	2.46587	anatomical structure formation involved in morphogenesis;angiogenesis;biological regulation;body fluid secretion;cellular component assembly;cellular component assembly at cellular level;cellular component organization;cellular component organization at cellular level;cellular component organization or biogenesis;cellular component organization or biogenesis at cellular level;cellular membrane or…	binding;calcium ion binding;calcium-dependent phospholipid binding;calcium-dependent protein binding;cation binding;enzyme inhibitor activity;enzyme regulator activity;ion binding;lipase inhibitor activity;lipid binding;metal ion binding;phosphatidylinositol binding;phosphatidylinositol-4,5-bisphosphate binding;phospholipase A2 inhibitor activity;phospholipase inhibitor activity;phospholipid bind…	basement membrane;basolateral plasma membrane;cell cortex;cell part;cell projection;cell surface;cytoplasmic membrane-bounded vesicle;cytoplasmic part;cytoplasmic vesicle;early endosome;endosomal part;endosome;endosome membrane;extracellular matrix part;extracellular membrane-bounded organelle;extracellular organelle;extracellular region part;extracellular space;extracellular vesicular exosome;ex…
Q9BXV9	C14orf142	Uncharacterized protein C14orf142	4	+	2.77601	0.0063908	0.604601	2.67145	2.6626	2.60197	3.23123	2.80729	3.40236	3.19704	3.15042	3.13292	3.13026	4.2238
Q01831	XPC	DNA repair protein complementing XP-C cells	3	+	2.45961	0.00908156	0.604668	2.81837	2.93514	2.61121	3.14139	2.96078	3.43899	3.38236	3.35738	3.44869	3.40619	3.25356	biological regulation;catabolic process;cell cycle checkpoint;cellular catabolic process;cellular component organization;cellular component organization at cellular level;cellular component organization or biogenesis;cellular component organization or biogenesis at cellular level;cellular macromolecule catabolic process;cellular macromolecule metabolic process;cellular metabolic process;cellular …	binding;bubble DNA binding;damaged DNA binding;DNA binding;DNA insertion or deletion binding;DNA secondary structure binding;double-stranded DNA binding;loop DNA binding;mismatched DNA binding;nucleic acid binding;single-stranded DNA binding;structure-specific DNA binding	cell part;cytoplasm;extracellular membrane-bounded organelle;extracellular organelle;extracellular region part;extracellular vesicular exosome;intracellular membrane-bounded organelle;intracellular non-membrane-bounded organelle;intracellular organelle;intracellular organelle part;intracellular part;macromolecular complex;membrane;membrane-bounded organelle;membrane-bounded vesicle;non-membrane-b…	Nucleotide excision repair
Q01459	CTBS	Di-N-acetylchitobiase	2	+	2.48565	0.0085	0.614134	2.75954	2.72707	2.59644	2.91975	3.05566	3.2146	3.23477	3.47608	3.43856	3.63491	3.53458	amine metabolic process;aminoglycan catabolic process;aminoglycan metabolic process;carbohydrate catabolic process;carbohydrate metabolic process;catabolic process;chitin catabolic process;chitin metabolic process;macromolecule catabolic process;macromolecule metabolic process;metabolic process;nitrogen compound metabolic process;oligosaccharide catabolic process;oligosaccharide metabolic process…	binding;carbohydrate binding;catalytic activity;chitin binding;chitinase activity;hydrolase activity;hydrolase activity, acting on glycosyl bonds;hydrolase activity, hydrolyzing O-glycosyl compounds;pattern binding;polysaccharide binding	cell part;cytoplasmic part;extracellular membrane-bounded organelle;extracellular organelle;extracellular region part;extracellular space;extracellular vesicular exosome;intracellular membrane-bounded organelle;intracellular organelle;intracellular part;lysosome;lytic vacuole;membrane-bounded organelle;membrane-bounded vesicle;organelle;vacuole;vesicle
Q8WWK9	CKAP2	Cytoskeleton-associated protein 2	4	+	2.46769	0.00892203	0.62232	3.03993	2.73774	2.87087	2.70591	2.86053	3.58724	3.41866	3.50961	3.49453	3.1205	3.31225	apoptosis;biological regulation;cell cycle cytokinesis;cell cycle process;cell death;cellular process;cytokinesis;cytokinesis after mitosis;death;negative regulation of biological process;negative regulation of cellular component organization;negative regulation of cellular process;negative regulation of cytoskeleton organization;negative regulation of microtubule depolymerization;negative regula…		cell part;centrosome;cytoplasm;cytoplasmic microtubule;cytoplasmic part;cytoskeletal part;cytoskeleton;intracellular non-membrane-bounded organelle;intracellular organelle;intracellular organelle part;intracellular part;macromolecular complex;microtubule;microtubule cytoskeleton;microtubule organizing center;non-membrane-bounded organelle;organelle;organelle part;protein complex;spindle pole
P01008	SERPINC1	Antithrombin-III	2	+	2.05911	0.0180602	0.62672	3.2427	2.9405	3.16979	3.35475	3.33527	3.8417	3.83515	3.5563	2.11861	2.17061	2.11004	biological regulation;blood coagulation;coagulation;hemostasis;multicellular organismal process;negative regulation of biological process;negative regulation of catalytic activity;negative regulation of defense response;negative regulation of endopeptidase activity;negative regulation of hydrolase activity;negative regulation of inflammatory response;negative regulation of molecular function;nega…	binding;carbohydrate binding;endopeptidase inhibitor activity;endopeptidase regulator activity;enzyme binding;enzyme inhibitor activity;enzyme regulator activity;glycosaminoglycan binding;heparin binding;pattern binding;peptidase inhibitor activity;peptidase regulator activity;polysaccharide binding;protease binding;protein binding;serine-type endopeptidase inhibitor activity	blood microparticle;cell part;extracellular membrane-bounded organelle;extracellular organelle;extracellular region;extracellular region part;extracellular space;extracellular vesicular exosome;membrane;membrane-bounded organelle;membrane-bounded vesicle;organelle;plasma membrane;vesicle	Complement and coagulation cascades
Q9NW13	RBM28	RNA-binding protein 28	11	+	3.95722	0.00101639	0.630061	2.8818	2.80279	2.89376	2.8821	2.97537	3.54111	3.49095	3.43649	3.37082	3.19118	3.29192	cellular macromolecule metabolic process;cellular metabolic process;cellular nitrogen compound metabolic process;cellular process;macromolecule metabolic process;metabolic process;mRNA metabolic process;mRNA processing;nitrogen compound metabolic process;nucleic acid metabolic process;nucleobase-containing compound metabolic process;primary metabolic process;RNA metabolic process;RNA processing;R…	binding;nucleotide binding	cell part;intracellular non-membrane-bounded organelle;intracellular organelle;intracellular organelle part;intracellular part;macromolecular complex;non-membrane-bounded organelle;nuclear part;nucleolus;organelle;organelle part;ribonucleoprotein complex;spliceosomal complex	Ribosome biogenesis in eukaryotes
Q09666	AHNAK	Neuroblast differentiation-associated protein AHNAK	2	+	3.45615	0.0026988	0.640224	3.20328	3.20464	3.30005	2.97356	2.81242	3.80515	3.96436	3.85913	2.12437	2.15359	1.97536	biological regulation;cellular component assembly;cellular component organization;cellular component organization or biogenesis;macromolecular complex assembly;macromolecular complex subunit organization;protein complex assembly;protein complex subunit organization;protein oligomerization;regulation of biological process;regulation of cellular metabolic process;regulation of cellular process;regu…		actin cytoskeleton;adherens junction;anchoring junction;cell junction;cell part;cell-cell contact zone;cell-cell junction;cell-substrate adherens junction;cell-substrate junction;contractile fiber part;costamere;cytoplasm;cytoplasmic part;cytoskeleton;cytosol;extracellular membrane-bounded organelle;extracellular organelle;extracellular region part;extracellular vesicular exosome;focal adhesion;i…
P49454	CENPF	Centromere protein F	35	+	3.73618	0.00196407	0.647828	3.07913	2.99723	3.05326	3.00601	2.96338	3.71153	3.75169	3.60988	2.81066	2.69293	2.84171	anatomical structure development;biological regulation;biosynthetic process;cell cycle;cell cycle checkpoint;cell cycle phase;cell cycle process;cell differentiation;cell division;cell proliferation;cellular biosynthetic process;cellular component assembly;cellular component assembly at cellular level;cellular component organization;cellular component organization at cellular level;cellular compo…	binding;chromatin binding;dynein binding;identical protein binding;protein binding;protein C-terminus binding;protein dimerization activity;protein homodimerization activity;transcription factor binding	cell part;chromosomal part;chromosome, centromeric region;condensed chromosome outer kinetochore;cytoplasm;cytoplasmic part;cytoskeletal part;cytosol;envelope;intracellular membrane-bounded organelle;intracellular non-membrane-bounded organelle;intracellular organelle;intracellular organelle part;intracellular part;kinetochore;macromolecular complex;membrane-bounded organelle;midbody;non-membrane…
P09496	CLTA	Clathrin light chain A	6	+	1.88822	0.0226934	0.651902	2.71692	2.34238	2.69711	3.37913	2.76113	3.16473	3.42033	3.12706	3.45825	3.34754	3.91695	antigen processing and presentation;antigen processing and presentation of exogenous antigen;antigen processing and presentation of exogenous peptide antigen;antigen processing and presentation of exogenous peptide antigen via MHC class II;antigen processing and presentation of peptide antigen;antigen processing and presentation of peptide antigen via MHC class II;antigen processing and presentat…	binding;clathrin binding;clathrin heavy chain binding;peptide binding;protein binding;structural molecule activity	cell part;clathrin coat;clathrin coat of coated pit;clathrin coat of trans-Golgi network vesicle;clathrin coated vesicle membrane;clathrin complex;clathrin vesicle coat;clathrin-coated endocytic vesicle membrane;coated vesicle membrane;cytoplasmic membrane-bounded vesicle;cytoplasmic part;cytoplasmic vesicle;cytoplasmic vesicle membrane;cytoplasmic vesicle part;cytosol;endocytic vesicle membrane;…	Bacterial invasion of epithelial cells;Endocrine and other factor-regulated calcium reabsorption;Endocytosis;Huntington's disease;Lysosome
Q6GMV3	PTRHD1	Putative peptidyl-tRNA hydrolase PTRHD1	2	+	2.44936	0.00922467	0.656384	2.74264	2.50619	2.54797	3.14554	3.09283	3.19319	3.16231	3.41045	3.67977	3.52507	3.50311		aminoacyl-tRNA hydrolase activity;carboxylic ester hydrolase activity;catalytic activity;hydrolase activity;hydrolase activity, acting on ester bonds	extracellular membrane-bounded organelle;extracellular organelle;extracellular region part;extracellular vesicular exosome;membrane-bounded organelle;membrane-bounded vesicle;organelle;vesicle
O43736	ITM2A	Integral membrane protein 2A	2	+	3.95419	0.000992	0.667695	2.93094	2.79781	2.92715	3.75142	3.87007	3.54177	3.55925	3.55797	2.35678	2.12354	2.33136			cell part;integral to membrane;intrinsic to membrane;membrane part
Q9UDY4	DNAJB4	DnaJ homolog subfamily B member 4	2	+	2.02933	0.0192756	0.680355	3.07622	2.74308	2.82806	2.924	2.88387	3.51289	3.41119	3.76434	3.3333	3.11528	3.0725	cellular macromolecule metabolic process;cellular metabolic process;cellular process;cellular protein metabolic process;macromolecule metabolic process;metabolic process;primary metabolic process;protein folding;protein metabolic process;response to abiotic stimulus;response to chemical stimulus;response to heat;response to organic substance;response to stimulus;response to stress;response to tem…	binding;chaperone binding;protein binding;unfolded protein binding	cell part;cytoplasm;cytoplasmic part;cytosol;extracellular membrane-bounded organelle;extracellular organelle;extracellular region part;extracellular vesicular exosome;intracellular organelle part;intracellular part;membrane;membrane-bounded organelle;membrane-bounded vesicle;nuclear part;nucleoplasm;organelle;organelle part;plasma membrane;vesicle
P01024	C3	Complement C3	2	+	2.50537	0.0087716	0.693599	3.01651	2.86596	3.11633	3.46455	3.67883	3.55853	3.83886	3.6822	2.122	2.3143	1.94319	activation of immune response;biological regulation;carboxylic acid metabolic process;cell surface receptor linked signaling pathway;cellular ketone metabolic process;cellular lipid metabolic process;cellular metabolic process;cellular process;cellular response to stimulus;complement activation;complement activation, alternative pathway;complement activation, classical pathway;defense response;fa…	binding;C5a anaphylatoxin chemotactic receptor binding;C5L2 anaphylatoxin chemotactic receptor binding;endopeptidase inhibitor activity;endopeptidase regulator activity;enzyme inhibitor activity;enzyme regulator activity;G-protein-coupled receptor binding;peptidase inhibitor activity;peptidase regulator activity;protein binding;receptor binding	blood microparticle;cell part;extracellular membrane-bounded organelle;extracellular organelle;extracellular region;extracellular region part;extracellular space;extracellular vesicular exosome;membrane;membrane-bounded organelle;membrane-bounded vesicle;organelle;plasma membrane;vesicle	Chagas disease (American trypanosomiasis);Complement and coagulation cascades;ko05152;Leishmaniasis;Phagosome;Staphylococcus aureus infection;Systemic lupus erythematosus
O95235	KIF20A	Kinesin-like protein KIF20A	17	+	3.74155	0.0019759	0.703654	2.85036	2.78041	2.94987	3.10291	3.13015	3.52643	3.57884	3.58634	3.05731	3.04141	3.13808	cell cycle;cell cycle cytokinesis;cell cycle process;cellular component movement;cellular component organization;cellular component organization at cellular level;cellular component organization or biogenesis;cellular component organization or biogenesis at cellular level;cellular process;cytokinesis;cytokinesis after mitosis;cytokinetic cell separation;cytokinetic process;cytoskeleton organizati…	adenyl nucleotide binding;adenyl ribonucleotide binding;ATP binding;ATPase activity;binding;catalytic activity;enzyme binding;hydrolase activity;hydrolase activity, acting on acid anhydrides;hydrolase activity, acting on acid anhydrides, in phosphorus-containing anhydrides;kinase binding;microtubule motor activity;motor activity;nucleoside-triphosphatase activity;nucleotide binding;protein bindin…	cell part;cytoplasmic part;cytoskeletal part;Golgi apparatus;intracellular membrane-bounded organelle;intracellular non-membrane-bounded organelle;intracellular organelle;intracellular organelle part;intracellular part;kinesin complex;macromolecular complex;membrane-bounded organelle;microtubule;microtubule associated complex;midbody;non-membrane-bounded organelle;nuclear part;nucleoplasm;organel…
Q16610-4	ECM1	Isoform 4 of Extracellular matrix protein 1	5	+	2.26083	0.0130923	0.706699	2.74235	3.09912	3.14016	3.42043	3.4197	3.71892	3.64439	3.73841	2.49514	2.75134	1.64402	anatomical structure development;anatomical structure formation involved in morphogenesis;angiogenesis;biological regulation;biomineral tissue development;cellular process;cellular response to stimulus;defense response;developmental process;inflammatory response;multicellular organismal process;negative regulation of biological process;negative regulation of biomineral tissue development;negative…	binding;enzyme binding;extracellular matrix binding;laminin binding;molecular transducer activity;protease binding;protein binding;protein C-terminus binding;signal transducer activity	extracellular matrix;extracellular membrane-bounded organelle;extracellular organelle;extracellular region part;extracellular space;extracellular vesicular exosome;membrane-bounded organelle;membrane-bounded vesicle;organelle;proteinaceous extracellular matrix;vesicle
Q02241	KIF23	Kinesin-like protein KIF23	9	+	3.53525	0.00308257	0.706789	3.09637	2.92518	2.93016	3.04594	2.961	3.72942	3.68014	3.66253	2.91199	2.95211	2.62615	antigen processing and presentation;antigen processing and presentation of exogenous antigen;antigen processing and presentation of exogenous peptide antigen;antigen processing and presentation of exogenous peptide antigen via MHC class II;antigen processing and presentation of peptide antigen;antigen processing and presentation of peptide antigen via MHC class II;antigen processing and presentat…	adenyl nucleotide binding;adenyl ribonucleotide binding;ATP binding;ATPase activity;binding;catalytic activity;cytoskeletal protein binding;hydrolase activity;hydrolase activity, acting on acid anhydrides;hydrolase activity, acting on acid anhydrides, in phosphorus-containing anhydrides;microtubule binding;microtubule motor activity;motor activity;nucleoside-triphosphatase activity;nucleotide bin…	adherens junction;anchoring junction;cell junction;cell part;cell-substrate adherens junction;cell-substrate junction;centralspindlin complex;centrosome;cytoplasmic part;cytoskeletal part;cytosol;extracellular region part;focal adhesion;intercellular bridge;intracellular membrane-bounded organelle;intracellular non-membrane-bounded organelle;intracellular organelle;intracellular organelle part;in…
P36955	SERPINF1	Pigment epithelium-derived factor	2	+	3.65233	0.00357447	0.712285	3.00786	2.96157	3.11872	3.42081	3.24502	3.68421	3.792	3.74879	2.38252	2.31982	2.30261	aging;anatomical structure development;behavior;biological regulation;carbohydrate homeostasis;cell communication;cell proliferation;cellular chemical homeostasis;cellular glucose homeostasis;cellular homeostasis;cellular process;cellular response to carbohydrate stimulus;cellular response to chemical stimulus;cellular response to cobalt ion;cellular response to corticosteroid stimulus;cellular r…	endopeptidase inhibitor activity;endopeptidase regulator activity;enzyme inhibitor activity;enzyme regulator activity;peptidase inhibitor activity;peptidase regulator activity;serine-type endopeptidase inhibitor activity	axon hillock;axon part;basement membrane;cell part;cell projection part;cytoplasmic membrane-bounded vesicle;cytoplasmic part;cytoplasmic vesicle;extracellular matrix part;extracellular membrane-bounded organelle;extracellular organelle;extracellular region;extracellular region part;extracellular space;extracellular vesicular exosome;intracellular membrane-bounded organelle;intracellular organell…
Q9NQW6	ANLN	Actin-binding protein anillin	10	+	4.68413	0	0.713529	2.96642	3.01115	3.06003	3.11792	3.09736	3.69787	3.73204	3.74827	2.62836	2.76735	2.54781	biological regulation;cell cycle cytokinesis;cell cycle phase;cell cycle process;cell differentiation;cellular component assembly;cellular component assembly at cellular level;cellular component organization;cellular component organization at cellular level;cellular component organization or biogenesis;cellular component organization or biogenesis at cellular level;cellular developmental process;…	actin binding;binding;cytoskeletal protein binding;protein binding	actin cytoskeleton;actomyosin contractile ring;cell cortex part;cell division site part;cell part;contractile ring;cytoplasmic part;cytoskeletal part;cytoskeleton;intracellular membrane-bounded organelle;intracellular non-membrane-bounded organelle;intracellular organelle;intracellular organelle part;intracellular part;membrane-bounded organelle;non-membrane-bounded organelle;nuclear part;nucleop…
O60568	PLOD3	Procollagen-lysine,2-oxoglutarate 5-dioxygenase 3	6	+	3.7834	0.00203727	0.735324	2.84511	2.7927	2.75527	3.09608	3.02195	3.53698	3.61228	3.44979	3.27488	3.18334	3.15914	anatomical structure development;anatomical structure morphogenesis;basement membrane assembly;basement membrane organization;biological regulation;cell morphogenesis;cell morphogenesis involved in differentiation;cellular component assembly;cellular component assembly at cellular level;cellular component morphogenesis;cellular component organization;cellular component organization at cellular le…	binding;carboxylic acid binding;catalytic activity;cation binding;galactosyltransferase activity;glucosyltransferase activity;ion binding;iron ion binding;L-ascorbic acid binding;metal ion binding;oxidoreductase activity;oxidoreductase activity, acting on paired donors, with incorporation or reduction of molecular oxygen;oxidoreductase activity, acting on paired donors, with incorporation or redu…	cell part;cytoplasmic part;endoplasmic reticulum;endoplasmic reticulum membrane;endoplasmic reticulum part;extracellular membrane-bounded organelle;extracellular organelle;extracellular region part;extracellular vesicular exosome;intracellular membrane-bounded organelle;intracellular organelle;intracellular organelle part;intracellular part;membrane;membrane part;membrane-bounded organelle;membra…	Lysine degradation;Other types of O-glycan biosynthesis
Q14CB8-2	ARHGAP19	Isoform 2 of Rho GTPase-activating protein 19	2	+	3.02181	0.00556118	0.744057	2.76065	2.60111	2.81264	2.92165	2.90029	3.35545	3.52038	3.53074	3.43512	3.15484	3.5966	biological regulation;cellular process;cellular response to stimulus;intracellular signal transduction;regulation of biological process;regulation of cellular process;regulation of response to stimulus;regulation of signal transduction;regulation of signaling;regulation of small GTPase mediated signal transduction;response to stimulus;signal transduction;small GTPase mediated signal transduction	enzyme activator activity;enzyme regulator activity;GTPase activator activity;GTPase regulator activity;nucleoside-triphosphatase regulator activity	cell part;cytoplasmic part;cytosol;intracellular membrane-bounded organelle;intracellular organelle;intracellular part;membrane-bounded organelle;nucleus;organelle
Q9H0H5	RACGAP1	Rac GTPase-activating protein 1	12	+	3.49288	0.00285957	0.747753	2.88489	2.78063	2.75126	3.05967	3.0527	3.58377	3.45472	3.62156	3.3015	3.16017	3.05524	actin cytoskeleton organization;actin filament-based process;actomyosin structure organization;anion transport;antigen processing and presentation;antigen processing and presentation of exogenous antigen;antigen processing and presentation of exogenous peptide antigen;antigen processing and presentation of exogenous peptide antigen via MHC class II;antigen processing and presentation of peptide a…	alpha-tubulin binding;beta-tubulin binding;binding;cation binding;cytoskeletal protein binding;enzyme activator activity;enzyme binding;enzyme regulator activity;gamma-tubulin binding;GTPase activator activity;GTPase regulator activity;ion binding;kinase binding;lipid binding;metal ion binding;microtubule binding;nucleoside-triphosphatase regulator activity;phosphatidylinositol binding;phosphatid…	acrosomal vesicle;cell division site part;cell part;centralspindlin complex;cleavage furrow;cytoplasmic membrane-bounded vesicle;cytoplasmic part;cytoplasmic vesicle;cytoskeletal part;cytosol;extracellular membrane-bounded organelle;extracellular organelle;extracellular region part;extracellular vesicular exosome;extrinsic to internal side of plasma membrane;extrinsic to membrane;extrinsic to pla…
P02647	APOA1	Apolipoprotein A-I	4	+	4.02128	0.00112727	0.749086	3.088	2.95368	3.05395	3.493	3.28383	3.75352	3.75787	3.8315	2.2433	2.09114	2.07019	adrenal gland development;alcohol metabolic process;amine metabolic process;anatomical structure development;anatomical structure morphogenesis;axon regeneration;axonogenesis;biological regulation;biosynthetic process;blood coagulation;blood vessel endothelial cell migration;C21-steroid hormone metabolic process;cell activation;cell migration;cell motility;cell part morphogenesis;cell projection …	alcohol binding;amine binding;apolipoprotein A-I receptor binding;apolipoprotein receptor binding;beta-amyloid binding;binding;cation binding;chemorepellent activity;cholesterol binding;cholesterol transporter activity;enzyme activator activity;enzyme binding;enzyme inhibitor activity;enzyme regulator activity;high-density lipoprotein particle binding;high-density lipoprotein particle receptor bi…	blood microparticle;cell part;cell surface;chylomicron;cytoplasmic membrane-bounded vesicle;cytoplasmic membrane-bounded vesicle lumen;cytoplasmic part;cytoplasmic vesicle;cytoplasmic vesicle part;cytosol;discoidal high-density lipoprotein particle;early endosome;endocytic vesicle;endocytic vesicle lumen;endoplasmic reticulum lumen;endoplasmic reticulum part;endosome;extracellular membrane-bounde…	African trypanosomiasis;Fat digestion and absorption;PPAR signaling pathway;Vitamin digestion and absorption
P17066	HSPA6	Heat shock 70 kDa protein 6	17	+	3.65739	0.0036129	0.764067	2.27562	2.21486	2.3644	2.31748	2.33121	3.05851	3.11571	2.97285	4.17358	4.12688	3.90523	cellular macromolecule metabolic process;cellular metabolic process;cellular process;cellular protein metabolic process;cellular response to heat;cellular response to stimulus;cellular response to stress;macromolecule metabolic process;metabolic process;primary metabolic process;protein folding;protein metabolic process;protein refolding;response to abiotic stimulus;response to chemical stimulus;…	adenyl nucleotide binding;adenyl ribonucleotide binding;ATP binding;ATPase activity;ATPase activity, coupled;binding;catalytic activity;enzyme binding;heat shock protein binding;hydrolase activity;hydrolase activity, acting on acid anhydrides;hydrolase activity, acting on acid anhydrides, in phosphorus-containing anhydrides;nucleoside-triphosphatase activity;nucleotide binding;protein binding;pur…	blood microparticle;cell part;centriole;cytoplasm;cytoplasmic part;cytoskeletal part;cytosol;extracellular membrane-bounded organelle;extracellular organelle;extracellular region part;extracellular vesicular exosome;intracellular non-membrane-bounded organelle;intracellular organelle;intracellular organelle part;intracellular part;membrane-bounded organelle;membrane-bounded vesicle;microtubule or…	Antigen processing and presentation;Endocytosis;MAPK signaling pathway;Measles;Protein processing in endoplasmic reticulum;Spliceosome;Toxoplasmosis
Q2TB10	ZNF800	Zinc finger protein 800	4	+	2.37014	0.0103259	0.7795	2.69844	2.76875	2.75107	2.82324	2.89558	3.72882	3.55152	3.27642	3.51807	3.13643	3.3951	biological regulation;biosynthetic process;cellular biosynthetic process;cellular macromolecule biosynthetic process;cellular macromolecule metabolic process;cellular metabolic process;cellular nitrogen compound metabolic process;cellular process;macromolecule biosynthetic process;macromolecule metabolic process;metabolic process;nitrogen compound metabolic process;nucleic acid metabolic process;…	binding;cation binding;DNA binding;ion binding;metal ion binding;nucleic acid binding	cell part;intracellular membrane-bounded organelle;intracellular organelle;intracellular part;membrane-bounded organelle;nucleus;organelle
P08107	HSPA1A	Heat shock 70 kDa protein 1A/1B	57	+	5.43976	0	0.783336	2.65029	2.70022	2.63796	2.6806	2.77803	3.42669	3.44782	3.46397	3.5186	3.4882	3.62603
Q9BW19	KIFC1	Kinesin-like protein KIFC1	26	+	4.05607	0.00118095	0.799711	2.82634	2.8826	2.98429	2.99314	2.94968	3.66583	3.72995	3.69657	2.9424	3.03486	2.83249	biological regulation;blood coagulation;cell cycle process;cell division;cellular component assembly;cellular component assembly at cellular level;cellular component movement;cellular component organization;cellular component organization at cellular level;cellular component organization or biogenesis;cellular component organization or biogenesis at cellular level;cellular process;chromosome orga…	adenyl nucleotide binding;adenyl ribonucleotide binding;ATP binding;ATPase activity;binding;catalytic activity;hydrolase activity;hydrolase activity, acting on acid anhydrides;hydrolase activity, acting on acid anhydrides, in phosphorus-containing anhydrides;microtubule motor activity;minus-end-directed microtubule motor activity;motor activity;nucleoside-triphosphatase activity;nucleotide bindin…	cell part;cytoplasmic part;cytoskeletal part;early endosome;endosome;intracellular membrane-bounded organelle;intracellular non-membrane-bounded organelle;intracellular organelle;intracellular organelle part;intracellular part;kinesin complex;macromolecular complex;membrane;membrane-bounded organelle;microtubule;microtubule associated complex;microtubule organizing center;non-membrane-bounded org…
P00734	F2	Prothrombin	2	+	2.19769	0.0151015	0.81465	3.20771	2.70636	2.86802	3.60392	3.59882	3.82665	3.65871	3.74069	2.17292	1.92705	2.05712	acute inflammatory response;acute-phase response;biological regulation;blood coagulation;blood coagulation, intrinsic pathway;calcium ion homeostasis;cation homeostasis;cell activation;cell migration;cell motility;cell surface receptor linked signaling pathway;cellular calcium ion homeostasis;cellular cation homeostasis;cellular chemical homeostasis;cellular component movement;cellular divalent i…	binding;calcium ion binding;catalytic activity;cation binding;endopeptidase activity;growth factor activity;hydrolase activity;ion binding;metal ion binding;molecular transducer activity;peptidase activity;peptidase activity, acting on L-amino acid peptides;protein binding;receptor activity;receptor binding;serine hydrolase activity;serine-type endopeptidase activity;serine-type peptidase activit…	blood microparticle;cell part;cytoplasmic part;endoplasmic reticulum lumen;endoplasmic reticulum part;extracellular membrane-bounded organelle;extracellular organelle;extracellular region;extracellular region part;extracellular space;extracellular vesicular exosome;Golgi apparatus part;Golgi lumen;intracellular organelle lumen;intracellular organelle part;intracellular part;membrane;membrane-boun…	Complement and coagulation cascades;Neuroactive ligand-receptor interaction;Regulation of actin cytoskeleton
O43663	PRC1	Protein regulator of cytokinesis 1	13	+	5.91674	0	0.817255	2.72856	2.74239	2.76933	2.81349	2.80606	3.54488	3.58762	3.55956	3.39391	3.36791	3.25089	biological regulation;cell cycle process;cellular process;cellular response to stimulus;cytokinesis;intracellular signal transduction;microtubule-based process;mitotic spindle elongation;regulation of biological process;regulation of cellular process;response to stimulus;signal transduction;small GTPase mediated signal transduction;spindle elongation	binding;cytoskeletal protein binding;enzyme binding;identical protein binding;kinase binding;kinesin binding;protein binding;protein kinase binding	cell part;cytoplasm;cytoplasmic part;cytoskeletal part;cytoskeleton;cytosol;intracellular membrane-bounded organelle;intracellular non-membrane-bounded organelle;intracellular organelle;intracellular organelle part;intracellular part;macromolecular complex;membrane;membrane-bounded organelle;microtubule;microtubule cytoskeleton;non-membrane-bounded organelle;nuclear part;nucleoplasm;nucleus;organ…
Q96GD4	AURKB	Aurora kinase B	6	+	2.81335	0.00614503	0.818463	2.96148	2.74332	3.0724	2.89669	2.92494	3.73532	3.67198	3.8253	2.82571	2.95309	2.80495	abscission;aging;anaphase-promoting complex-dependent proteasomal ubiquitin-dependent protein catabolic process;attachment of spindle microtubules to chromosome;attachment of spindle microtubules to kinetochore;biological regulation;catabolic process;cell cycle;cell cycle checkpoint;cell cycle process;cell proliferation;cellular catabolic process;cellular component assembly;cellular component ass…	adenyl nucleotide binding;adenyl ribonucleotide binding;ATP binding;binding;catalytic activity;cation binding;histone kinase activity;histone serine kinase activity;ion binding;kinase activity;metal ion binding;nucleotide binding;phosphotransferase activity, alcohol group as acceptor;protein kinase activity;protein serine/threonine kinase activity;protein serine/threonine/tyrosine kinase activity…	cell part;centrosome;chromocenter;chromosomal part;chromosome passenger complex;chromosome, centromeric region;condensed chromosome, centromeric region;condensed nuclear chromosome, centromeric region;cytoplasmic part;cytoskeletal part;cytosol;intracellular membrane-bounded organelle;intracellular non-membrane-bounded organelle;intracellular organelle;intracellular organelle part;intracellular pa…
Q96KM6	ZNF512B	Zinc finger protein 512B	2	+	2.59036	0.00877705	0.821559	2.53525	2.93548	2.83983	2.72812	2.77525	3.62766	3.55572	3.59185	3.38181	3.32441	3.21781	biological regulation;biosynthetic process;cellular biosynthetic process;cellular macromolecule biosynthetic process;cellular macromolecule metabolic process;cellular metabolic process;cellular nitrogen compound metabolic process;cellular process;macromolecule biosynthetic process;macromolecule metabolic process;metabolic process;nitrogen compound metabolic process;nucleic acid metabolic process;…	binding;cation binding;DNA binding;ion binding;metal ion binding;nucleic acid binding	cell part;intracellular membrane-bounded organelle;intracellular organelle;intracellular part;membrane-bounded organelle;nucleus;organelle
Q9NYZ3	GTSE1	G2 and S phase-expressed protein 1	4	+	3.50233	0.00292174	0.825982	2.90804	3.01524	2.89863	3.02223	2.98992	3.84366	3.80896	3.64724	2.83505	2.75339	2.60953	biological regulation;cellular process;cellular response to stimulus;cellular response to stress;DNA damage response, signal transduction by p53 class mediator;DNA damage response, signal transduction by p53 class mediator resulting in cell cycle arrest;intracellular signal transduction;microtubule-based process;positive regulation of biological process;positive regulation of cell cycle arrest;po…		cell part;cytoplasmic microtubule;cytoplasmic part;cytoskeletal part;intracellular organelle part;intracellular part;macromolecular complex;membrane;microtubule;organelle part;protein complex	p53 signaling pathway
P00747	PLG	Plasminogen	4	+	4.55627	0	0.851526	3.04782	3.02824	2.9378	3.22728	3.18636	3.84741	3.89533	3.82569	2.31488	2.11125	2.23019	biological regulation;blood coagulation;cell activation;cellular component disassembly;cellular component disassembly at cellular level;cellular component organization;cellular component organization at cellular level;cellular component organization or biogenesis;cellular component organization or biogenesis at cellular level;cellular macromolecule metabolic process;cellular metabolic process;cel…	apolipoprotein binding;binding;catalytic activity;endopeptidase activity;hydrolase activity;peptidase activity;peptidase activity, acting on L-amino acid peptides;protein binding;protein domain specific binding;receptor binding;serine hydrolase activity;serine-type endopeptidase activity;serine-type peptidase activity	blood microparticle;cell part;cell surface;cytoplasmic membrane-bounded vesicle lumen;cytoplasmic part;cytoplasmic vesicle part;extracellular membrane-bounded organelle;extracellular organelle;extracellular region;extracellular region part;extracellular space;extracellular vesicular exosome;extrinsic to external side of plasma membrane;extrinsic to membrane;extrinsic to plasma membrane;intracellu…	Complement and coagulation cascades;Neuroactive ligand-receptor interaction;Staphylococcus aureus infection
Q9ULW0	TPX2	Targeting protein for Xklp2	24	+	4.75801	0	0.875874	2.96982	2.86368	2.8988	2.94767	2.89239	3.78794	3.81798	3.75401	2.84753	2.75848	2.78998	activation of protein kinase activity;apoptosis;biological regulation;cell cycle phase;cell cycle process;cell death;cell division;cell proliferation;cellular component organization;cellular component organization at cellular level;cellular component organization or biogenesis;cellular component organization or biogenesis at cellular level;cellular process;death;mitosis;nuclear division;organelle…	adenyl nucleotide binding;adenyl ribonucleotide binding;ATP binding;binding;enzyme binding;GTP binding;guanyl nucleotide binding;guanyl ribonucleotide binding;kinase binding;nucleotide binding;protein binding;protein kinase binding;purine nucleotide binding;purine ribonucleoside triphosphate binding;purine ribonucleotide binding;ribonucleotide binding	axon hillock;axon part;cell part;cell projection part;cytoplasm;cytoskeletal part;cytoskeleton;intracellular membrane-bounded organelle;intracellular non-membrane-bounded organelle;intracellular organelle;intracellular organelle part;intracellular part;macromolecular complex;membrane-bounded organelle;microtubule;microtubule cytoskeleton;non-membrane-bounded organelle;nuclear part;nucleoplasm;nuc…
Q96FF9	CDCA5	Sororin	5	+	4.55757	0	0.882596	3.00096	2.95775	2.90865	2.85	2.77553	3.85901	3.87911	3.77703	2.78252	2.75896	2.60322	biological regulation;cell cycle;cell cycle phase;cell cycle process;cell division;cellular component organization;cellular component organization at cellular level;cellular component organization or biogenesis;cellular component organization or biogenesis at cellular level;cellular macromolecule metabolic process;cellular metabolic process;cellular nitrogen compound metabolic process;cellular pr…	binding;chromatin binding	cell part;chromatin;chromosomal part;chromosome;chromosome, centromeric region;cohesin complex;cytoplasm;cytoplasmic part;cytosol;intracellular membrane-bounded organelle;intracellular non-membrane-bounded organelle;intracellular organelle;intracellular organelle part;intracellular part;macromolecular complex;membrane;membrane-bounded organelle;non-membrane-bounded organelle;nuclear chromatin;nuc…
Q9UM22	EPDR1	Mammalian ependymin-related protein 1	2	+	1.5114	0.0416752	0.89638	2.6577	2.66984	2.29312	3	3.00508	3.8697	3.41751	3.0226	3.47829	3.32855	3.55784	biological adhesion;cell adhesion;cell-matrix adhesion;cell-substrate adhesion;cellular process	binding;calcium ion binding;cation binding;ion binding;metal ion binding	cell part;cytoplasmic part;extracellular membrane-bounded organelle;extracellular organelle;extracellular region part;extracellular vesicular exosome;intracellular membrane-bounded organelle;intracellular organelle;intracellular part;lysosome;lytic vacuole;membrane-bounded organelle;membrane-bounded vesicle;organelle;vacuole;vesicle
P09497-2	CLTB	Isoform Non-brain of Clathrin light chain B	5	+	2.05925	0.0180739	0.909042	2.69028	2.19012	2.52135	3.66795	2.62865	3.49922	3.49392	3.13574	3.1865	3.30916	3.80397	cellular component organization;cellular component organization or biogenesis;cellular membrane organization;cellular process;clathrin-mediated endocytosis;endocytosis;establishment of localization;establishment of localization in cell;establishment of protein localization;intracellular protein transport;intracellular transport;membrane invagination;membrane organization;protein transport;recepto…	binding;clathrin binding;clathrin heavy chain binding;peptide binding;protein binding;structural molecule activity	cell part;cell projection membrane;cell projection part;cilium membrane;cilium part;clathrin coat;clathrin coat of coated pit;clathrin coat of trans-Golgi network vesicle;clathrin vesicle coat;cytoplasm;cytoplasmic part;cytoplasmic vesicle part;Golgi apparatus part;intracellular membrane-bounded organelle;intracellular organelle;intracellular organelle part;intracellular part;macromolecular compl…	Bacterial invasion of epithelial cells;Endocrine and other factor-regulated calcium reabsorption;Endocytosis;Huntington's disease;Lysosome
Q9BXS6	NUSAP1	Nucleolar and spindle-associated protein 1	8	+	2.49886	0.00865888	0.910996	2.7946	2.77824	2.74367	2.88941	3.03405	3.92803	3.68844	3.43303	3.10027	2.83275	3.21548	biological regulation;cell cycle cytokinesis;cell cycle process;cellular component organization;cellular component organization at cellular level;cellular component organization or biogenesis;cellular component organization or biogenesis at cellular level;cellular macromolecule metabolic process;cellular metabolic process;cellular nitrogen compound metabolic process;cellular process;chromosome co…	binding;DNA binding;nucleic acid binding	cell part;chromosome;cytoplasm;cytoskeletal part;intracellular membrane-bounded organelle;intracellular non-membrane-bounded organelle;intracellular organelle;intracellular organelle part;intracellular part;macromolecular complex;membrane-bounded organelle;microtubule;non-membrane-bounded organelle;nuclear part;nucleolus;nucleus;organelle;organelle part;protein complex;spindle microtubule
Q9NQS7	INCENP	Inner centromere protein	7	+	2.92446	0.00621053	0.930763	3.04654	2.86775	2.70798	2.84799	2.91012	3.84392	3.87787	3.69276	2.91822	2.75811	2.7807	biological regulation;cell cycle;cell cycle phase;cell cycle process;cellular component organization;cellular component organization at cellular level;cellular component organization or biogenesis;cellular component organization or biogenesis at cellular level;cellular process;cellular response to stimulus;chromosome segregation;cytokinesis;intracellular signal transduction;mitosis;mitotic cell c…		cell part;central element;centromeric heterochromatin;chromatin;chromocenter;chromosomal part;chromosome, centromeric region;condensed chromosome kinetochore;cytoplasmic part;cytoskeletal part;cytosol;heterochromatin;intracellular non-membrane-bounded organelle;intracellular organelle;intracellular organelle part;intracellular part;kinetochore;lateral element;macromolecular complex;microtubule;mi…
P62633	CNBP	Cellular nucleic acid-binding protein	8	+	1.45983	0.0454566	0.937415	2.615	2.97298	2.1616	3.60791	3.12168	3.76148	3.15996	3.64039	3.20145	2.88147	3.18808	alcohol metabolic process;biological regulation;biosynthetic process;cellular biosynthetic process;cellular macromolecule biosynthetic process;cellular macromolecule metabolic process;cellular metabolic process;cellular nitrogen compound metabolic process;cellular process;cholesterol biosynthetic process;cholesterol metabolic process;lipid biosynthetic process;lipid metabolic process;macromolecul…	binding;cation binding;DNA binding;ion binding;metal ion binding;nucleic acid binding;nucleic acid binding transcription factor activity;RNA binding;sequence-specific DNA binding transcription factor activity;single-stranded DNA binding;single-stranded RNA binding;structure-specific DNA binding;transition metal ion binding;zinc ion binding	cell part;cytoplasmic part;cytosol;endoplasmic reticulum;intracellular membrane-bounded organelle;intracellular organelle;intracellular part;membrane-bounded organelle;nucleus;organelle
Q9H1E3	NUCKS1	Nuclear ubiquitous casein and cyclin-dependent kinase substrate 1	10	+	2.30944	0.0121047	0.951704	2.72621	2.2711	2.68253	3.25143	2.95877	3.63748	3.34446	3.55301	3.21148	3.3213	3.49061			cell part;cytoplasm;intracellular membrane-bounded organelle;intracellular organelle;intracellular part;membrane-bounded organelle;nucleus;organelle
P02042	HBD	Hemoglobin subunit delta	4	+	4.36172	0	0.977101	2.86705	2.94601	2.83254	3.45595	3.35694	3.79201	3.9246	3.86029	2.0624	2.0602	2.24736	biological regulation;blood coagulation;coagulation;hemostasis;multicellular organismal process;regulation of biological quality;regulation of body fluid levels	binding;cation binding;heme binding;ion binding;iron ion binding;metal ion binding;oxygen binding;oxygen transporter activity;substrate-specific transporter activity;tetrapyrrole binding;transition metal ion binding;transporter activity	blood microparticle;cell part;cytoplasmic part;cytosol;cytosolic part;extracellular region part;hemoglobin complex;intracellular part;macromolecular complex;protein complex	African trypanosomiasis;Malaria
P69905	HBA1	Hemoglobin subunit alpha	7	+	3.14756	0.00430851	1.00151	2.99195	2.78087	3.02037	3.49207	3.3795	3.79832	4.05776	3.94163	1.67333	1.86896	1.3925	anion transport;bicarbonate transport;biological regulation;catabolic process;cellular catabolic process;cellular component assembly;cellular component organization;cellular component organization or biogenesis;cellular membrane organization;cellular metabolic process;cellular process;cellular response to chemical stimulus;cellular response to hydrogen peroxide;cellular response to oxidative stre…	binding;cation binding;heme binding;ion binding;iron ion binding;metal ion binding;oxygen binding;oxygen transporter activity;substrate-specific transporter activity;tetrapyrrole binding;transition metal ion binding;transporter activity	blood microparticle;cell part;cytoplasmic membrane-bounded vesicle lumen;cytoplasmic part;cytoplasmic vesicle part;cytosol;cytosolic part;cytosolic small ribosomal subunit;endocytic vesicle lumen;extracellular membrane-bounded organelle;extracellular organelle;extracellular region;extracellular region part;extracellular vesicular exosome;haptoglobin-hemoglobin complex;hemoglobin complex;intracell…	African trypanosomiasis;Malaria
O14965	AURKA	Aurora kinase A	8	+	5.96174	0	1.01327	2.8279	2.81679	2.84112	2.91157	2.92447	3.87911	3.83458	3.81194	2.73422	2.8036	2.78881	anaphase-promoting complex-dependent proteasomal ubiquitin-dependent protein catabolic process;anterior/posterior axis specification;axis specification;biological regulation;catabolic process;cell cycle;cell cycle phase;cell cycle process;cell division;cellular catabolic process;cellular component assembly;cellular component assembly at cellular level;cellular component organization;cellular comp…	adenyl nucleotide binding;adenyl ribonucleotide binding;ATP binding;binding;catalytic activity;enzyme binding;histone kinase activity;histone serine kinase activity;kinase activity;kinase binding;nucleotide binding;phosphotransferase activity, alcohol group as acceptor;protein binding;protein kinase activity;protein kinase binding;protein serine/threonine kinase activity;protein serine/threonine/…	axon hillock;axon part;cell part;cell projection part;centrosome;chromosomal part;chromosome passenger complex;chromosome, centromeric region;condensed chromosome, centromeric region;condensed nuclear chromosome, centromeric region;cytoplasmic part;cytoskeletal part;cytoskeleton;cytosol;female germ cell nucleus;germ cell nucleus;germinal vesicle;intracellular membrane-bounded organelle;intracellu…	Oocyte meiosis
P53350	PLK1	Serine/threonine-protein kinase PLK1	4	+	4.17148	0.00149398	1.07091	2.7224	2.6325	2.52925	3.10216	2.97808	3.65056	3.69946	3.74685	3.04502	3.29186	2.98886	activation of anaphase-promoting complex activity;activation of mitotic anaphase-promoting complex activity;anaphase-promoting complex-dependent proteasomal ubiquitin-dependent protein catabolic process;biological regulation;catabolic process;cell cycle;cell cycle checkpoint;cell cycle cytokinesis;cell cycle phase;cell cycle process;cell proliferation;cellular catabolic process;cellular component…	adenyl nucleotide binding;adenyl ribonucleotide binding;anaphase-promoting complex binding;ATP binding;binding;catalytic activity;cytoskeletal protein binding;enzyme binding;kinase activity;kinase binding;microtubule binding;nucleotide binding;phosphotransferase activity, alcohol group as acceptor;protein binding;protein complex binding;protein kinase activity;protein kinase binding;protein serin…	cell part;centrosome;chromosomal part;condensed chromosome outer kinetochore;condensed nuclear chromosome outer kinetochore;cytoplasm;cytoplasmic part;cytoskeletal part;cytoskeleton;cytosol;intracellular membrane-bounded organelle;intracellular non-membrane-bounded organelle;intracellular organelle;intracellular organelle part;intracellular part;kinetochore;macromolecular complex;membrane-bounded…	Cell cycle;Oocyte meiosis;Progesterone-mediated oocyte maturation
P02751	FN1	Fibronectin	20	+	1.6884	0.0319626	1.17242	2.80653	2.46067	2.6267	3.70224	3.96073	4.3241	3.79877	3.2883	1.41247	1.70106	1.63534	acute inflammatory response;acute-phase response;anatomical structure formation involved in morphogenesis;anatomical structure morphogenesis;angiogenesis;biological adhesion;biological regulation;blood coagulation;calcium-independent cell-matrix adhesion;cell activation;cell adhesion;cell differentiation;cell junction assembly;cell junction organization;cell migration;cell morphogenesis;cell morp…	binding;carbohydrate binding;collagen binding;enzyme activator activity;enzyme binding;enzyme regulator activity;glycosaminoglycan binding;heparin binding;integrin binding;pattern binding;peptidase activator activity;peptidase regulator activity;polysaccharide binding;protease binding;protein binding;protein complex binding;receptor binding	apical plasma membrane;basal lamina;blood microparticle;cell part;cytoplasmic membrane-bounded vesicle lumen;cytoplasmic part;cytoplasmic vesicle part;endoplasmic reticulum-Golgi intermediate compartment;extracellular matrix;extracellular matrix part;extracellular membrane-bounded organelle;extracellular organelle;extracellular region;extracellular region part;extracellular space;extracellular ve…	Amoebiasis;Bacterial invasion of epithelial cells;ECM-receptor interaction;Focal adhesion;Pathways in cancer;Regulation of actin cytoskeleton;Small cell lung cancer
P46013	MKI67	Antigen KI-67	88	+	4.23345	0.00163158	1.17801	2.58438	2.79524	2.64815	2.85897	2.9528	3.87711	3.87442	3.81025	2.9929	2.88692	2.8175	cell cycle phase;cell cycle process;cell proliferation;cellular process;meiosis	adenyl nucleotide binding;adenyl ribonucleotide binding;ATP binding;binding;nucleotide binding;protein binding;protein C-terminus binding;purine nucleotide binding;purine ribonucleoside triphosphate binding;purine ribonucleotide binding;ribonucleotide binding	cell part;chromosomal part;chromosome;chromosome, centromeric region;condensed chromosome;cytoplasm;intracellular membrane-bounded organelle;intracellular non-membrane-bounded organelle;intracellular organelle;intracellular organelle part;intracellular part;membrane;membrane-bounded organelle;non-membrane-bounded organelle;nuclear part;nucleolus;nucleus;organelle;organelle part
Q5FBB7	SGOL1	Shugoshin-like 1	2	+	3.83984	0.00224658	1.30468	2.59565	2.84841	2.74939	2.63461	2.63689	4.10077	4.08146	3.92525	2.78648	2.51246	2.51462	attachment of spindle microtubules to chromosome;attachment of spindle microtubules to kinetochore;biological regulation;cell cycle;cell cycle phase;cell cycle process;cell division;cellular component organization;cellular component organization at cellular level;cellular component organization or biogenesis;cellular component organization or biogenesis at cellular level;cellular process;cellular…	binding;enzyme binding;kinase binding;protein binding	cell part;centrosome;chromosomal part;chromosome, centromeric region;cohesin complex;condensed chromosome kinetochore;condensed chromosome, centromeric region;condensed nuclear chromosome, centromeric region;cytoplasm;cytoplasmic part;cytoskeletal part;cytosol;intracellular non-membrane-bounded organelle;intracellular organelle;intracellular organelle part;intracellular part;kinetochore;macromole…	Oocyte meiosis
P02794	FTH1	Ferritin heavy chain	6	+	3.79266	0.00207595	1.33963	2.44174	2.67306	2.6816	3.11044	3.21919	4.02186	3.82848	3.96496	2.48195	2.51386	2.69146	biological regulation;cation homeostasis;cation transport;cellular cation homeostasis;cellular chemical homeostasis;cellular component organization;cellular component organization or biogenesis;cellular homeostasis;cellular ion homeostasis;cellular iron ion homeostasis;cellular membrane organization;cellular metal ion homeostasis;cellular process;chemical homeostasis;endocytosis;establishment of …	binding;catalytic activity;cation binding;ferric iron binding;ferroxidase activity;ion binding;iron ion binding;metal ion binding;oxidoreductase activity;oxidoreductase activity, oxidizing metal ions;oxidoreductase activity, oxidizing metal ions, oxygen as acceptor;transition metal ion binding	cell part;cytoplasmic part;cytosol;extracellular membrane-bounded organelle;extracellular organelle;extracellular region part;extracellular vesicular exosome;ferritin complex;intracellular ferritin complex;intracellular membrane-bounded organelle;intracellular organelle;intracellular part;macromolecular complex;membrane-bounded organelle;membrane-bounded vesicle;nucleus;organelle;protein complex;…	Mineral absorption;Porphyrin and chlorophyll metabolism
P15559	NQO1	NAD(P)H dehydrogenase [quinone] 1	2	+	4.27967	0	1.44587	2.55831	2.56584	2.77091	2.56579	2.71566	4.00288	4.11267	4.11714	2.59505	2.55478	2.64866	aging;biological regulation;biosynthetic process;cell communication;cell-cell signaling;cellular biosynthetic process;cellular metabolic process;cellular nitrogen compound biosynthetic process;cellular nitrogen compound metabolic process;cellular process;developmental process;metabolic process;negative regulation of catalytic activity;negative regulation of molecular function;nitric oxide biosynt…	antioxidant activity;binding;catalytic activity;cytochrome-b5 reductase activity;identical protein binding;NAD(P)H dehydrogenase (quinone) activity;oxidoreductase activity;oxidoreductase activity, acting on NADH or NADPH;oxidoreductase activity, acting on NADH or NADPH, heme protein as acceptor;oxidoreductase activity, acting on NADH or NADPH, quinone or similar compound as acceptor;oxidoreductas…	cell body;cell part;cytoplasm;cytoplasmic part;cytosol;extracellular membrane-bounded organelle;extracellular organelle;extracellular region part;extracellular vesicular exosome;intracellular part;membrane-bounded organelle;membrane-bounded vesicle;neuronal cell body;organelle;vesicle
P04792	HSPB1	Heat shock protein beta-1	7	+	5.57109	0	1.55962	1.74064	1.84174	1.8271	1.9725	1.83219	3.32374	3.40995	3.35464	4.13243	4.00183	4.13838	anatomical structure homeostasis;biological adhesion;biological regulation;cell adhesion;cell surface receptor linked signaling pathway;cell-cell adhesion;cellular component movement;cellular process;cellular response to chemical stimulus;cellular response to growth factor stimulus;cellular response to organic substance;cellular response to stimulus;cellular response to vascular endothelial growt…	binding;enzyme binding;enzyme inhibitor activity;enzyme regulator activity;identical protein binding;kinase binding;kinase inhibitor activity;kinase regulator activity;protein binding;protein kinase binding;protein kinase C binding;protein kinase C inhibitor activity;protein kinase inhibitor activity;protein kinase regulator activity;protein serine/threonine kinase inhibitor activity;small conjug…	adherens junction;anchoring junction;cell junction;cell part;cell-substrate adherens junction;cell-substrate junction;contractile fiber part;cytoplasm;cytoplasmic part;cytoskeletal part;cytoskeleton;cytosol;extracellular membrane-bounded organelle;extracellular organelle;extracellular region part;extracellular space;extracellular vesicular exosome;focal adhesion;intracellular membrane-bounded org…	Amoebiasis;MAPK signaling pathway;VEGF signaling pathway
P53814-6	SMTN	Isoform B3 of Smoothelin	2	+	4.49092	0	2.04386	1.96624	2.17986	1.88318	2.94848	2.70183	4.13146	4.05117	3.97823	2.91545	2.93966	3.09854	anatomical structure development;developmental process;multicellular organismal process;muscle contraction;muscle organ development;muscle structure development;muscle system process;organ development;smooth muscle contraction;system process	actin binding;binding;cytoskeletal protein binding;protein binding;structural constituent of muscle;structural molecule activity	actin cytoskeleton;cell part;cytoplasm;cytoskeleton;intracellular non-membrane-bounded organelle;intracellular organelle;intracellular organelle part;intracellular part;non-membrane-bounded organelle;nuclear part;nucleoplasm;organelle;organelle part
P42575	CASP2	Caspase-2	7		3.3223	0.0038	-0.584703	3.57572	3.49202	3.56019	3.48302	3.46931	3.02595	2.86097	2.98689	2.69216	2.73507	2.65858	activation of caspase activity;aging;anatomical structure development;apoptosis;biological regulation;brain development;cell death;cell surface receptor linked signaling pathway;cellular developmental process;cellular process;cellular process involved in reproduction;cellular response to abiotic stimulus;cellular response to external stimulus;cellular response to mechanical stimulus;cellular resp…	binding;catalytic activity;cysteine-type endopeptidase activity;cysteine-type peptidase activity;endopeptidase activity;enzyme binding;hydrolase activity;peptidase activity;peptidase activity, acting on L-amino acid peptides;protein binding;protein domain specific binding	cell part;cytoplasm;cytoplasmic part;cytosol;intracellular membrane-bounded organelle;intracellular organelle;intracellular part;membrane;membrane-bounded organelle;mitochondrion;nucleus;organelle
O95396	MOCS3	Adenylyltransferase and sulfurtransferase MOCS3	5		1.91826	0.0214343	-0.583516	3.5424	3.20198	3.32736	3.38756	3.36009	2.72552	2.64826	2.94741	3.08932	3.36484	3.16445	aromatic compound biosynthetic process;biosynthetic process;cellular aromatic compound metabolic process;cellular biosynthetic process;cellular macromolecule metabolic process;cellular metabolic process;cellular nitrogen compound biosynthetic process;cellular nitrogen compound metabolic process;cellular process;cellular protein metabolic process;coenzyme biosynthetic process;coenzyme metabolic pr…	adenyl nucleotide binding;adenyl ribonucleotide binding;adenylyltransferase activity;ATP binding;binding;catalytic activity;cation binding;ion binding;metal ion binding;nucleotide binding;nucleotidyltransferase activity;protein adenylyltransferase activity;purine nucleotide binding;purine ribonucleoside triphosphate binding;purine ribonucleotide binding;ribonucleotide binding;small protein activa…	cell part;cytoplasmic part;cytosol;intracellular part	Sulfur relay system
P61254	RPL26	60S ribosomal protein L26	6		1.93443	0.0208635	-0.583213	3.55428	3.34818	3.33851	3.27945	3.25554	2.66909	2.77634	3.0459	3.0267	3.44603	3.0313	biosynthetic process;catabolic process;cellular biosynthetic process;cellular catabolic process;cellular component biogenesis;cellular component biogenesis at cellular level;cellular component disassembly;cellular component disassembly at cellular level;cellular component organization;cellular component organization at cellular level;cellular component organization or biogenesis;cellular componen…	binding;nucleic acid binding;RNA binding;structural constituent of ribosome;structural molecule activity	cell part;cytoplasmic part;cytosol;cytosolic large ribosomal subunit;extracellular membrane-bounded organelle;extracellular organelle;extracellular region part;extracellular vesicular exosome;intracellular organelle part;intracellular part;large ribosomal subunit;macromolecular complex;membrane;membrane-bounded organelle;membrane-bounded vesicle;organelle;organelle part;ribonucleoprotein complex;…	Ribosome
P18621-3	RPL17	Isoform 3 of 60S ribosomal protein L17	12		2.41396	0.0101401	-0.582743	3.48187	3.29597	3.5779	3.22713	3.31183	2.82812	2.80982	2.96959	2.90644	3.24805	3.1416	biosynthetic process;catabolic process;cellular biosynthetic process;cellular catabolic process;cellular component disassembly;cellular component disassembly at cellular level;cellular component organization;cellular component organization at cellular level;cellular component organization or biogenesis;cellular component organization or biogenesis at cellular level;cellular macromolecular complex…	structural constituent of ribosome;structural molecule activity	cell part;cytoplasmic part;cytosol;cytosolic large ribosomal subunit;intracellular membrane-bounded organelle;intracellular organelle;intracellular organelle part;intracellular part;large ribosomal subunit;macromolecular complex;membrane-bounded organelle;nucleus;organelle;organelle part;ribonucleoprotein complex	Ribosome
Q6Y7W6	GIGYF2	PERQ amino acid-rich with GYF domain-containing protein 2	7		2.17976	0.0151484	-0.579755	3.62665	3.44341	3.60202	3.35253	3.36359	2.81596	2.96839	3.14846	2.76941	2.87112	2.6437	adult behavior;adult locomotory behavior;anatomical structure homeostasis;behavior;biological regulation;cell cycle checkpoint;cell differentiation;cell differentiation in spinal cord;cell surface receptor linked signaling pathway;cellular developmental process;cellular macromolecule metabolic process;cellular metabolic process;cellular process;cellular protein metabolic process;cellular response…		cell part;cytoplasm;intracellular part;membrane
O96006	ZBED1	Zinc finger BED domain-containing protein 1	5		3.64896	0.00353684	-0.578175	3.3867	3.28044	3.43077	3.29256	3.26885	2.80672	2.78277	2.77389	3.21784	3.18772	3.38814	metabolic process	binding;catalytic activity;cation binding;DNA binding;ion binding;metal ion binding;nucleic acid binding;transposase activity	cell part;chromosome;intracellular non-membrane-bounded organelle;intracellular organelle;intracellular organelle part;intracellular part;non-membrane-bounded organelle;nuclear chromosome;nuclear part;organelle;organelle part
P32942	ICAM3	Intercellular adhesion molecule 3	10		3.09126	0.00575422	-0.578128	3.40046	3.25	3.46252	3.32667	3.41133	2.78526	2.785	2.80834	3.27774	3.12951	3.16841	activation of immune response;activation of innate immune response;biological adhesion;biological regulation;cell adhesion;cell surface receptor linked signaling pathway;cell-cell adhesion;cellular component organization;cellular component organization at cellular level;cellular component organization or biogenesis;cellular component organization or biogenesis at cellular level;cellular process;c…	binding;integrin binding;protein binding;protein complex binding;receptor binding	cell part;extracellular membrane-bounded organelle;extracellular organelle;extracellular region part;extracellular vesicular exosome;integral to membrane;integral to plasma membrane;intrinsic to membrane;intrinsic to plasma membrane;membrane;membrane part;membrane-bounded organelle;membrane-bounded vesicle;organelle;plasma membrane;plasma membrane part;vesicle	Cell adhesion molecules (CAMs)
O95881	TXNDC12	Thioredoxin domain-containing protein 12	12		2.25746	0.0131434	-0.576569	3.21835	3.53508	3.40351	3.45659	3.63481	2.81006	2.89984	2.71734	3.00118	2.84179	3.15217	biological regulation;cell redox homeostasis;cellular homeostasis;cellular process;homeostatic process;regulation of biological process;regulation of biological quality;regulation of cellular process	catalytic activity;oxidoreductase activity;oxidoreductase activity, acting on a sulfur group of donors;oxidoreductase activity, acting on a sulfur group of donors, disulfide as acceptor;protein-disulfide reductase (glutathione) activity	cell part;cytoplasmic part;endoplasmic reticulum lumen;endoplasmic reticulum part;intracellular organelle lumen;intracellular organelle part;intracellular part;membrane-enclosed lumen;organelle lumen;organelle part	Glutathione metabolism
Q9H7E9-2	C8orf33	Isoform 2 of UPF0488 protein C8orf33	3		1.92405	0.021107	-0.574253	3.51414	3.53384	3.40048	3.52886	3.40502	2.66107	3.05544	3.00919	2.84869	2.96381	2.72314
P62851	RPS25	40S ribosomal protein S25	5		4.01781	0.00111712	-0.573999	3.61732	3.5009	3.53381	3.21598	3.20563	2.95526	2.99519	2.9796	3.01593	2.82937	2.90581	biosynthetic process;catabolic process;cellular biosynthetic process;cellular catabolic process;cellular component assembly;cellular component assembly at cellular level;cellular component disassembly;cellular component disassembly at cellular level;cellular component organization;cellular component organization at cellular level;cellular component organization or biogenesis;cellular component or…	binding;nucleic acid binding;RNA binding;structural constituent of ribosome;structural molecule activity	cell part;cytoplasm;cytoplasmic part;cytosol;cytosolic small ribosomal subunit;extracellular membrane-bounded organelle;extracellular organelle;extracellular region part;extracellular vesicular exosome;intracellular membrane-bounded organelle;intracellular non-membrane-bounded organelle;intracellular organelle;intracellular organelle part;intracellular part;macromolecular complex;membrane-bounded…	Ribosome
P62081	RPS7	40S ribosomal protein S7	25		1.77058	0.0275957	-0.57337	3.29472	3.44794	3.24596	3.19231	3.34928	2.52553	2.75956	2.98342	3.09708	3.29362	3.54275	biosynthetic process;catabolic process;cellular biosynthetic process;cellular catabolic process;cellular component biogenesis;cellular component biogenesis at cellular level;cellular component disassembly;cellular component disassembly at cellular level;cellular component organization;cellular component organization at cellular level;cellular component organization or biogenesis;cellular componen…	binding;nucleic acid binding;RNA binding;structural constituent of ribosome;structural molecule activity	90S preribosome;adherens junction;anchoring junction;cell junction;cell part;cell-substrate adherens junction;cell-substrate junction;cytoplasm;cytoplasmic part;cytoskeletal part;cytosol;cytosolic small ribosomal subunit;extracellular membrane-bounded organelle;extracellular organelle;extracellular region part;extracellular vesicular exosome;focal adhesion;intracellular membrane-bounded organelle…	Ribosome
A4D161	FAM221A	Protein FAM221A	2		2.05999	0.0180287	-0.572736	3.29831	3.48507	3.48376	3.08142	3.00773	2.83936	2.67798	3.0316	3.10249	3.41029	3.36685
Q9NYY8	FASTKD2	FAST kinase domain-containing protein 2	2		3.42199	0.00347692	-0.570908	3.59161	3.43969	3.55355	3.35003	3.11916	2.99675	2.96146	2.91391	3.09365	2.97777	2.75384	cellular metabolic process;cellular process;cellular respiration;energy derivation by oxidation of organic compounds;generation of precursor metabolites and energy;metabolic process;oxidation-reduction process	catalytic activity;kinase activity;phosphotransferase activity, alcohol group as acceptor;protein kinase activity;transferase activity;transferase activity, transferring phosphorus-containing groups	cell part;cytoplasmic part;intracellular membrane-bounded organelle;intracellular organelle;intracellular part;membrane-bounded organelle;mitochondrion;organelle
Q2NL82	TSR1	Pre-rRNA-processing protein TSR1 homolog	17		2.81004	0.00633277	-0.570395	3.48276	3.33557	3.31846	3.11916	3.11782	2.90075	2.80747	2.71738	3.43882	3.31791	3.25074	cellular component assembly;cellular component assembly at cellular level;cellular component organization;cellular component organization at cellular level;cellular component organization or biogenesis;cellular component organization or biogenesis at cellular level;cellular macromolecular complex assembly;cellular macromolecular complex subunit organization;cellular process;macromolecular complex…		cell part;intracellular non-membrane-bounded organelle;intracellular organelle;intracellular organelle part;intracellular part;non-membrane-bounded organelle;nuclear part;nucleolus;organelle;organelle part
Q6VMQ6	ATF7IP	Activating transcription factor 7-interacting protein 1	11		2.96419	0.00590138	-0.570094	3.30643	3.39413	3.45286	3.47012	3.4629	2.91037	2.72909	2.80368	2.96738	3.13113	3.14117	biological regulation;biosynthetic process;cellular biosynthetic process;cellular component organization;cellular component organization at cellular level;cellular component organization or biogenesis;cellular component organization or biogenesis at cellular level;cellular macromolecule biosynthetic process;cellular macromolecule metabolic process;cellular metabolic process;cellular nitrogen comp…	ATPase activity;catalytic activity;hydrolase activity;hydrolase activity, acting on acid anhydrides;hydrolase activity, acting on acid anhydrides, in phosphorus-containing anhydrides;nucleoside-triphosphatase activity;protein binding transcription factor activity;pyrophosphatase activity;transcription cofactor activity;transcription corepressor activity;transcription factor binding transcription …	cell part;cytoplasm;intracellular membrane-bounded organelle;intracellular organelle;intracellular organelle part;intracellular part;macromolecular complex;membrane-bounded organelle;nuclear part;nucleoplasm;nucleoplasm part;nucleus;organelle;organelle part;protein complex;transcription factor complex
P55011	SLC12A2	Solute carrier family 12 member 2	3		2.77302	0.00635948	-0.569978	3.70143	3.44855	3.61338	3.35118	3.24385	2.98484	3.03717	3.03142	2.76388	2.83401	2.56872	ammonium transmembrane transport;ammonium transport;anatomical structure morphogenesis;anion transport;biological regulation;branching involved in mammary gland duct morphogenesis;branching morphogenesis of a tube;cation transport;cell surface receptor linked signaling pathway;cell volume homeostasis;cellular homeostasis;cellular process;cellular response to stimulus;chloride transport;detection …	active transmembrane transporter activity;ammonium transmembrane transporter activity;anion transmembrane transporter activity;anion:cation symporter activity;cation transmembrane transporter activity;cation:chloride symporter activity;chloride transmembrane transporter activity;inorganic anion transmembrane transporter activity;inorganic cation transmembrane transporter activity;ion transmembran…	apical plasma membrane;basolateral plasma membrane;cell part;extracellular membrane-bounded organelle;extracellular organelle;extracellular region part;extracellular vesicular exosome;integral to membrane;integral to plasma membrane;intrinsic to membrane;intrinsic to plasma membrane;membrane;membrane part;membrane-bounded organelle;membrane-bounded vesicle;organelle;plasma membrane;plasma membran…	Pancreatic secretion;Salivary secretion;Vibrio cholerae infection
Q71RC2-4	LARP4	Isoform 4 of La-related protein 4	5		3.38139	0.00379412	-0.569768	3.60541	3.599	3.69168	3.25232	3.34126	2.99328	3.14245	3.05106	2.73435	2.56869	2.44829	biological regulation;cellular component organization;cellular component organization at cellular level;cellular component organization or biogenesis;cellular component organization or biogenesis at cellular level;cellular process;cytoskeleton organization;organelle organization;regulation of anatomical structure morphogenesis;regulation of biological process;regulation of cell morphogenesis;regu…		cell part;membrane
O95359	TACC2	Transforming acidic coiled-coil-containing protein 2	2		1.97449	0.0205285	-0.568934	3.53204	3.44698	3.41894	3.52652	3.43126	2.95342	3.07269	2.66506	2.95215	2.80653	2.86463	anatomical structure development;astral microtubule organization;biological regulation;cell differentiation;cell proliferation;cellular component organization;cellular component organization at cellular level;cellular component organization or biogenesis;cellular component organization or biogenesis at cellular level;cellular developmental process;cellular localization;cellular process;cerebral c…	binding;hormone receptor binding;nuclear hormone receptor binding;protein binding;receptor binding	cell part;cytoplasm;cytoplasmic part;cytoskeletal part;cytoskeleton;intracellular membrane-bounded organelle;intracellular non-membrane-bounded organelle;intracellular organelle;intracellular organelle part;intracellular part;membrane-bounded organelle;microtubule cytoskeleton;microtubule organizing center;non-membrane-bounded organelle;nuclear part;nucleolus;nucleoplasm;nucleus;organelle;organel…
O95568	METTL18	Histidine protein methyltransferase 1 homolog	2		1.81078	0.0260328	-0.566872	3.59512	3.20823	3.40347	3.20714	3.28976	2.67576	2.8683	2.96215	3.25039	3.11832	3.23147		catalytic activity;methyltransferase activity;transferase activity;transferase activity, transferring one-carbon groups
Q9BZG8	DPH1	Diphthamide biosynthesis protein 1	5		3.87572	0.00164539	-0.563967	3.34669	3.23913	3.23142	3.16123	3.11024	2.72797	2.70997	2.6874	3.57665	3.3225	3.56884	biosynthetic process;cell proliferation;cellular biosynthetic process;cellular macromolecule metabolic process;cellular metabolic process;cellular process;cellular protein metabolic process;macromolecule metabolic process;macromolecule modification;metabolic process;peptidyl-amino acid modification;peptidyl-diphthamide biosynthetic process from peptidyl-histidine;peptidyl-diphthamide metabolic pr…		cell part;cytoplasmic part;cytosol;intracellular membrane-bounded organelle;intracellular organelle;intracellular part;membrane-bounded organelle;nucleus;organelle
Q99622	C12orf57	Protein C10	4		2.38875	0.0104969	-0.563361	3.39859	3.49779	3.63834	3.0606	3.261	2.90213	3.07656	2.86595	3.09213	2.95814	3.04888			cell part;cytoplasm;intracellular part
Q9NZJ0	DTL	Denticleless protein homolog	7		2.27683	0.0128354	-0.56236	3.83201	3.74689	3.74101	3.22218	3.08236	3.28639	3.32931	3.01713	2.43285	2.14666	1.77796	biological regulation;biosynthetic process;catabolic process;cell cycle checkpoint;cellular biosynthetic process;cellular catabolic process;cellular macromolecule biosynthetic process;cellular macromolecule catabolic process;cellular macromolecule metabolic process;cellular metabolic process;cellular nitrogen compound metabolic process;cellular process;cellular protein metabolic process;cellular …		cell part;centrosome;chromosome;CUL4 RING ubiquitin ligase complex;Cul4A-RING ubiquitin ligase complex;Cul4B-RING ubiquitin ligase complex;cullin-RING ubiquitin ligase complex;cytoplasm;cytoplasmic part;cytoskeletal part;intracellular membrane-bounded organelle;intracellular non-membrane-bounded organelle;intracellular organelle;intracellular organelle part;intracellular part;macromolecular compl…
Q7L9L4-2	MOB1B	Isoform 2 of MOB kinase activator 1B	10		4.16599	0.00147619	-0.561772	3.3424	3.27545	3.36958	3.29365	3.33613	2.73611	2.77079	2.79521	3.31442	3.25482	3.32352	biological regulation;cellular macromolecule metabolic process;cellular metabolic process;cellular process;cellular protein metabolic process;cellular response to stimulus;hippo signaling cascade;intracellular signal transduction;macromolecule metabolic process;macromolecule modification;metabolic process;phosphate-containing compound metabolic process;phosphorus metabolic process;phosphorylation…	binding;cation binding;enzyme activator activity;enzyme binding;enzyme regulator activity;ion binding;kinase activator activity;kinase binding;kinase regulator activity;metal ion binding;protein binding	cell part;cytoplasm;cytoplasmic part;cytosol;extracellular membrane-bounded organelle;extracellular organelle;extracellular region part;extracellular vesicular exosome;intracellular membrane-bounded organelle;intracellular organelle;intracellular part;membrane-bounded organelle;membrane-bounded vesicle;nucleus;organelle;vesicle	Cell cycle - yeast
P19634	SLC9A1	Sodium/hydrogen exchanger 1	4		1.95125	0.0204656	-0.560887	3.46169	3.1844	3.48962	3.379	3.44033	2.7279	2.74857	2.97659	3.12029	3.13705	3.11953	amine metabolic process;aminoglycan catabolic process;aminoglycan metabolic process;biological regulation;calcium-mediated signaling;carbohydrate catabolic process;carbohydrate metabolic process;cardiac cell differentiation;cardiac muscle cell differentiation;catabolic process;cation homeostasis;cation transport;cell death;cell differentiation;cell growth;cell migration;cell motility;cellular cat…	active transmembrane transporter activity;antiporter activity;binding;binding, bridging;calcium-dependent protein binding;cation transmembrane transporter activity;cation:cation antiporter activity;enzyme binding;hydrogen ion transmembrane transporter activity;inorganic cation transmembrane transporter activity;ion transmembrane transporter activity;lipid binding;metal ion transmembrane transport…	adherens junction;anchoring junction;apical plasma membrane;basolateral plasma membrane;cell junction;cell part;cell projection;cell surface;cell-cell contact zone;cell-cell junction;cell-substrate adherens junction;cell-substrate junction;cytoplasm;cytoplasmic part;endoplasmic reticulum;endoplasmic reticulum membrane;endoplasmic reticulum part;extracellular membrane-bounded organelle;extracellul…	Bile secretion;Cardiac muscle contraction;Gastric acid secretion;Pancreatic secretion;Regulation of actin cytoskeleton;Salivary secretion
Q7L8W6	DPH6	Diphthine--ammonia ligase	4		2.46245	0.00885202	-0.559223	3.51894	3.22927	3.40167	3.3134	3.40269	2.84728	2.86532	2.7596	3.19688	3.03653	3.2393	biosynthetic process;cellular biosynthetic process;cellular macromolecule metabolic process;cellular metabolic process;cellular process;cellular protein metabolic process;macromolecule metabolic process;macromolecule modification;metabolic process;peptidyl-amino acid modification;peptidyl-diphthamide biosynthetic process from peptidyl-histidine;peptidyl-diphthamide metabolic process;peptidyl-hist…	acid-ammonia (or amide) ligase activity;adenyl nucleotide binding;adenyl ribonucleotide binding;ammonia ligase activity;ATP binding;binding;catalytic activity;diphthine-ammonia ligase activity;ligase activity;ligase activity, forming carbon-nitrogen bonds;nucleotide binding;purine nucleotide binding;purine ribonucleoside triphosphate binding;purine ribonucleotide binding;ribonucleotide binding	cell part;cytoplasmic part;cytosol;intracellular part
P18077	RPL35A	60S ribosomal protein L35a	6		2.93791	0.00608762	-0.556503	3.47407	3.28382	3.48025	3.14007	3.24149	2.82042	2.86542	2.88279	3.199	3.00881	3.42709	biosynthetic process;catabolic process;cellular biosynthetic process;cellular catabolic process;cellular component biogenesis;cellular component biogenesis at cellular level;cellular component disassembly;cellular component disassembly at cellular level;cellular component organization;cellular component organization at cellular level;cellular component organization or biogenesis;cellular componen…	binding;nucleic acid binding;RNA binding;structural constituent of ribosome;structural molecule activity;tRNA binding	cell part;cytoplasmic part;cytosol;cytosolic large ribosomal subunit;extracellular membrane-bounded organelle;extracellular organelle;extracellular region part;extracellular vesicular exosome;intracellular membrane-bounded organelle;intracellular organelle;intracellular organelle part;intracellular part;large ribosomal subunit;macromolecular complex;membrane;membrane-bounded organelle;membrane-bo…	Ribosome
Q9NRZ9	HELLS	Lymphoid-specific helicase	24		4.44327	0	-0.556254	3.64159	3.5756	3.66732	3.39413	3.35512	3.07239	3.07911	3.06424	2.52685	2.59837	2.35061	biological regulation;biosynthetic process;cell activation;cell cycle phase;cell cycle process;cell division;cell proliferation;cellular biosynthetic process;cellular component assembly;cellular component assembly at cellular level;cellular component organization;cellular component organization at cellular level;cellular component organization or biogenesis;cellular component organization or biog…	adenyl nucleotide binding;adenyl ribonucleotide binding;ATP binding;binding;catalytic activity;DNA binding;helicase activity;hydrolase activity;hydrolase activity, acting on acid anhydrides;hydrolase activity, acting on acid anhydrides, in phosphorus-containing anhydrides;nucleic acid binding;nucleoside-triphosphatase activity;nucleotide binding;purine nucleotide binding;purine ribonucleoside tri…	cell part;centromeric heterochromatin;chromatin;chromosomal part;chromosome, centromeric region;heterochromatin;intracellular membrane-bounded organelle;intracellular organelle;intracellular organelle part;intracellular part;membrane-bounded organelle;nucleus;organelle;organelle part
Q9H6F5	CCDC86	Coiled-coil domain-containing protein 86	9		5.06978	0	-0.555878	3.58472	3.6085	3.57868	3.12127	3.12405	3.0009	3.0511	3.05227	2.91395	2.75644	2.91728	viral reproduction		cell part;intracellular membrane-bounded organelle;intracellular non-membrane-bounded organelle;intracellular organelle;intracellular organelle part;intracellular part;membrane-bounded organelle;non-membrane-bounded organelle;nuclear part;nucleolus;nucleoplasm;nucleus;organelle;organelle part
Q9UGP4	LIMD1	LIM domain-containing protein 1	6		4.22924	0.00156962	-0.555734	3.56794	3.50978	3.53907	3.46243	3.47562	2.94986	2.96441	3.03531	2.68212	2.66644	2.69647	anatomical structure development;biological regulation;biosynthetic process;cell development;cell migration;cell motility;cellular biosynthetic process;cellular component assembly;cellular component assembly at cellular level;cellular component movement;cellular component organization;cellular component organization at cellular level;cellular component organization or biogenesis;cellular componen…	binding;cation binding;ion binding;metal ion binding;protein binding transcription factor activity;transcription cofactor activity;transcription corepressor activity;transcription factor binding transcription factor activity;transition metal ion binding;zinc ion binding	adherens junction;anchoring junction;cell junction;cell part;cell-substrate adherens junction;cell-substrate junction;cytoplasm;cytoplasmic mRNA processing body;cytoplasmic part;focal adhesion;intracellular membrane-bounded organelle;intracellular non-membrane-bounded organelle;intracellular organelle;intracellular part;macromolecular complex;membrane-bounded organelle;non-membrane-bounded organe…
Q01664	TFAP4	Transcription factor AP-4	6		2.54363	0.0086402	-0.555622	3.60995	3.54122	3.5395	3.17	3.11744	3.08796	3.09193	2.8439	3.04713	2.99993	2.67081	biological regulation;biosynthetic process;cellular biosynthetic process;cellular component assembly;cellular component organization;cellular component organization or biogenesis;cellular macromolecule biosynthetic process;cellular macromolecule metabolic process;cellular metabolic process;cellular nitrogen compound metabolic process;cellular process;cellular response to chemical stimulus;cellula…	binding;core promoter proximal region DNA binding;core promoter proximal region sequence-specific DNA binding;DNA binding;E-box binding;enzyme binding;histone deacetylase binding;identical protein binding;nucleic acid binding;nucleic acid binding transcription factor activity;protein binding;protein dimerization activity;protein homodimerization activity;regulatory region DNA binding;regulatory r…	cell part;intracellular membrane-bounded organelle;intracellular organelle;intracellular organelle part;intracellular part;macromolecular complex;membrane-bounded organelle;nuclear part;nucleoplasm part;nucleus;organelle;organelle part;protein complex;transcriptional repressor complex
Q8N4H5-2	TOMM5	Isoform 2 of Mitochondrial import receptor subunit TOM5 homolog	3		2.23218	0.0143913	-0.555189	3.71566	3.50424	3.66428	3.14365	3.05551	3.00004	3.23613	2.98245	2.98812	2.93155	2.26175	cellular macromolecule metabolic process;cellular metabolic process;cellular process;cellular protein metabolic process;establishment of localization;establishment of localization in cell;establishment of protein localization;establishment of protein localization in mitochondrion;establishment of protein localization to organelle;intracellular protein transport;intracellular transport;macromolecu…		cell part;cytoplasmic part;integral to membrane;intracellular membrane-bounded organelle;intracellular organelle;intracellular organelle part;intracellular part;intrinsic to membrane;macromolecular complex;membrane part;membrane-bounded organelle;mitochondrial membrane part;mitochondrial outer membrane translocase complex;mitochondrial part;mitochondrion;organelle;organelle part;protein complex
Q96NB3	ZNF830	Zinc finger protein 830	5		3.54617	0.00311111	-0.550529	3.32532	3.42873	3.40924	3.3197	3.32772	2.87382	2.86775	2.77013	3.08216	3.24198	3.19828	anatomical structure homeostasis;biological regulation;biosynthetic process;blastocyst growth;cell cycle phase;cell cycle process;cell division;cellular biosynthetic process;cellular component organization;cellular component organization at cellular level;cellular component organization or biogenesis;cellular component organization or biogenesis at cellular level;cellular macromolecule biosynthet…	binding;cation binding;ion binding;metal ion binding	cell part;cytoplasm;intracellular organelle part;intracellular part;nuclear body;nuclear part;nuclear speck;nucleoplasm;nucleoplasm part;organelle part
Q9BWT3	PAPOLG	Poly(A) polymerase gamma	5		2.79885	0.0064975	-0.549835	3.57495	3.33326	3.49306	3.31072	3.25111	2.92532	2.9343	2.89214	3.08645	2.86702	3.14528	cellular macromolecule metabolic process;cellular metabolic process;cellular nitrogen compound metabolic process;cellular process;macromolecule metabolic process;metabolic process;mRNA 3'-end processing;mRNA metabolic process;mRNA polyadenylation;mRNA processing;nitrogen compound metabolic process;nucleic acid metabolic process;nucleobase-containing compound metabolic process;primary metabolic pr…	adenyl nucleotide binding;adenyl ribonucleotide binding;adenylyltransferase activity;ATP binding;binding;catalytic activity;cation binding;ion binding;metal ion binding;nucleic acid binding;nucleotide binding;nucleotidyltransferase activity;polynucleotide adenylyltransferase activity;purine nucleotide binding;purine ribonucleoside triphosphate binding;purine ribonucleotide binding;ribonucleotide …	cell part;cytoplasm;intracellular membrane-bounded organelle;intracellular organelle;intracellular organelle part;intracellular part;membrane;membrane-bounded organelle;nuclear part;nucleoplasm;nucleus;organelle;organelle part	mRNA surveillance pathway
P31350-2	RRM2	Isoform 2 of Ribonucleoside-diphosphate reductase subunit M2	39		4.37548	0	-0.549679	3.69161	3.71536	3.77988	2.99294	3.00133	3.15821	3.19186	3.18774	2.55215	2.49116	2.47915	biological regulation;biosynthetic process;cell cycle;cell cycle process;cellular biosynthetic process;cellular component assembly;cellular component organization;cellular component organization or biogenesis;cellular macromolecule biosynthetic process;cellular macromolecule metabolic process;cellular metabolic process;cellular nitrogen compound biosynthetic process;cellular nitrogen compound met…	binding;catalytic activity;cation binding;ion binding;metal ion binding;oxidoreductase activity;oxidoreductase activity, acting on CH or CH2 groups;oxidoreductase activity, acting on CH or CH2 groups, disulfide as acceptor;ribonucleoside-diphosphate reductase activity	cell part;cytoplasm;cytoplasmic part;cytosol;intracellular membrane-bounded organelle;intracellular organelle;intracellular organelle part;intracellular part;membrane-bounded organelle;nuclear part;nucleoplasm;nucleus;organelle;organelle part	Glutathione metabolism;p53 signaling pathway;Purine metabolism;Pyrimidine metabolism
Q96BZ8	LENG1	Leukocyte receptor cluster member 1	2		2.68905	0.00773333	-0.549182	3.55793	3.56041	3.40288	3.67692	3.2026	2.89348	2.9092	3.071	2.9451	2.81066	2.53323
O75391	SPAG7	Sperm-associated antigen 7	4		1.41931	0.0482988	-0.548758	3.16066	3.39489	3.17396	3.09255	3.38491	2.98098	2.68641	2.41584	3.39215	3.01837	3.83465		binding;nucleic acid binding	cell part;intracellular membrane-bounded organelle;intracellular organelle;intracellular part;membrane-bounded organelle;nucleus;organelle
Q9HAW4	CLSPN	Claspin	3		2.96575	0.00591304	-0.547106	3.76026	3.76245	3.64942	3.09425	3.09898	3.28131	3.10819	3.14131	2.45018	2.33172	2.47369	activation of protein kinase activity;apoptosis;biological regulation;biosynthetic process;cell cycle checkpoint;cell death;cellular biosynthetic process;cellular component disassembly;cellular component disassembly at cellular level;cellular component disassembly involved in apoptosis;cellular component organization;cellular component organization at cellular level;cellular component organizatio…	anaphase-promoting complex binding;binding;DNA binding;nucleic acid binding;protein binding;protein complex binding	cell part;intracellular organelle part;intracellular part;nuclear part;nucleoplasm;organelle part
Q9NQZ2	UTP3	Something about silencing protein 10	3		3.0412	0.00544902	-0.546877	3.3165	3.43901	3.40573	3.21123	3.16116	2.8198	2.7656	2.93522	3.29379	3.32311	3.1799	anatomical structure development;brain development;cellular component organization;cellular component organization at cellular level;cellular component organization or biogenesis;cellular component organization or biogenesis at cellular level;cellular macromolecule metabolic process;cellular metabolic process;cellular nitrogen compound metabolic process;cellular process;chromatin modification;chr…		cell part;intracellular membrane-bounded organelle;intracellular non-membrane-bounded organelle;intracellular organelle;intracellular organelle part;intracellular part;macromolecular complex;membrane-bounded organelle;non-membrane-bounded organelle;nuclear part;nucleolus;nucleus;organelle;organelle part;preribosome;ribonucleoprotein complex;small-subunit processome
Q9H4I3	TRABD	TraB domain-containing protein	5		3.15068	0.00434316	-0.545864	3.43476	3.40476	3.45664	3.43834	3.48401	2.95762	2.92504	2.77591	3.00696	2.97869	2.89794
Q96B01	RAD51AP1	RAD51-associated protein 1	2		3.13078	0.00504167	-0.545484	3.53361	3.64763	3.65748	3.39241	3.37103	3.04023	3.15172	3.01032	2.52676	2.62701	2.40882	biological regulation;cellular macromolecule metabolic process;cellular metabolic process;cellular nitrogen compound metabolic process;cellular process;cellular response to abiotic stimulus;cellular response to ionizing radiation;cellular response to radiation;cellular response to stimulus;cellular response to stress;DNA metabolic process;DNA recombination;DNA repair;double-strand break repair;do…	binding;DNA binding;double-stranded DNA binding;nucleic acid binding;RNA binding;single-stranded DNA binding;structure-specific DNA binding	cell part;intracellular membrane-bounded organelle;intracellular organelle;intracellular part;membrane-bounded organelle;nucleus;organelle
Q04759	PRKCQ	Protein kinase C theta type	11		4.00487	0.00110714	-0.545136	3.41342	3.31095	3.34709	3.51878	3.34959	2.80787	2.845	2.7832	3.24474	3.16054	3.01748	activation of immune response;antigen receptor-mediated signaling pathway;apoptosis;axon guidance;biological regulation;blood coagulation;cell activation;cell death;cell surface receptor linked signaling pathway;cellular component disassembly;cellular component disassembly at cellular level;cellular component disassembly involved in apoptosis;cellular component organization;cellular component org…	acid-amino acid ligase activity;adenyl nucleotide binding;adenyl ribonucleotide binding;ATP binding;binding;catalytic activity;cation binding;ion binding;kinase activity;ligase activity;ligase activity, forming carbon-nitrogen bonds;metal ion binding;nucleotide binding;phosphotransferase activity, alcohol group as acceptor;protein kinase activity;protein kinase C activity;protein serine/threonine…	cell part;cytoplasmic part;cytosol;immunological synapse;intracellular part;membrane;membrane part;plasma membrane;plasma membrane part	Tight junction;Vascular smooth muscle contraction
P06729	CD2	T-cell surface antigen CD2	6		3.20783	0.00433623	-0.544042	3.62621	3.49756	3.65996	3.23458	3.32644	3.02234	3.10203	3.02723	2.86715	2.52737	2.66637	apoptosis;biological adhesion;biological regulation;blood coagulation;cell activation;cell adhesion;cell death;cell migration;cell motility;cell surface receptor linked signaling pathway;cell-cell adhesion;cellular component movement;cellular component organization;cellular component organization or biogenesis;cellular localization;cellular membrane organization;cellular process;cellular response…	binding;protein binding;receptor activity;receptor binding	anchored to membrane;anchored to plasma membrane;cell junction;cell part;cell surface;cell-cell junction;external side of plasma membrane;extracellular region;integral to membrane;integral to plasma membrane;internal side of plasma membrane;intrinsic to membrane;intrinsic to plasma membrane;membrane;membrane part;plasma membrane;plasma membrane part	Cell adhesion molecules (CAMs);Hematopoietic cell lineage
Q27J81	INF2	Inverted formin-2	8		2.67219	0.00784746	-0.543384	3.42531	3.48353	3.52382	3.4865	3.2081	2.85151	3.07655	2.87444	2.92081	3.07972	2.82907	actin cytoskeleton organization;actin filament-based process;biological regulation;cellular component organization;cellular component organization at cellular level;cellular component organization or biogenesis;cellular component organization or biogenesis at cellular level;cellular process;cytoskeleton organization;organelle organization;regulation of anatomical structure morphogenesis;regulatio…		cell part;cytoplasm;cytoplasmic part;endoplasmic reticulum;intracellular membrane-bounded organelle;intracellular organelle;intracellular part;membrane-bounded organelle;nucleus;organelle;perinuclear region of cytoplasm
P20290	BTF3	Transcription factor BTF3	14		2.72557	0.00668085	-0.542276	3.58289	3.72225	3.50577	3.05547	3.18803	3.13868	3.01415	3.03125	2.91359	2.79349	2.70127	biological regulation;biosynthetic process;cellular biosynthetic process;cellular macromolecule biosynthetic process;cellular macromolecule metabolic process;cellular metabolic process;cellular nitrogen compound metabolic process;cellular process;chordate embryonic development;developmental process;embryo development;embryo development ending in birth or egg hatching;establishment of localization…		cell part;cytoplasm;intracellular membrane-bounded organelle;intracellular organelle;intracellular part;membrane-bounded organelle;nucleus;organelle
P62424	RPL7A	60S ribosomal protein L7a	11		2.56111	0.00875975	-0.540886	3.33792	3.40413	3.527	3.24632	3.34989	2.8718	2.99184	2.78275	2.96716	2.92625	3.39398	biosynthetic process;catabolic process;cellular biosynthetic process;cellular catabolic process;cellular component biogenesis;cellular component biogenesis at cellular level;cellular component disassembly;cellular component disassembly at cellular level;cellular component organization;cellular component organization at cellular level;cellular component organization or biogenesis;cellular componen…	binding;nucleic acid binding;RNA binding;structural constituent of ribosome;structural molecule activity	adherens junction;anchoring junction;cell junction;cell part;cell-substrate adherens junction;cell-substrate junction;cytoplasm;cytoplasmic part;cytosol;cytosolic large ribosomal subunit;extracellular membrane-bounded organelle;extracellular organelle;extracellular region part;extracellular vesicular exosome;focal adhesion;intracellular membrane-bounded organelle;intracellular non-membrane-bounde…	Ribosome
Q9BSF4	C19orf52	Uncharacterized protein C19orf52	4		3.05591	0.00563229	-0.538259	3.44095	3.32901	3.42072	3.14312	3.29225	2.76032	2.92026	2.89532	3.23867	3.2277	3.19519
Q9Y5A7	NUB1	NEDD8 ultimate buster 1	15		3.75326	0.002	-0.538109	3.32081	3.23819	3.23626	3.44767	3.37404	2.75144	2.66981	2.75968	3.31912	3.30895	3.33755	biological regulation;catabolic process;cellular catabolic process;cellular macromolecule catabolic process;cellular macromolecule metabolic process;cellular metabolic process;cellular process;cellular protein metabolic process;macromolecule catabolic process;macromolecule metabolic process;macromolecule modification;metabolic process;modification-dependent macromolecule catabolic process;modific…		cell part;cytoplasm;intracellular membrane-bounded organelle;intracellular non-membrane-bounded organelle;intracellular organelle;intracellular organelle part;intracellular part;membrane-bounded organelle;non-membrane-bounded organelle;nuclear part;nucleolus;nucleus;organelle;organelle part
Q96T88-2	UHRF1	Isoform 2 of E3 ubiquitin-protein ligase UHRF1	52		3.60188	0.00336	-0.537785	3.66902	3.67078	3.54034	3.09044	3.11453	3.09746	3.09324	3.07608	2.79444	2.75572	2.70345	biological regulation;biosynthetic process;cell cycle;cell proliferation;cellular biosynthetic process;cellular component organization;cellular component organization at cellular level;cellular component organization or biogenesis;cellular component organization or biogenesis at cellular level;cellular macromolecule biosynthetic process;cellular macromolecule metabolic process;cellular metabolic …	acid-amino acid ligase activity;binding;catalytic activity;cation binding;chromatin binding;core promoter proximal region DNA binding;core promoter proximal region sequence-specific DNA binding;DNA binding;histone binding;identical protein binding;ion binding;ligase activity;ligase activity, forming carbon-nitrogen bonds;metal ion binding;methylated histone residue binding;methyl-CpG binding;nucl…	cell part;chromatin;chromosomal part;euchromatin;heterochromatin;intracellular membrane-bounded organelle;intracellular organelle;intracellular organelle part;intracellular part;membrane-bounded organelle;nuclear chromatin;nuclear chromosome part;nuclear heterochromatin;nuclear matrix;nuclear part;nucleus;organelle;organelle part;replication fork
Q9UNY4	TTF2	Transcription termination factor 2	7		1.84644	0.0242105	-0.537261	3.65134	3.51602	3.59052	3.24113	3.34614	3.27687	3.01585	2.85337	2.80336	2.47438	2.76093	biological regulation;biosynthetic process;cellular biosynthetic process;cellular macromolecule metabolic process;cellular metabolic process;cellular nitrogen compound metabolic process;cellular process;macromolecule metabolic process;metabolic process;mRNA metabolic process;mRNA processing;nitrogen compound metabolic process;nucleic acid metabolic process;nucleobase-containing compound metabolic…	adenyl nucleotide binding;adenyl ribonucleotide binding;ATP binding;ATPase activity;ATPase activity, coupled;ATP-dependent helicase activity;binding;catalytic activity;cation binding;DNA binding;DNA-dependent ATPase activity;helicase activity;hydrolase activity;hydrolase activity, acting on acid anhydrides;hydrolase activity, acting on acid anhydrides, in phosphorus-containing anhydrides;ion bind…	cell part;cytoplasm;intracellular organelle part;intracellular part;macromolecular complex;nuclear part;nucleoplasm part;organelle part;protein complex;ribonucleoprotein complex;spliceosomal complex;transcription elongation factor complex
G3V203	RPL18	60S ribosomal protein L18	9		3.08839	0.00572662	-0.536295	3.44072	3.32131	3.51063	3.35404	3.28383	2.89354	2.92087	2.84937	3.05851	3.02159	3.18929	biosynthetic process;cellular biosynthetic process;cellular macromolecule biosynthetic process;cellular macromolecule metabolic process;cellular metabolic process;cellular process;cellular protein metabolic process;macromolecule biosynthetic process;macromolecule metabolic process;metabolic process;primary metabolic process;protein metabolic process;translation	structural constituent of ribosome;structural molecule activity	cell part;cytoplasm;cytoplasmic part;intracellular non-membrane-bounded organelle;intracellular organelle;intracellular organelle part;intracellular part;macromolecular complex;non-membrane-bounded organelle;nuclear part;nucleolus;organelle;organelle part;ribonucleoprotein complex;ribosome
Q9Y5J1	UTP18	U3 small nucleolar RNA-associated protein 18 homolog	13		2.04598	0.0184512	-0.535848	3.53607	3.15806	3.40559	2.92042	3.04941	2.79066	2.86381	2.83772	3.35537	3.43045	3.41464	cellular macromolecule metabolic process;cellular metabolic process;cellular nitrogen compound metabolic process;cellular process;macromolecule metabolic process;maturation of SSU-rRNA;maturation of SSU-rRNA from tricistronic rRNA transcript (SSU-rRNA, 5.8S rRNA, LSU-rRNA);metabolic process;ncRNA metabolic process;ncRNA processing;nitrogen compound metabolic process;nucleic acid metabolic process…		cell part;intracellular membrane-bounded organelle;intracellular non-membrane-bounded organelle;intracellular organelle;intracellular organelle part;intracellular part;macromolecular complex;membrane-bounded organelle;non-membrane-bounded organelle;nuclear part;nucleolar part;nucleolus;nucleus;organelle;organelle part;preribosome;protein complex;Pwp2p-containing subcomplex of 90S preribosome;ribo…	Ribosome biogenesis in eukaryotes
P01730	CD4	T-cell surface glycoprotein CD4	11		4.45505	0	-0.535562	3.19622	3.16911	3.24358	3.32624	3.26625	2.63987	2.6708	2.69156	3.49592	3.4942	3.47328	activation of immune response;antigen receptor-mediated signaling pathway;biological regulation;cell activation;cell differentiation;cell surface receptor linked signaling pathway;cellular developmental process;cellular macromolecule metabolic process;cellular metabolic process;cellular process;cellular protein metabolic process;cellular response to stimulus;cytokine production;defense response;d…	binding;cation binding;coreceptor activity;enzyme binding;extracellular matrix structural constituent;glycoprotein binding;identical protein binding;ion binding;kinase binding;metal ion binding;MHC class II protein binding;MHC protein binding;molecular transducer activity;protein binding;protein dimerization activity;protein homodimerization activity;protein kinase binding;receptor activity;recep…	cell part;cytoplasmic part;early endosome;endoplasmic reticulum lumen;endoplasmic reticulum membrane;endoplasmic reticulum part;endosome;external side of plasma membrane;integral to membrane;intracellular membrane-bounded organelle;intracellular organelle;intracellular organelle lumen;intracellular organelle part;intracellular part;intrinsic to membrane;macromolecular complex;membrane;membrane pa…	Antigen processing and presentation;Cell adhesion molecules (CAMs);Hematopoietic cell lineage;Primary immunodeficiency;T cell receptor signaling pathway
Q9BY43	CHMP4A	Charged multivesicular body protein 4a	6		2.2106	0.0148928	-0.534648	3.30538	3.52191	3.33069	3.33126	3.34833	2.90932	2.94148	2.70324	3.27812	3.03637	3.12173	cell cycle process;cellular component assembly;cellular component assembly at cellular level;cellular component organization;cellular component organization at cellular level;cellular component organization or biogenesis;cellular component organization or biogenesis at cellular level;cellular macromolecular complex assembly;cellular macromolecular complex subunit organization;cellular membrane or…	ATPase binding;binding;enzyme binding;identical protein binding;lipid binding;protein binding;protein dimerization activity;protein homodimerization activity	cell part;cytoplasm;cytoplasmic part;cytoplasmic vesicle membrane;cytoplasmic vesicle part;cytosol;endosomal part;endosome membrane;ESCRT III complex;extracellular membrane-bounded organelle;extracellular organelle;extracellular region part;extracellular vesicular exosome;internal side of plasma membrane;intracellular membrane-bounded organelle;intracellular organelle;intracellular organelle part…	Endocytosis
Q9BXW9	FANCD2	Fanconi anemia group D2 protein	17		3.37537	0.00369892	-0.533915	3.56417	3.5364	3.4335	3.36277	3.26115	3.0258	2.92361	2.98291	2.95761	2.90287	2.80844	cell cycle process;cellular component organization;cellular component organization at cellular level;cellular component organization or biogenesis;cellular component organization or biogenesis at cellular level;cellular macromolecule metabolic process;cellular metabolic process;cellular nitrogen compound metabolic process;cellular process;cellular response to stimulus;cellular response to stress;…	binding;DNA polymerase binding;enzyme binding;protein binding	cell part;chromosome;condensed chromosome;cytoplasmic part;Golgi apparatus;intracellular membrane-bounded organelle;intracellular non-membrane-bounded organelle;intracellular organelle;intracellular organelle part;intracellular part;membrane-bounded organelle;non-membrane-bounded organelle;nuclear part;nucleoplasm;organelle;organelle part
Q14247-2	CTTN	Isoform 2 of Src substrate cortactin	4		1.89406	0.0225965	-0.533763	3.36882	3.47004	3.26895	3.6494	3.58185	2.93597	2.95498	2.61558	3.09264	2.70868	2.96775	actin cytoskeleton organization;actin cytoskeleton reorganization;actin filament organization;actin filament polymerization;actin filament-based process;actin polymerization or depolymerization;anatomical structure morphogenesis;biological regulation;cell junction assembly;cell junction organization;cell motility;cell part morphogenesis;cell projection assembly;cell projection morphogenesis;cell …	binding;profilin binding;protein binding	adherens junction;anchoring junction;cell cortex;cell cortex part;cell junction;cell part;cell projection;cell projection part;cell-substrate adherens junction;cell-substrate junction;coated pit;cortical cytoskeleton;cytoplasm;cytoplasmic part;cytoskeletal part;cytoskeleton;dendritic spine;extracellular membrane-bounded organelle;extracellular organelle;extracellular region part;extracellular ves…	Bacterial invasion of epithelial cells;Pathogenic Escherichia coli infection;Shigellosis;Tight junction
O00483	NDUFA4	NADH dehydrogenase [ubiquinone] 1 alpha subcomplex subunit 4	4		3.05154	0.00556984	-0.532751	3.45518	3.36741	3.53509	3.32137	3.47073	2.90724	2.98645	2.86574	2.91268	2.80416	3.13855	cellular metabolic process;cellular process;electron transport chain;generation of precursor metabolites and energy;metabolic process;mitochondrial electron transport, NADH to ubiquinone;oxidation-reduction process;respiratory electron transport chain;small molecule metabolic process	binding;catalytic activity;NADH dehydrogenase (quinone) activity;NADH dehydrogenase (ubiquinone) activity;NADH dehydrogenase activity;oxidoreductase activity;oxidoreductase activity, acting on NADH or NADPH;oxidoreductase activity, acting on NADH or NADPH, quinone or similar compound as acceptor;protein binding;protein complex binding	cell part;cytoplasmic part;extracellular membrane-bounded organelle;extracellular organelle;extracellular region part;extracellular vesicular exosome;intracellular membrane-bounded organelle;intracellular organelle;intracellular organelle part;intracellular part;macromolecular complex;membrane;membrane part;membrane-bounded organelle;membrane-bounded vesicle;mitochondrial inner membrane;mitochond…	Alzheimer's disease;Huntington's disease;Oxidative phosphorylation;Parkinson's disease
P05023	ATP1A1	Sodium/potassium-transporting ATPase subunit alpha-1	32		2.69153	0.00775581	-0.532102	3.35428	3.44427	3.39068	3.27977	3.30826	2.83274	2.99783	2.76235	3.20351	3.0189	3.25818	biological regulation;cardiac muscle contraction;cation homeostasis;cation transport;cellular cation homeostasis;cellular chemical homeostasis;cellular homeostasis;cellular ion homeostasis;cellular metal ion homeostasis;cellular monovalent inorganic cation homeostasis;cellular potassium ion homeostasis;cellular potassium ion transport;cellular process;cellular response to abiotic stimulus;cellula…	active transmembrane transporter activity;adenyl nucleotide binding;adenyl ribonucleotide binding;ADP binding;alkali metal ion binding;ATP binding;ATPase activity;ATPase activity, coupled;ATPase activity, coupled to movement of substances;ATPase activity, coupled to transmembrane movement of ions;ATPase activity, coupled to transmembrane movement of ions, phosphorylative mechanism;ATPase activity…	apical plasma membrane;basolateral plasma membrane;caveola;cell part;cytoplasmic membrane-bounded vesicle;cytoplasmic part;cytoplasmic vesicle;endoplasmic reticulum;endosome;extracellular membrane-bounded organelle;extracellular organelle;extracellular region part;extracellular vesicular exosome;Golgi apparatus;integral to membrane;intracellular membrane-bounded organelle;intracellular organelle;…	Aldosterone-regulated sodium reabsorption;Bile secretion;Carbohydrate digestion and absorption;Cardiac muscle contraction;Endocrine and other factor-regulated calcium reabsorption;Gastric acid secretion;Mineral absorption;Pancreatic secretion;Protein digestion and absorption;Proximal tubule bicarbonate reclamation;Salivary secretion
Q9NV79	PCMTD2	Protein-L-isoaspartate O-methyltransferase domain-containing protein 2	2		2.29783	0.0125621	-0.530962	3.39739	3.13172	3.27361	3.44156	3.49981	2.63255	2.8248	2.7525	3.35568	3.17028	3.26102		carboxyl-O-methyltransferase activity;catalytic activity;methyltransferase activity;O-methyltransferase activity;protein carboxyl O-methyltransferase activity;protein methyltransferase activity;protein-L-isoaspartate (D-aspartate) O-methyltransferase activity;S-adenosylmethionine-dependent methyltransferase activity;transferase activity;transferase activity, transferring one-carbon groups	cell part;cytoplasm;intracellular part
Q76I76	SSH2	Protein phosphatase Slingshot homolog 2	3		1.95613	0.0204757	-0.530951	3.46035	3.42354	3.45935	3.57255	3.47373	2.92948	3.11475	2.70614	2.90952	3.00172	2.56743	actin cytoskeleton organization;actin filament-based process;biological regulation;cellular component organization;cellular component organization at cellular level;cellular component organization or biogenesis;cellular component organization or biogenesis at cellular level;cellular macromolecule metabolic process;cellular metabolic process;cellular process;cellular protein metabolic process;cyto…	actin binding;binding;catalytic activity;cytoskeletal protein binding;DNA binding;hydrolase activity;hydrolase activity, acting on ester bonds;nucleic acid binding;phosphatase activity;phosphoprotein phosphatase activity;phosphoric ester hydrolase activity;protein binding;protein tyrosine phosphatase activity;protein tyrosine/serine/threonine phosphatase activity	cell part;cytoplasm;cytoskeleton;extracellular region part;extracellular space;intracellular non-membrane-bounded organelle;intracellular organelle;intracellular part;non-membrane-bounded organelle;organelle	Regulation of actin cytoskeleton
Q92994	BRF1	Transcription factor IIIB 90 kDa subunit	3		3.02101	0.00554947	-0.530844	3.64692	3.45045	3.54476	3.50451	3.27478	3.05303	2.97673	3.01984	2.96843	2.76596	2.30236	biological regulation;biosynthetic process;cellular biosynthetic process;cellular macromolecule biosynthetic process;cellular macromolecule metabolic process;cellular metabolic process;cellular nitrogen compound metabolic process;cellular process;gene expression;macromolecule biosynthetic process;macromolecule metabolic process;metabolic process;mRNA metabolic process;nitrogen compound metabolic …	binding;cation binding;ion binding;metal ion binding;transition metal ion binding;zinc ion binding	cell part;intracellular organelle part;intracellular part;macromolecular complex;nuclear part;nucleoplasm;nucleoplasm part;organelle part;protein complex;transcription factor complex;transcription factor TFIIIB complex
P27701	CD82	CD82 antigen	6		1.83115	0.0252879	-0.529827	3.81257	3.75249	3.55152	3.41701	3.28395	3.15442	3.36202	3.01066	2.31555	1.99414	2.04217			cell part;extracellular membrane-bounded organelle;extracellular organelle;extracellular region part;extracellular vesicular exosome;integral to membrane;integral to plasma membrane;intrinsic to membrane;intrinsic to plasma membrane;membrane;membrane part;membrane-bounded organelle;membrane-bounded vesicle;organelle;plasma membrane;plasma membrane part;vesicle	p53 signaling pathway
P57088	TMEM33	Transmembrane protein 33	7		1.90792	0.0220184	-0.52903	3.6636	3.31066	3.38775	3.46206	3.20804	2.86443	3.04257	2.86792	3.14538	2.92163	2.8934	cellular component assembly;cellular component assembly at cellular level;cellular component organization;cellular component organization at cellular level;cellular component organization or biogenesis;cellular component organization or biogenesis at cellular level;cellular localization;cellular macromolecular complex assembly;cellular macromolecular complex subunit organization;cellular macromol…	structural constituent of nuclear pore;structural molecule activity	cell part;cytoplasmic membrane-bounded vesicle;cytoplasmic part;cytoplasmic vesicle;endoplasmic reticulum;extracellular membrane-bounded organelle;extracellular organelle;extracellular region part;extracellular vesicular exosome;intracellular membrane-bounded organelle;intracellular organelle;intracellular organelle part;intracellular part;macromolecular complex;melanosome;membrane part;membrane-…
O43303	CCP110	Centriolar coiled-coil protein of 110 kDa	4		2.72657	0.00670122	-0.527675	3.54219	3.41914	3.46069	2.95974	3.0195	2.9762	3.03679	2.82601	3.21997	3.21323	3.16934	biological regulation;cell cycle;cell cycle process;cell projection organization;cellular component organization;cellular component organization at cellular level;cellular component organization or biogenesis;cellular component organization or biogenesis at cellular level;cellular process;centriole replication;centrosome duplication;centrosome organization;G2/M transition of mitotic cell cycle;mi…		cell part;centriole;centrosome;cytoplasmic part;cytoskeletal part;cytosol;intracellular non-membrane-bounded organelle;intracellular organelle;intracellular organelle part;intracellular part;macromolecular complex;microtubule organizing center;microtubule organizing center part;non-membrane-bounded organelle;organelle;organelle part;protein complex
Q9Y282-3	ERGIC3	Isoform 3 of Endoplasmic reticulum-Golgi intermediate compartment protein 3	3		2.97811	0.005736	-0.526865	3.53906	3.46212	3.47012	3.32664	3.31666	3.07735	2.90088	2.91247	2.93948	2.94153	2.90403	cellular process;establishment of localization;transport;vesicle-mediated transport		cell part;cytoplasmic part;endoplasmic reticulum membrane;endoplasmic reticulum part;endoplasmic reticulum-Golgi intermediate compartment membrane;Golgi apparatus;integral to membrane;intracellular membrane-bounded organelle;intracellular organelle;intracellular organelle part;intracellular part;intrinsic to membrane;membrane;membrane part;membrane-bounded organelle;organelle;organelle membrane;o…
Q5UIP0	RIF1	Telomere-associated protein RIF1	27		3.43812	0.00307087	-0.525979	3.62802	3.48139	3.60813	3.44118	3.21927	3.02787	3.04844	3.06328	2.70573	2.80977	2.52988	biological regulation;cell cycle;cellular process;cellular response to stimulus;cellular response to stress;developmental process;negative regulation of biological process;negative regulation of cell differentiation;negative regulation of cellular process;negative regulation of developmental process;regulation of biological process;regulation of cell differentiation;regulation of cellular process…		cell part;chromosomal part;chromosome, telomeric region;cytoplasm;cytoskeletal part;female pronucleus;intracellular membrane-bounded organelle;intracellular non-membrane-bounded organelle;intracellular organelle;intracellular organelle part;intracellular part;male pronucleus;membrane;membrane-bounded organelle;non-membrane-bounded organelle;nucleus;organelle;organelle part;plasma membrane;pronucl…
Q13433	SLC39A6	Zinc transporter ZIP6	2		2.03372	0.0190292	-0.525709	3.19689	3.54127	3.5009	3.19295	3.30389	2.90138	2.92287	2.83769	3.38108	2.73316	3.25936	biological regulation;cation homeostasis;cation transport;cellular cation homeostasis;cellular chemical homeostasis;cellular divalent inorganic cation homeostasis;cellular homeostasis;cellular ion homeostasis;cellular process;cellular zinc ion homeostasis;chemical homeostasis;divalent inorganic cation homeostasis;divalent inorganic cation transport;divalent metal ion transport;establishment of lo…	cation transmembrane transporter activity;divalent inorganic cation transmembrane transporter activity;inorganic cation transmembrane transporter activity;ion transmembrane transporter activity;metal ion transmembrane transporter activity;substrate-specific transmembrane transporter activity;substrate-specific transporter activity;transition metal ion transmembrane transporter activity;transmembr…	cell part;cell projection membrane;cell projection part;cell surface;cytoplasmic part;endoplasmic reticulum;integral to membrane;integral to plasma membrane;intracellular membrane-bounded organelle;intracellular organelle;intracellular part;intrinsic to membrane;intrinsic to plasma membrane;lamellipodium membrane;leading edge membrane;membrane;membrane part;membrane-bounded organelle;organelle;pl…
Q9HBG6-5	IFT122	Isoform 5 of Intraflagellar transport protein 122 homolog	2		3.54746	0.00312558	-0.523932	3.46284	3.52367	3.58288	3.25879	3.31922	2.97885	3.05273	2.96601	2.81865	3.00622	2.77668	anatomical structure development;anatomical structure formation involved in morphogenesis;anatomical structure morphogenesis;appendage development;appendage morphogenesis;biological regulation;body morphogenesis;camera-type eye morphogenesis;cell part morphogenesis;cell projection assembly;cell projection morphogenesis;cell projection organization;cell surface receptor linked signaling pathway;ce…		axoneme part;cell part;cell projection;cell projection part;cilium;cytoplasm;intracellular part;intraflagellar transport particle A;macromolecular complex;membrane;nonmotile primary cilium;organelle part;photoreceptor connecting cilium;primary cilium;protein complex
Q9BWH6	RPAP1	RNA polymerase II-associated protein 1	3		2.1577	0.0154535	-0.523899	3.43549	3.17899	3.39147	3.43618	3.26926	2.80446	2.92776	2.70203	3.35515	3.25462	3.05056	biosynthetic process;cellular biosynthetic process;cellular macromolecule biosynthetic process;cellular macromolecule metabolic process;cellular metabolic process;cellular nitrogen compound metabolic process;cellular process;macromolecule biosynthetic process;macromolecule metabolic process;metabolic process;nitrogen compound metabolic process;nucleic acid metabolic process;nucleobase-containing …	binding;catalytic activity;DNA binding;DNA-directed RNA polymerase activity;nucleic acid binding;nucleotidyltransferase activity;RNA polymerase activity;transferase activity;transferase activity, transferring phosphorus-containing groups	cell part;intracellular membrane-bounded organelle;intracellular organelle;intracellular part;membrane-bounded organelle;nucleus;organelle
Q96JK2	DCAF5	DDB1- and CUL4-associated factor 5	3		1.68199	0.0323474	-0.523814	3.36073	3.28116	3.43216	3.55332	3.4969	2.60101	2.83431	3.06729	2.94493	3.10189	3.05589	cellular macromolecule metabolic process;cellular metabolic process;cellular process;cellular protein metabolic process;macromolecule metabolic process;macromolecule modification;metabolic process;primary metabolic process;protein metabolic process;protein modification by small protein conjugation;protein modification by small protein conjugation or removal;protein modification process;protein ub…		cell part;CUL4 RING ubiquitin ligase complex;cullin-RING ubiquitin ligase complex;cytoplasmic part;intracellular membrane-bounded organelle;intracellular organelle;intracellular part;macromolecular complex;membrane-bounded organelle;mitochondrion;organelle;protein complex;ubiquitin ligase complex
O14737	PDCD5	Programmed cell death protein 5	6		2.7316	0.00654601	-0.522909	3.49045	3.52751	3.65464	3.41113	3.4077	2.94394	3.12162	3.0383	2.61596	2.66422	2.65584	biological regulation;cellular process;cellular response to chemical stimulus;cellular response to endogenous stimulus;cellular response to growth factor stimulus;cellular response to organic substance;cellular response to stimulus;cellular response to transforming growth factor beta stimulus;negative regulation of biological process;negative regulation of cell proliferation;negative regulation o…	acetyltransferase activator activity;beta-tubulin binding;binding;carbohydrate binding;cytoskeletal protein binding;DNA binding;enzyme activator activity;enzyme regulator activity;glycosaminoglycan binding;heparin binding;nucleic acid binding;pattern binding;polysaccharide binding;protein binding;tubulin binding	cell part;cytoplasm;extracellular membrane-bounded organelle;extracellular organelle;extracellular region part;extracellular vesicular exosome;intracellular membrane-bounded organelle;intracellular organelle;intracellular part;membrane-bounded organelle;membrane-bounded vesicle;nucleus;organelle;vesicle
P62861	FAU	40S ribosomal protein S30	2		2.70403	0.00735007	-0.522861	3.57966	3.35701	3.47711	3.23175	3.2843	2.9792	2.98505	2.88094	2.97651	2.99945	3.0855	antibacterial humoral response;antimicrobial humoral response;biosynthetic process;catabolic process;cellular biosynthetic process;cellular catabolic process;cellular component disassembly;cellular component disassembly at cellular level;cellular component organization;cellular component organization at cellular level;cellular component organization or biogenesis;cellular component organization o…	binding;nucleic acid binding;RNA binding;structural constituent of ribosome;structural molecule activity	cell part;cytoplasmic part;cytosol;cytosolic small ribosomal subunit;extracellular region part;extracellular space;intracellular organelle part;intracellular part;macromolecular complex;organelle part;ribonucleoprotein complex;small ribosomal subunit
Q8TEX9-2	IPO4	Isoform 2 of Importin-4	24		3.58974	0.00329412	-0.522587	3.38754	3.35943	3.38156	3.22498	3.14924	2.9063	2.77084	2.88363	3.23583	3.35292	3.2153	cellular component assembly;cellular component assembly at cellular level;cellular component organization;cellular component organization at cellular level;cellular component organization or biogenesis;cellular component organization or biogenesis at cellular level;cellular macromolecular complex assembly;cellular macromolecular complex subunit organization;cellular process;chromatin assembly or …		cell part;chromatin;chromosomal part;cytoplasm;intracellular organelle part;intracellular part;macromolecular complex;membrane;nuclear chromatin;nuclear chromosome part;nuclear part;organelle part;protein complex
P13612	ITGA4	Integrin alpha-4	11		3.90869	0.00173134	-0.522568	3.37666	3.4529	3.48282	3.32005	3.43058	2.94603	2.89233	2.90632	3.0072	3.00175	3.00654	anatomical structure development;anatomical structure morphogenesis;B cell activation;B cell differentiation;biological adhesion;biological regulation;blood coagulation;blood vessel remodeling;cell activation;cell adhesion;cell differentiation;cell migration;cell morphogenesis;cell morphogenesis involved in differentiation;cell motility;cell surface receptor linked signaling pathway;cell-cell adh…	binding;cation binding;cell adhesion molecule binding;ion binding;metal ion binding;protein binding	adherens junction;alpha4-beta7 integrin complex;anchoring junction;cell junction;cell part;cell surface;cell-cell junction;cell-substrate adherens junction;cell-substrate junction;external side of plasma membrane;extracellular membrane-bounded organelle;extracellular organelle;extracellular region part;extracellular vesicular exosome;focal adhesion;integrin complex;macromolecular complex;membrane…	Arrhythmogenic right ventricular cardiomyopathy (ARVC);Cell adhesion molecules (CAMs);Dilated cardiomyopathy;ECM-receptor interaction;Focal adhesion;Hematopoietic cell lineage;Hypertrophic cardiomyopathy (HCM);Intestinal immune network for IgA production;Leishmaniasis;Leukocyte transendothelial migration;Regulation of actin cytoskeleton
Q99684	GFI1	Zinc finger protein Gfi-1	2		1.87126	0.0229396	-0.522183	3.36016	2.9698	3.14521	3.03367	3.03385	2.55285	2.72731	2.62847	3.69695	3.57165	3.71578	anatomical structure morphogenesis;auditory receptor cell differentiation;behavior;biological regulation;cell cycle process;cell differentiation;cell fate commitment;cellular developmental process;cellular process;cellular response to biotic stimulus;cellular response to lipopolysaccharide;cellular response to molecule of bacterial origin;cellular response to stimulus;developmental process;embryo…	binding;cation binding;DNA binding;ion binding;metal ion binding;nucleic acid binding;nucleic acid binding transcription factor activity;regulatory region DNA binding;regulatory region nucleic acid binding;RNA polymerase II core promoter proximal region sequence-specific DNA binding transcription factor activity;RNA polymerase II core promoter proximal region sequence-specific DNA binding transcr…	cell part;intracellular membrane-bounded organelle;intracellular organelle;intracellular organelle part;intracellular part;macromolecular complex;membrane-bounded organelle;nuclear body;nuclear matrix;nuclear part;nucleoplasm part;nucleus;organelle;organelle part;protein complex;transcriptional repressor complex
P62917	RPL8	60S ribosomal protein L8	5		2.98577	0.00584114	-0.522054	3.41906	3.4387	3.40599	3.19605	3.23946	3.00903	2.80069	2.88788	3.13355	3.09168	3.25265	biosynthetic process;catabolic process;cellular biosynthetic process;cellular catabolic process;cellular component disassembly;cellular component disassembly at cellular level;cellular component organization;cellular component organization at cellular level;cellular component organization or biogenesis;cellular component organization or biogenesis at cellular level;cellular macromolecular complex…	binding;nucleic acid binding;RNA binding;rRNA binding;structural constituent of ribosome;structural molecule activity	adherens junction;anchoring junction;cell junction;cell part;cell-substrate adherens junction;cell-substrate junction;cytoplasm;cytoplasmic part;cytosol;cytosolic large ribosomal subunit;focal adhesion;intracellular non-membrane-bounded organelle;intracellular organelle;intracellular organelle part;intracellular part;large ribosomal subunit;macromolecular complex;membrane;non-membrane-bounded org…	Ribosome
Q8TBF2-3	FAM213B	Isoform 3 of Prostamide/prostaglandin F synthase	2		2.94898	0.00575385	-0.521547	3.21477	3.17279	3.07539	3.28572	3.21561	2.72575	2.5759	2.59665	3.50299	3.55934	3.64095	arachidonic acid metabolic process;biosynthetic process;carboxylic acid biosynthetic process;carboxylic acid metabolic process;cellular biosynthetic process;cellular ketone metabolic process;cellular lipid metabolic process;cellular metabolic process;cellular process;cyclooxygenase pathway;fatty acid biosynthetic process;fatty acid metabolic process;icosanoid biosynthetic process;icosanoid metabo…	catalytic activity;oxidoreductase activity;oxidoreductase activity, acting on CH-OH group of donors;oxidoreductase activity, acting on the CH-OH group of donors, NAD or NADP as acceptor;prostaglandin-F synthase activity	cell part;cytoplasm;cytoplasmic part;cytosol;endoplasmic reticulum;extracellular membrane-bounded organelle;extracellular organelle;extracellular region part;extracellular vesicular exosome;intracellular membrane-bounded organelle;intracellular organelle;intracellular part;membrane-bounded organelle;membrane-bounded vesicle;myelin sheath;organelle;vesicle
Q14669-2	TRIP12	Isoform 2 of E3 ubiquitin-protein ligase TRIP12	24		4.09932	0.00129167	-0.521038	3.26942	3.3599	3.3294	3.27498	3.36762	2.77235	2.83083	2.79243	3.31579	3.25225	3.27444	biological regulation;cellular macromolecule metabolic process;cellular metabolic process;cellular nitrogen compound metabolic process;cellular process;cellular protein metabolic process;cellular response to stimulus;cellular response to stress;developmental process;DNA metabolic process;DNA repair;embryo development;macromolecule metabolic process;macromolecule modification;metabolic process;neg…	acid-amino acid ligase activity;binding;catalytic activity;hormone receptor binding;ligase activity;ligase activity, forming carbon-nitrogen bonds;nuclear hormone receptor binding;protein binding;receptor binding;small conjugating protein ligase activity;thyroid hormone receptor binding;transcription factor binding;ubiquitin-protein ligase activity	cell part;cytoplasm;intracellular membrane-bounded organelle;intracellular organelle;intracellular organelle part;intracellular part;membrane-bounded organelle;nuclear part;nucleoplasm;nucleus;organelle;organelle part	Ubiquitin mediated proteolysis
O75153	CLUH	Clustered mitochondria protein homolog	29		3.28375	0.00407742	-0.52022	3.62663	3.5031	3.54812	3.09542	3.09775	3.09699	3.04721	2.97299	2.93363	2.94868	2.90115	cellular component organization;cellular component organization at cellular level;cellular component organization or biogenesis;cellular component organization or biogenesis at cellular level;cellular localization;cellular process;intracellular distribution of mitochondria;localization;mitochondrion distribution;mitochondrion localization;mitochondrion organization;organelle localization;organell…	binding;mRNA binding;nucleic acid binding;RNA binding	cell part;cytoplasm;intracellular part
P29084	GTF2E2	Transcription initiation factor IIE subunit beta	3		1.90569	0.0219751	-0.519243	3.53945	3.15713	3.38953	3.04397	3.21982	2.79707	2.93362	2.79769	3.36898	3.19821	3.3722	biological regulation;biosynthetic process;cellular biosynthetic process;cellular macromolecule biosynthetic process;cellular macromolecule metabolic process;cellular metabolic process;cellular nitrogen compound metabolic process;cellular process;gene expression;macromolecule biosynthetic process;macromolecule metabolic process;metabolic process;nitrogen compound metabolic process;nucleic acid me…	binding;DNA binding;nucleic acid binding	cell part;cytoplasm;intracellular membrane-bounded organelle;intracellular organelle;intracellular organelle part;intracellular part;macromolecular complex;membrane-bounded organelle;nuclear part;nucleoplasm;nucleoplasm part;nucleus;organelle;organelle part;protein complex;transcription factor complex;transcription factor TFIIE complex	Basal transcription factors
Q9Y6I3-1	EPN1	Isoform 2 of Epsin-1	7		3.09474	0.00556098	-0.51917	3.40281	3.34486	3.49215	3.34571	3.37094	2.83604	2.96437	2.8819	3.08003	3.09889	3.02831	anatomical structure development;biological regulation;cell surface receptor linked signaling pathway;cellular component organization;cellular component organization or biogenesis;cellular membrane organization;cellular process;cellular response to stimulus;chordate embryonic development;developmental process;embryo development;embryo development ending in birth or egg hatching;embryonic organ de…	binding;lipid binding	cell part;coated pit;cytoplasm;intracellular membrane-bounded organelle;intracellular organelle;intracellular part;membrane;membrane part;membrane-bounded organelle;nucleus;organelle;plasma membrane	Endocytosis
P30825	SLC7A1	High affinity cationic amino acid transporter 1	2		2.77021	0.0063491	-0.517893	3.78478	3.71828	3.65049	3.53207	3.47385	3.25175	3.08567	3.26246	2.03337	1.84767	1.33104	amine transport;amino acid transport;carboxylic acid transport;cellular process;establishment of localization;ion transport;nitrogen compound transport;organic acid transport;organic substance transport;transmembrane transport;transport	active transmembrane transporter activity;amine transmembrane transporter activity;amino acid transmembrane transporter activity;antiporter activity;arginine transmembrane transporter activity;basic amino acid transmembrane transporter activity;carboxylic acid transmembrane transporter activity;L-amino acid transmembrane transporter activity;L-lysine transmembrane transporter activity;L-ornithine…	cell part;integral to membrane;integral to plasma membrane;intrinsic to membrane;intrinsic to plasma membrane;membrane;membrane part;plasma membrane;plasma membrane part
O94925-3	GLS	Isoform 3 of Glutaminase kidney isoform, mitochondrial	2		1.84892	0.0240853	-0.516471	3.82063	3.6262	3.46069	3.3312	3.43431	3.01016	3.24373	3.10422	2.4236	2.36895	2.31598	amine biosynthetic process;amine catabolic process;amine metabolic process;behavior;behavioral interaction between organisms;biological regulation;biosynthetic process;carboxylic acid biosynthetic process;carboxylic acid catabolic process;carboxylic acid metabolic process;catabolic process;cell communication;cell-cell signaling;cellular amine metabolic process;cellular amino acid biosynthetic pro…	catalytic activity;glutaminase activity;hydrolase activity;hydrolase activity, acting on carbon-nitrogen (but not peptide) bonds;hydrolase activity, acting on carbon-nitrogen (but not peptide) bonds, in linear amides	cell part;cytoplasmic part;cytosol;intracellular membrane-bounded organelle;intracellular organelle;intracellular organelle lumen;intracellular organelle part;intracellular part;membrane-bounded organelle;membrane-enclosed lumen;mitochondrial matrix;mitochondrial part;mitochondrion;organelle;organelle lumen;organelle part	Alanine, aspartate and glutamate metabolism;Arginine and proline metabolism;D-Glutamine and D-glutamate metabolism;Nitrogen metabolism;Proximal tubule bicarbonate reclamation
O43768-4	ENSA	Isoform 4 of Alpha-endosulfine	4		1.71776	0.0301974	-0.51645	3.12393	3.10282	3.41616	3.57155	3.09004	2.51596	2.79282	2.78478	3.2613	3.21991	3.71871	biological regulation;cell cycle;cell cycle phase;cell cycle process;cell division;cellular component organization;cellular component organization at cellular level;cellular component organization or biogenesis;cellular component organization or biogenesis at cellular level;cellular process;establishment of localization;G2/M transition of mitotic cell cycle;mitosis;mitotic cell cycle;negative reg…	binding;channel inhibitor activity;channel regulator activity;enzyme binding;enzyme inhibitor activity;enzyme regulator activity;ion channel inhibitor activity;phosphatase binding;phosphatase inhibitor activity;phosphatase regulator activity;potassium channel inhibitor activity;potassium channel regulator activity;protein binding;protein phosphatase 2A binding;protein phosphatase binding;protein …	cell part;cytoplasm;intracellular organelle part;intracellular part;nuclear part;nucleoplasm;organelle part
P62841	RPS15	40S ribosomal protein S15	24		1.39973	0.0496645	-0.515924	3.35951	3.18103	3.56809	3.0751	3.37813	2.75248	2.69595	3.11243	2.93052	3.3353	3.37815	biosynthetic process;catabolic process;cell differentiation;cellular biosynthetic process;cellular catabolic process;cellular component assembly;cellular component assembly at cellular level;cellular component biogenesis;cellular component biogenesis at cellular level;cellular component disassembly;cellular component disassembly at cellular level;cellular component organization;cellular component…	binding;DNA binding;nucleic acid binding;structural constituent of ribosome;structural molecule activity	adherens junction;anchoring junction;cell junction;cell part;cell-substrate adherens junction;cell-substrate junction;cytoplasm;cytoplasmic part;cytosol;cytosolic small ribosomal subunit;focal adhesion;intracellular membrane-bounded organelle;intracellular organelle;intracellular organelle part;intracellular part;macromolecular complex;membrane;membrane-bounded organelle;nuclear part;nucleoplasm;…	Ribosome
Q8WUQ7-2	CACTIN	Isoform 2 of Cactin	9		3.43457	0.00304688	-0.513606	3.3086	3.21772	3.34011	3.27707	3.40728	2.72966	2.82566	2.77029	3.27919	3.30621	3.3525	biological regulation;cellular macromolecule metabolic process;cellular metabolic process;cellular nitrogen compound metabolic process;cellular process;cellular response to biotic stimulus;cellular response to chemical stimulus;cellular response to cytokine stimulus;cellular response to interleukin-1;cellular response to lipopolysaccharide;cellular response to molecule of bacterial origin;cellula…		catalytic step 2 spliceosome;cell part;cytoplasm;extracellular membrane-bounded organelle;extracellular organelle;extracellular region part;extracellular vesicular exosome;intracellular membrane-bounded organelle;intracellular organelle;intracellular organelle part;intracellular part;macromolecular complex;membrane-bounded organelle;membrane-bounded vesicle;nuclear part;nucleoplasm;nucleus;organe…
Q96JJ7	TMX3	Protein disulfide-isomerase TMX3	13		3.52897	0.00304072	-0.511567	3.35474	3.35906	3.40691	3.32816	3.358	2.78328	2.88879	2.91394	3.31111	3.11759	3.03103	biological regulation;cell redox homeostasis;cellular homeostasis;cellular macromolecule metabolic process;cellular metabolic process;cellular process;cellular protein metabolic process;cellular response to stimulus;cellular response to stress;homeostatic process;macromolecule metabolic process;metabolic process;primary metabolic process;protein folding;protein metabolic process;regulation of bio…	catalytic activity;intramolecular oxidoreductase activity;intramolecular oxidoreductase activity, interconverting keto- and enol-groups;intramolecular oxidoreductase activity, transposing S-S bonds;isomerase activity;protein disulfide isomerase activity	cell part;cell surface;cytoplasmic part;endoplasmic reticulum;endoplasmic reticulum membrane;endoplasmic reticulum part;integral to membrane;intracellular membrane-bounded organelle;intracellular organelle;intracellular organelle part;intracellular part;intrinsic to membrane;membrane;membrane part;membrane-bounded organelle;organelle;organelle membrane;organelle part
Q8NC44	FAM134A	Protein FAM134A	2		1.81407	0.0259305	-0.508883	3.47341	3.20836	3.53555	3.48428	3.45904	2.77495	2.88186	3.03386	3.01337	3.17468	2.66816			cell part;integral to membrane;intrinsic to membrane;membrane part
O14672	ADAM10	Disintegrin and metalloproteinase domain-containing protein 10	10		3.0437	0.00548472	-0.508824	3.33835	3.36545	3.42943	3.37153	3.40869	2.84631	2.96607	2.79438	3.09809	3.12624	3.10411	axon guidance;biological regulation;cell activation;cell communication;cell surface receptor linked signaling pathway;cell-cell signaling;cellular component disassembly;cellular component disassembly at cellular level;cellular component organization;cellular component organization at cellular level;cellular component organization or biogenesis;cellular component organization or biogenesis at cell…	binding;catalytic activity;cation binding;endopeptidase activity;enzyme binding;hydrolase activity;identical protein binding;integrin binding;ion binding;kinase binding;metal ion binding;metalloendopeptidase activity;metallopeptidase activity;peptidase activity;peptidase activity, acting on L-amino acid peptides;protein binding;protein complex binding;protein dimerization activity;protein homodim…	adherens junction;anchoring junction;cell junction;cell part;cell surface;cell-substrate adherens junction;cell-substrate junction;cytoplasm;cytoplasmic membrane-bounded vesicle;cytoplasmic part;cytoplasmic vesicle;cytoskeletal part;endoplasmic reticulum part;extracellular membrane-bounded organelle;extracellular organelle;extracellular region part;extracellular vesicular exosome;focal adhesion;G…	Alzheimer's disease;Epithelial cell signaling in Helicobacter pylori infection
Q8TCT7	SPPL2B	Signal peptide peptidase-like 2B	4		1.48692	0.0437477	-0.507281	3.26568	3.73127	3.29865	3.28955	3.41184	2.83221	3.00269	2.93885	2.99994	2.82103	3.16506	biological regulation;macromolecule metabolic process;membrane protein ectodomain proteolysis;membrane protein intracellular domain proteolysis;membrane protein proteolysis;metabolic process;primary metabolic process;protein metabolic process;proteolysis;regulation of biological process;regulation of immune response;regulation of immune system process;regulation of response to stimulus	aspartic endopeptidase activity, intramembrane cleaving;aspartic-type endopeptidase activity;aspartic-type peptidase activity;binding;catalytic activity;endopeptidase activity;hydrolase activity;identical protein binding;peptidase activity;peptidase activity, acting on L-amino acid peptides;protein binding;protein dimerization activity;protein homodimerization activity	cell part;cytoplasmic part;cytoplasmic vesicle membrane;cytoplasmic vesicle part;endoplasmic reticulum part;endosomal part;endosome membrane;Golgi apparatus part;Golgi membrane;Golgi-associated vesicle membrane;integral to cytosolic side of endoplasmic reticulum membrane;integral to endoplasmic reticulum membrane;integral to lumenal side of endoplasmic reticulum membrane;integral to membrane;inte…
Q969R5	L3MBTL2	Lethal(3)malignant brain tumor-like protein 2	2		1.9758	0.0205571	-0.507209	3.35148	3.19191	3.56533	3.2996	3.38811	2.89819	2.8836	2.80531	3.18235	3.28894	2.968	biological regulation;biosynthetic process;cellular biosynthetic process;cellular component organization;cellular component organization at cellular level;cellular component organization or biogenesis;cellular component organization or biogenesis at cellular level;cellular macromolecule biosynthetic process;cellular macromolecule metabolic process;cellular metabolic process;cellular nitrogen comp…	binding;cation binding;histone binding;ion binding;metal ion binding;methylated histone residue binding;protein binding;transition metal ion binding;zinc ion binding	cell part;intracellular membrane-bounded organelle;intracellular organelle;intracellular part;membrane-bounded organelle;nucleus;organelle
P23458	JAK1	Tyrosine-protein kinase JAK1	5		2.65381	0.00825627	-0.506312	3.30294	3.21693	3.40073	3.35787	3.40514	2.7181	2.79443	2.88913	3.30413	3.1612	3.27446	biological regulation;cell differentiation;cell migration;cell motility;cell surface receptor linked signaling pathway;cellular component movement;cellular developmental process;cellular macromolecule metabolic process;cellular metabolic process;cellular process;cellular protein metabolic process;cellular response to chemical stimulus;cellular response to cytokine stimulus;cellular response to in…	adenyl nucleotide binding;adenyl ribonucleotide binding;ATP binding;binding;catalytic activity;cytokine receptor binding;enzyme binding;growth hormone receptor binding;hormone receptor binding;kinase activity;non-membrane spanning protein tyrosine kinase activity;nucleotide binding;phosphatase binding;phosphotransferase activity, alcohol group as acceptor;protein binding;protein kinase activity;p…	adherens junction;anchoring junction;cell junction;cell part;cell-substrate adherens junction;cell-substrate junction;cytoplasm;cytoplasmic part;cytoskeleton;cytosol;endomembrane system;extrinsic to internal side of plasma membrane;extrinsic to membrane;extrinsic to plasma membrane;focal adhesion;intracellular membrane-bounded organelle;intracellular non-membrane-bounded organelle;intracellular o…	Hepatitis C;Jak-STAT signaling pathway;ko05152;Leishmaniasis;Measles;Osteoclast differentiation;Pancreatic cancer;Pathways in cancer;Toxoplasmosis
Q9BW92	TARS2	Threonine--tRNA ligase, mitochondrial	11		3.37326	0.00365957	-0.505619	3.2336	3.14338	3.08992	3.23703	3.18184	2.64063	2.6906	2.61882	3.61111	3.49195	3.63642	amine metabolic process;amino acid activation;carboxylic acid metabolic process;cellular amine metabolic process;cellular amino acid metabolic process;cellular ketone metabolic process;cellular macromolecule metabolic process;cellular metabolic process;cellular nitrogen compound metabolic process;cellular process;gene expression;macromolecule metabolic process;metabolic process;mitochondrial RNA …	adenyl nucleotide binding;adenyl ribonucleotide binding;aminoacyl-tRNA ligase activity;ATP binding;binding;catalytic activity;ligase activity;ligase activity, forming aminoacyl-tRNA and related compounds;ligase activity, forming carbon-oxygen bonds;nucleotide binding;purine nucleotide binding;purine ribonucleoside triphosphate binding;purine ribonucleotide binding;ribonucleotide binding;threonine…	cell part;cytoplasmic part;intracellular organelle lumen;intracellular organelle part;intracellular part;membrane-enclosed lumen;mitochondrial matrix;mitochondrial part;organelle lumen;organelle part	Aminoacyl-tRNA biosynthesis
Q9NPD8	UBE2T	Ubiquitin-conjugating enzyme E2 T	5		3.0802	0.00563208	-0.504053	3.82805	3.78195	3.71915	2.97742	2.94922	3.26381	3.35593	3.19725	2.32915	2.35925	2.03613	cellular macromolecule metabolic process;cellular metabolic process;cellular nitrogen compound metabolic process;cellular process;cellular protein metabolic process;cellular response to stimulus;cellular response to stress;DNA metabolic process;DNA repair;macromolecule metabolic process;macromolecule modification;metabolic process;nitrogen compound metabolic process;nucleic acid metabolic process…	acid-amino acid ligase activity;adenyl nucleotide binding;adenyl ribonucleotide binding;ATP binding;binding;catalytic activity;chromatin binding;enzyme binding;ligase activity;ligase activity, forming carbon-nitrogen bonds;nucleotide binding;protein binding;purine nucleotide binding;purine ribonucleoside triphosphate binding;purine ribonucleotide binding;ribonucleotide binding;small conjugating p…	cell part;cytoplasm;intracellular membrane-bounded organelle;intracellular organelle;intracellular organelle part;intracellular part;membrane-bounded organelle;nuclear part;nucleoplasm;nucleus;organelle;organelle part
Q9H910	HN1L	Hematological and neurological expressed 1-like protein	12		1.7984	0.0265535	-0.503855	3.47872	3.29472	3.60853	3.48091	3.22264	2.80287	3.10136	2.96618	2.88084	2.965	2.96199			cell part;cytoplasm;intracellular membrane-bounded organelle;intracellular organelle;intracellular part;membrane;membrane-bounded organelle;nucleus;organelle;plasma membrane
Q96TA2	YME1L1	ATP-dependent zinc metalloprotease YME1L1	11		3.07437	0.00557944	-0.503764	3.5626	3.52139	3.60012	3.10929	3.07354	3.14454	3.06076	2.96752	2.97779	2.78666	2.95235	cell proliferation;cellular component organization;cellular component organization at cellular level;cellular component organization or biogenesis;cellular component organization or biogenesis at cellular level;cellular process;macromolecule metabolic process;metabolic process;misfolded or incompletely synthesized protein catabolic process;mitochondrion organization;organelle organization;primary…	adenyl nucleotide binding;adenyl ribonucleotide binding;ATP binding;binding;catalytic activity;cation binding;endopeptidase activity;hydrolase activity;ion binding;metal ion binding;metalloendopeptidase activity;metallopeptidase activity;nucleotide binding;peptidase activity;peptidase activity, acting on L-amino acid peptides;purine nucleotide binding;purine ribonucleoside triphosphate binding;pu…	cell part;cytoplasmic part;integral to membrane;intracellular organelle part;intracellular part;intrinsic to membrane;membrane;membrane part;mitochondrial inner membrane;mitochondrial membrane;mitochondrial part;organelle inner membrane;organelle membrane;organelle part
Q9BRT6	LLPH	Protein LLP homolog	3		1.87417	0.0229687	-0.503255	3.70548	3.33762	3.39225	3.37191	3.31509	3.03885	2.94145	2.94529	2.91898	2.96859	2.81702
Q969V5	MUL1	Mitochondrial ubiquitin ligase activator of NFKB 1	2		3.27065	0.00397484	-0.50312	3.39257	3.24806	3.30617	3.2483	3.1464	2.76694	2.85911	2.81139	3.4758	3.18435	3.38559	activation of caspase activity;activation of JUN kinase activity;activation of MAPK activity;biological regulation;cellular component organization;cellular component organization at cellular level;cellular component organization or biogenesis;cellular component organization or biogenesis at cellular level;cellular localization;cellular macromolecule metabolic process;cellular metabolic process;ce…	acid-amino acid ligase activity;binding;catalytic activity;cation binding;enzyme binding;identical protein binding;ion binding;ligase activity;ligase activity, forming carbon-nitrogen bonds;metal ion binding;molecular transducer activity;protein binding;signal transducer activity;small conjugating protein ligase activity;SUMO ligase activity;transition metal ion binding;ubiquitin protein ligase b…	axon;cell body;cell part;cell projection;cytoplasm;cytoplasmic part;integral to membrane;integral to mitochondrial membrane;integral to mitochondrial outer membrane;integral to organelle membrane;intracellular membrane-bounded organelle;intracellular organelle;intracellular organelle part;intracellular part;intrinsic to membrane;intrinsic to mitochondrial outer membrane;intrinsic to organelle mem…
P83731	RPL24	60S ribosomal protein L24	14		2.37184	0.0103681	-0.501128	3.49251	3.2826	3.55458	3.32116	3.38508	2.95576	2.97436	2.89618	2.93425	2.94887	3.06948	anatomical structure development;axon guidance;biological regulation;biosynthetic process;catabolic process;cell cycle checkpoint;cell cycle process;cellular biosynthetic process;cellular catabolic process;cellular component assembly;cellular component assembly at cellular level;cellular component disassembly;cellular component disassembly at cellular level;cellular component organization;cellula…	binding;nucleic acid binding;RNA binding;structural constituent of ribosome;structural molecule activity	cell part;cytoplasmic part;cytosol;cytosolic large ribosomal subunit;extracellular membrane-bounded organelle;extracellular organelle;extracellular region part;extracellular vesicular exosome;intracellular organelle part;intracellular part;large ribosomal subunit;macromolecular complex;membrane;membrane-bounded organelle;membrane-bounded vesicle;organelle;organelle part;ribonucleoprotein complex;…	Ribosome
Q96HA7-2	TONSL	Isoform 2 of Tonsoku-like protein	10		2.67273	0.00788085	-0.499657	3.54085	3.36501	3.35444	3.35945	3.45167	2.97937	2.92926	2.8527	3.06513	2.85724	3.05015	biological regulation;cellular macromolecule metabolic process;cellular metabolic process;cellular nitrogen compound metabolic process;cellular process;cellular response to stimulus;cellular response to stress;cytoplasmic sequestering of protein;cytoplasmic sequestering of transcription factor;DNA metabolic process;DNA recombination;DNA repair;double-strand break repair;double-strand break repair…	binding;histone binding;protein binding;protein binding transcription factor activity;transcription cofactor activity;transcription corepressor activity;transcription factor binding transcription factor activity	cell part;chromosomal part;cytoplasm;intracellular organelle part;intracellular part;nuclear chromosome part;nuclear part;nuclear replication fork;nucleoplasm;organelle part;replication fork
P16989	YBX3	Y-box-binding protein 3	6		1.83824	0.0244301	-0.499185	3.623	3.30624	3.42269	3.34961	3.03108	3.09278	2.93747	2.82412	3.13718	3.11059	2.99766	3'-UTR-mediated mRNA stabilization;anatomical structure development;biological regulation;cellular hyperosmotic response;cellular macromolecule metabolic process;cellular metabolic process;cellular nitrogen compound metabolic process;cellular process;cellular response to abiotic stimulus;cellular response to chemical stimulus;cellular response to cytokine stimulus;cellular response to organic sub…	binding;DNA binding;double-stranded DNA binding;enzyme binding;GTPase binding;mRNA 3'-UTR binding;mRNA binding;nucleic acid binding;nucleic acid binding transcription factor activity;protein binding;protein binding transcription factor activity;Ras GTPase binding;regulatory region DNA binding;regulatory region nucleic acid binding;Rho GTPase binding;RNA binding;RNA polymerase II regulatory region…	cell junction;cell part;cell-cell junction;cytoplasm;cytoplasmic part;intracellular membrane-bounded organelle;intracellular organelle;intracellular part;macromolecular complex;membrane-bounded organelle;nucleus;occluding junction;organelle;perinuclear region of cytoplasm;polysome;ribonucleoprotein complex;tight junction	Tight junction
Q9ULL1	PLEKHG1	Pleckstrin homology domain-containing family G member 1	8		4.20224	0.00155	-0.499167	3.25696	3.21173	3.23402	3.89142	3.89929	2.76494	2.68459	2.75568	2.94482	2.83441	2.84671		enzyme regulator activity;GTPase regulator activity;guanyl-nucleotide exchange factor activity;nucleoside-triphosphatase regulator activity;Ras guanyl-nucleotide exchange factor activity;Rho guanyl-nucleotide exchange factor activity;small GTPase regulator activity
O60563	CCNT1	Cyclin-T1	3		1.65076	0.034174	-0.498548	3.43341	3.21734	3.42361	3.35567	3.45322	2.8037	3.08665	2.68837	3.02344	2.82909	3.43505	biological regulation;biosynthetic process;cell cycle;cell division;cell surface receptor linked signaling pathway;cellular biosynthetic process;cellular macromolecule biosynthetic process;cellular macromolecule metabolic process;cellular metabolic process;cellular nitrogen compound metabolic process;cellular process;cellular protein metabolic process;cellular response to stimulus;enzyme linked r…	binding;chromatin binding;DNA binding;nucleic acid binding;regulatory region DNA binding;regulatory region nucleic acid binding;RNA binding;snRNA binding;transcription regulatory region DNA binding	carboxy-terminal domain protein kinase complex;cell part;intracellular membrane-bounded organelle;intracellular organelle;intracellular organelle part;intracellular part;macromolecular complex;membrane-bounded organelle;nuclear part;nucleoplasm;nucleoplasm part;nucleus;organelle;organelle part;positive transcription elongation factor complex b;protein complex;transcription elongation factor compl…
Q9GZM5	YIPF3	Protein YIPF3	3		1.9997	0.0203644	-0.49838	3.4969	3.27373	3.64439	3.27789	3.48085	2.98618	2.98164	2.95206	2.88678	3.07688	2.64975	cell differentiation;cellular developmental process;cellular process;developmental process		cell part;cytoplasmic membrane-bounded vesicle;cytoplasmic part;cytoplasmic vesicle;Golgi apparatus;integral to membrane;intracellular membrane-bounded organelle;intracellular organelle;intracellular organelle part;intracellular part;intrinsic to membrane;membrane;membrane part;membrane-bounded organelle;membrane-bounded vesicle;nuclear part;nucleoplasm;organelle;organelle part;plasma membrane;tr…
Q9HB58-6	SP110	Isoform 6 of Sp110 nuclear body protein	4		2.52291	0.00869964	-0.4976	3.45615	3.51347	3.38724	3.58745	3.39901	3.09035	2.87499	2.89872	2.83959	2.88474	2.74804	biological regulation;biosynthetic process;cellular biosynthetic process;cellular component organization;cellular component organization at cellular level;cellular component organization or biogenesis;cellular component organization or biogenesis at cellular level;cellular macromolecule biosynthetic process;cellular macromolecule metabolic process;cellular metabolic process;cellular nitrogen comp…	binding;cation binding;chromatin binding;DNA binding;ion binding;metal ion binding;molecular transducer activity;nucleic acid binding;signal transducer activity;transition metal ion binding;zinc ion binding	cell part;intracellular membrane-bounded organelle;intracellular non-membrane-bounded organelle;intracellular organelle;intracellular organelle part;intracellular part;membrane-bounded organelle;non-membrane-bounded organelle;nuclear part;nucleolus;nucleus;organelle;organelle part
Q8IVM0-2	CCDC50	Isoform 2 of Coiled-coil domain-containing protein 50	4		1.54137	0.0395901	-0.497038	3.46171	3.44619	3.36063	3.65246	3.40835	2.8107	3.21446	2.75226	2.81436	2.91614	2.80749		binding;enzyme binding;protein binding;ubiquitin protein ligase binding	cell part;cytoplasm;intracellular part
P31431	SDC4	Syndecan-4	4		3.69713	0.00252514	-0.496155	3.50475	3.57872	3.62446	3.73512	3.58823	3.05915	3.10384	3.05648	2.29521	2.21842	2.07416	amine metabolic process;aminoglycan biosynthetic process;aminoglycan catabolic process;aminoglycan metabolic process;anatomical structure development;biological regulation;biosynthetic process;carbohydrate biosynthetic process;carbohydrate catabolic process;carbohydrate metabolic process;catabolic process;cell migration;cell motility;cellular component movement;cellular component organization;cel…	molecular transducer activity;receptor activity;signal transducer activity;signaling receptor activity;thrombospondin receptor activity	adherens junction;anchoring junction;cell junction;cell part;cell surface;cell-substrate adherens junction;cell-substrate junction;contractile fiber part;costamere;cytoplasmic part;extracellular membrane-bounded organelle;extracellular organelle;extracellular region part;extracellular vesicular exosome;focal adhesion;Golgi apparatus part;Golgi lumen;integral to membrane;integral to plasma membran…	Cell adhesion molecules (CAMs);ECM-receptor interaction;Malaria
P40855	PEX19	Peroxisomal biogenesis factor 19	12		2.54919	0.00868329	-0.494501	3.34847	3.38569	3.4995	3.43934	3.34597	2.81237	3.0217	2.91609	3.01312	3.02631	3.02199	biological regulation;cellular component biogenesis;cellular component biogenesis at cellular level;cellular component organization;cellular component organization at cellular level;cellular component organization or biogenesis;cellular component organization or biogenesis at cellular level;cellular macromolecule metabolic process;cellular metabolic process;cellular process;cellular protein metab…	ATPase binding;binding;enzyme binding;protein binding;protein N-terminus binding	brush border membrane;cell part;cell projection membrane;cell projection part;cytoplasm;cytoplasmic part;cytosol;integral to membrane;intracellular membrane-bounded organelle;intracellular organelle;intracellular organelle part;intracellular part;intrinsic to membrane;macromolecular complex;membrane;membrane part;membrane-bounded organelle;microbody;microbody membrane;microbody part;nuclear part;…	Peroxisome
P09326	CD48	CD48 antigen	3		1.98622	0.0205779	-0.493583	3.31765	3.57121	3.57895	3.7598	3.70257	2.88472	3.11261	2.98974	2.48891	2.33994	2.3142	biological regulation;blood coagulation;cell migration;cell motility;cellular component movement;cellular process;coagulation;defense response;hemostasis;immune system process;leukocyte migration;locomotion;multicellular organismal process;regulation of biological quality;regulation of body fluid levels;response to stimulus;response to stress	receptor activity	anchored to membrane;cell part;extracellular membrane-bounded organelle;extracellular organelle;extracellular region part;extracellular vesicular exosome;integral to membrane;integral to plasma membrane;intrinsic to membrane;intrinsic to plasma membrane;membrane;membrane part;membrane raft;membrane-bounded organelle;membrane-bounded vesicle;organelle;plasma membrane;plasma membrane part;vesicle	Natural killer cell mediated cytotoxicity
Q8N5D0	WDTC1	WD and tetratricopeptide repeats protein 1	3		2.74275	0.00670016	-0.492607	3.22093	3.24181	3.13306	3.33248	3.23493	2.78388	2.59269	2.74141	3.41136	3.67315	3.31511	alcohol metabolic process;biological regulation;carbohydrate metabolic process;cellular carbohydrate metabolic process;cellular chemical homeostasis;cellular component organization;cellular component organization or biogenesis;cellular homeostasis;cellular macromolecule metabolic process;cellular metabolic process;cellular process;cellular protein metabolic process;cellular response to chemical s…	enzyme inhibitor activity;enzyme regulator activity	cell part;cytoplasmic part;cytosol;intracellular membrane-bounded organelle;intracellular organelle;intracellular part;membrane-bounded organelle;nucleus;organelle
Q9Y4C2	FAM115A	Protein FAM115A	2		3.96533	0.00104202	-0.492307	3.42905	3.38014	3.43481	3.36547	3.26326	2.97639	2.8889	2.90179	3.119	3.1324	2.97972	biological regulation;establishment of localization;negative regulation of biological process;negative regulation of cell migration;negative regulation of cell motility;negative regulation of cellular component movement;negative regulation of cellular process;negative regulation of locomotion;positive regulation of biological process;positive regulation of intracellular protein transport;positive…	binding;ion channel binding;protein binding	cell part;membrane;plasma membrane
Q96GX5	MASTL	Serine/threonine-protein kinase greatwall	2		2.45059	0.00926549	-0.492287	3.46249	3.6016	3.35973	3.47934	3.24644	2.98135	3.04972	2.91589	2.85771	2.97487	2.82654	biological regulation;cell cycle;cell cycle phase;cell cycle process;cell division;cellular component organization;cellular component organization at cellular level;cellular component organization or biogenesis;cellular component organization or biogenesis at cellular level;cellular process;cellular response to stimulus;cellular response to stress;G2/M transition of mitotic cell cycle;mitosis;mit…	adenyl nucleotide binding;adenyl ribonucleotide binding;ATP binding;binding;catalytic activity;enzyme binding;kinase activity;nucleotide binding;phosphatase binding;phosphotransferase activity, alcohol group as acceptor;protein binding;protein kinase activity;protein phosphatase 2A binding;protein phosphatase binding;protein serine/threonine kinase activity;purine nucleotide binding;purine ribonu…	cell division site part;cell part;centrosome;cleavage furrow;cytoplasm;cytoplasmic part;cytoskeletal part;intracellular membrane-bounded organelle;intracellular non-membrane-bounded organelle;intracellular organelle;intracellular organelle part;intracellular part;membrane-bounded organelle;microtubule organizing center;non-membrane-bounded organelle;nuclear part;nucleoplasm;nucleus;organelle;orga…
P14317	HCLS1	Hematopoietic lineage cell-specific protein	27		3.29764	0.00413072	-0.491793	3.37323	3.45393	3.41183	3.48411	3.45218	2.97075	2.95464	2.83822	2.99479	2.95115	2.89806	actin cytoskeleton organization;actin filament organization;actin filament polymerization;actin filament-based process;actin polymerization or depolymerization;biological regulation;cell differentiation;cellular component assembly;cellular component assembly at cellular level;cellular component organization;cellular component organization at cellular level;cellular component organization or bioge…	binding;enzyme binding;kinase binding;protein binding;protein kinase binding;RNA polymerase II transcription factor binding;transcription factor binding	cell part;cytoplasm;cytoplasmic part;intracellular membrane-bounded organelle;intracellular organelle;intracellular organelle part;intracellular part;macromolecular complex;membrane;membrane-bounded organelle;mitochondrion;nuclear part;nucleoplasm part;nucleus;organelle;organelle part;protein complex;transcription factor complex	Bacterial invasion of epithelial cells;Pathogenic Escherichia coli infection;Shigellosis;Tight junction
O95229	ZWINT	ZW10 interactor	3		1.9963	0.0205593	-0.49018	3.74631	3.38934	3.5955	3.18676	3.37587	3.03454	3.11059	3.11548	2.81126	2.50513	2.66293	biological regulation;cell cycle;cell cycle checkpoint;cell cycle process;cell division;cellular component organization;cellular component organization at cellular level;cellular component organization or biogenesis;cellular component organization or biogenesis at cellular level;cellular process;cellular response to stimulus;chromosome organization;chromosome segregation;establishment of localiza…	binding;protein binding;protein N-terminus binding	cell part;cell projection;chromosomal part;condensed chromosome kinetochore;cytoplasm;cytoplasmic part;cytosol;dendrite;intracellular membrane-bounded organelle;intracellular non-membrane-bounded organelle;intracellular organelle;intracellular organelle part;intracellular part;kinetochore;macromolecular complex;membrane-bounded organelle;neuron projection;non-membrane-bounded organelle;nucleus;or…
Q8TB72-3	PUM2	Isoform 3 of Pumilio homolog 2	6		3.07405	0.00556643	-0.490139	3.58623	3.41945	3.55945	3.47133	3.33916	3.04269	3.05393	2.9981	2.87324	2.89272	2.32221	biological regulation;cellular component assembly;cellular component assembly at cellular level;cellular component organization;cellular component organization at cellular level;cellular component organization or biogenesis;cellular component organization or biogenesis at cellular level;cellular macromolecular complex assembly;cellular macromolecular complex subunit organization;cellular process;…		cell part;cytoplasm;cytoplasmic part;intracellular non-membrane-bounded organelle;intracellular organelle;intracellular organelle part;intracellular part;macromolecular complex;membrane;non-membrane-bounded organelle;nuclear membrane;nuclear part;organelle;organelle membrane;organelle part;perinuclear region of cytoplasm;ribonucleoprotein complex;RNA granule;stress granule
Q6FIF0	ZFAND6	AN1-type zinc finger protein 6	2		2.02166	0.0193646	-0.490058	3.40663	3.46471	3.23928	3.5725	3.48624	2.90976	3.00198	2.72871	2.94571	2.76093	3.19711	apoptosis;biological regulation;cell death;cellular process;cellular response to chemical stimulus;cellular response to cytokine stimulus;cellular response to organic substance;cellular response to stimulus;cellular response to tumor necrosis factor;death;establishment of localization;establishment of localization in cell;establishment of protein localization;establishment of protein localization…	binding;cation binding;DNA binding;ion binding;metal ion binding;nucleic acid binding;polyubiquitin binding;protein binding;small conjugating protein binding;transition metal ion binding;ubiquitin binding;zinc ion binding	cell part;cytoplasm;intracellular part
Q6P0N0	MIS18BP1	Mis18-binding protein 1	2		2.51181	0.00884487	-0.489922	3.48284	3.46547	3.41766	3.24522	3.29639	3.11032	2.92014	2.86574	3.09286	2.92006	3.03324	ATP-dependent chromatin remodeling;cell cycle phase;cell cycle process;cell division;cellular component assembly;cellular component assembly at cellular level;cellular component organization;cellular component organization at cellular level;cellular component organization or biogenesis;cellular component organization or biogenesis at cellular level;cellular macromolecular complex assembly;cellula…	binding;chromatin binding;DNA binding;nucleic acid binding	cell part;chromosomal part;chromosome, centromeric region;intracellular organelle part;intracellular part;nuclear part;nucleoplasm;organelle part
O43164	PJA2	E3 ubiquitin-protein ligase Praja-2	4		2.18717	0.0153305	-0.489786	3.13523	3.42079	3.23659	3.41719	3.41961	2.76016	2.70762	2.85547	3.33691	3.18616	3.31397	behavior;biological regulation;cellular macromolecule metabolic process;cellular metabolic process;cellular process;cellular protein metabolic process;cellular response to stimulus;cognition;hippo signaling cascade;intracellular signal transduction;learning or memory;long-term memory;macromolecule metabolic process;macromolecule modification;memory;metabolic process;multicellular organismal proce…	acid-amino acid ligase activity;binding;catalytic activity;cation binding;enzyme binding;ion binding;kinase binding;ligase activity;ligase activity, forming carbon-nitrogen bonds;metal ion binding;protein binding;protein kinase A binding;protein kinase A catalytic subunit binding;protein kinase A regulatory subunit binding;protein kinase binding;small conjugating protein ligase activity;transitio…	cell junction;cell part;cytoplasm;cytoplasmic part;cytoskeletal part;endoplasmic reticulum membrane;endoplasmic reticulum part;Golgi apparatus part;Golgi membrane;intracellular organelle part;intracellular part;membrane;membrane part;organelle membrane;organelle part;plasma membrane;postsynaptic density;postsynaptic membrane;synapse part;synaptic membrane
Q9H2J4	PDCL3	Phosducin-like protein 3	11		3.91229	0.00175758	-0.487326	3.48102	3.40216	3.42323	3.24836	3.31374	2.965	2.90248	2.97696	3.06445	3.13842	2.95585	anatomical structure formation involved in morphogenesis;angiogenesis;apoptosis;biological regulation;cell death;cellular macromolecule metabolic process;cellular metabolic process;cellular process;cellular protein metabolic process;death;developmental process;macromolecule metabolic process;metabolic process;negative regulation of biological process;negative regulation of cellular metabolic proc…	binding;protein binding;protein binding involved in protein folding	cell part;cytoplasm;intracellular part
P36578	RPL4	60S ribosomal protein L4	30		2.98494	0.00581744	-0.487129	3.36519	3.40333	3.44292	3.33521	3.28229	2.84043	2.89231	3.01731	2.90735	3.17525	3.20158	biosynthetic process;catabolic process;cellular biosynthetic process;cellular catabolic process;cellular component disassembly;cellular component disassembly at cellular level;cellular component organization;cellular component organization at cellular level;cellular component organization or biogenesis;cellular component organization or biogenesis at cellular level;cellular macromolecular complex…	binding;nucleic acid binding;RNA binding;structural constituent of ribosome;structural molecule activity	adherens junction;anchoring junction;cell junction;cell part;cell-substrate adherens junction;cell-substrate junction;cytoplasm;cytoplasmic part;cytosol;cytosolic large ribosomal subunit;extracellular membrane-bounded organelle;extracellular organelle;extracellular region part;extracellular vesicular exosome;focal adhesion;intracellular membrane-bounded organelle;intracellular non-membrane-bounde…	Ribosome
P63027	VAMP2	Vesicle-associated membrane protein 2	2		1.68936	0.0318262	-0.487127	3.61072	3.23296	3.61537	3.38743	3.49249	2.93693	3.04849	3.01224	2.80252	2.92641	2.54317	biological regulation;calcium ion-dependent exocytosis;cell activation;cell activation involved in immune response;cell communication;cell-cell signaling;cellular component assembly;cellular component organization;cellular component organization at cellular level;cellular component organization or biogenesis;cellular component organization or biogenesis at cellular level;cellular macromolecule me…	binding;calcium-dependent protein binding;calmodulin binding;lipid binding;phospholipid binding;protein binding;protein self-association;SNAP receptor activity;SNARE binding;syntaxin binding;syntaxin-1 binding	cell junction;cell part;cell projection;cell projection part;clathrin coated vesicle membrane;clathrin sculpted gamma-aminobutyric acid transport vesicle membrane;clathrin sculpted glutamate transport vesicle membrane;clathrin sculpted monoamine transport vesicle membrane;clathrin-coated vesicle;coated vesicle;coated vesicle membrane;cytoplasmic membrane-bounded vesicle;cytoplasmic part;cytoplasm…	Salivary secretion;SNARE interactions in vesicular transport;Vasopressin-regulated water reabsorption
Q9H501	ESF1	ESF1 homolog	14		3.56086	0.00315493	-0.48687	3.5426	3.45367	3.48556	3.11366	3.14807	2.96509	3.06772	2.98841	3.12649	3.00302	2.96173	biological regulation;biosynthetic process;cellular biosynthetic process;cellular macromolecule biosynthetic process;cellular macromolecule metabolic process;cellular metabolic process;cellular nitrogen compound metabolic process;cellular process;macromolecule biosynthetic process;macromolecule metabolic process;metabolic process;nitrogen compound metabolic process;nucleic acid metabolic process;…		cell part;extracellular region part;extracellular space;intracellular non-membrane-bounded organelle;intracellular organelle;intracellular organelle part;intracellular part;non-membrane-bounded organelle;nuclear part;nucleolus;nucleoplasm;organelle;organelle part
Q9Y4E5	ZNF451	Zinc finger protein 451	8		3.57251	0.00321531	-0.486201	3.39866	3.40288	3.3003	3.36168	3.3247	2.8387	2.89097	2.91357	3.24069	3.12787	3.07497	biological regulation;biosynthetic process;cellular biosynthetic process;cellular macromolecule biosynthetic process;cellular macromolecule metabolic process;cellular metabolic process;cellular nitrogen compound metabolic process;cellular process;macromolecule biosynthetic process;macromolecule metabolic process;metabolic process;nitrogen compound metabolic process;nucleic acid metabolic process;…	binding;cation binding;DNA binding;ion binding;metal ion binding;nucleic acid binding	cell part;intracellular membrane-bounded organelle;intracellular organelle;intracellular part;membrane-bounded organelle;nucleus;organelle
Q9ULF5	SLC39A10	Zinc transporter ZIP10	3		1.86247	0.0232394	-0.485562	3.06053	3.38474	3.17419	3.24714	3.25785	2.61368	2.84134	2.70777	3.49117	3.24253	3.65481	cation transport;cellular process;divalent inorganic cation transport;divalent metal ion transport;establishment of localization;ion transport;metal ion transport;transition metal ion transport;transmembrane transport;transport;zinc ion transport	cation transmembrane transporter activity;ion transmembrane transporter activity;metal ion transmembrane transporter activity;substrate-specific transmembrane transporter activity;substrate-specific transporter activity;transmembrane transporter activity;transporter activity	cell part;integral to membrane;intrinsic to membrane;membrane part
O43808	SLC25A17	Peroxisomal membrane protein PMP34	3		2.3216	0.0117375	-0.484004	3.56752	3.38645	3.59263	3.35303	3.24445	3.10182	2.92228	3.07049	2.8764	2.88408	2.73038	adenine nucleotide transport;ADP transport;AMP transport;ATP transport;carboxylic acid catabolic process;carboxylic acid metabolic process;carboxylic acid transport;catabolic process;cellular catabolic process;cellular ketone metabolic process;cellular lipid catabolic process;cellular lipid metabolic process;cellular metabolic process;cellular process;coenzyme A transmembrane transport;coenzyme A…	adenine nucleotide transmembrane transporter activity;ADP transmembrane transporter activity;AMP transmembrane transporter activity;ATP transmembrane transporter activity;binding;chaperone binding;coenzyme A transmembrane transporter activity;coenzyme transporter activity;cofactor transporter activity;FAD transmembrane transporter activity;NAD transporter activity;nucleobase-containing compound t…	cell part;cytoplasmic part;integral to membrane;integral to organelle membrane;integral to peroxisomal membrane;intracellular membrane-bounded organelle;intracellular organelle;intracellular organelle part;intracellular part;intrinsic to membrane;intrinsic to organelle membrane;intrinsic to peroxisomal membrane;membrane;membrane part;membrane-bounded organelle;microbody;microbody membrane;microbo…	Peroxisome
Q9H2U1	DHX36	Probable ATP-dependent RNA helicase DHX36	10		2.75194	0.00685072	-0.483131	3.52819	3.35349	3.3452	3.24339	3.1758	2.94266	2.96059	2.87424	3.2165	3.17225	3.08026	biological regulation;biosynthetic process;cellular biosynthetic process;cellular macromolecule biosynthetic process;cellular macromolecule metabolic process;cellular metabolic process;cellular nitrogen compound metabolic process;cellular process;defense response;immune response;immune system process;innate immune response;macromolecule biosynthetic process;macromolecule metabolic process;metabol…	adenyl nucleotide binding;adenyl ribonucleotide binding;ATP binding;ATPase activity;ATPase activity, coupled;ATP-dependent helicase activity;ATP-dependent RNA helicase activity;binding;catalytic activity;core promoter binding;DNA binding;DNA-dependent ATPase activity;double-stranded RNA binding;enzyme binding;G-quadruplex DNA binding;G-quadruplex RNA binding;helicase activity;histone deacetylase …	cell part;chromosomal part;chromosome, telomeric region;cytoplasm;cytoplasmic part;cytosol;extracellular membrane-bounded organelle;extracellular organelle;extracellular region part;extracellular vesicular exosome;intracellular membrane-bounded organelle;intracellular organelle;intracellular organelle part;intracellular part;membrane-bounded organelle;membrane-bounded vesicle;nucleus;organelle;or…	RNA degradation
P98170	XIAP	E3 ubiquitin-protein ligase XIAP	3		3.71764	0.00258286	-0.482844	3.33968	3.31102	3.40548	3.36265	3.32537	2.86104	2.83291	2.91371	3.19445	3.2773	3.04777	apoptosis;biological regulation;cation homeostasis;cell death;cell surface receptor linked signaling pathway;cellular macromolecule metabolic process;cellular metabolic process;cellular process;cellular protein metabolic process;cellular response to stimulus;cellular response to stress;chemical homeostasis;copper ion homeostasis;death;homeostatic process;ion homeostasis;macromolecule metabolic pr…	acid-amino acid ligase activity;binding;caspase inhibitor activity;caspase regulator activity;catalytic activity;cation binding;cysteine-type endopeptidase inhibitor activity;endopeptidase inhibitor activity;endopeptidase regulator activity;enzyme inhibitor activity;enzyme regulator activity;ion binding;ligase activity;ligase activity, forming carbon-nitrogen bonds;metal ion binding;peptidase inh…	cell part;cytoplasm;cytoplasmic part;cytosol;intracellular membrane-bounded organelle;intracellular organelle;intracellular organelle part;intracellular part;membrane-bounded organelle;nuclear part;nucleoplasm;nucleus;organelle;organelle part	Apoptosis;Focal adhesion;NOD-like receptor signaling pathway;Pathways in cancer;Small cell lung cancer;Toxoplasmosis;Ubiquitin mediated proteolysis
Q9Y6H1	CHCHD2	Coiled-coil-helix-coiled-coil-helix domain-containing protein 2, mitochondrial	4		2.21293	0.0147231	-0.482812	3.63631	3.45002	3.47801	3.31304	3.26489	3.09109	3.12565	2.89916	3.02997	2.70189	2.71359	biological regulation;biosynthetic process;cellular biosynthetic process;cellular macromolecule biosynthetic process;cellular macromolecule metabolic process;cellular metabolic process;cellular nitrogen compound metabolic process;cellular process;macromolecule biosynthetic process;macromolecule metabolic process;metabolic process;nitrogen compound metabolic process;nucleic acid metabolic process;…	binding;DNA binding;nucleic acid binding;protein binding;sequence-specific DNA binding;transcription factor binding	cell part;cytoplasmic part;intracellular membrane-bounded organelle;intracellular organelle;intracellular part;membrane-bounded organelle;mitochondrion;nucleus;organelle
Q8N543	OGFOD1	2-oxoglutarate and iron-dependent oxygenase domain-containing protein 1	5		2.54402	0.00865093	-0.482694	3.60309	3.47588	3.58352	3.1233	3.06644	3.04437	3.19085	2.97918	2.88257	2.88803	2.92588	biological regulation;cell proliferation;cellular component assembly;cellular component assembly at cellular level;cellular component organization;cellular component organization at cellular level;cellular component organization or biogenesis;cellular component organization or biogenesis at cellular level;cellular macromolecular complex assembly;cellular macromolecular complex subunit organizatio…	binding;carboxylic acid binding;catalytic activity;cation binding;ion binding;iron ion binding;L-ascorbic acid binding;metal ion binding;oxidoreductase activity;oxidoreductase activity, acting on paired donors, with incorporation or reduction of molecular oxygen;oxidoreductase activity, acting on paired donors, with incorporation or reduction of molecular oxygen, 2-oxoglutarate as one donor, and …	cell part;cytoplasm;cytoplasmic part;intracellular membrane-bounded organelle;intracellular non-membrane-bounded organelle;intracellular organelle;intracellular part;macromolecular complex;membrane-bounded organelle;non-membrane-bounded organelle;nucleus;organelle;ribonucleoprotein complex;RNA granule;stress granule
O14548	COX7A2L	Cytochrome c oxidase subunit 7A-related protein, mitochondrial	2		1.75759	0.0281053	-0.481912	3.4532	3.22113	3.48481	2.9879	3.44795	2.77238	2.86149	3.07953	3.06742	3.18558	3.27005	biosynthetic process;cellular biosynthetic process;cellular macromolecule metabolic process;cellular metabolic process;cellular nitrogen compound metabolic process;cellular process;electron transport chain;gene expression;generation of precursor metabolites and energy;macromolecule metabolic process;metabolic process;nitrogen compound metabolic process;nucleic acid metabolic process;nucleobase-co…	catalytic activity;cation transmembrane transporter activity;cytochrome-c oxidase activity;heme-copper terminal oxidase activity;hydrogen ion transmembrane transporter activity;inorganic cation transmembrane transporter activity;ion transmembrane transporter activity;monovalent inorganic cation transmembrane transporter activity;oxidoreductase activity;oxidoreductase activity, acting on a heme gr…	cell part;cytoplasmic part;intracellular organelle part;intracellular part;membrane;membrane part;mitochondrial inner membrane;mitochondrial membrane;mitochondrial membrane part;mitochondrial part;mitochondrial respiratory chain;organelle inner membrane;organelle membrane;organelle part;respiratory chain	Alzheimer's disease;Cardiac muscle contraction;Huntington's disease;Oxidative phosphorylation;Parkinson's disease
P29350-3	PTPN6	Isoform 2 of Tyrosine-protein phosphatase non-receptor type 6	22		4.0751	0.00124	-0.481695	3.57962	3.53123	3.50632	3.49191	3.46348	3.06191	3.09023	3.01995	2.63652	2.50204	2.57932	abortive mitotic cell cycle;activation of immune response;anatomical structure development;anatomical structure formation involved in morphogenesis;antigen receptor-mediated signaling pathway;apoptosis;B cell receptor signaling pathway;biological adhesion;biological regulation;blood coagulation;cell adhesion;cell cycle;cell death;cell development;cell differentiation;cell killing;cell migration;c…	binding;catalytic activity;enzyme binding;hydrolase activity;hydrolase activity, acting on ester bonds;kinase binding;molecular transducer activity;phosphatase activity;phosphoprotein phosphatase activity;phosphoric ester hydrolase activity;protein binding;protein kinase binding;protein tyrosine phosphatase activity;receptor activity;signal transducer activity;signaling receptor activity;transmem…	alpha-beta T cell receptor complex;cell junction;cell part;cell-cell junction;cytoplasm;cytoplasmic part;cytosol;extracellular membrane-bounded organelle;extracellular organelle;extracellular region part;extracellular vesicular exosome;intracellular membrane-bounded organelle;intracellular non-membrane-bounded organelle;intracellular organelle;intracellular organelle part;intracellular part;macro…	Adherens junction;B cell receptor signaling pathway;Jak-STAT signaling pathway;Leishmaniasis;Natural killer cell mediated cytotoxicity;T cell receptor signaling pathway
Q15796	SMAD2	Mothers against decapentaplegic homolog 2	8		2.80535	0.00631156	-0.48129	3.43148	3.35994	3.39109	3.32693	3.43704	3.01799	2.90816	2.81249	3.13759	3.00704	3.02077	activin receptor signaling pathway;anatomical structure development;anatomical structure formation involved in morphogenesis;anatomical structure morphogenesis;anterior/posterior pattern specification;axis specification;biological regulation;biosynthetic process;cell fate commitment;cell surface receptor linked signaling pathway;cellular biosynthetic process;cellular component assembly;cellular c…	activating transcription factor binding;binding;cation binding;chromatin binding;core promoter proximal region DNA binding;core promoter proximal region sequence-specific DNA binding;co-SMAD binding;cytokine receptor binding;DNA binding;double-stranded DNA binding;enhancer binding;enzyme binding;ion binding;I-SMAD binding;metal ion binding;molecular transducer activity;nucleic acid binding;nuclei…	activin responsive factor complex;cell part;chromatin;chromosomal part;cytoplasm;cytoplasmic part;cytosol;intracellular membrane-bounded organelle;intracellular organelle;intracellular organelle part;intracellular part;macromolecular complex;membrane-bounded organelle;nuclear chromatin;nuclear chromosome part;nuclear part;nucleoplasm;nucleoplasm part;nucleus;organelle;organelle part;protein compl…	Adherens junction;Cell cycle;Chagas disease (American trypanosomiasis);Colorectal cancer;Endocytosis;Pancreatic cancer;Pathways in cancer;TGF-beta signaling pathway;Wnt signaling pathway
Q9NXK8	FBXL12	F-box/LRR-repeat protein 12	4		1.50118	0.0424173	-0.479047	3.36103	2.88693	3.27256	3.39637	3.18526	2.6497	2.69829	2.73538	3.50798	3.80435	3.04731	catabolic process;cellular catabolic process;cellular macromolecule catabolic process;cellular macromolecule metabolic process;cellular metabolic process;cellular process;cellular protein metabolic process;macromolecule catabolic process;macromolecule metabolic process;macromolecule modification;metabolic process;modification-dependent macromolecule catabolic process;modification-dependent protei…		cell part;cytoplasm;intracellular part;macromolecular complex;protein complex;ubiquitin ligase complex
Q9NRP2	CMC2	COX assembly mitochondrial protein 2 homolog	2		2.3358	0.0117659	-0.478591	3.35968	3.43203	3.45768	3.09475	3.04629	2.91317	3.08418	2.81627	3.30149	3.36028	2.99381			cell part;cytoplasmic part;intracellular membrane-bounded organelle;intracellular organelle;intracellular part;membrane-bounded organelle;mitochondrion;organelle
Q1ED39	KNOP1	Lysine-rich nucleolar protein 1	6		3.14083	0.00484211	-0.478508	3.50602	3.55758	3.41246	3.21985	3.15059	3.05743	2.96044	3.02268	2.98139	3.07792	2.89592			cell part;intracellular non-membrane-bounded organelle;intracellular organelle;intracellular organelle part;intracellular part;non-membrane-bounded organelle;nuclear part;nucleolus;organelle;organelle part
Q8NCN4	RNF169	E3 ubiquitin-protein ligase RNF169	3		4.0617	0.00120388	-0.477962	3.31257	3.2926	3.2899	3.09076	3.198	2.87042	2.7707	2.82005	3.42446	3.40395	3.36015	biological regulation;cellular macromolecule metabolic process;cellular metabolic process;cellular process;cellular protein metabolic process;cellular response to stimulus;cellular response to stress;macromolecule metabolic process;macromolecule modification;metabolic process;negative regulation of biological process;negative regulation of cellular metabolic process;negative regulation of cellula…	binding;catalytic activity;cation binding;chromatin binding;ion binding;K63-linked polyubiquitin binding;ligase activity;metal ion binding;nucleosome binding;polyubiquitin binding;protein binding;small conjugating protein binding;transition metal ion binding;ubiquitin binding;zinc ion binding	cell part;chromosomal part;intracellular membrane-bounded organelle;intracellular organelle;intracellular organelle part;intracellular part;membrane-bounded organelle;nuclear part;nucleoplasm;nucleus;organelle;organelle part;site of double-strand break
Q9BYD2	MRPL9	39S ribosomal protein L9, mitochondrial	6		1.97982	0.0204339	-0.477432	3.55346	3.20575	3.38973	3.24978	3.24347	2.94398	2.9284	2.84426	3.24221	3.23776	3.03277	biosynthetic process;cellular biosynthetic process;cellular component disassembly;cellular component disassembly at cellular level;cellular component organization;cellular component organization at cellular level;cellular component organization or biogenesis;cellular component organization or biogenesis at cellular level;cellular macromolecular complex disassembly;cellular macromolecular complex …	structural constituent of ribosome;structural molecule activity	cell part;cytoplasmic part;intracellular membrane-bounded organelle;intracellular non-membrane-bounded organelle;intracellular organelle;intracellular organelle part;intracellular part;macromolecular complex;membrane;membrane-bounded organelle;mitochondrial inner membrane;mitochondrial membrane;mitochondrial part;mitochondrial ribosome;mitochondrion;non-membrane-bounded organelle;organellar ribos…
P08670	VIM	Vimentin	150		4.46158	0	-0.477386	3.39189	3.46284	3.42078	3.23048	3.30658	2.93139	2.96936	2.9426	3.01428	3.06277	3.1545	actin filament-based movement;actin filament-based process;actin-mediated cell contraction;actin-myosin filament sliding;anatomical structure development;apoptosis;astrocyte development;astrocyte differentiation;Bergmann glial cell differentiation;biological regulation;cell death;cell development;cell differentiation;cellular component disassembly;cellular component disassembly at cellular level;…	binding;double-stranded RNA binding;glycoprotein binding;identical protein binding;nucleic acid binding;protein binding;protein C-terminus binding;RNA binding;scaffold protein binding;structural constituent of cytoskeleton;structural constituent of eye lens;structural molecule activity	adherens junction;anchoring junction;cell junction;cell leading edge;cell part;cell projection;cell-substrate adherens junction;cell-substrate junction;cytoplasm;cytoplasmic part;cytoskeletal part;cytoskeleton;cytosol;extracellular membrane-bounded organelle;extracellular organelle;extracellular region part;extracellular vesicular exosome;focal adhesion;intermediate filament;intermediate filament…
Q8IYT2	CMTR2	Cap-specific mRNA (nucleoside-2'-O-)-methyltransferase 2	7		2.18752	0.0153436	-0.477164	3.20706	2.91298	3.13243	3.22181	3.13861	2.65545	2.5737	2.59183	3.75175	3.54395	3.69059	cellular macromolecule metabolic process;cellular metabolic process;cellular nitrogen compound metabolic process;cellular process;macromolecule metabolic process;metabolic process;mRNA capping;mRNA metabolic process;mRNA processing;nitrogen compound metabolic process;nucleic acid metabolic process;nucleobase-containing compound metabolic process;primary metabolic process;RNA capping;RNA metabolic…	catalytic activity;methyltransferase activity;mRNA (nucleoside-2'-O-)-methyltransferase activity;mRNA methyltransferase activity;O-methyltransferase activity;RNA methyltransferase activity;S-adenosylmethionine-dependent methyltransferase activity;transferase activity;transferase activity, transferring one-carbon groups	cell part;cytoplasm;integral to membrane;intracellular membrane-bounded organelle;intracellular organelle;intracellular part;intrinsic to membrane;membrane part;membrane-bounded organelle;nucleus;organelle
Q7Z7L1	SLFN11	Schlafen family member 11	19		6.22635	0	-0.476831	3.47291	3.48556	3.47562	3.30346	3.31695	3.01555	2.99802	2.99003	2.85609	2.98354	2.91894	biological regulation;defense response;defense response to virus;immune effector process;immune system process;multi-organism process;negative regulation of biological process;negative regulation of cell cycle process;negative regulation of cellular process;negative regulation of G1/S transition of mitotic cell cycle;regulation of biological process;regulation of cell cycle;regulation of cell cyc…	adenyl nucleotide binding;adenyl ribonucleotide binding;ATP binding;binding;nucleic acid binding;nucleotide binding;purine nucleotide binding;purine ribonucleoside triphosphate binding;purine ribonucleotide binding;ribonucleotide binding;RNA binding;tRNA binding	aggresome;cell part;cytoplasm;inclusion body;intracellular membrane-bounded organelle;intracellular organelle;intracellular organelle part;intracellular part;membrane-bounded organelle;nuclear part;nucleoplasm;nucleus;organelle;organelle part
Q9NR09	BIRC6	Baculoviral IAP repeat-containing protein 6	22		3.71345	0.00256818	-0.476619	3.4068	3.2992	3.30031	3.33353	3.30087	2.86458	2.84598	2.8659	3.23402	3.29396	3.13475	anatomical structure development;apoptosis;biological regulation;cell cycle phase;cell cycle process;cell death;cell division;cellular component organization;cellular component organization at cellular level;cellular component organization or biogenesis;cellular component organization or biogenesis at cellular level;cellular macromolecule metabolic process;cellular metabolic process;cellular proc…	acid-amino acid ligase activity;catalytic activity;cysteine-type endopeptidase inhibitor activity;endopeptidase inhibitor activity;endopeptidase regulator activity;enzyme inhibitor activity;enzyme regulator activity;ligase activity;ligase activity, forming carbon-nitrogen bonds;peptidase inhibitor activity;peptidase regulator activity;small conjugating protein ligase activity;ubiquitin-protein li…	cell part;cytoplasmic part;cytoskeletal part;endosome;Golgi apparatus part;intracellular membrane-bounded organelle;intracellular organelle;intracellular organelle part;intracellular part;membrane;membrane-bounded organelle;microtubule organizing center;midbody;organelle;organelle part;spindle pole;trans-Golgi network	Ubiquitin mediated proteolysis
Q9BT17	MTG1	Mitochondrial ribosome-associated GTPase 1	2		2.12008	0.0168217	-0.476166	3.48534	3.37906	3.57679	3.31399	3.34754	2.8544	3.10692	3.05136	2.69909	3.08452	2.85326	biological regulation;metabolic process;posttranscriptional regulation of gene expression;regulation of biological process;regulation of biosynthetic process;regulation of cellular biosynthetic process;regulation of cellular component organization;regulation of cellular macromolecule biosynthetic process;regulation of cellular metabolic process;regulation of cellular process;regulation of cellula…	binding;catalytic activity;GTP binding;GTPase activity;guanyl nucleotide binding;guanyl ribonucleotide binding;hydrolase activity;hydrolase activity, acting on acid anhydrides;hydrolase activity, acting on acid anhydrides, in phosphorus-containing anhydrides;nucleoside-triphosphatase activity;nucleotide binding;purine nucleotide binding;purine ribonucleoside triphosphate binding;purine ribonucleo…	cell part;cytoplasmic part;intracellular non-membrane-bounded organelle;intracellular organelle;intracellular organelle lumen;intracellular organelle part;intracellular part;macromolecular complex;membrane;membrane-enclosed lumen;mitochondrial inner membrane;mitochondrial matrix;mitochondrial membrane;mitochondrial part;mitochondrial ribosome;non-membrane-bounded organelle;organellar ribosome;org…
P46779-3	RPL28	Isoform 3 of 60S ribosomal protein L28	5		3.52908	0.00305455	-0.475755	3.43737	3.43084	3.40525	3.39478	3.2812	2.92485	2.89613	3.02521	2.95674	3.1043	3.00109	biosynthetic process;catabolic process;cellular biosynthetic process;cellular catabolic process;cellular component disassembly;cellular component disassembly at cellular level;cellular component organization;cellular component organization at cellular level;cellular component organization or biogenesis;cellular component organization or biogenesis at cellular level;cellular macromolecular complex…	binding;nucleic acid binding;RNA binding;structural constituent of ribosome;structural molecule activity	cell body;cell part;cell projection;cytoplasm;cytoplasmic part;cytosol;cytosolic large ribosomal subunit;dendrite;extracellular membrane-bounded organelle;extracellular organelle;extracellular region part;extracellular vesicular exosome;intracellular organelle part;intracellular part;large ribosomal subunit;macromolecular complex;membrane;membrane-bounded organelle;membrane-bounded vesicle;neuron…	Ribosome
Q9GZY8	MFF	Mitochondrial fission factor	6		2.69237	0.00758079	-0.475613	3.49987	3.3467	3.55467	3.52665	3.36748	2.98254	3.03614	2.95572	2.96678	2.95302	2.4572	anatomical structure morphogenesis;apoptotic mitochondrial changes;biological regulation;cell part morphogenesis;cellular component assembly;cellular component morphogenesis;cellular component organization;cellular component organization at cellular level;cellular component organization or biogenesis;cellular component organization or biogenesis at cellular level;cellular developmental process;ce…	binding;identical protein binding;protein binding;protein dimerization activity;protein homodimerization activity	cell junction;cell part;clathrin-coated vesicle;coated vesicle;cytoplasmic membrane-bounded vesicle;cytoplasmic part;cytoplasmic vesicle;integral to membrane;integral to mitochondrial membrane;integral to organelle membrane;intracellular membrane-bounded organelle;intracellular organelle;intracellular organelle part;intracellular part;intrinsic to membrane;intrinsic to organelle membrane;membrane…
Q9GZR5	ELOVL4	Elongation of very long chain fatty acids protein 4	3		1.71987	0.0299751	-0.474494	3.45887	3.39924	3.39549	3.38547	3.46945	3.14053	2.97244	2.71715	3.03868	2.64985	3.11561	acyl-CoA biosynthetic process;acyl-CoA metabolic process;acylglycerol biosynthetic process;acylglycerol metabolic process;biosynthetic process;carboxylic acid biosynthetic process;carboxylic acid metabolic process;cellular biosynthetic process;cellular ketone metabolic process;cellular lipid metabolic process;cellular metabolic process;cellular process;coenzyme biosynthetic process;coenzyme metab…	catalytic activity;G-protein coupled photoreceptor activity;G-protein coupled receptor activity;molecular transducer activity;photoreceptor activity;receptor activity;signal transducer activity;signaling receptor activity;transferase activity;transmembrane signaling receptor activity	cell part;cytoplasmic part;endoplasmic reticulum;endoplasmic reticulum part;integral to endoplasmic reticulum membrane;integral to membrane;integral to organelle membrane;intracellular membrane-bounded organelle;intracellular organelle;intracellular organelle part;intracellular part;intrinsic to endoplasmic reticulum membrane;intrinsic to membrane;intrinsic to organelle membrane;membrane part;mem…
Q9H814	PHAX	Phosphorylated adapter RNA export protein	10		1.92419	0.0211211	-0.474403	3.32486	3.43096	3.43813	3.22037	3.46645	3.10427	2.91534	2.75113	3.05172	2.72251	3.35243	cellular component assembly;cellular component assembly at cellular level;cellular component organization;cellular component organization at cellular level;cellular component organization or biogenesis;cellular component organization or biogenesis at cellular level;cellular macromolecular complex assembly;cellular macromolecular complex subunit organization;cellular macromolecule metabolic proces…	binding;nucleic acid binding;RNA binding;toxin binding	Cajal body;cell body;cell part;cytoplasmic part;cytosol;intracellular membrane-bounded organelle;intracellular non-membrane-bounded organelle;intracellular organelle;intracellular organelle part;intracellular part;membrane-bounded organelle;neuronal cell body;non-membrane-bounded organelle;nuclear body;nuclear part;nucleolus;nucleoplasm;nucleoplasm part;nucleus;organelle;organelle part	RNA transport
Q9NW75	GPATCH2	G patch domain-containing protein 2	2		3.02865	0.00536752	-0.47281	3.41862	3.5159	3.46614	3.55096	3.5021	2.90919	3.06765	3.00539	2.65546	2.88406	2.62226	biological regulation;negative regulation of catalytic activity;negative regulation of hydrolase activity;negative regulation of molecular function;negative regulation of phosphatase activity;regulation of biological process;regulation of catalytic activity;regulation of cellular metabolic process;regulation of cellular process;regulation of dephosphorylation;regulation of hydrolase activity;regu…	binding;nucleic acid binding	cell part;intracellular non-membrane-bounded organelle;intracellular organelle;intracellular organelle part;intracellular part;non-membrane-bounded organelle;nuclear body;nuclear part;nuclear speck;nucleolus;nucleoplasm part;organelle;organelle part
Q96JI7	SPG11	Spatacsin	2		1.52082	0.0410625	-0.471794	3.06283	3.38369	3.24604	3.4299	3.42639	2.68364	2.61951	2.97403	3.21575	3.4489	3.25595			cell part;cytoplasm;cytoplasmic part;cytoplasmic vesicle;cytosol;extracellular membrane-bounded organelle;extracellular organelle;extracellular region part;extracellular vesicular exosome;integral to membrane;intracellular non-membrane-bounded organelle;intracellular organelle;intracellular organelle part;intracellular part;intrinsic to membrane;lysosomal membrane;membrane;membrane part;membrane-…
Q5T3I0-3	GPATCH4	Isoform 3 of G patch domain-containing protein 4	9		3.34972	0.00393103	-0.471761	3.58124	3.69432	3.57703	3.01887	3.13804	3.17662	3.15848	3.1022	2.75853	2.62935	2.75072
A6NDU8	C5orf51	UPF0600 protein C5orf51	4		1.74825	0.0287926	-0.471116	3.35021	3.51055	3.36345	3.37156	3.43925	3.14552	2.89354	2.7718	3.10392	2.76918	3.06899
P84098	RPL19	60S ribosomal protein L19	8		2.82844	0.00622906	-0.47094	3.38068	3.20651	3.38555	3.09554	3.22439	2.83872	2.8387	2.8825	3.20869	3.19985	3.57202	biosynthetic process;catabolic process;cellular biosynthetic process;cellular catabolic process;cellular component disassembly;cellular component disassembly at cellular level;cellular component organization;cellular component organization at cellular level;cellular component organization or biogenesis;cellular component organization or biogenesis at cellular level;cellular macromolecular complex…	binding;nucleic acid binding;RNA binding;structural constituent of ribosome;structural molecule activity	adherens junction;anchoring junction;cell junction;cell part;cell-substrate adherens junction;cell-substrate junction;cytoplasm;cytoplasmic part;cytosol;cytosolic large ribosomal subunit;focal adhesion;intracellular non-membrane-bounded organelle;intracellular organelle;intracellular organelle part;intracellular part;large ribosomal subunit;macromolecular complex;membrane;non-membrane-bounded org…	Ribosome
Q9BY66-3	KDM5D	Isoform 3 of Lysine-specific demethylase 5D	6		3.11338	0.00518593	-0.469989	3.24592	3.33761	3.34313	3.32319	3.2408	2.77587	2.91332	2.82751	3.20571	3.35161	3.3044	cellular component organization;cellular component organization at cellular level;cellular component organization or biogenesis;cellular component organization or biogenesis at cellular level;cellular macromolecule metabolic process;cellular metabolic process;cellular process;cellular protein metabolic process;chromatin modification;chromatin organization;chromosome organization;covalent chromati…	binding;catalytic activity;cation binding;demethylase activity;DNA binding;histone demethylase activity;histone demethylase activity (H3-K4 specific);ion binding;metal ion binding;nucleic acid binding;oxidoreductase activity;oxidoreductase activity, acting on paired donors, with incorporation or reduction of molecular oxygen;oxidoreductase activity, acting on paired donors, with incorporation or …	cell part;intracellular organelle part;intracellular part;nuclear part;nucleoplasm;organelle part
Q86YV0	RASAL3	RAS protein activator like-3	25		3.11361	0.00519899	-0.469716	3.51774	3.41556	3.41157	3.43465	3.39632	3.01915	3.01246	2.90411	2.94875	2.85246	2.86551	biological regulation;cellular process;cellular response to stimulus;negative regulation of biological process;negative regulation of cell communication;negative regulation of cellular process;negative regulation of Ras protein signal transduction;negative regulation of response to stimulus;negative regulation of signal transduction;negative regulation of signaling;negative regulation of small GT…	enzyme activator activity;enzyme regulator activity;GTPase activator activity;GTPase regulator activity;nucleoside-triphosphatase regulator activity	cell part;cytoplasm;extracellular membrane-bounded organelle;extracellular organelle;extracellular region part;extracellular vesicular exosome;intracellular part;intrinsic to internal side of plasma membrane;intrinsic to membrane;intrinsic to plasma membrane;membrane;membrane part;membrane-bounded organelle;membrane-bounded vesicle;organelle;plasma membrane part;vesicle
Q9H7F0	ATP13A3	Probable cation-transporting ATPase 13A3	4		2.26696	0.0130093	-0.469336	3.51881	3.56951	3.49923	3.41947	3.39814	3.19985	3.06738	2.91232	2.83817	2.44415	2.68336	cation transport;establishment of localization;ion transport;transport	adenyl nucleotide binding;adenyl ribonucleotide binding;ATP binding;ATPase activity;binding;catalytic activity;cation binding;hydrolase activity;hydrolase activity, acting on acid anhydrides;hydrolase activity, acting on acid anhydrides, in phosphorus-containing anhydrides;ion binding;metal ion binding;nucleoside-triphosphatase activity;nucleotide binding;purine nucleotide binding;purine ribonucl…	cell part;integral to membrane;intrinsic to membrane;membrane;membrane part
Q13308-6	PTK7	Isoform 6 of Inactive tyrosine-protein kinase 7	12		3.49859	0.00287179	-0.467415	3.2883	3.20642	3.32853	3.31882	3.33703	2.78557	2.84355	2.79187	3.35949	3.38982	3.19006	actin cytoskeleton organization;actin cytoskeleton reorganization;actin filament-based process;anatomical structure development;anatomical structure formation involved in morphogenesis;anatomical structure morphogenesis;axis elongation;biological adhesion;biological regulation;canonical Wnt receptor signaling pathway;cell adhesion;cell communication;cell differentiation;cell migration;cell motili…	adenyl nucleotide binding;adenyl ribonucleotide binding;ATP binding;binding;catalytic activity;kinase activity;nucleotide binding;phosphotransferase activity, alcohol group as acceptor;protein kinase activity;protein tyrosine kinase activity;purine nucleotide binding;purine ribonucleoside triphosphate binding;purine ribonucleotide binding;ribonucleotide binding;transferase activity;transferase ac…	adherens junction;anchoring junction;cell junction;cell part;cell-cell junction;cell-substrate adherens junction;cell-substrate junction;focal adhesion;integral to membrane;integral to plasma membrane;intrinsic to membrane;intrinsic to plasma membrane;membrane part;plasma membrane part
P42892	ECE1	Endothelin-converting enzyme 1	2		2.37734	0.0104	-0.467356	3.59144	3.65808	3.73226	3.43975	3.39339	3.06183	3.29171	3.22618	2.13396	2.4487	1.73297	anatomical structure development;anatomical structure morphogenesis;biological regulation;bradykinin catabolic process;calcitonin catabolic process;catabolic process;cellular catabolic process;cellular hormone metabolic process;cellular metabolic process;cellular process;developmental process;ear development;embryonic digit morphogenesis;embryonic morphogenesis;endocrine process;endothelin matura…	binding;catalytic activity;cation binding;endopeptidase activity;hormone binding;hydrolase activity;identical protein binding;ion binding;metal ion binding;metalloendopeptidase activity;metallopeptidase activity;peptidase activity;peptidase activity, acting on L-amino acid peptides;peptide binding;peptide hormone binding;protein binding;protein dimerization activity;protein homodimerization activ…	cell part;clathrin-coated vesicle;coated vesicle;cytoplasmic membrane-bounded vesicle;cytoplasmic part;cytoplasmic vesicle;early endosome;endosomal part;endosome;external side of plasma membrane;extracellular membrane-bounded organelle;extracellular organelle;extracellular region part;extracellular vesicular exosome;integral to membrane;intracellular membrane-bounded organelle;intracellular organ…
Q92854	SEMA4D	Semaphorin-4D	4		2.87984	0.00594245	-0.466811	3.36357	3.28891	3.4331	3.65696	3.61417	2.97617	2.86211	2.84687	2.90372	2.91061	2.7941	axon guidance;biological adhesion;biological regulation;cell adhesion;cell surface receptor linked signaling pathway;cell-cell adhesion;cellular process;cellular response to stimulus;chemotaxis;homotypic cell-cell adhesion;immune response;immune system process;leukocyte aggregation;leukocyte cell-cell adhesion;locomotion;multicellular organismal process;negative regulation of alkaline phosphatase…	binding;molecular transducer activity;protein binding;receptor activity;receptor binding;semaphorin receptor binding;signal transducer activity;signaling receptor activity;transmembrane signaling receptor activity	cell part;extracellular region part;extracellular space;integral to membrane;integral to plasma membrane;intrinsic to membrane;intrinsic to plasma membrane;membrane;membrane part;plasma membrane;plasma membrane part	Axon guidance
G5E9Z2	CLPTM1L	Cisplatin resistance related protein CRR9p, isoform CRA_c	4		2.56518	0.00881519	-0.466573	3.55882	3.40265	3.61086	3.2378	3.23124	3.03736	3.0136	3.12165	3.16359	2.99161	2.23103	apoptosis;cell death;cellular process;death;programmed cell death		cell part;integral to membrane;intrinsic to membrane;membrane part
Q14444	CAPRIN1	Caprin-1	10		3.87338	0.0016338	-0.466092	3.50736	3.57911	3.58475	3.1935	3.20051	3.08993	3.05594	3.12708	2.79147	2.8254	2.75675	biological regulation;negative regulation of biological process;negative regulation of biosynthetic process;negative regulation of cellular biosynthetic process;negative regulation of cellular macromolecule biosynthetic process;negative regulation of cellular metabolic process;negative regulation of cellular process;negative regulation of cellular protein metabolic process;negative regulation of …	binding;nucleic acid binding;RNA binding	cell part;cell projection;cytoplasm;cytoplasmic mRNA processing body;cytoplasmic part;cytosol;dendrite;integral to membrane;integral to plasma membrane;intracellular non-membrane-bounded organelle;intracellular organelle;intracellular part;intrinsic to membrane;intrinsic to plasma membrane;macromolecular complex;membrane;membrane part;neuron projection;non-membrane-bounded organelle;organelle;pla…
O76031	CLPX	ATP-dependent Clp protease ATP-binding subunit clpX-like, mitochondrial	15		3.47786	0.00281172	-0.465574	3.49587	3.45006	3.43375	3.25835	3.23695	2.93478	2.98846	3.05972	2.99993	3.02892	2.98271	biological regulation;cellular macromolecule metabolic process;cellular metabolic process;cellular process;cellular protein metabolic process;macromolecule metabolic process;metabolic process;positive regulation of catalytic activity;positive regulation of hydrolase activity;positive regulation of molecular function;positive regulation of peptidase activity;primary metabolic process;protein foldi…	adenyl nucleotide binding;adenyl ribonucleotide binding;ATP binding;ATPase activity;binding;catalytic activity;cation binding;enzyme activator activity;enzyme regulator activity;hydrolase activity;hydrolase activity, acting on acid anhydrides;hydrolase activity, acting on acid anhydrides, in phosphorus-containing anhydrides;ion binding;metal ion binding;nucleoside-triphosphatase activity;nucleoti…	cell part;cytoplasm;cytoplasmic part;endopeptidase Clp complex;intracellular membrane-bounded organelle;intracellular non-membrane-bounded organelle;intracellular organelle;intracellular organelle lumen;intracellular organelle part;intracellular part;macromolecular complex;membrane;membrane-bounded organelle;membrane-enclosed lumen;mitochondrial endopeptidase Clp complex;mitochondrial inner membr…	Cell cycle - Caulobacter
Q5SRD1	TIMM23B	Putative mitochondrial import inner membrane translocase subunit Tim23B	6		2.99458	0.00588912	-0.465553	3.50283	3.48609	3.63455	3.22945	3.29851	3.02275	3.09108	3.11299	2.86327	2.90683	2.5222	establishment of localization;establishment of localization in cell;establishment of protein localization;intracellular protein transport;intracellular transport;protein transport;transport	active transmembrane transporter activity;macromolecule transmembrane transporter activity;P-P-bond-hydrolysis-driven protein transmembrane transporter activity;P-P-bond-hydrolysis-driven transmembrane transporter activity;primary active transmembrane transporter activity;protein transmembrane transporter activity;protein transporter activity;substrate-specific transmembrane transporter activity;…	cell part;cytoplasmic part;integral to membrane;intracellular organelle part;intracellular part;intrinsic to membrane;macromolecular complex;membrane part;mitochondrial inner membrane presequence translocase complex;mitochondrial membrane part;mitochondrial part;organelle part;protein complex
P43246	MSH2	DNA mismatch repair protein Msh2	19		3.13663	0.0048294	-0.465445	3.69127	3.5661	3.53137	3.15017	3.15325	3.15269	3.11685	3.12286	2.761	2.78339	2.57513	adaptive immune response;adaptive immune response based on somatic recombination of immune receptors built from immunoglobulin superfamily domains;anatomical structure development;B cell activation;B cell activation involved in immune response;B cell differentiation;B cell mediated immunity;biological regulation;cell activation;cell activation involved in immune response;cell cycle arrest;cell cy…	adenyl nucleotide binding;adenyl ribonucleotide binding;ATP binding;ATPase activity;ATPase activity, coupled;binding;catalytic activity;centromeric DNA binding;damaged DNA binding;DNA binding;DNA insertion or deletion binding;DNA secondary structure binding;DNA-dependent ATPase activity;double-strand/single-strand DNA junction binding;double-stranded DNA binding;enzyme binding;guanine/thymine mis…	cell part;chromosome;intracellular non-membrane-bounded organelle;intracellular organelle;intracellular organelle part;intracellular part;macromolecular complex;membrane;mismatch repair complex;MutSalpha complex;MutSbeta complex;non-membrane-bounded organelle;nuclear chromosome;nuclear part;nucleoplasm;organelle;organelle part;protein complex	Colorectal cancer;Mismatch repair;Pathways in cancer
Q12974	PTP4A2	Protein tyrosine phosphatase type IVA 2	4		3.86905	0.00229371	-0.465014	3.41474	3.39174	3.4513	3.31182	3.20915	2.90714	2.9541	3.00151	3.09593	3.07371	3.08659	cellular macromolecule metabolic process;cellular metabolic process;cellular process;cellular protein metabolic process;dephosphorylation;macromolecule metabolic process;macromolecule modification;metabolic process;peptidyl-tyrosine dephosphorylation;phosphate-containing compound metabolic process;phosphorus metabolic process;primary metabolic process;protein dephosphorylation;protein metabolic p…	catalytic activity;hydrolase activity;hydrolase activity, acting on ester bonds;phosphatase activity;phosphoprotein phosphatase activity;phosphoric ester hydrolase activity;prenylated protein tyrosine phosphatase activity;protein tyrosine phosphatase activity	cell part;cytoplasm;cytoplasmic part;early endosome;endosome;extracellular membrane-bounded organelle;extracellular organelle;extracellular region part;extracellular vesicular exosome;intracellular membrane-bounded organelle;intracellular organelle;intracellular part;membrane;membrane-bounded organelle;membrane-bounded vesicle;organelle;plasma membrane;vesicle
P0C7T5	ATXN1L	Ataxin-1-like	6		2.82024	0.00617627	-0.464985	3.35165	3.19081	3.17812	3.21967	3.27303	2.77994	2.73413	2.81155	3.26821	3.65289	3.30331	anatomical structure development;biological regulation;biosynthetic process;cellular biosynthetic process;cellular component organization;cellular component organization at cellular level;cellular component organization or biogenesis;cellular component organization or biogenesis at cellular level;cellular macromolecule biosynthetic process;cellular macromolecule metabolic process;cellular metabol…	binding;DNA binding;nucleic acid binding;RNA binding	cell part;cell projection;dendrite;intracellular membrane-bounded organelle;intracellular non-membrane-bounded organelle;intracellular organelle;intracellular organelle part;intracellular part;membrane-bounded organelle;neuron projection;non-membrane-bounded organelle;nuclear part;nucleolus;nucleus;organelle;organelle part
Q15154	PCM1	Pericentriolar material 1 protein	23		2.92439	0.00619887	-0.464713	3.57046	3.44863	3.51737	3.36825	3.36215	3.13535	2.99674	3.01023	2.74876	2.78826	2.74139	anatomical structure formation involved in morphogenesis;biological regulation;cell cycle;cell cycle process;cell projection assembly;cell projection organization;cellular component assembly;cellular component assembly at cellular level;cellular component assembly involved in morphogenesis;cellular component movement;cellular component organization;cellular component organization at cellular leve…	binding;identical protein binding;protein binding	cell part;centriolar satellite;centrosome;cytoplasm;cytoplasmic part;cytoskeletal part;cytosol;intracellular non-membrane-bounded organelle;intracellular organelle;intracellular organelle part;intracellular part;macromolecular complex;membrane;microtubule organizing center;microtubule organizing center part;non-membrane-bounded organelle;nuclear membrane;nuclear part;organelle;organelle membrane;…
Q7Z422	SZRD1	SUZ domain-containing protein 1	4		2.0644	0.0180015	-0.464689	3.41627	3.50608	3.49311	3.32975	3.48554	3.16541	3.01119	2.84479	2.83031	2.67131	2.95367
Q9H5V9	CXorf56	UPF0428 protein CXorf56	7		3.71106	0.00255367	-0.464682	3.37944	3.48685	3.38594	3.38689	3.17955	2.96536	2.94284	2.94999	3.15349	3.25272	2.75515
P62753	RPS6	40S ribosomal protein S6	14		3.98248	0.00106897	-0.464523	3.42454	3.40217	3.45132	3.20199	3.33254	2.93158	3.01463	2.93826	2.93826	2.92832	3.29623	activation-induced cell death of T cells;anatomical structure development;anatomical structure morphogenesis;apoptosis;biological regulation;biosynthetic process;carbohydrate homeostasis;catabolic process;cell activation;cell activation involved in immune response;cell cycle checkpoint;cell cycle phase;cell cycle process;cell death;cell development;cell differentiation;cell proliferation;cell sur…	binding;enzyme binding;kinase binding;protein binding;protein kinase binding;structural constituent of ribosome;structural molecule activity	cell body;cell part;cell projection;cytoplasm;cytoplasmic part;cytosol;cytosolic small ribosomal subunit;dendrite;intracellular membrane-bounded organelle;intracellular non-membrane-bounded organelle;intracellular organelle;intracellular organelle part;intracellular part;macromolecular complex;membrane;membrane-bounded organelle;neuron projection;non-membrane-bounded organelle;nuclear part;nucleo…	Insulin signaling pathway;mTOR signaling pathway;Ribosome
P51957	NEK4	Serine/threonine-protein kinase Nek4	4		2.0583	0.0180331	-0.464199	3.38885	3.36911	3.60874	3.57922	3.62583	2.88578	2.99748	3.09084	2.60895	2.733	2.59701	activation of protein kinase activity;biological regulation;cell cycle;cell cycle phase;cell cycle process;cell division;cellular component organization;cellular component organization at cellular level;cellular component organization or biogenesis;cellular component organization or biogenesis at cellular level;cellular macromolecule metabolic process;cellular metabolic process;cellular process;c…	adenyl nucleotide binding;adenyl ribonucleotide binding;ATP binding;binding;catalytic activity;cation binding;ion binding;kinase activity;manganese ion binding;metal ion binding;nucleotide binding;phosphotransferase activity, alcohol group as acceptor;protein kinase activity;protein serine/threonine kinase activity;purine nucleotide binding;purine ribonucleoside triphosphate binding;purine ribonu…	cell part;cell projection;cilium;cytoplasm;intracellular part
Q9NRA8-3	EIF4ENIF1	Isoform 3 of Eukaryotic translation initiation factor 4E transporter	9		3.03628	0.00540215	-0.462915	3.39242	3.49558	3.47589	3.42857	3.36392	3.03153	2.90768	3.03594	2.75909	2.94893	2.93684		protein transporter activity;substrate-specific transporter activity;transporter activity	cell part;cytoplasm;cytoplasmic part;cytosol;intracellular membrane-bounded organelle;intracellular organelle;intracellular organelle part;intracellular part;membrane;membrane-bounded organelle;nuclear body;nuclear part;nuclear speck;nucleoplasm part;nucleus;organelle;organelle part;PML body
P40429	RPL13A	60S ribosomal protein L13a	17		3.1056	0.0050963	-0.462149	3.34181	3.4261	3.26624	3.31599	3.25646	2.85554	2.92199	2.87018	3.16532	3.06349	3.39457	biological regulation;biosynthetic process;catabolic process;cellular biosynthetic process;cellular catabolic process;cellular component disassembly;cellular component disassembly at cellular level;cellular component organization;cellular component organization at cellular level;cellular component organization or biogenesis;cellular component organization or biogenesis at cellular level;cellular …	structural constituent of ribosome;structural molecule activity	adherens junction;anchoring junction;cell junction;cell part;cell-substrate adherens junction;cell-substrate junction;cytoplasm;cytoplasmic part;cytosol;cytosolic large ribosomal subunit;focal adhesion;intracellular membrane-bounded organelle;intracellular non-membrane-bounded organelle;intracellular organelle;intracellular organelle part;intracellular part;large ribosomal subunit;macromolecular …	Ribosome
Q9Y4B6	VPRBP	Protein VPRBP	24		4.23235	0.00161039	-0.461476	3.3712	3.37141	3.35031	3.2908	3.24926	2.92358	2.85312	2.93179	3.23517	3.22786	3.10115	B cell activation;B cell differentiation;biological regulation;biosynthetic process;cell activation;cell competition in a multicellular organism;cell differentiation;cellular biosynthetic process;cellular developmental process;cellular macromolecule biosynthetic process;cellular macromolecule metabolic process;cellular metabolic process;cellular nitrogen compound metabolic process;cellular proces…	adenyl nucleotide binding;adenyl ribonucleotide binding;ATP binding;binding;nucleotide binding;purine nucleotide binding;purine ribonucleoside triphosphate binding;purine ribonucleotide binding;ribonucleotide binding	cell part;cytoplasm;intracellular membrane-bounded organelle;intracellular non-membrane-bounded organelle;intracellular organelle;intracellular organelle part;intracellular part;membrane-bounded organelle;non-membrane-bounded organelle;nuclear part;nucleolus;nucleus;organelle;organelle part
Q5T8D3	ACBD5	Acyl-CoA-binding domain-containing protein 5	5		1.79282	0.0266731	-0.460175	3.18401	3.43502	3.54754	3.28334	3.4187	2.89412	2.88155	3.01036	3.0536	3.01512	3.12525	autophagy;catabolic process;cellular catabolic process;cellular component organization;cellular component organization at cellular level;cellular component organization or biogenesis;cellular component organization or biogenesis at cellular level;cellular metabolic process;cellular process;establishment of localization;metabolic process;organelle organization;peroxisome degradation;peroxisome org…	binding;carboxylic acid binding;coenzyme binding;cofactor binding;fatty acid binding;fatty-acyl-CoA binding;lipid binding;monocarboxylic acid binding	cell part;cytoplasmic part;integral to membrane;intracellular membrane-bounded organelle;intracellular organelle;intracellular organelle part;intracellular part;intrinsic to membrane;membrane;membrane part;membrane-bounded organelle;microbody;microbody membrane;microbody part;nuclear part;nucleoplasm;nucleus;organelle;organelle membrane;organelle part;peroxisomal membrane;peroxisomal part;peroxis…
Q0VD83-4	APOBR	Isoform 4 of Apolipoprotein B receptor	5		5.07874	0	-0.459957	3.53317	3.47895	3.5042	3.74499	3.66235	3.0458	3.04145	3.0492	2.15186	2.51196	2.30476	acylglycerol metabolic process;alcohol metabolic process;cellular lipid metabolic process;cellular metabolic process;cellular process;cholesterol metabolic process;establishment of localization;glycerol ether metabolic process;glycerolipid metabolic process;lipid metabolic process;lipid transport;metabolic process;neutral lipid metabolic process;organic ether metabolic process;organic substance t…	binding;cargo receptor activity;lipoprotein particle binding;lipoprotein particle receptor activity;protein-lipid complex binding;receptor activity;very-low-density lipoprotein particle binding;very-low-density lipoprotein particle receptor activity	cell part;chylomicron;extracellular region part;low-density lipoprotein particle;macromolecular complex;membrane;plasma lipoprotein particle;plasma membrane;protein-lipid complex;triglyceride-rich lipoprotein particle;very-low-density lipoprotein particle
P23921	RRM1	Ribonucleoside-diphosphate reductase large subunit	28		3.51409	0.00298667	-0.459805	3.43383	3.50024	3.38796	2.96682	3.07028	3.01158	2.99285	2.93819	3.17482	3.14705	3.26508	anatomical structure development;biosynthetic process;cell cycle;cell proliferation;cell proliferation in forebrain;cellular aromatic compound metabolic process;cellular biosynthetic process;cellular component assembly;cellular component organization;cellular component organization or biogenesis;cellular macromolecule biosynthetic process;cellular macromolecule metabolic process;cellular metaboli…	adenyl nucleotide binding;adenyl ribonucleotide binding;ATP binding;binding;catalytic activity;nucleotide binding;oxidoreductase activity;oxidoreductase activity, acting on CH or CH2 groups;oxidoreductase activity, acting on CH or CH2 groups, disulfide as acceptor;purine nucleotide binding;purine ribonucleoside triphosphate binding;purine ribonucleotide binding;ribonucleoside-diphosphate reductas…	cell body;cell part;cell projection;cytoplasm;cytoplasmic part;cytosol;envelope;extracellular membrane-bounded organelle;extracellular organelle;extracellular region part;extracellular vesicular exosome;intracellular organelle part;intracellular part;membrane-bounded organelle;membrane-bounded vesicle;neuronal cell body;nuclear envelope;nuclear part;nucleoplasm;organelle;organelle envelope;organe…	Glutathione metabolism;Purine metabolism;Pyrimidine metabolism
Q92520	FAM3C	Protein FAM3C	3		3.47239	0.00277686	-0.45837	3.5146	3.46233	3.48209	3.42895	3.17092	2.96473	3.09348	3.0257	2.97649	3.13594	2.44666	developmental process;multicellular organismal development;multicellular organismal process	binding;cytokine activity;protein binding;receptor binding	cell part;cytoplasmic membrane-bounded vesicle;cytoplasmic part;cytoplasmic vesicle;extracellular membrane-bounded organelle;extracellular organelle;extracellular region;extracellular region part;extracellular vesicular exosome;Golgi apparatus;intracellular membrane-bounded organelle;intracellular organelle;intracellular part;membrane-bounded organelle;membrane-bounded vesicle;organelle;vesicle
P51648-2	ALDH3A2	Isoform 2 of Fatty aldehyde dehydrogenase	2		3.69549	0.00251111	-0.45813	3.33006	3.22335	3.32336	3.35744	3.27686	2.84823	2.82657	2.82759	3.28746	3.31581	3.2535	alcohol metabolic process;anatomical structure development;cellular aldehyde metabolic process;cellular lipid metabolic process;cellular metabolic process;cellular process;central nervous system development;developmental process;epidermis development;isoprenoid metabolic process;lipid metabolic process;metabolic process;oxidation-reduction process;peripheral nervous system development;phytol meta…	3-chloroallyl aldehyde dehydrogenase activity;aldehyde dehydrogenase (NAD) activity;aldehyde dehydrogenase [NAD(P)+] activity;catalytic activity;long-chain-alcohol oxidase activity;long-chain-aldehyde dehydrogenase activity;oxidoreductase activity;oxidoreductase activity, acting on CH-OH group of donors;oxidoreductase activity, acting on the aldehyde or oxo group of donors;oxidoreductase activity…	cell part;cytoplasmic part;endoplasmic reticulum membrane;endoplasmic reticulum part;extracellular membrane-bounded organelle;extracellular organelle;extracellular region part;extracellular vesicular exosome;integral to membrane;intracellular membrane-bounded organelle;intracellular organelle;intracellular organelle part;intracellular part;intrinsic to membrane;membrane;membrane part;membrane-bou…	Arginine and proline metabolism;Ascorbate and aldarate metabolism;beta-Alanine metabolism;Chloroalkane and chloroalkene degradation;Fatty acid metabolism;Glycerolipid metabolism;Glycolysis / Gluconeogenesis;Histidine metabolism;Limonene and pinene degradation;Lysine degradation;Pentose and glucuronate interconversions;Propanoate metabolism;Pyruvate metabolism;Tryptophan metabolism;Valine, leucine…
O75410-2	TACC1	Isoform 2 of Transforming acidic coiled-coil-containing protein 1	11		3.47623	0.0028	-0.457625	3.41882	3.49949	3.50095	3.36175	3.34939	3.02099	3.06345	2.96196	2.86624	2.90332	2.84007	anatomical structure development;biological regulation;cell cycle;cell differentiation;cell division;cell proliferation;cellular component organization;cellular component organization at cellular level;cellular component organization or biogenesis;cellular component organization or biogenesis at cellular level;cellular developmental process;cellular localization;cellular process;cerebral cortex d…		cell part;cytoplasm;cytoplasmic part;cytoskeletal part;cytoskeleton;intermediate filament cytoskeleton;intracellular membrane-bounded organelle;intracellular non-membrane-bounded organelle;intracellular organelle;intracellular organelle part;intracellular part;membrane-bounded organelle;microtubule cytoskeleton;microtubule organizing center;non-membrane-bounded organelle;nucleus;organelle;organel…
A9UHW6-3	MIF4GD	Isoform 3 of MIF4G domain-containing protein	3		2.93024	0.00624575	-0.457611	3.33217	3.32265	3.43342	3.09765	3.24467	2.84261	2.98656	2.88624	3.44657	3.126	3.16296	biological regulation;posttranscriptional regulation of gene expression;regulation of biological process;regulation of biosynthetic process;regulation of cellular biosynthetic process;regulation of cellular macromolecule biosynthetic process;regulation of cellular metabolic process;regulation of cellular process;regulation of cellular protein metabolic process;regulation of gene expression;regula…	binding;nucleic acid binding;protein binding;protein C-terminus binding;RNA binding	cell part;cytoplasm;intracellular non-membrane-bounded organelle;intracellular organelle;intracellular organelle part;intracellular part;non-membrane-bounded organelle;nuclear part;nucleolus;organelle;organelle part
Q15797	SMAD1	Mothers against decapentaplegic homolog 1	3		2.3639	0.0109606	-0.456823	3.44072	3.25333	3.41563	3.12392	3.27346	3.01664	2.86885	2.85372	3.2484	3.16632	3.23894	anatomical structure development;biological regulation;BMP signaling pathway;bone development;cardiac muscle cell proliferation;cartilage development;cell fate commitment;cell fate commitment involved in formation of primary germ layers;cell proliferation;cell surface receptor linked signaling pathway;cellular component assembly;cellular component assembly at cellular level;cellular component org…	binding;cation binding;core promoter binding;core promoter proximal region DNA binding;core promoter proximal region sequence-specific DNA binding;core promoter sequence-specific DNA binding;co-SMAD binding;DNA binding;enzyme binding;identical protein binding;ion binding;I-SMAD binding;kinase binding;metal ion binding;molecular transducer activity;nucleic acid binding;nucleic acid binding transcr…	cell part;cytoplasm;cytoplasmic part;cytosol;integral to membrane;intracellular;intracellular membrane-bounded organelle;intracellular organelle;intracellular organelle part;intracellular part;intrinsic to membrane;macromolecular complex;membrane;membrane part;membrane-bounded organelle;nuclear inner membrane;nuclear membrane;nuclear part;nucleoplasm;nucleoplasm part;nucleus;organelle;organelle i…	TGF-beta signaling pathway
O75319	DUSP11	RNA/RNP complex-1-interacting phosphatase	3		3.36799	0.00362105	-0.456797	3.34978	3.33348	3.25095	3.30817	3.29094	2.79641	2.89349	2.87394	3.29749	3.33235	3.15368	cellular macromolecule metabolic process;cellular metabolic process;cellular nitrogen compound metabolic process;cellular process;cellular protein metabolic process;dephosphorylation;macromolecule metabolic process;macromolecule modification;metabolic process;nitrogen compound metabolic process;nucleic acid metabolic process;nucleobase-containing compound metabolic process;peptidyl-tyrosine depho…	binding;catalytic activity;hydrolase activity;hydrolase activity, acting on ester bonds;nucleic acid binding;nucleotide phosphatase activity;phosphatase activity;phosphoprotein phosphatase activity;phosphoric ester hydrolase activity;polynucleotide 5'-phosphatase activity;protein tyrosine phosphatase activity;protein tyrosine/serine/threonine phosphatase activity;RNA binding	cell part;intracellular membrane-bounded organelle;intracellular organelle;intracellular organelle part;intracellular part;membrane-bounded organelle;nuclear body;nuclear part;nuclear speck;nucleoplasm part;nucleus;organelle;organelle part
P63218	GNG5	Guanine nucleotide-binding protein G(I)/G(S)/G(O) subunit gamma-5	4		1.72883	0.0297681	-0.455632	3.36549	3.43187	3.37724	3.2347	3.37734	3.12049	2.96899	2.71822	3.24085	2.67946	3.28376	biological regulation;cell communication;cell surface receptor linked signaling pathway;cell-cell signaling;cellular metabolic process;cellular process;cellular response to chemical stimulus;cellular response to endogenous stimulus;cellular response to glucagon stimulus;cellular response to hormone stimulus;cellular response to organic substance;cellular response to peptide hormone stimulus;cellu…	binding;catalytic activity;GTPase activity;hydrolase activity;hydrolase activity, acting on acid anhydrides;hydrolase activity, acting on acid anhydrides, in phosphorus-containing anhydrides;molecular transducer activity;nucleoside-triphosphatase activity;PDZ domain binding;protein binding;protein domain specific binding;pyrophosphatase activity;signal transducer activity	cell part;extracellular membrane-bounded organelle;extracellular organelle;extracellular region part;extracellular vesicular exosome;extrinsic to internal side of plasma membrane;extrinsic to membrane;extrinsic to plasma membrane;heterotrimeric G-protein complex;intracellular part;macromolecular complex;membrane;membrane part;membrane-bounded organelle;membrane-bounded vesicle;organelle;plasma me…	Chemokine signaling pathway
O00273-2	DFFA	Isoform DFF35 of DNA fragmentation factor subunit alpha	2		1.71895	0.0300282	-0.453686	3.42101	3.38267	3.48456	3.40872	3.42406	3.16476	2.99658	2.76584	2.97316	2.54804	3.14746	apoptosis;biological regulation;catabolic process;cell death;cellular catabolic process;cellular component disassembly;cellular component disassembly at cellular level;cellular component disassembly involved in apoptosis;cellular component organization;cellular component organization at cellular level;cellular component organization or biogenesis;cellular component organization or biogenesis at c…		cell part;chromatin;chromosomal part;cytoplasm;cytoplasmic part;cytosol;intracellular membrane-bounded organelle;intracellular organelle;intracellular organelle part;intracellular part;membrane-bounded organelle;nuclear chromatin;nuclear chromosome part;nuclear part;nucleoplasm;nucleus;organelle;organelle part	Apoptosis
O60294	LCMT2	Leucine carboxyl methyltransferase 2	2		3.72026	0.00264327	-0.453666	3.49965	3.53551	3.51261	3.27529	3.26781	3.05837	3.1208	3.0076	2.85215	3.07195	2.50219	cellular macromolecule metabolic process;cellular metabolic process;cellular nitrogen compound metabolic process;cellular process;macromolecule metabolic process;metabolic process;ncRNA metabolic process;ncRNA processing;nitrogen compound metabolic process;nucleic acid metabolic process;nucleobase-containing compound metabolic process;primary metabolic process;RNA metabolic process;RNA processing…	catalytic activity;methyltransferase activity;transferase activity;transferase activity, transferring one-carbon groups		Histidine metabolism;Polycyclic aromatic hydrocarbon degradation;Tyrosine metabolism
Q9BPX5	ARPC5L	Actin-related protein 2/3 complex subunit 5-like protein	8		4.10142	0.00130526	-0.452498	3.37523	3.42272	3.44138	3.38547	3.3441	2.99732	2.95146	2.93306	3.00275	3.02372	2.9866	actin cytoskeleton organization;actin filament organization;actin filament-based process;actin nucleation;Arp2/3 complex-mediated actin nucleation;biological regulation;cellular component organization;cellular component organization at cellular level;cellular component organization or biogenesis;cellular component organization or biogenesis at cellular level;cellular process;cytoskeleton organiza…		adherens junction;anchoring junction;Arp2/3 protein complex;cell junction;cell part;cell-substrate adherens junction;cell-substrate junction;cytoplasm;cytoskeletal part;extracellular membrane-bounded organelle;extracellular organelle;extracellular region part;extracellular vesicular exosome;focal adhesion;intracellular organelle part;intracellular part;macromolecular complex;membrane-bounded orga…	Bacterial invasion of epithelial cells;Fc gamma R-mediated phagocytosis;Pathogenic Escherichia coli infection;Regulation of actin cytoskeleton;Shigellosis
O95793	STAU1	Double-stranded RNA-binding protein Staufen homolog 1	15		2.11202	0.0170032	-0.452306	3.43923	3.32777	3.5345	3.18249	3.29897	2.88964	2.93833	3.11661	2.83161	3.22078	3.07258	biological regulation;cellular localization;cellular macromolecule localization;cellular process;chemical homeostasis;homeostatic process;interaction with host;interspecies interaction between organisms;intracellular mRNA localization;localization;macromolecule localization;multi-organism process;positive regulation of biological process;positive regulation of reproductive process;positive regula…	binding;double-stranded RNA binding;nucleic acid binding;RNA binding	cell body;cell part;cell projection;cytoplasm;cytoplasmic part;cytoskeletal part;dendrite;endoplasmic reticulum;extracellular membrane-bounded organelle;extracellular organelle;extracellular region part;extracellular vesicular exosome;intracellular membrane-bounded organelle;intracellular non-membrane-bounded organelle;intracellular organelle;intracellular organelle part;intracellular part;macrom…
Q9Y320	TMX2	Thioredoxin-related transmembrane protein 2	6		2.86655	0.00603894	-0.45093	3.37579	3.53151	3.48535	3.3442	3.24125	3.0048	3.07424	2.96082	3.19333	2.72674	2.85667	biological regulation;cell redox homeostasis;cellular homeostasis;cellular process;homeostatic process;regulation of biological process;regulation of biological quality;regulation of cellular process		cell part;integral to membrane;intrinsic to membrane;membrane part
Q12849	GRSF1	G-rich sequence factor 1	11		2.6808	0.0077934	-0.450797	3.54435	3.42889	3.33523	3.34641	3.15069	2.99141	3.01572	2.94895	3.07709	3.12899	2.90104	anatomical structure morphogenesis;anterior/posterior pattern specification;cellular macromolecule metabolic process;cellular metabolic process;cellular nitrogen compound metabolic process;cellular process;developmental process;embryonic morphogenesis;macromolecule metabolic process;metabolic process;morphogenesis of an epithelium;morphogenesis of embryonic epithelium;mRNA 3'-end processing;mRNA …	binding;mRNA binding;nucleic acid binding;nucleotide binding;RNA binding	cell part;cytoplasm;cytoplasmic part;intracellular membrane-bounded organelle;intracellular non-membrane-bounded organelle;intracellular organelle;intracellular organelle part;intracellular part;membrane-bounded organelle;mitochondrial nucleoid;mitochondrial part;mitochondrion;non-membrane-bounded organelle;nucleoid;organelle;organelle part
C9JLW8	FAM195B	Protein FAM195B	5		1.45405	0.0456196	-0.45003	3.44765	3.27219	3.42208	3.32046	3.32512	2.74789	2.85478	3.18917	2.79309	3.31454	3.12851
Q9UL63	MKLN1	Muskelin	6		2.33971	0.0115174	-0.449993	3.62564	3.59955	3.40192	3.4309	3.18412	3.14115	3.10936	3.02663	2.78883	2.82935	2.45199	actin cytoskeleton organization;actin cytoskeleton reorganization;actin filament-based process;biological adhesion;biological regulation;cell adhesion;cell-matrix adhesion;cell-substrate adhesion;cellular component organization;cellular component organization at cellular level;cellular component organization or biogenesis;cellular component organization or biogenesis at cellular level;cellular pr…		cell cortex;cell part;cell projection;cytoplasmic part;cytosol;intracellular part;ruffle
Q9Y5Q9	GTF3C3	General transcription factor 3C polypeptide 3	10		2.62888	0.00801081	-0.449864	3.35962	3.21437	3.32539	3.24182	3.27701	2.94034	2.83578	2.77367	3.34413	3.36938	3.19112	5S class rRNA transcription from RNA polymerase III type 1 promoter;biosynthetic process;cellular biosynthetic process;cellular macromolecule biosynthetic process;cellular macromolecule metabolic process;cellular metabolic process;cellular nitrogen compound metabolic process;cellular process;gene expression;macromolecule biosynthetic process;macromolecule metabolic process;metabolic process;nitro…	binding;DNA binding;nucleic acid binding	cell part;intracellular organelle part;intracellular part;macromolecular complex;nuclear part;nucleoplasm;nucleoplasm part;organelle part;protein complex;transcription factor complex;transcription factor TFIIIC complex
Q02878	RPL6	60S ribosomal protein L6	16		4.36126	0	-0.449667	3.43831	3.42334	3.42571	3.3536	3.27612	3.01768	2.98242	2.93825	2.94648	3.09099	2.97826	biological regulation;biosynthetic process;catabolic process;cellular biosynthetic process;cellular catabolic process;cellular component disassembly;cellular component disassembly at cellular level;cellular component organization;cellular component organization at cellular level;cellular component organization or biogenesis;cellular component organization or biogenesis at cellular level;cellular …	binding;DNA binding;nucleic acid binding;RNA binding;structural constituent of ribosome;structural molecule activity	adherens junction;anchoring junction;cell junction;cell part;cell-substrate adherens junction;cell-substrate junction;cytoplasmic part;cytosol;cytosolic large ribosomal subunit;focal adhesion;intracellular membrane-bounded organelle;intracellular organelle;intracellular organelle part;intracellular part;large ribosomal subunit;macromolecular complex;membrane;membrane-bounded organelle;nucleus;org…	Ribosome
Q14156	EFR3A	Protein EFR3 homolog A	4		2.36544	0.0110051	-0.448869	3.14966	3.28361	3.32137	3.41139	3.38166	2.69035	2.84566	2.87203	3.39909	3.26962	3.1972			cell part;extracellular membrane-bounded organelle;extracellular organelle;extracellular region part;extracellular vesicular exosome;intracellular;membrane;membrane-bounded organelle;membrane-bounded vesicle;organelle;plasma membrane;vesicle
Q9P270	SLAIN2	SLAIN motif-containing protein 2	8		3.92798	0.0018125	-0.447861	3.58948	3.5396	3.60229	3.54923	3.36478	3.08312	3.14842	3.15625	2.42588	2.58592	2.18489	biological regulation;cellular component organization;cellular component organization at cellular level;cellular component organization or biogenesis;cellular component organization or biogenesis at cellular level;cellular process;cytoplasmic microtubule organization;cytoskeleton organization;microtubule cytoskeleton organization;microtubule nucleation;microtubule-based process;organelle organiza…		cell part;centrosome;cytoplasm;cytoplasmic part;cytoskeletal part;cytoskeleton;intracellular non-membrane-bounded organelle;intracellular organelle;intracellular organelle part;intracellular part;microtubule cytoskeleton;microtubule organizing center;non-membrane-bounded organelle;nuclear part;nucleolus;nucleoplasm;organelle;organelle part
Q15054	POLD3	DNA polymerase delta subunit 3	10		4.14601	0.00139326	-0.447345	3.38334	3.40876	3.39538	3.41149	3.32484	2.92395	2.92224	2.99925	3.08814	3.06647	2.94773	anatomical structure homeostasis;base-excision repair;biological regulation;biosynthetic process;cell cycle;cellular biosynthetic process;cellular component organization;cellular component organization at cellular level;cellular component organization or biogenesis;cellular component organization or biogenesis at cellular level;cellular macromolecule biosynthetic process;cellular macromolecule me…	catalytic activity;DNA polymerase activity;DNA-directed DNA polymerase activity;nucleotidyltransferase activity;transferase activity;transferase activity, transferring phosphorus-containing groups	cell part;chromosomal part;cytoplasmic part;delta DNA polymerase complex;DNA polymerase complex;intracellular membrane-bounded organelle;intracellular organelle;intracellular organelle part;intracellular part;macromolecular complex;membrane-bounded organelle;mitochondrion;nuclear chromosome part;nuclear part;nucleoplasm;nucleus;organelle;organelle part;protein complex	Base excision repair;DNA replication;Homologous recombination;Mismatch repair;Nucleotide excision repair;Purine metabolism;Pyrimidine metabolism
Q8TEU7-4	RAPGEF6	Isoform 4 of Rap guanine nucleotide exchange factor 6	14		2.96926	0.00593651	-0.446995	3.3283	3.21257	3.27196	3.23116	3.14683	2.88437	2.84173	2.74575	3.39731	3.44574	3.33435	biological regulation;cell projection assembly;cell projection organization;cellular component assembly;cellular component assembly at cellular level;cellular component organization;cellular component organization at cellular level;cellular component organization or biogenesis;cellular component organization or biogenesis at cellular level;cellular localization;cellular macromolecule localization…	binding;enzyme binding;enzyme regulator activity;GTPase binding;GTPase regulator activity;GTP-dependent protein binding;guanyl-nucleotide exchange factor activity;lipid binding;nucleoside-triphosphatase regulator activity;phosphatidic acid binding;phospholipid binding;protein binding;Ras GTPase binding;small GTPase binding	apical plasma membrane;cell part;cytoplasmic membrane-bounded vesicle;cytoplasmic part;cytoplasmic vesicle;cytosol;endocytic vesicle;intracellular membrane-bounded organelle;intracellular organelle;intracellular part;membrane;membrane part;membrane-bounded organelle;membrane-bounded vesicle;organelle;plasma membrane;plasma membrane part;vesicle
O95478	NSA2	Ribosome biogenesis protein NSA2 homolog	4		2.74548	0.0067425	-0.446752	3.56644	3.43234	3.4288	3.12995	3.22478	2.95144	3.08563	3.05026	3.02907	2.97832	2.98813	cellular macromolecule metabolic process;cellular metabolic process;cellular nitrogen compound metabolic process;cellular process;macromolecule metabolic process;metabolic process;ncRNA metabolic process;ncRNA processing;nitrogen compound metabolic process;nucleic acid metabolic process;nucleobase-containing compound metabolic process;primary metabolic process;RNA metabolic process;RNA processing…		cell part;intracellular membrane-bounded organelle;intracellular non-membrane-bounded organelle;intracellular organelle;intracellular organelle part;intracellular part;macromolecular complex;membrane-bounded organelle;non-membrane-bounded organelle;nuclear part;nucleolus;nucleus;organelle;organelle part;ribonucleoprotein complex
Q13490	BIRC2	Baculoviral IAP repeat-containing protein 2	3		2.03762	0.0188088	-0.446419	3.15462	3.38887	3.3916	3.37791	3.3809	2.77457	2.95707	2.8642	3.273	3.21677	3.08056	activation of immune response;activation of innate immune response;anatomical structure development;apoptosis;biological regulation;biosynthetic process;catabolic process;cell death;cell surface receptor linked signaling pathway;cellular biosynthetic process;cellular catabolic process;cellular component assembly;cellular component disassembly;cellular component disassembly at cellular level;cellu…	acid-amino acid ligase activity;binding;caspase inhibitor activity;caspase regulator activity;catalytic activity;cation binding;cysteine-type endopeptidase inhibitor activity;endopeptidase inhibitor activity;endopeptidase regulator activity;enzyme inhibitor activity;enzyme regulator activity;ion binding;ligase activity;ligase activity, forming carbon-nitrogen bonds;metal ion binding;peptidase inh…	CD40 receptor complex;cell part;chromosome;cytoplasm;cytoplasmic part;cytosol;internal side of plasma membrane;intracellular membrane-bounded organelle;intracellular non-membrane-bounded organelle;intracellular organelle;intracellular part;macromolecular complex;membrane part;membrane raft;membrane-bounded organelle;non-membrane-bounded organelle;nucleus;organelle;plasma membrane part;protein com…	Apoptosis;Focal adhesion;NOD-like receptor signaling pathway;Pathways in cancer;Small cell lung cancer;Toxoplasmosis;Ubiquitin mediated proteolysis
Q9Y5N6	ORC6	Origin recognition complex subunit 6	7		2.34677	0.0114509	-0.446225	3.40152	3.55033	3.61258	3.07027	3.13004	3.03079	3.02859	3.16638	2.81929	2.8695	3.11349	biosynthetic process;cell cycle;cell cycle process;cellular biosynthetic process;cellular macromolecule biosynthetic process;cellular macromolecule metabolic process;cellular metabolic process;cellular nitrogen compound metabolic process;cellular process;DNA metabolic process;DNA replication;DNA-dependent DNA replication;G1/S transition of mitotic cell cycle;macromolecule biosynthetic process;mac…	binding;DNA binding;nucleic acid binding	cell part;chromosomal part;intracellular membrane-bounded organelle;intracellular organelle;intracellular organelle part;intracellular part;macromolecular complex;membrane;membrane-bounded organelle;nuclear chromosome part;nuclear origin of replication recognition complex;nuclear part;nucleoplasm;nucleus;organelle;organelle part;origin recognition complex;plasma membrane;protein complex	Cell cycle;Cell cycle - yeast;Meiosis - yeast
Q2NKX8	ERCC6L	DNA excision repair protein ERCC-6-like	16		5.65111	0	-0.445864	3.4836	3.49427	3.51669	3.37018	3.38466	3.04297	3.06071	3.0533	2.6977	2.86335	2.73637	biological regulation;cell cycle;cell cycle phase;cell cycle process;cell division;cellular component organization;cellular component organization at cellular level;cellular component organization or biogenesis;cellular component organization or biogenesis at cellular level;cellular process;cellular response to stimulus;intracellular signal transduction;mitosis;mitotic cell cycle;nuclear division…	adenyl nucleotide binding;adenyl ribonucleotide binding;ATP binding;binding;catalytic activity;DNA binding;helicase activity;hydrolase activity;hydrolase activity, acting on acid anhydrides;hydrolase activity, acting on acid anhydrides, in phosphorus-containing anhydrides;nucleic acid binding;nucleoside-triphosphatase activity;nucleotide binding;purine nucleotide binding;purine ribonucleoside tri…	cell part;centrosome;chromosomal part;condensed chromosome kinetochore;cytoplasm;cytoplasmic part;cytoskeletal part;cytosol;intracellular non-membrane-bounded organelle;intracellular organelle;intracellular organelle part;intracellular part;kinetochore;macromolecular complex;membrane;microtubule organizing center;non-membrane-bounded organelle;nuclear part;nucleoplasm;organelle;organelle part;pla…
P62910	RPL32	60S ribosomal protein L32	9		3.06921	0.00548966	-0.445615	3.42668	3.41992	3.40974	3.3636	3.21193	2.93446	2.91379	3.07125	2.9093	3.17848	3.03665	biosynthetic process;catabolic process;cellular biosynthetic process;cellular catabolic process;cellular component disassembly;cellular component disassembly at cellular level;cellular component organization;cellular component organization at cellular level;cellular component organization or biogenesis;cellular component organization or biogenesis at cellular level;cellular macromolecular complex…	structural constituent of ribosome;structural molecule activity	cell part;centrosome;cytoplasm;cytoplasmic part;cytoskeletal part;cytosol;cytosolic large ribosomal subunit;intracellular non-membrane-bounded organelle;intracellular organelle;intracellular organelle part;intracellular part;large ribosomal subunit;macromolecular complex;membrane;microtubule organizing center;non-membrane-bounded organelle;organelle;organelle part;ribonucleoprotein complex	Ribosome
Q8NDX1	PSD4	PH and SEC7 domain-containing protein 4	8		4.32786	0	-0.445079	3.2982	3.32376	3.35328	3.51034	3.41866	2.84517	2.90044	2.8944	3.15934	3.03209	3.11108	biological regulation;cell differentiation;cellular developmental process;cellular process;developmental process;neuron differentiation;positive regulation of catalytic activity;positive regulation of GTPase activity;positive regulation of hydrolase activity;positive regulation of molecular function;regulation of biological process;regulation of catabolic process;regulation of catalytic activity;…	ARF guanyl-nucleotide exchange factor activity;binding;enzyme regulator activity;GTPase regulator activity;guanyl-nucleotide exchange factor activity;lipid binding;nucleoside-triphosphatase regulator activity;phospholipid binding;small GTPase regulator activity	cell junction;cell part;membrane;plasma membrane	Endocytosis
Q8WUF5	PPP1R13L	RelA-associated inhibitor	5		2.25168	0.0133016	-0.445046	3.4525	3.41981	3.47283	3.40383	3.31003	2.85333	3.12938	3.02728	2.94325	3.01418	2.7752	anatomical structure development;anatomical structure morphogenesis;apoptosis;biological regulation;biosynthetic process;camera-type eye development;cardiac chamber morphogenesis;cardiac muscle contraction;cardiac muscle tissue development;cardiac right ventricle morphogenesis;cardiac ventricle morphogenesis;cell death;cellular biosynthetic process;cellular macromolecule biosynthetic process;cell…	binding;identical protein binding;protein binding;protein binding transcription factor activity;transcription cofactor activity;transcription corepressor activity;transcription factor binding;transcription factor binding transcription factor activity	cell junction;cell part;cytoplasm;extracellular region part;intercellular bridge;intracellular membrane-bounded organelle;intracellular organelle;intracellular part;membrane-bounded organelle;nucleus;organelle
Q9NR28	DIABLO	Diablo homolog, mitochondrial	5		2.66287	0.00815169	-0.444766	3.40056	3.30815	3.22602	3.30686	3.36051	2.80448	2.93694	2.85901	3.31907	3.36566	2.96788	activation of caspase activity;activation of caspase activity by cytochrome c;apoptosis;biological regulation;cell death;cellular process;death;induction of apoptosis;induction of apoptosis by extracellular signals;induction of apoptosis by intracellular signals;induction of apoptosis by oxidative stress;induction of apoptosis via death domain receptors;induction of programmed cell death;neuron a…		CD40 receptor complex;cell part;cytoplasmic part;cytosol;internal side of plasma membrane;intracellular membrane-bounded organelle;intracellular organelle;intracellular organelle part;intracellular part;macromolecular complex;membrane part;membrane-bounded organelle;membrane-enclosed lumen;mitochondrial intermembrane space;mitochondrial part;mitochondrion;organelle;organelle envelope lumen;organe…
P22413	ENPP1	Ectonucleotide pyrophosphatase/phosphodiesterase family member 1	8		2.29967	0.012378	-0.444453	3.23515	3.086	3.2255	4.37154	4.20987	2.62226	2.75108	2.83995	2.25651	2.29522	1.92525	3'-phosphoadenosine 5'-phosphosulfate metabolic process;anatomical structure development;anion homeostasis;anion transport;biological regulation;biomineral tissue development;bone remodeling;catabolic process;cellular anion homeostasis;cellular catabolic process;cellular chemical homeostasis;cellular homeostasis;cellular ion homeostasis;cellular metabolic process;cellular nitrogen compound catabo…	3'-phosphoadenosine 5'-phosphosulfate binding;adenyl nucleotide binding;adenyl ribonucleotide binding;ATP binding;binding;calcium ion binding;carbohydrate binding;cargo receptor activity;catalytic activity;cation binding;exonuclease activity;hydrolase activity;hydrolase activity, acting on acid anhydrides;hydrolase activity, acting on acid anhydrides, in phosphorus-containing anhydrides;hydrolase…	basolateral plasma membrane;cell part;cell surface;cytoplasmic part;extracellular region part;extracellular space;integral to membrane;integral to plasma membrane;intracellular organelle part;intracellular part;intrinsic to membrane;intrinsic to plasma membrane;lysosomal membrane;membrane;membrane part;organelle membrane;organelle part;plasma membrane;plasma membrane part;vacuolar membrane;vacuol…	Nicotinate and nicotinamide metabolism;Pantothenate and CoA biosynthesis;Purine metabolism;Riboflavin metabolism;Starch and sucrose metabolism
Q13395	TARBP1	Probable methyltransferase TARBP1	4		1.64944	0.0341373	-0.444217	3.23952	3.55861	3.25744	3.27273	3.25065	3.02209	2.90774	2.7931	3.26506	3.13438	3.18166	biological regulation;cellular macromolecule metabolic process;cellular metabolic process;cellular nitrogen compound metabolic process;cellular process;macromolecule metabolic process;metabolic process;nitrogen compound metabolic process;nucleic acid metabolic process;nucleobase-containing compound metabolic process;primary metabolic process;regulation of biological process;regulation of biosynth…	binding;catalytic activity;methyltransferase activity;nucleic acid binding;RNA binding;RNA methyltransferase activity;transferase activity;transferase activity, transferring one-carbon groups	cell part;intracellular membrane-bounded organelle;intracellular organelle;intracellular part;membrane-bounded organelle;nucleus;organelle
P49207	RPL34	60S ribosomal protein L34	6		2.20087	0.0150855	-0.444112	3.61596	3.3668	3.5114	3.35003	3.19467	3.12459	2.97312	3.06412	2.89255	2.90432	2.76927	biosynthetic process;catabolic process;cellular biosynthetic process;cellular catabolic process;cellular component disassembly;cellular component disassembly at cellular level;cellular component organization;cellular component organization at cellular level;cellular component organization or biogenesis;cellular component organization or biogenesis at cellular level;cellular macromolecular complex…	binding;nucleic acid binding;RNA binding;structural constituent of ribosome;structural molecule activity	cell part;cytoplasm;cytoplasmic part;cytosol;cytosolic large ribosomal subunit;extracellular membrane-bounded organelle;extracellular organelle;extracellular region part;extracellular vesicular exosome;intracellular non-membrane-bounded organelle;intracellular organelle;intracellular organelle part;intracellular part;large ribosomal subunit;macromolecular complex;membrane-bounded organelle;membra…	Ribosome
Q9Y5Q8-3	GTF3C5	Isoform 3 of General transcription factor 3C polypeptide 5	18		2.82554	0.00621843	-0.443674	3.40775	3.30924	3.42777	3.14794	3.11654	3.0096	2.9463	2.85785	3.26965	3.26359	3.15676	5S class rRNA transcription from RNA polymerase III type 1 promoter;biosynthetic process;cell differentiation;cellular biosynthetic process;cellular developmental process;cellular macromolecule biosynthetic process;cellular macromolecule metabolic process;cellular metabolic process;cellular nitrogen compound metabolic process;cellular process;developmental process;gene expression;macromolecule bi…	binding;DNA binding;nucleic acid binding	cell part;intracellular organelle part;intracellular part;macromolecular complex;nuclear part;nucleoplasm;nucleoplasm part;organelle part;protein complex;transcription factor complex;transcription factor TFIIIC complex
Q86WV6	TMEM173	Stimulator of interferon genes protein	2		1.70573	0.030943	-0.443452	3.14778	3.39632	3.07055	3.29059	3.45302	2.66712	2.88587	2.7313	3.4324	2.96149	3.64407	activation of immune response;activation of innate immune response;apoptosis;biological regulation;cell death;cellular process;cellular response to chemical stimulus;cellular response to cytokine stimulus;cellular response to dsRNA;cellular response to exogenous dsRNA;cellular response to interferon-beta;cellular response to organic substance;cellular response to stimulus;cytokine production;deat…	binding;cyclic nucleotide binding;cyclic-di-GMP binding;enzyme binding;guanyl nucleotide binding;guanyl ribonucleotide binding;identical protein binding;kinase binding;nucleotide binding;protein binding;protein dimerization activity;protein homodimerization activity;protein kinase binding;purine nucleotide binding;purine ribonucleotide binding;ribonucleotide binding;transcription factor binding	cell part;cytoplasmic part;cytoplasmic vesicle membrane;cytoplasmic vesicle part;endoplasmic reticulum membrane;endoplasmic reticulum part;Golgi apparatus;integral to membrane;intracellular membrane-bounded organelle;intracellular organelle;intracellular organelle part;intracellular part;intrinsic to membrane;membrane;membrane part;membrane-bounded organelle;microbody;mitochondrial membrane;mitoc…	Cytosolic DNA-sensing pathway;RIG-I-like receptor signaling pathway
P16871	IL7R	Interleukin-7 receptor subunit alpha	8		2.91099	0.00608471	-0.442718	3.48002	3.39529	3.43656	3.68126	3.63701	2.92819	2.96669	3.08883	2.65179	2.75647	2.39101	anatomical structure development;anatomical structure morphogenesis;B cell activation;B cell proliferation;biological regulation;cell activation;cell differentiation;cell growth;cell morphogenesis;cell proliferation;cell surface receptor linked signaling pathway;cellular component morphogenesis;cellular component organization;cellular component organization or biogenesis;cellular developmental pr…	antigen binding;binding;cytokine binding;cytokine receptor activity;growth factor binding;interleukin-7 binding;interleukin-7 receptor activity;molecular transducer activity;protein binding;receptor activity;signal transducer activity;signaling receptor activity;transmembrane signaling receptor activity	cell part;external side of plasma membrane;extracellular region;integral to membrane;intrinsic to membrane;membrane;membrane part;plasma membrane;plasma membrane part	Cytokine-cytokine receptor interaction;Hematopoietic cell lineage;Jak-STAT signaling pathway;Primary immunodeficiency
P42704	LRPPRC	Leucine-rich PPR motif-containing protein, mitochondrial	97		4.34437	0	-0.442374	3.43174	3.36199	3.4173	3.07921	3.11568	2.96403	2.97625	2.94363	3.21874	3.26684	3.14139	biological regulation;biosynthetic process;cellular biosynthetic process;cellular component movement;cellular macromolecule biosynthetic process;cellular macromolecule metabolic process;cellular metabolic process;cellular nitrogen compound metabolic process;cellular process;cytoskeleton-dependent intracellular transport;establishment of localization;establishment of localization in cell;establish…	beta-tubulin binding;binding;cytoskeletal protein binding;DNA binding;enzyme binding;microtubule binding;nucleic acid binding;protein binding;RNA binding;single-stranded DNA binding;structure-specific DNA binding;tubulin binding;ubiquitin protein ligase binding	cell part;chromosome;condensed chromosome;condensed nuclear chromosome;cytoplasmic part;cytoskeletal part;cytoskeleton;intracellular membrane-bounded organelle;intracellular non-membrane-bounded organelle;intracellular organelle;intracellular organelle part;intracellular part;macromolecular complex;membrane;membrane part;membrane-bounded organelle;microtubule;mitochondrial nucleoid;mitochondrial …
P30281	CCND3	G1/S-specific cyclin-D3	4		2.45245	0.00927575	-0.442162	3.27877	3.35852	3.18757	3.32903	3.21272	2.73282	2.90833	2.85721	3.35864	3.23662	3.39535	biological regulation;cell activation;cell cycle;cell division;cell proliferation;cellular process;cellular response to stimulus;immune system process;leukocyte activation;leukocyte proliferation;lymphocyte activation;lymphocyte proliferation;mononuclear cell proliferation;positive regulation of biological process;positive regulation of catalytic activity;positive regulation of cell cycle;positiv…	binding;catalytic activity;cyclin-dependent protein kinase activity;enzyme binding;kinase activity;kinase binding;phosphotransferase activity, alcohol group as acceptor;protein binding;protein kinase activity;protein kinase binding;protein serine/threonine kinase activity;transferase activity;transferase activity, transferring phosphorus-containing groups	cell part;cyclin-dependent protein kinase holoenzyme complex;cytoplasm;intracellular membrane-bounded organelle;intracellular organelle;intracellular part;macromolecular complex;membrane;membrane-bounded organelle;nucleus;organelle;protein complex	Cell cycle;Focal adhesion;Jak-STAT signaling pathway;Measles;p53 signaling pathway;Wnt signaling pathway
Q7L8L6	FASTKD5	FAST kinase domain-containing protein 5	7		2.65587	0.00829091	-0.441776	3.49185	3.31685	3.37711	3.16025	3.02826	2.94853	2.89213	3.01981	3.27068	3.28916	3.10715	cellular metabolic process;cellular process;cellular respiration;energy derivation by oxidation of organic compounds;generation of precursor metabolites and energy;metabolic process;oxidation-reduction process	catalytic activity;kinase activity;phosphotransferase activity, alcohol group as acceptor;protein kinase activity;transferase activity;transferase activity, transferring phosphorus-containing groups	cell part;cytoplasmic part;intracellular membrane-bounded organelle;intracellular organelle;intracellular part;membrane-bounded organelle;mitochondrion;organelle
P47813	EIF1AX	Eukaryotic translation initiation factor 1A, X-chromosomal	7		1.70294	0.0309777	-0.441413	3.43888	3.15141	3.36323	3.11914	3.34478	2.75307	2.84988	3.02634	2.877	3.66279	3.17343	biosynthetic process;cellular biosynthetic process;cellular macromolecule biosynthetic process;cellular macromolecule metabolic process;cellular metabolic process;cellular process;cellular protein metabolic process;gene expression;macromolecule biosynthetic process;macromolecule metabolic process;metabolic process;primary metabolic process;protein metabolic process;translation;translational initi…	binding;nucleic acid binding;RNA binding;translation factor activity, nucleic acid binding;translation initiation factor activity	cell part;cytoplasmic part;cytosol;intracellular part	RNA transport
Q9H444	CHMP4B	Charged multivesicular body protein 4b	18		2.63185	0.00806531	-0.441126	3.17783	3.36652	3.31934	3.25886	3.32634	2.81585	2.81796	2.90652	3.22582	3.30755	3.3511	biological regulation;cell cycle process;cellular component assembly;cellular component organization;cellular component organization at cellular level;cellular component organization or biogenesis;cellular component organization or biogenesis at cellular level;cellular process;cytokinetic cell separation;cytokinetic process;endosome transport;establishment of chromosome localization;establishment…	binding;identical protein binding;protein binding;protein dimerization activity;protein homodimerization activity	cell part;cytoplasm;cytoplasmic part;cytosol;endosomal part;endosome;endosome membrane;ESCRT III complex;extracellular membrane-bounded organelle;extracellular organelle;extracellular region part;extracellular vesicular exosome;internal side of plasma membrane;intracellular membrane-bounded organelle;intracellular organelle;intracellular organelle part;intracellular part;late endosome membrane;ma…	Endocytosis
P09884	POLA1	DNA polymerase alpha catalytic subunit	23		4.59376	0	-0.441114	3.51058	3.56173	3.51306	3.33731	3.28331	3.08976	3.06677	3.10551	2.79362	2.84173	2.56877	anatomical structure homeostasis;biological regulation;biosynthetic process;cell cycle;cell cycle process;cell proliferation;cellular biosynthetic process;cellular component organization;cellular component organization at cellular level;cellular component organization or biogenesis;cellular component organization or biogenesis at cellular level;cellular macromolecule biosynthetic process;cellular…	3'-5' exonuclease activity;4 iron, 4 sulfur cluster binding;binding;catalytic activity;cation binding;chromatin binding;DNA binding;DNA polymerase activity;DNA-directed DNA polymerase activity;enzyme binding;exonuclease activity;hydrolase activity;hydrolase activity, acting on ester bonds;ion binding;iron-sulfur cluster binding;kinase binding;metal cluster binding;metal ion binding;nuclease activ…	alpha DNA polymerase:primase complex;cell part;chromosomal part;cytoplasm;envelope;intracellular membrane-bounded organelle;intracellular non-membrane-bounded organelle;intracellular organelle;intracellular organelle part;intracellular part;macromolecular complex;membrane-bounded organelle;non-membrane-bounded organelle;nuclear chromosome part;nuclear envelope;nuclear matrix;nuclear part;nucleolu…	DNA replication;Purine metabolism;Pyrimidine metabolism
P61247	RPS3A	40S ribosomal protein S3a	24		3.79211	0.00205	-0.44071	3.47967	3.4982	3.42027	3.29015	3.23906	3.01047	3.06815	2.9974	2.98392	3.04286	2.81398	biological regulation;biosynthetic process;catabolic process;cell differentiation;cellular biosynthetic process;cellular catabolic process;cellular component disassembly;cellular component disassembly at cellular level;cellular component organization;cellular component organization at cellular level;cellular component organization or biogenesis;cellular component organization or biogenesis at cel…	binding;nucleic acid binding;RNA binding;structural constituent of ribosome;structural molecule activity	adherens junction;anchoring junction;cell junction;cell part;cell-substrate adherens junction;cell-substrate junction;cytoplasm;cytoplasmic part;cytosol;cytosolic small ribosomal subunit;extracellular membrane-bounded organelle;extracellular organelle;extracellular region part;extracellular vesicular exosome;focal adhesion;intracellular membrane-bounded organelle;intracellular non-membrane-bounde…	Ribosome
[truncated: 5,066 more rows]

## Sheet: pST_t-test_USP7i_vs_DMSO
Protein IDs	Gene name	Protein name	Quantified Peptides	Site Position_1	Site Position_2	Site Position_3	Site Score_1	Site Score_2	Site Score_3	Site Motif_1	Site Motif_2	Site Motif_3	Significant USP7i-vs-DMSO	-LOG(P-value) USP7i-vs-DMSO	Q-value USP7i-vs-DMSO	Difference USP7i-vs-DMSO	DMSO			Dasatinib		USP7i			sh11.1			GOBP name	GOMF name	GOCC name	KEGG name
																	126	127N	127C	128N	128C	129N	129C	130N	130C	131N	131C
[truncated: 13,877 more rows]

## Sheet: pY_t-test_USP7i_vs_DMSO
Protein IDs	Gene name	Protein name	Quantified Peptides	Site Position_1	Site Position_2	Site Score_1	Site Score_2	Site Motif_1	Site Motif_2	Significant USP7i-vs-DMSO	-LOG(P-value) USP7i-vs-DMSO	Q-value USP7i-vs-DMSO	Difference USP7i-vs-DMSO	DMSO			Dasatinib		USP7i			sh11.1			GOBP name	GOMF name	GOCC name	KEGG name
[truncated: 714 more rows]
