# Supplementary material for: Oncogenic deubiquitination controls tyrosine kinase signaling and therapy response in acute lymphoblastic leukemia
Source: Sci Adv. 2022 Dec 9;8(49):eabq8437. doi: 10.1126/sciadv.abq8437 (PMC9733937; doi:10.1126/sciadv.abq8437)
Supplement: Supplementary file 2 — Tables S1 to S6 [file sciadv.abq8437_tables_s1_to_s6.zip › sciadv.abq8437_table_s5.xlsx]

## Sheet: Global_t-test_Dasatinib_vs_DMSO
Protein IDs	Gene name	Protein name	Quantified Peptides	Significant Dasatinib-vs-DMSO	-LOG(P-value) Dasatinib-vs-DMSO	Q-value Dasatinib-vs-DMSO	Difference Dasatinib-vs-DMSO	DMSO			Dasatinib		USP7i			sh11.1			GOBP name	GOMF name	GOCC name	KEGG name
								126	127N	127C	128N	128C	129N	129C	130N	130C	131N	131C
Q9NXR5	ANKRD10	Ankyrin repeat domain-containing protein 10	3	+	4.82692	0	-0.792035	3.80662	3.83714	3.80104	3.01778	3.02802	3.18953	2.99045	2.58331	2.56735	2.36865	2.88065
Q9ULL1	PLEKHG1	Pleckstrin homology domain-containing family G member 1	8	+	4.41856	0	0.661118	3.25696	3.21173	3.23402	3.89142	3.89929	2.76494	2.68459	2.75568	2.94482	2.83441	2.84671		enzyme regulator activity;GTPase regulator activity;guanyl-nucleotide exchange factor activity;nucleoside-triphosphatase regulator activity;Ras guanyl-nucleotide exchange factor activity;Rho guanyl-nucleotide exchange factor activity;small GTPase regulator activity
P04114	APOB	Apolipoprotein B-100	4	+	4.15126	0.0248889	1.50264	2.84733	2.79054	2.91841	4.35642	4.35304	3.14459	3.21403	3.39257	1.55525	1.57215	1.51982	acylglycerol catabolic process;acylglycerol metabolic process;alcohol metabolic process;anatomical structure development;anatomical structure morphogenesis;artery morphogenesis;biological regulation;biosynthetic process;blood coagulation;blood vessel morphogenesis;catabolic process;cell migration;cell motility;cellular biosynthetic process;cellular catabolic process;cellular component assembly;ce…	binding;carbohydrate binding;cholesterol transporter activity;enzyme binding;glycosaminoglycan binding;heparin binding;lipase binding;lipid binding;lipid transporter activity;lipoprotein particle receptor binding;low-density lipoprotein particle receptor binding;pattern binding;phospholipid binding;polysaccharide binding;protein binding;receptor binding;sterol transporter activity;substrate-speci…	actin cytoskeleton;cell body;cell part;chylomicron;chylomicron remnant;clathrin coated vesicle membrane;clathrin-coated endocytic vesicle membrane;coated vesicle membrane;cytoplasm;cytoplasmic membrane-bounded vesicle lumen;cytoplasmic part;cytoplasmic vesicle membrane;cytoplasmic vesicle part;cytoskeleton;cytosol;early endosome;endocytic vesicle lumen;endocytic vesicle membrane;endoplasmic retic…	Fat digestion and absorption;Vitamin digestion and absorption
Q9BVC6	TMEM109	Transmembrane protein 109	3	+	3.86913	0.0353333	-0.639359	3.59208	3.53637	3.58738	2.9465	2.91868	3.14607	3.07667	3.23542	2.96376	2.80626	2.9154	biological regulation;cellular process;cellular response to abiotic stimulus;cellular response to gamma radiation;cellular response to ionizing radiation;cellular response to radiation;cellular response to stimulus;cellular response to stress;DNA damage response, signal transduction by p53 class mediator;DNA damage response, signal transduction by p53 class mediator resulting in induction of apop…		cell part;cytoplasmic part;endoplasmic reticulum membrane;endoplasmic reticulum part;extracellular membrane-bounded organelle;extracellular organelle;extracellular region part;extracellular vesicular exosome;integral to membrane;intracellular organelle part;intracellular part;intrinsic to membrane;membrane;membrane part;membrane-bounded organelle;membrane-bounded vesicle;nuclear membrane;nuclear …
Q15274	QPRT	Nicotinate-nucleotide pyrophosphorylase [carboxylating]	5	+	3.95123	0.0385455	1.25338	2.86753	2.75505	2.78375	4.07722	4.03376	2.74559	2.53383	2.67844	3.07425	3.19989	3.21653	biosynthetic process;carboxylic acid catabolic process;carboxylic acid metabolic process;catabolic process;cellular biosynthetic process;cellular catabolic process;cellular component assembly;cellular component organization;cellular component organization or biogenesis;cellular ketone metabolic process;cellular metabolic process;cellular nitrogen compound biosynthetic process;cellular nitrogen co…	binding;catalytic activity;identical protein binding;nicotinate-nucleotide diphosphorylase (carboxylating) activity;protein binding;protein dimerization activity;protein homodimerization activity;transferase activity;transferase activity, transferring glycosyl groups;transferase activity, transferring pentosyl groups	cell part;cytoplasm;cytoplasmic part;cytosol;extracellular membrane-bounded organelle;extracellular organelle;extracellular region part;extracellular vesicular exosome;intracellular part;membrane-bounded organelle;membrane-bounded vesicle;organelle;vesicle	Nicotinate and nicotinamide metabolism
P35221-2	CTNNA1	Isoform 2 of Catenin alpha-1	2	+	3.75715	0.0453333	0.918573	3.02061	2.95209	3.02097	3.95172	3.88121	3.13486	3.25514	3.05041	2.78681	2.52024	2.71513	actin cytoskeleton organization;actin filament organization;actin filament-based process;adherens junction organization;aging;anatomical structure development;anatomical structure morphogenesis;apical junction assembly;axon regeneration;axonogenesis;biological adhesion;biological regulation;cell adhesion;cell differentiation;cell junction assembly;cell junction organization;cell part morphogenesi…	beta-catenin binding;binding;cadherin binding;cell adhesion molecule binding;cytoskeletal protein binding;gamma-catenin binding;protein binding;structural molecule activity;vinculin binding	acrosomal vesicle;actin cytoskeleton;adherens junction;anchoring junction;catenin complex;cell junction;cell part;cell projection;cell-cell adherens junction;cell-cell contact zone;cell-cell junction;cell-substrate adherens junction;cell-substrate junction;cytoplasmic membrane-bounded vesicle;cytoplasmic part;cytoplasmic vesicle;cytoskeleton;cytosol;extrinsic to membrane;extrinsic to plasma membr…	Adherens junction;Arrhythmogenic right ventricular cardiomyopathy (ARVC);Bacterial invasion of epithelial cells;Endometrial cancer;Leukocyte transendothelial migration;Pathways in cancer;Tight junction
P31350-2	RRM2	Isoform 2 of Ribonucleoside-diphosphate reductase subunit M2	39	+	3.65156	0.0460952	-0.731816	3.69161	3.71536	3.77988	2.99294	3.00133	3.15821	3.19186	3.18774	2.55215	2.49116	2.47915	biological regulation;biosynthetic process;cell cycle;cell cycle process;cellular biosynthetic process;cellular component assembly;cellular component organization;cellular component organization or biogenesis;cellular macromolecule biosynthetic process;cellular macromolecule metabolic process;cellular metabolic process;cellular nitrogen compound biosynthetic process;cellular nitrogen compound met…	binding;catalytic activity;cation binding;ion binding;metal ion binding;oxidoreductase activity;oxidoreductase activity, acting on CH or CH2 groups;oxidoreductase activity, acting on CH or CH2 groups, disulfide as acceptor;ribonucleoside-diphosphate reductase activity	cell part;cytoplasm;cytoplasmic part;cytosol;intracellular membrane-bounded organelle;intracellular organelle;intracellular organelle part;intracellular part;membrane-bounded organelle;nuclear part;nucleoplasm;nucleus;organelle;organelle part	Glutathione metabolism;p53 signaling pathway;Purine metabolism;Pyrimidine metabolism
P04150	NR3C1	Glucocorticoid receptor	6	+	3.54924	0.0490769	0.700246	2.90011	2.92461	2.983	3.65719	3.61512	2.71801	2.77837	2.57528	3.5305	3.50407	3.30236	adrenal gland development;anatomical structure development;anatomical structure morphogenesis;behavior;biological regulation;biosynthetic process;C21-steroid hormone metabolic process;cellular biosynthetic process;cellular component organization;cellular component organization at cellular level;cellular component organization or biogenesis;cellular component organization or biogenesis at cellular…	binding;cation binding;core promoter proximal region DNA binding;core promoter proximal region sequence-specific DNA binding;DNA binding;glucocorticoid receptor activity;ion binding;ligand-dependent nuclear receptor activity;lipid binding;metal ion binding;molecular transducer activity;nucleic acid binding;nucleic acid binding transcription factor activity;receptor activity;regulatory region DNA …	cell part;cytoplasm;cytoplasmic part;cytosol;intracellular membrane-bounded organelle;intracellular organelle;intracellular organelle lumen;intracellular organelle part;intracellular part;membrane;membrane-bounded organelle;membrane-enclosed lumen;mitochondrial matrix;mitochondrial part;nuclear part;nucleoplasm;nucleus;organelle;organelle lumen;organelle part	Neuroactive ligand-receptor interaction
P02786	TFRC	Transferrin receptor protein 1	37		3.59538	0.0554783	-0.690881	3.77287	3.82725	3.81882	3.14991	3.08097	3.06861	3.10641	3.12666	2.3421	2.39199	2.21144	biological regulation;cation homeostasis;cation transport;cell differentiation;cellular cation homeostasis;cellular chemical homeostasis;cellular developmental process;cellular homeostasis;cellular ion homeostasis;cellular iron ion homeostasis;cellular metal ion homeostasis;cellular process;cellular response to chemical stimulus;cellular response to drug;cellular response to stimulus;chemical hom…	binding;cargo receptor activity;double-stranded RNA binding;identical protein binding;nucleic acid binding;protein binding;receptor activity;RNA binding;transferrin receptor activity	blood microparticle;cell part;cell surface;coated pit;cytoplasmic membrane-bounded vesicle;cytoplasmic part;cytoplasmic vesicle;endosome;external side of plasma membrane;extracellular membrane-bounded organelle;extracellular organelle;extracellular region;extracellular region part;extracellular space;extracellular vesicular exosome;integral to membrane;integral to plasma membrane;intracellular me…	Endocytosis;Hematopoietic cell lineage;Phagosome
Q9H6F5	CCDC86	Coiled-coil domain-containing protein 86	9		4.45274	0	-0.467973	3.58472	3.6085	3.57868	3.12127	3.12405	3.0009	3.0511	3.05227	2.91395	2.75644	2.91728	viral reproduction		cell part;intracellular membrane-bounded organelle;intracellular non-membrane-bounded organelle;intracellular organelle;intracellular organelle part;intracellular part;membrane-bounded organelle;non-membrane-bounded organelle;nuclear part;nucleolus;nucleoplasm;nucleus;organelle;organelle part
Q00534	CDK6	Cyclin-dependent kinase 6	23		4.28416	0.026	-0.408508	3.55762	3.57752	3.56448	3.17008	3.14598	3.23748	3.24229	3.26219	2.64202	2.59725	2.54131	anatomical structure development;astrocyte development;biological regulation;cell activation;cell cycle;cell cycle arrest;cell cycle process;cell dedifferentiation;cell development;cell differentiation;cell division;cell surface receptor linked signaling pathway;cellular developmental process;cellular macromolecule metabolic process;cellular metabolic process;cellular process;cellular protein met…	adenyl nucleotide binding;adenyl ribonucleotide binding;ATP binding;binding;catalytic activity;cyclin binding;cyclin-dependent protein kinase activity;kinase activity;nucleotide binding;phosphotransferase activity, alcohol group as acceptor;protein binding;protein kinase activity;protein serine/threonine kinase activity;purine nucleotide binding;purine ribonucleoside triphosphate binding;purine r…	cell part;cell projection;centrosome;cyclin-dependent protein kinase holoenzyme complex;cytoplasm;cytoplasmic part;cytoskeletal part;cytosol;intracellular membrane-bounded organelle;intracellular non-membrane-bounded organelle;intracellular organelle;intracellular organelle part;intracellular part;macromolecular complex;membrane-bounded organelle;microtubule organizing center;non-membrane-bounded…	Cell cycle;Chronic myeloid leukemia;Glioma;Measles;Melanoma;Non-small cell lung cancer;p53 signaling pathway;Pancreatic cancer;Pathways in cancer;Small cell lung cancer
O95544-2	NADK	Isoform 2 of NAD kinase	2		3.53083	0.0492857	-0.405019	3.45557	3.43867	3.40619	3.04056	3.01636	3.0005	3.09684	2.97313	3.13971	3.15512	3.19118	ATP metabolic process;biosynthetic process;cellular biosynthetic process;cellular metabolic process;cellular nitrogen compound biosynthetic process;cellular nitrogen compound metabolic process;cellular process;coenzyme biosynthetic process;coenzyme metabolic process;cofactor biosynthetic process;cofactor metabolic process;heterocycle biosynthetic process;heterocycle metabolic process;metabolic pr…	adenyl nucleotide binding;adenyl ribonucleotide binding;ATP binding;binding;catalytic activity;cation binding;ion binding;kinase activity;metal ion binding;NAD+ kinase activity;nucleotide binding;phosphotransferase activity, alcohol group as acceptor;purine nucleotide binding;purine ribonucleoside triphosphate binding;purine ribonucleotide binding;ribonucleotide binding;transferase activity;trans…	cell part;cytoplasmic part;cytosol;intracellular part	Nicotinate and nicotinamide metabolism
O75534	CSDE1	Cold shock domain-containing protein E1	30		3.55481	0.05104	-0.394098	3.49256	3.45268	3.48441	3.09871	3.06619	3.14413	3.18858	3.13671	2.94908	2.99109	2.85511	anatomical structure development;biological regulation;catabolic process;cellular catabolic process;cellular macromolecule catabolic process;cellular macromolecule metabolic process;cellular metabolic process;cellular nitrogen compound metabolic process;cellular process;developmental process;developmental process involved in reproduction;gonad development;macromolecule catabolic process;macromole…	binding;DNA binding;nucleic acid binding	cell part;CRD-mediated mRNA stability complex;cytoplasm;cytoplasmic part;Golgi apparatus;intracellular membrane-bounded organelle;intracellular organelle;intracellular organelle part;intracellular part;macromolecular complex;membrane;membrane-bounded organelle;mitochondrial inner membrane;mitochondrial membrane;mitochondrial part;organelle;organelle inner membrane;organelle membrane;organelle par…
Q7Z417	NUFIP2	Nuclear fragile X mental retardation-interacting protein 2	16		4.21882	0.0222857	-0.300265	3.52099	3.52531	3.51246	3.20907	3.22957	3.24142	3.20039	3.09926	2.80399	2.69074	2.6572		binding;nucleic acid binding;RNA binding	cell part;cytoplasm;cytoplasmic part;intracellular membrane-bounded organelle;intracellular non-membrane-bounded organelle;intracellular organelle;intracellular part;macromolecular complex;membrane;membrane-bounded organelle;non-membrane-bounded organelle;nucleus;organelle;polysomal ribosome;ribonucleoprotein complex;ribosome
Q9NUG6	PDRG1	p53 and DNA damage-regulated protein 1	2		3.576	0.0531667	-0.295438	3.40506	3.39027	3.37602	3.10822	3.08181	3.12329	3.14818	3.20491	3.08776	2.93605	3.08659	cellular macromolecule metabolic process;cellular metabolic process;cellular process;cellular protein metabolic process;macromolecule metabolic process;metabolic process;primary metabolic process;protein folding;protein metabolic process		cell part;cytoplasm;cytoplasmic part;cytosolic part;intracellular part;macromolecular complex;prefoldin complex;protein complex
Q04637-9	EIF4G1	Isoform 9 of Eukaryotic translation initiation factor 4 gamma 1	66		3.65724	0.0509474	-0.248255	3.46506	3.45004	3.48092	3.21587	3.21829	3.11593	3.08558	3.10961	2.91835	2.95971	2.8351	biological regulation;biosynthetic process;catabolic process;cell surface receptor linked signaling pathway;cellular biosynthetic process;cellular catabolic process;cellular macromolecule biosynthetic process;cellular macromolecule catabolic process;cellular macromolecule metabolic process;cellular metabolic process;cellular nitrogen compound metabolic process;cellular process;cellular protein me…	binding;nucleic acid binding;RNA binding;translation factor activity, nucleic acid binding;translation initiation factor activity	cell part;cytoplasmic part;cytosol;eukaryotic translation initiation factor 4F complex;intracellular part;macromolecular complex;membrane;protein complex	RNA transport;Viral myocarditis
P82914	MRPS15	28S ribosomal protein S15, mitochondrial	3		3.81995	0.0326154	-0.235159	3.47472	3.46558	3.48161	3.24895	3.22867	2.63261	2.83205	2.7567	3.3037	3.14524	3.16703	biosynthetic process;cellular biosynthetic process;cellular component disassembly;cellular component disassembly at cellular level;cellular component organization;cellular component organization at cellular level;cellular component organization or biogenesis;cellular component organization or biogenesis at cellular level;cellular macromolecular complex disassembly;cellular macromolecular complex …	structural constituent of ribosome;structural molecule activity	cell part;cytoplasmic part;intracellular membrane-bounded organelle;intracellular organelle;intracellular organelle part;intracellular part;macromolecular complex;membrane;membrane-bounded organelle;mitochondrial inner membrane;mitochondrial membrane;mitochondrial part;mitochondrial small ribosomal subunit;mitochondrion;nuclear membrane;nuclear part;organellar small ribosomal subunit;organelle;or…
Q7Z7L1	SLFN11	Schlafen family member 11	19		3.78657	0.0302857	-0.167826	3.47291	3.48556	3.47562	3.30346	3.31695	3.01555	2.99802	2.99003	2.85609	2.98354	2.91894	biological regulation;defense response;defense response to virus;immune effector process;immune system process;multi-organism process;negative regulation of biological process;negative regulation of cell cycle process;negative regulation of cellular process;negative regulation of G1/S transition of mitotic cell cycle;regulation of biological process;regulation of cell cycle;regulation of cell cyc…	adenyl nucleotide binding;adenyl ribonucleotide binding;ATP binding;binding;nucleic acid binding;nucleotide binding;purine nucleotide binding;purine ribonucleoside triphosphate binding;purine ribonucleotide binding;ribonucleotide binding;RNA binding;tRNA binding	aggresome;cell part;cytoplasm;inclusion body;intracellular membrane-bounded organelle;intracellular organelle;intracellular organelle part;intracellular part;membrane-bounded organelle;nuclear part;nucleoplasm;nucleus;organelle;organelle part
O60841	EIF5B	Eukaryotic translation initiation factor 5B	26		3.63752	0.044	-0.138043	3.31515	3.31979	3.332	3.18512	3.18342	3.10975	3.10534	2.99977	3.18115	3.11104	3.14802	biological regulation;biosynthetic process;cellular biosynthetic process;cellular macromolecule biosynthetic process;cellular macromolecule metabolic process;cellular metabolic process;cellular process;cellular protein metabolic process;gene expression;macromolecule biosynthetic process;macromolecule metabolic process;metabolic process;posttranscriptional regulation of gene expression;primary met…	binding;catalytic activity;GTP binding;GTPase activity;guanyl nucleotide binding;guanyl ribonucleotide binding;hydrolase activity;hydrolase activity, acting on acid anhydrides;hydrolase activity, acting on acid anhydrides, in phosphorus-containing anhydrides;nucleic acid binding;nucleoside-triphosphatase activity;nucleotide binding;purine nucleotide binding;purine ribonucleoside triphosphate bind…	cell part;cytoplasm;cytoplasmic part;cytosol;intracellular part	RNA transport
Q16222	UAP1	UDP-N-acetylhexosamine pyrophosphorylase	11		4.85386	0	-0.07789	3.28307	3.28133	3.27959	3.2026	3.20429	3.3286	3.26762	3.26629	2.95852	2.99602	2.87961	alcohol biosynthetic process;alcohol metabolic process;amino sugar biosynthetic process;amino sugar metabolic process;biosynthetic process;carbohydrate biosynthetic process;carbohydrate metabolic process;cellular biosynthetic process;cellular carbohydrate biosynthetic process;cellular carbohydrate metabolic process;cellular macromolecule metabolic process;cellular metabolic process;cellular nitro…	binding;carbohydrate binding;catalytic activity;identical protein binding;nucleotidyltransferase activity;protein binding;transferase activity;transferase activity, transferring phosphorus-containing groups;UDP-N-acetylglucosamine diphosphorylase activity;uridylyltransferase activity	cell part;cytoplasm;cytoplasmic part;cytosol;intracellular organelle part;intracellular part;membrane;nuclear part;nucleoplasm;organelle part;plasma membrane	Amino sugar and nucleotide sugar metabolism
Q8WWI5	SLC44A1	Choline transporter-like protein 1	4		3.7414	0.0433333	-0.077389	3.54627	3.55185	3.55425	3.47147	3.47533	2.7917	2.74117	2.84345	2.80596	2.96461	2.81583	alcohol metabolic process;amine metabolic process;amine transport;biosynthetic process;cation transport;cellular amine metabolic process;cellular biogenic amine metabolic process;cellular biosynthetic process;cellular lipid metabolic process;cellular metabolic process;cellular nitrogen compound metabolic process;cellular process;choline transport;establishment of localization;ethanolamine-contain…	active transmembrane transporter activity;amine transmembrane transporter activity;choline transmembrane transporter activity;substrate-specific transmembrane transporter activity;substrate-specific transporter activity;transmembrane transporter activity;transporter activity	cell part;cytoplasmic part;extracellular membrane-bounded organelle;extracellular organelle;extracellular region part;extracellular vesicular exosome;integral to membrane;intracellular organelle part;intracellular part;intrinsic to membrane;membrane;membrane part;membrane-bounded organelle;membrane-bounded vesicle;mitochondrial membrane;mitochondrial outer membrane;mitochondrial part;organelle;or…
Q8NBF6	AVL9	Late secretory pathway protein AVL9 homolog	9		3.54665	0.0472593	0.115365	3.12812	3.12804	3.12058	3.23441	3.24748	3.15098	3.18699	3.20064	3.19799	3.26443	3.16016	cell migration;cell motility;cellular component movement;cellular process;locomotion		cell part;cytoplasmic part;endosome;integral to membrane;intracellular membrane-bounded organelle;intracellular organelle;intracellular part;intrinsic to membrane;membrane part;membrane-bounded organelle;organelle;recycling endosome
P21399	ACO1	Cytoplasmic aconitate hydratase	25		3.75576	0.04875	0.152198	3.04816	3.04817	3.05605	3.21053	3.19545	3.12045	3.17452	3.20618	3.24182	3.35163	3.33631	acetyl-CoA catabolic process;acetyl-CoA metabolic process;biological regulation;carboxylic acid metabolic process;catabolic process;cation homeostasis;cellular catabolic process;cellular cation homeostasis;cellular chemical homeostasis;cellular homeostasis;cellular ion homeostasis;cellular iron ion homeostasis;cellular ketone metabolic process;cellular metabolic process;cellular metal ion homeost…	4 iron, 4 sulfur cluster binding;aconitate hydratase activity;binding;carbon-oxygen lyase activity;catalytic activity;cation binding;hydro-lyase activity;ion binding;iron-responsive element binding;iron-sulfur cluster binding;lyase activity;metal cluster binding;metal ion binding;mRNA binding;nucleic acid binding;RNA binding	cell part;cytoplasm;cytoplasmic part;cytosol;endoplasmic reticulum;extracellular membrane-bounded organelle;extracellular organelle;extracellular region part;extracellular vesicular exosome;Golgi apparatus;intracellular membrane-bounded organelle;intracellular organelle;intracellular part;membrane-bounded organelle;membrane-bounded vesicle;mitochondrion;organelle;vesicle	Carbon fixation pathways in prokaryotes;Citrate cycle (TCA cycle);Glyoxylate and dicarboxylate metabolism
Q9H993	C6orf211	UPF0364 protein C6orf211	23		3.74875	0.0458824	0.156664	3.08277	3.07612	3.09083	3.24526	3.23454	3.31817	3.2267	3.26663	3.19238	3.09895	3.17173	biological regulation;cellular macromolecule metabolic process;cellular metabolic process;cellular process;cellular protein metabolic process;cellular response to stimulus;cellular response to stress;macromolecule metabolic process;macromolecule methylation;macromolecule modification;metabolic process;methylation;one-carbon metabolic process;primary metabolic process;protein alkylation;protein me…	binding;carboxyl-O-methyltransferase activity;catalytic activity;enzyme binding;methyltransferase activity;O-methyltransferase activity;protein binding;protein carboxyl O-methyltransferase activity;protein methyltransferase activity;S-adenosylmethionine-dependent methyltransferase activity;transferase activity;transferase activity, transferring one-carbon groups
P16383	GCFC2	GC-rich sequence DNA-binding factor 2	6		3.65506	0.0484	0.16463	3.13149	3.12667	3.11331	3.28431	3.2926	3.2215	3.18983	3.13211	3.32416	3.073	3.11385	biological regulation;cellular component assembly;cellular component assembly at cellular level;cellular component organization;cellular component organization at cellular level;cellular component organization or biogenesis;cellular component organization or biogenesis at cellular level;cellular macromolecular complex assembly;cellular macromolecular complex subunit organization;cellular process;…	binding;core promoter proximal region DNA binding;core promoter proximal region sequence-specific DNA binding;DNA binding;nucleic acid binding;nucleic acid binding transcription factor activity;regulatory region DNA binding;regulatory region nucleic acid binding;RNA polymerase II core promoter proximal region sequence-specific DNA binding;RNA polymerase II core promoter proximal region sequence-s…	cell part;intracellular membrane-bounded organelle;intracellular non-membrane-bounded organelle;intracellular organelle;intracellular organelle part;intracellular part;macromolecular complex;membrane-bounded organelle;non-membrane-bounded organelle;nuclear part;nucleolus;nucleoplasm;nucleus;organelle;organelle part;post-mRNA release spliceosomal complex;ribonucleoprotein complex;spliceosomal comp…
P15586	GNS	N-acetylglucosamine-6-sulfatase	14		5.18086	0	0.241052	2.96199	2.96161	2.96977	3.20478	3.20624	3.37611	3.25105	3.15624	3.29273	3.22982	3.34128	amine metabolic process;aminoglycan catabolic process;aminoglycan metabolic process;carbohydrate catabolic process;carbohydrate metabolic process;catabolic process;cellular catabolic process;cellular metabolic process;cellular process;glycosaminoglycan catabolic process;glycosaminoglycan metabolic process;keratan sulfate catabolic process;keratan sulfate metabolic process;macromolecule catabolic …	binding;catalytic activity;cation binding;hydrolase activity;hydrolase activity, acting on ester bonds;ion binding;metal ion binding;N-acetylglucosamine-6-sulfatase activity;sulfuric ester hydrolase activity	cell part;cytoplasmic part;extracellular membrane-bounded organelle;extracellular organelle;extracellular region part;extracellular vesicular exosome;intracellular organelle lumen;intracellular organelle part;intracellular part;lysosomal lumen;membrane-bounded organelle;membrane-bounded vesicle;membrane-enclosed lumen;organelle;organelle lumen;organelle part;vacuolar lumen;vacuolar part;vesicle	Glycosaminoglycan degradation;Lysosome
O76054	SEC14L2	SEC14-like protein 2	3		3.97072	0.0424	0.318391	3.20134	3.21263	3.22454	3.5208	3.54167	3.4971	3.07602	2.90834	2.95238	2.60321	3.00235	biological regulation;biosynthetic process;cellular biosynthetic process;cellular macromolecule biosynthetic process;cellular macromolecule metabolic process;cellular metabolic process;cellular nitrogen compound metabolic process;cellular process;macromolecule biosynthetic process;macromolecule metabolic process;metabolic process;nitrogen compound metabolic process;nucleic acid metabolic process;…	binding;lipid binding;phospholipid binding;transporter activity;vitamin binding;vitamin E binding	cell part;cytoplasm;extracellular membrane-bounded organelle;extracellular organelle;extracellular region part;extracellular vesicular exosome;integral to membrane;intracellular membrane-bounded organelle;intracellular organelle;intracellular part;intrinsic to membrane;membrane part;membrane-bounded organelle;membrane-bounded vesicle;nucleus;organelle;vesicle
Q86YV5	SGK223	Tyrosine-protein kinase SgK223	6		4.19531	0.0195	0.539295	3.19506	3.23135	3.22531	3.74575	3.76732	2.5752	2.44562	2.44037	3.19797	3.22208	3.2815		adenyl nucleotide binding;adenyl ribonucleotide binding;ATP binding;binding;catalytic activity;kinase activity;non-membrane spanning protein tyrosine kinase activity;nucleotide binding;phosphotransferase activity, alcohol group as acceptor;protein kinase activity;protein tyrosine kinase activity;purine nucleotide binding;purine ribonucleoside triphosphate binding;purine ribonucleotide binding;rib…
P07900-2	HSP90AA1	Isoform 2 of Heat shock protein HSP 90-alpha	397		0.0970164	0.923686	-0.0103489	3.0866	3.1711	3.08266	3.099	3.10721	3.26953	3.27831	3.27469	3.16904	3.21173	3.25673	apoptosis;axon guidance;biological regulation;cardiac muscle cell apoptosis;cell cycle;cell cycle process;cell death;cell migration;cell motility;cell surface receptor linked signaling pathway;cellular component assembly;cellular component assembly at cellular level;cellular component movement;cellular component organization;cellular component organization at cellular level;cellular component org…	adenyl deoxyribonucleotide binding;adenyl nucleotide binding;adenyl ribonucleotide binding;antigen binding;ATP binding;ATPase activity;binding;catalytic activity;CTP binding;dATP binding;deoxyribonucleotide binding;enzyme binding;enzyme regulator activity;GTP binding;GTPase binding;guanyl nucleotide binding;guanyl ribonucleotide binding;hydrolase activity;hydrolase activity, acting on acid anhydr…	apical plasma membrane;basolateral plasma membrane;brush border membrane;cell body;cell part;cell projection;cell projection membrane;cell projection part;cell surface;cytoplasm;cytoplasmic membrane-bounded vesicle;cytoplasmic membrane-bounded vesicle lumen;cytoplasmic part;cytoplasmic vesicle;cytoplasmic vesicle part;cytosol;endocytic vesicle lumen;extracellular matrix;extracellular membrane-bou…	Antigen processing and presentation;NOD-like receptor signaling pathway;Pathways in cancer;Plant-pathogen interaction;Progesterone-mediated oocyte maturation;Prostate cancer;Protein processing in endoplasmic reticulum
P06733	ENO1	Alpha-enolase	377		0.0758714	0.94399	0.0123486	3.08666	3.23633	3.16157	3.16677	3.18098	3.19062	3.22514	3.21608	3.1425	3.23976	3.17514	alcohol biosynthetic process;alcohol metabolic process;biological regulation;biosynthetic process;carbohydrate biosynthetic process;carbohydrate metabolic process;cellular biosynthetic process;cellular carbohydrate biosynthetic process;cellular carbohydrate metabolic process;cellular macromolecule biosynthetic process;cellular macromolecule metabolic process;cellular metabolic process;cellular ni…	binding;carbon-oxygen lyase activity;catalytic activity;cation binding;DNA binding;enzyme binding;GTPase binding;hydro-lyase activity;ion binding;lyase activity;magnesium ion binding;metal ion binding;nucleic acid binding;nucleic acid binding transcription factor activity;phosphopyruvate hydratase activity;protein binding;protein binding transcription factor activity;sequence-specific DNA binding…	cell part;contractile fiber part;cytoplasm;cytoplasmic part;cytosol;cytosolic part;extracellular membrane-bounded organelle;extracellular organelle;extracellular region part;extracellular space;extracellular vesicular exosome;intracellular membrane-bounded organelle;intracellular organelle;intracellular part;M band;macromolecular complex;membrane;membrane-bounded organelle;membrane-bounded vesicl…	Glycolysis / Gluconeogenesis;Methane metabolism;RNA degradation
P60709	ACTB	Actin, cytoplasmic 1	312		0.197504	0.839117	-0.0510538	3.04158	3.2257	3.00513	2.98586	3.09364	3.37402	3.33479	3.33712	3.22213	3.23655	3.10505	adherens junction organization;anatomical structure development;anatomical structure homeostasis;ATP-dependent chromatin remodeling;axon guidance;biological adhesion;biological regulation;blood coagulation;cell adhesion;cell junction assembly;cell junction organization;cell surface receptor linked signaling pathway;cell-cell adhesion;cell-cell junction organization;cellular component assembly;cel…	adenyl nucleotide binding;adenyl ribonucleotide binding;ATP binding;binding;cytoskeletal protein binding;enzyme binding;identical protein binding;kinesin binding;nitric-oxide synthase binding;nucleotide binding;protein binding;purine nucleotide binding;purine ribonucleoside triphosphate binding;purine ribonucleotide binding;ribonucleotide binding;structural constituent of cytoskeleton;structural …	adherens junction;anchoring junction;axon;blood microparticle;cell cortex part;cell junction;cell part;cell projection;cell-substrate adherens junction;cell-substrate junction;chromatin;chromosomal part;cortical cytoskeleton;cytoplasm;cytoplasmic part;cytoskeletal part;cytoskeleton;cytosol;extracellular membrane-bounded organelle;extracellular organelle;extracellular region part;extracellular spa…	Adherens junction;Arrhythmogenic right ventricular cardiomyopathy (ARVC);Bacterial invasion of epithelial cells;Dilated cardiomyopathy;Focal adhesion;Hypertrophic cardiomyopathy (HCM);Leukocyte transendothelial migration;Pathogenic Escherichia coli infection;Phagosome;Phototransduction - fly;Regulation of actin cytoskeleton;Shigellosis;Tight junction;Vibrio cholerae infection;Viral myocarditis
P68363	TUBA1B	Tubulin alpha-1B chain	312		0.392993	0.697926	0.0823005	3.01244	3.19843	3.03169	3.11256	3.21374	3.14199	3.08214	3.06912	3.36074	3.30174	3.4362	cell division;cellular component assembly;cellular component assembly at cellular level;cellular component organization;cellular component organization at cellular level;cellular component organization or biogenesis;cellular component organization or biogenesis at cellular level;cellular macromolecular complex assembly;cellular macromolecular complex subunit organization;cellular macromolecule me…	binding;catalytic activity;double-stranded RNA binding;enzyme binding;GTP binding;GTPase activity;guanyl nucleotide binding;guanyl ribonucleotide binding;hydrolase activity;hydrolase activity, acting on acid anhydrides;hydrolase activity, acting on acid anhydrides, in phosphorus-containing anhydrides;nucleic acid binding;nucleoside-triphosphatase activity;nucleotide binding;protein binding;purine…	cell part;cytoplasmic microtubule;cytoplasmic part;cytoskeletal part;extracellular membrane-bounded organelle;extracellular organelle;extracellular region part;extracellular vesicular exosome;intracellular organelle part;intracellular part;macromolecular complex;membrane-bounded organelle;membrane-bounded vesicle;microtubule;organelle;organelle part;protein complex;vesicle	Gap junction;Pathogenic Escherichia coli infection;Phagosome
P04406	GAPDH	Glyceraldehyde-3-phosphate dehydrogenase	307		0.422662	0.677324	-0.135163	3.16496	3.28904	3.06898	2.90247	3.17586	3.4528	3.35833	3.34642	3.12714	3.00152	3.04064	alcohol biosynthetic process;alcohol metabolic process;apoptosis;biological regulation;biosynthetic process;carbohydrate biosynthetic process;carbohydrate metabolic process;cell death;cellular biosynthetic process;cellular carbohydrate biosynthetic process;cellular carbohydrate metabolic process;cellular component organization;cellular component organization at cellular level;cellular component o…	binding;catalytic activity;coenzyme binding;cofactor binding;cytoskeletal protein binding;glyceraldehyde-3-phosphate dehydrogenase (NAD+) (phosphorylating) activity;identical protein binding;microtubule binding;NAD binding;NADP binding;nucleotide binding;oxidoreductase activity;oxidoreductase activity, acting on the aldehyde or oxo group of donors;oxidoreductase activity, acting on the aldehyde o…	cell part;cytoplasm;cytoplasmic part;cytoskeleton;cytosol;extracellular membrane-bounded organelle;extracellular organelle;extracellular region part;extracellular vesicular exosome;intracellular membrane-bounded organelle;intracellular non-membrane-bounded organelle;intracellular organelle;intracellular organelle part;intracellular part;lipid particle;macromolecular complex;membrane;membrane-boun…	Alzheimer's disease;Glycolysis / Gluconeogenesis
Q5QNW6-2	HIST2H2BF	Isoform 2 of Histone H2B type 2-F	278		0.915503	0.397939	0.0322186	3.05183	3.09041	3.0708	3.1091	3.09736	3.1855	3.29138	3.27325	3.28482	3.31168	3.22789	cellular component assembly;cellular component assembly at cellular level;cellular component organization;cellular component organization at cellular level;cellular component organization or biogenesis;cellular component organization or biogenesis at cellular level;cellular macromolecular complex assembly;cellular macromolecular complex subunit organization;cellular process;chromatin organization…	binding;DNA binding;nucleic acid binding	cell part;chromosomal part;extracellular membrane-bounded organelle;extracellular organelle;extracellular region part;extracellular vesicular exosome;intracellular membrane-bounded organelle;intracellular organelle;intracellular organelle part;intracellular part;macromolecular complex;membrane-bounded organelle;membrane-bounded vesicle;nuclear chromosome part;nuclear nucleosome;nuclear part;nucle…	Systemic lupus erythematosus
P78527	PRKDC	DNA-dependent protein kinase catalytic subunit	242		0.561161	0.579948	0.052926	3.18188	3.08376	3.1305	3.20568	3.16427	3.08378	3.06134	3.08407	3.31133	3.31258	3.36889	anatomical structure development;anatomical structure formation involved in morphogenesis;anatomical structure homeostasis;anterior/posterior pattern specification;B cell lineage commitment;biological regulation;brain development;cell activation;cell death;cell differentiation;cell fate commitment;cellular component organization;cellular component organization at cellular level;cellular component…	adenyl nucleotide binding;adenyl ribonucleotide binding;ATP binding;binding;catalytic activity;DNA binding;DNA-dependent protein kinase activity;kinase activity;nucleic acid binding;nucleotide binding;phosphotransferase activity, alcohol group as acceptor;protein binding;protein kinase activity;protein serine/threonine kinase activity;purine nucleotide binding;purine ribonucleoside triphosphate b…	cell part;cytoplasmic part;cytosol;DNA-dependent protein kinase-DNA ligase 4 complex;intracellular non-membrane-bounded organelle;intracellular organelle;intracellular organelle part;intracellular part;macromolecular complex;membrane;nonhomologous end joining complex;non-membrane-bounded organelle;nuclear part;nucleolus;nucleoplasm;nucleoplasm part;organelle;organelle part;protein complex;transcr…	Cell cycle;Non-homologous end-joining
Q14204	DYNC1H1	Cytoplasmic dynein 1 heavy chain 1	235		2.01604	0.153098	0.102224	3.13471	3.13549	3.12743	3.25751	3.21202	3.14447	3.13584	3.16037	3.21514	3.24393	3.25209	antigen processing and presentation;antigen processing and presentation of exogenous antigen;antigen processing and presentation of exogenous peptide antigen;antigen processing and presentation of exogenous peptide antigen via MHC class II;antigen processing and presentation of peptide antigen;antigen processing and presentation of peptide antigen via MHC class II;antigen processing and presentat…	adenyl nucleotide binding;adenyl ribonucleotide binding;ATP binding;ATPase activity;binding;catalytic activity;hydrolase activity;hydrolase activity, acting on acid anhydrides;hydrolase activity, acting on acid anhydrides, in phosphorus-containing anhydrides;microtubule motor activity;motor activity;nucleoside-triphosphatase activity;nucleotide binding;purine nucleotide binding;purine ribonucleos…	cell part;cell projection;centrosome;cytoplasmic dynein complex;cytoplasmic part;cytoskeletal part;cytosol;dynein complex;extracellular membrane-bounded organelle;extracellular organelle;extracellular region part;extracellular vesicular exosome;filopodium;intracellular non-membrane-bounded organelle;intracellular organelle;intracellular organelle part;intracellular part;macromolecular complex;mem…	Phagosome;Vasopressin-regulated water reabsorption
P35579	MYH9	Myosin-9	232		0.842041	0.429067	0.0315088	3.17309	3.17804	3.13958	3.19999	3.19017	3.2985	3.28085	3.26697	3.10946	3.0841	3.08829	actin cytoskeleton organization;actin cytoskeleton reorganization;actin filament-based movement;actin filament-based process;actomyosin structure organization;anatomical structure formation involved in morphogenesis;angiogenesis;axon guidance;biological adhesion;biological regulation;blood vessel endothelial cell migration;cell adhesion;cell cycle process;cell differentiation;cell migration;cell …	actin binding;actin filament binding;actin-dependent ATPase activity;adenyl nucleotide binding;adenyl ribonucleotide binding;ADP binding;ATP binding;ATPase activity;ATPase activity, coupled;binding;catalytic activity;cytoskeletal protein binding;hydrolase activity;hydrolase activity, acting on acid anhydrides;hydrolase activity, acting on acid anhydrides, in phosphorus-containing anhydrides;ident…	actin cytoskeleton;actin filament bundle;actomyosin;actomyosin contractile ring;adherens junction;anchoring junction;cell cortex part;cell division site part;cell junction;cell leading edge;cell part;cell projection;cell-cell adherens junction;cell-cell junction;cleavage furrow;contractile ring;cytoplasm;cytoplasmic part;cytoskeletal part;cytoskeleton;cytosol;extracellular membrane-bounded organe…	Tight junction;Viral myocarditis
P00558	PGK1	Phosphoglycerate kinase 1	229		1.11675	0.322972	0.141852	2.98105	3.10506	3.09741	3.18586	3.22019	3.24184	3.29121	3.3358	3.12799	3.18282	3.22547	alcohol biosynthetic process;alcohol metabolic process;biosynthetic process;carbohydrate biosynthetic process;carbohydrate metabolic process;cell differentiation;cellular biosynthetic process;cellular carbohydrate biosynthetic process;cellular carbohydrate metabolic process;cellular developmental process;cellular metabolic process;cellular process;developmental process;epithelial cell differentia…	adenyl nucleotide binding;adenyl ribonucleotide binding;ATP binding;binding;catalytic activity;kinase activity;nucleotide binding;phosphoglycerate kinase activity;phosphotransferase activity, carboxyl group as acceptor;purine nucleotide binding;purine ribonucleoside triphosphate binding;purine ribonucleotide binding;ribonucleotide binding;transferase activity;transferase activity, transferring ph…	cell part;cytoplasmic part;cytosol;extracellular membrane-bounded organelle;extracellular organelle;extracellular region part;extracellular vesicular exosome;intracellular part;membrane;membrane part;membrane raft;membrane-bounded organelle;membrane-bounded vesicle;organelle;vesicle	Carbon fixation in photosynthetic organisms;Glycolysis / Gluconeogenesis
P14618-2	PKM	Isoform M1 of Pyruvate kinase PKM	228		5.30862e-05	1	-4.01338e-06	3.23114	3.1746	3.21616	3.2211	3.19348	3.28979	3.24542	3.38594	2.93311	3.12979	2.94617	alcohol metabolic process;carbohydrate metabolic process;cell death;cellular carbohydrate metabolic process;cellular metabolic process;cellular process;death;glucose metabolic process;hexose metabolic process;metabolic process;monosaccharide metabolic process;primary metabolic process;programmed cell death;small molecule metabolic process	adenyl nucleotide binding;adenyl ribonucleotide binding;alkali metal ion binding;antigen binding;ATP binding;binding;catalytic activity;cation binding;ion binding;kinase activity;magnesium ion binding;metal ion binding;MHC class II protein complex binding;MHC protein complex binding;nucleotide binding;phosphotransferase activity, alcohol group as acceptor;potassium ion binding;purine nucleotide b…	cell part;cell projection;cilium;cytoplasm;cytoplasmic part;cytosol;extracellular matrix;extracellular membrane-bounded organelle;extracellular organelle;extracellular region part;extracellular vesicular exosome;intracellular membrane-bounded organelle;intracellular organelle;intracellular part;membrane;membrane-bounded organelle;membrane-bounded vesicle;mitochondrion;nucleus;organelle;plasma mem…	Carbon fixation in photosynthetic organisms;Glycolysis / Gluconeogenesis;Purine metabolism;Pyruvate metabolism;Type II diabetes mellitus
Q13813	SPTAN1	Spectrin alpha chain, non-erythrocytic 1	210		0.952196	0.384324	0.0756265	3.24699	3.1742	3.18893	3.25486	3.30314	3.05904	3.05407	3.0182	3.24082	3.20268	3.25438	actin filament capping;apoptosis;axon guidance;biological regulation;cell death;cellular component disassembly;cellular component disassembly at cellular level;cellular component disassembly involved in apoptosis;cellular component organization;cellular component organization at cellular level;cellular component organization or biogenesis;cellular component organization or biogenesis at cellular …	actin binding;binding;calcium ion binding;cation binding;cytoskeletal protein binding;ion binding;metal ion binding;protein binding;structural constituent of cytoskeleton;structural molecule activity	adherens junction;anchoring junction;cell cortex part;cell junction;cell part;cell-cell adherens junction;cell-cell junction;contractile fiber part;cuticular plate;cytoplasmic part;cytoskeletal part;cytoskeleton;cytosol;extracellular membrane-bounded organelle;extracellular organelle;extracellular region part;extracellular vesicular exosome;fascia adherens;intracellular membrane-bounded organelle…
P11142	HSPA8	Heat shock cognate 71 kDa protein	207		0.467783	0.642636	-0.0876916	3.08481	3.28202	3.21461	3.07804	3.13421	3.26249	3.37678	3.35039	2.98874	3.06609	3.13501	axon guidance;biological regulation;biosynthetic process;cell communication;cell-cell signaling;cellular biosynthetic process;cellular component disassembly;cellular component disassembly at cellular level;cellular component organization;cellular component organization at cellular level;cellular component organization or biogenesis;cellular component organization or biogenesis at cellular level;c…	adenyl nucleotide binding;adenyl ribonucleotide binding;antigen binding;ATP binding;ATPase activity;ATPase activity, coupled;binding;C3HC4-type RING finger domain binding;catalytic activity;enzyme binding;G-protein-coupled receptor binding;heat shock protein binding;hydrolase activity;hydrolase activity, acting on acid anhydrides;hydrolase activity, acting on acid anhydrides, in phosphorus-contai…	adherens junction;anchoring junction;blood microparticle;cell junction;cell part;cell-substrate adherens junction;cell-substrate junction;clathrin coated vesicle membrane;clathrin sculpted gamma-aminobutyric acid transport vesicle membrane;coated vesicle membrane;cytoplasmic membrane-bounded vesicle;cytoplasmic part;cytoplasmic vesicle;cytoplasmic vesicle membrane;cytoplasmic vesicle part;cytosol…	Antigen processing and presentation;Endocytosis;MAPK signaling pathway;Measles;Protein processing in endoplasmic reticulum;Spliceosome;Toxoplasmosis
Q01082	SPTBN1	Spectrin beta chain, non-erythrocytic 1	197		0.674884	0.515887	0.050753	3.23789	3.17318	3.16228	3.22852	3.25522	3.03364	3.04614	3.04825	3.27974	3.22772	3.30326	actin filament capping;axon guidance;biological regulation;cell cycle cytokinesis;cell cycle process;cellular component assembly;cellular component assembly at cellular level;cellular component organization;cellular component organization at cellular level;cellular component organization or biogenesis;cellular component organization or biogenesis at cellular level;cellular macromolecule metabolic…	actin binding;ankyrin binding;binding;cytoskeletal protein binding;enzyme binding;GTPase binding;lipid binding;phospholipid binding;protein binding;structural constituent of cytoskeleton;structural molecule activity	axolemma;axon part;cell cortex part;cell part;cell projection membrane;cell projection part;contractile fiber part;cuticular plate;cytoplasm;cytoplasmic part;cytoskeletal part;cytoskeleton;cytosol;extracellular membrane-bounded organelle;extracellular organelle;extracellular region part;extracellular vesicular exosome;intracellular non-membrane-bounded organelle;intracellular organelle;intracellu…
O75369	FLNB	Filamin-B	186		0.0474674	0.962406	0.00316381	3.20349	3.14831	3.19281	3.17809	3.19132	3.14581	3.16128	3.20865	3.15274	3.24604	3.19687	actin cytoskeleton organization;actin filament-based process;anatomical structure development;biological regulation;cell differentiation;cell surface receptor linked signaling pathway;cellular component organization;cellular component organization at cellular level;cellular component organization or biogenesis;cellular component organization or biogenesis at cellular level;cellular developmental …	actin binding;binding;cytoskeletal protein binding;identical protein binding;protein binding	actin cytoskeleton;actin filament bundle;actomyosin;adherens junction;anchoring junction;cell cortex;cell junction;cell part;cell-substrate adherens junction;cell-substrate junction;contractile fiber part;cytoplasm;cytoplasmic part;cytoskeletal part;cytoskeleton;cytosol;extracellular membrane-bounded organelle;extracellular organelle;extracellular region part;extracellular vesicular exosome;focal…	Focal adhesion;MAPK signaling pathway
P10809	HSPD1	60 kDa heat shock protein, mitochondrial	168		0.909781	0.399093	-0.147325	2.96322	3.0747	2.96596	2.78634	2.9216	3.38383	3.32636	3.29145	3.4337	3.35049	3.35354	activation of caspase activity;activation of immune response;activation of innate immune response;adaptive immune response;adaptive immune response based on somatic recombination of immune receptors built from immunoglobulin superfamily domains;B cell activation;B cell activation involved in immune response;B cell cytokine production;B cell mediated immunity;B cell proliferation;biological regula…	adenyl nucleotide binding;adenyl ribonucleotide binding;ATP binding;ATPase activity;binding;catalytic activity;chaperone binding;DNA binding;DNA replication origin binding;double-stranded RNA binding;enzyme binding;hydrolase activity;hydrolase activity, acting on acid anhydrides;hydrolase activity, acting on acid anhydrides, in phosphorus-containing anhydrides;lipopolysaccharide binding;nucleic a…	cell part;cell surface;coated pit;coated vesicle;cytoplasm;cytoplasmic membrane-bounded vesicle;cytoplasmic part;cytoplasmic vesicle;cytosol;early endosome;endosome;extracellular membrane-bounded organelle;extracellular organelle;extracellular region part;extracellular space;extracellular vesicular exosome;intracellular membrane-bounded organelle;intracellular organelle;intracellular organelle lu…	ko05152;RNA degradation;Type I diabetes mellitus
P52272	HNRNPM	Heterogeneous nuclear ribonucleoprotein M	158		0.549557	0.589625	0.0846452	2.93369	3.09818	3.04548	3.08842	3.13244	3.12964	3.18282	3.20687	3.28992	3.33296	3.50351	alternative nuclear mRNA splicing, via spliceosome;cellular macromolecule metabolic process;cellular metabolic process;cellular nitrogen compound metabolic process;cellular process;gene expression;macromolecule metabolic process;metabolic process;mRNA metabolic process;mRNA processing;nitrogen compound metabolic process;nuclear mRNA splicing, via spliceosome;nucleic acid metabolic process;nucleob…	binding;nucleic acid binding;nucleotide binding;protein binding;protein domain specific binding;RNA binding	catalytic step 2 spliceosome;cell part;extracellular matrix;extracellular membrane-bounded organelle;extracellular organelle;extracellular region part;extracellular vesicular exosome;integral to membrane;integral to plasma membrane;intracellular non-membrane-bounded organelle;intracellular organelle;intracellular organelle part;intracellular part;intrinsic to membrane;intrinsic to plasma membrane…	Spliceosome
P78371	CCT2	T-complex protein 1 subunit beta	157		0.521728	0.608282	-0.0486314	3.13325	3.18336	3.1312	3.05747	3.14381	3.19745	3.19643	3.20137	3.25134	3.22354	3.29492	binding of sperm to zona pellucida;cell recognition;cell-cell recognition;cellular component assembly;cellular component assembly at cellular level;cellular component organization;cellular component organization at cellular level;cellular component organization or biogenesis;cellular component organization or biogenesis at cellular level;cellular macromolecular complex assembly;cellular macromole…	adenyl nucleotide binding;adenyl ribonucleotide binding;ATP binding;binding;enzyme binding;nucleotide binding;protein binding;purine nucleotide binding;purine ribonucleoside triphosphate binding;purine ribonucleotide binding;ribonucleotide binding;ubiquitin protein ligase binding;unfolded protein binding	cell body;cell part;chaperonin-containing T-complex;cytoplasm;cytoplasmic part;cytoskeletal part;cytosol;cytosolic part;extracellular membrane-bounded organelle;extracellular organelle;extracellular region part;extracellular vesicular exosome;intracellular organelle part;intracellular part;macromolecular complex;membrane-bounded organelle;membrane-bounded vesicle;microtubule;organelle;organelle p…
Q00610	CLTC	Clathrin heavy chain 1	157		0.188301	0.846436	0.0208089	3.12597	3.19088	3.08731	3.17327	3.1378	3.15884	3.14687	3.18177	3.21833	3.26675	3.32512	antigen processing and presentation;antigen processing and presentation of exogenous antigen;antigen processing and presentation of exogenous peptide antigen;antigen processing and presentation of exogenous peptide antigen via MHC class II;antigen processing and presentation of peptide antigen;antigen processing and presentation of peptide antigen via MHC class II;antigen processing and presentat…	binding;clathrin binding;clathrin light chain binding;double-stranded RNA binding;enzyme binding;kinase binding;nucleic acid binding;protein binding;protein kinase binding;RNA binding;structural molecule activity	adherens junction;anchoring junction;cell junction;cell part;cell-substrate adherens junction;cell-substrate junction;clathrin coat;clathrin coat of coated pit;clathrin coat of trans-Golgi network vesicle;clathrin coated vesicle membrane;clathrin complex;clathrin vesicle coat;clathrin-coated endocytic vesicle membrane;clathrin-coated vesicle;coated vesicle;coated vesicle membrane;cytoplasm;cytopl…	Bacterial invasion of epithelial cells;Endocrine and other factor-regulated calcium reabsorption;Endocytosis;Huntington's disease;Lysosome
P21333	FLNA	Filamin-A	155		1.8673	0.176238	-0.102521	3.31561	3.27374	3.2676	3.18029	3.18596	3.30792	3.30549	3.35031	2.8943	2.91415	2.92882	actin crosslink formation;actin cytoskeleton organization;actin cytoskeleton reorganization;actin filament organization;actin filament-based process;anatomical structure formation involved in morphogenesis;anatomical structure morphogenesis;biological adhesion;biological regulation;biosynthetic process;blood coagulation;cAMP-mediated signaling;cell activation;cell adhesion;cell cycle process;cell…	actin binding;actin filament binding;binding;cytoskeletal protein binding;enzyme binding;Fc-gamma receptor I complex binding;glycoprotein binding;GTPase binding;identical protein binding;immunoglobulin receptor binding;molecular transducer activity;protein binding;protein dimerization activity;protein homodimerization activity;Rac GTPase binding;Ral GTPase binding;Ras GTPase binding;receptor bind…	actin cytoskeleton;actin filament;adherens junction;anchoring junction;cell body;cell cortex part;cell junction;cell part;cell projection part;cell-substrate adherens junction;cell-substrate junction;chromosomal part;cortical cytoskeleton;cytoplasm;cytoplasmic part;cytoskeletal part;cytoskeleton;cytosol;dendritic shaft;extracellular membrane-bounded organelle;extracellular organelle;extracellular…	Focal adhesion;MAPK signaling pathway
P48643	CCT5	T-complex protein 1 subunit epsilon	154		0.978189	0.375459	-0.0778568	3.20818	3.15559	3.23485	3.10073	3.14263	3.17637	3.21416	3.26131	3.1943	3.21185	3.12023	binding of sperm to zona pellucida;cell recognition;cell-cell recognition;cellular macromolecule metabolic process;cellular metabolic process;cellular process;cellular process involved in reproduction;cellular protein metabolic process;'de novo' posttranslational protein folding;'de novo' protein folding;macromolecule metabolic process;metabolic process;multi-organism process;primary metabolic pr…	adenyl nucleotide binding;adenyl ribonucleotide binding;ATP binding;beta-tubulin binding;binding;cytoskeletal protein binding;G-protein beta-subunit binding;nucleotide binding;protein binding;purine nucleotide binding;purine ribonucleoside triphosphate binding;purine ribonucleotide binding;ribonucleotide binding;tubulin binding	cell body;cell part;centrosome;chaperonin-containing T-complex;cytoplasm;cytoplasmic part;cytoskeletal part;cytosol;cytosolic part;extracellular membrane-bounded organelle;extracellular organelle;extracellular region part;extracellular vesicular exosome;intracellular non-membrane-bounded organelle;intracellular organelle;intracellular organelle part;intracellular part;macromolecular complex;membr…
P04075-2	ALDOA	Isoform 2 of Fructose-bisphosphate aldolase A	152		1.02117	0.362298	-0.100911	3.31181	3.26821	3.20042	3.15575	3.16272	3.24723	3.2612	3.25733	3.06668	3.11674	2.9407	actin cytoskeleton organization;actin filament organization;actin filament-based process;alcohol biosynthetic process;alcohol catabolic process;alcohol metabolic process;anatomical structure homeostasis;ATP biosynthetic process;ATP metabolic process;biological regulation;biosynthetic process;blood coagulation;carbohydrate biosynthetic process;carbohydrate catabolic process;carbohydrate metabolic …	actin binding;aldehyde-lyase activity;binding;carbohydrate binding;carbon-carbon lyase activity;catalytic activity;cytoskeletal protein binding;fructose binding;fructose-bisphosphate aldolase activity;identical protein binding;lyase activity;monosaccharide binding;protein binding;sugar binding;tubulin binding	actin cytoskeleton;cell part;contractile fiber part;cytoplasmic membrane-bounded vesicle lumen;cytoplasmic part;cytoplasmic vesicle part;cytoskeleton;cytosol;extracellular membrane-bounded organelle;extracellular organelle;extracellular region;extracellular region part;extracellular space;extracellular vesicular exosome;I band;intracellular membrane-bounded organelle;intracellular non-membrane-bo…	Carbon fixation in photosynthetic organisms;Fructose and mannose metabolism;Glycolysis / Gluconeogenesis;Pentose phosphate pathway
P08670	VIM	Vimentin	150		1.56093	0.216872	-0.156641	3.39189	3.46284	3.42078	3.23048	3.30658	2.93139	2.96936	2.9426	3.01428	3.06277	3.1545	actin filament-based movement;actin filament-based process;actin-mediated cell contraction;actin-myosin filament sliding;anatomical structure development;apoptosis;astrocyte development;astrocyte differentiation;Bergmann glial cell differentiation;biological regulation;cell death;cell development;cell differentiation;cellular component disassembly;cellular component disassembly at cellular level;…	binding;double-stranded RNA binding;glycoprotein binding;identical protein binding;nucleic acid binding;protein binding;protein C-terminus binding;RNA binding;scaffold protein binding;structural constituent of cytoskeleton;structural constituent of eye lens;structural molecule activity	adherens junction;anchoring junction;cell junction;cell leading edge;cell part;cell projection;cell-substrate adherens junction;cell-substrate junction;cytoplasm;cytoplasmic part;cytoskeletal part;cytoskeleton;cytosol;extracellular membrane-bounded organelle;extracellular organelle;extracellular region part;extracellular vesicular exosome;focal adhesion;intermediate filament;intermediate filament…
Q9Y490	TLN1	Talin-1	147		0.994284	0.370159	0.0303882	3.28974	3.25527	3.26943	3.29996	3.30378	3.18697	3.19198	3.20799	3.00949	2.99863	2.95868	actin cytoskeleton organization;actin filament-based process;axon guidance;biological adhesion;biological regulation;blood coagulation;cell activation;cell adhesion;cell junction assembly;cell junction organization;cell-cell adhesion;cell-cell junction assembly;cell-cell junction organization;cell-substrate junction assembly;cellular component assembly;cellular component assembly at cellular leve…	binding;cytoskeletal protein binding;integrin binding;LIM domain binding;protein binding;protein complex binding;protein domain specific binding;receptor binding;structural constituent of cytoskeleton;structural molecule activity;vinculin binding	adherens junction;anchoring junction;cell junction;cell part;cell projection;cell projection membrane;cell projection part;cell surface;cell-cell junction;cell-substrate adherens junction;cell-substrate junction;cytoplasm;cytoplasmic part;cytoskeletal part;cytosol;extracellular membrane-bounded organelle;extracellular organelle;extracellular region;extracellular region part;extracellular vesicula…	Focal adhesion
O75643	SNRNP200	U5 small nuclear ribonucleoprotein 200 kDa helicase	146		0.530269	0.601341	-0.0408665	3.15316	3.17413	3.0934	3.11037	3.08835	3.18835	3.13327	3.19638	3.25359	3.26344	3.35119	cell differentiation;cellular component assembly;cellular component assembly at cellular level;cellular component organization;cellular component organization at cellular level;cellular component organization or biogenesis;cellular component organization or biogenesis at cellular level;cellular developmental process;cellular macromolecular complex assembly;cellular macromolecular complex subunit …	adenyl nucleotide binding;adenyl ribonucleotide binding;ATP binding;ATPase activity;ATPase activity, coupled;ATP-dependent helicase activity;ATP-dependent RNA helicase activity;binding;catalytic activity;helicase activity;hydrolase activity;hydrolase activity, acting on acid anhydrides;hydrolase activity, acting on acid anhydrides, in phosphorus-containing anhydrides;identical protein binding;nuc…	catalytic step 2 spliceosome;cell part;intracellular membrane-bounded organelle;intracellular organelle;intracellular organelle part;intracellular part;macromolecular complex;membrane;membrane-bounded organelle;nuclear part;nucleoplasm;nucleus;organelle;organelle part;ribonucleoprotein complex;small nuclear ribonucleoprotein complex;spliceosomal complex;U5 snRNP	Spliceosome
P13929	ENO3	Beta-enolase	142		0.0990295	0.921987	0.0115354	3.17338	3.13334	3.17549	3.12285	3.22169	3.1583	3.15418	3.21934	3.26351	3.3273	3.06089	aging;alcohol biosynthetic process;alcohol metabolic process;anatomical structure development;anatomical structure morphogenesis;biosynthetic process;carbohydrate biosynthetic process;carbohydrate metabolic process;cellular biosynthetic process;cellular carbohydrate biosynthetic process;cellular carbohydrate metabolic process;cellular metabolic process;cellular process;developmental growth;develo…	binding;carbon-oxygen lyase activity;catalytic activity;cation binding;hydro-lyase activity;ion binding;lyase activity;magnesium ion binding;metal ion binding;phosphopyruvate hydratase activity	cell part;cytoplasm;cytoplasmic part;cytosol;cytosolic part;extracellular membrane-bounded organelle;extracellular organelle;extracellular region part;extracellular space;extracellular vesicular exosome;intracellular part;macromolecular complex;membrane;membrane-bounded organelle;membrane-bounded vesicle;organelle;phosphopyruvate hydratase complex;plasma membrane;protein complex;vesicle	Glycolysis / Gluconeogenesis;Methane metabolism;RNA degradation
P62736	ACTA2	Actin, aortic smooth muscle	142		0.166539	0.864391	0.0231935	2.94255	3.05901	3.03708	3.00615	3.06599	3.16518	3.18607	3.22367	3.39447	3.25719	3.5694	anatomical structure development;biological regulation;cell development;cellular developmental process;cellular process;circulatory system process;developmental process;glomerular mesangial cell development;mesangial cell development;multicellular organismal process;multi-organism process;muscle contraction;muscle system process;regulation of anatomical structure size;regulation of biological qua…	adenyl nucleotide binding;adenyl ribonucleotide binding;ATP binding;binding;enzyme binding;kinase binding;nucleotide binding;protein binding;protein kinase binding;purine nucleotide binding;purine ribonucleoside triphosphate binding;purine ribonucleotide binding;ribonucleotide binding	actin cytoskeleton;cell part;contractile fiber;contractile fiber part;cytoplasm;cytoplasmic part;cytoskeleton;cytosol;extracellular membrane-bounded organelle;extracellular organelle;extracellular region part;extracellular space;extracellular vesicular exosome;intracellular non-membrane-bounded organelle;intracellular organelle;intracellular part;macromolecular complex;membrane-bounded organelle;…	Vascular smooth muscle contraction
P06576	ATP5B	ATP synthase subunit beta, mitochondrial	139		0.180726	0.853982	0.0183578	2.97821	2.99043	2.8993	2.96384	2.98484	3.28781	3.26079	3.27721	3.36958	3.43491	3.43258	anatomical structure formation involved in morphogenesis;angiogenesis;ATP biosynthetic process;ATP hydrolysis coupled proton transport;ATP metabolic process;ATP synthesis coupled proton transport;biological regulation;biosynthetic process;cation homeostasis;cation transport;cell differentiation;cellular biosynthetic process;cellular cation homeostasis;cellular chemical homeostasis;cellular compon…	active transmembrane transporter activity;adenyl nucleotide binding;adenyl ribonucleotide binding;ATP binding;ATPase activity;ATPase activity, coupled;ATPase activity, coupled to movement of substances;ATPase activity, coupled to transmembrane movement of ions;ATPase activity, coupled to transmembrane movement of substances;binding;catalytic activity;cation transmembrane transporter activity;cati…	cell part;cell surface;cytoplasmic part;extracellular membrane-bounded organelle;extracellular organelle;extracellular region part;extracellular vesicular exosome;intracellular membrane-bounded organelle;intracellular non-membrane-bounded organelle;intracellular organelle;intracellular organelle lumen;intracellular organelle part;intracellular part;macromolecular complex;membrane;membrane part;me…	Alzheimer's disease;Huntington's disease;Oxidative phosphorylation;Parkinson's disease
P13639	EEF2	Elongation factor 2	138		1.26662	0.274619	-0.138558	3.24051	3.28495	3.30386	3.08705	3.18872	3.17056	3.17305	3.08598	3.1245	3.10422	3.24421	biological regulation;biosynthetic process;cell differentiation;cellular biosynthetic process;cellular developmental process;cellular macromolecule biosynthetic process;cellular macromolecule metabolic process;cellular metabolic process;cellular process;cellular protein metabolic process;developmental process;gene expression;hemopoietic progenitor cell differentiation;macromolecule biosynthetic p…	binding;catalytic activity;enzyme binding;GTP binding;GTPase activity;guanyl nucleotide binding;guanyl ribonucleotide binding;hydrolase activity;hydrolase activity, acting on acid anhydrides;hydrolase activity, acting on acid anhydrides, in phosphorus-containing anhydrides;kinase binding;nucleic acid binding;nucleoside-triphosphatase activity;nucleotide binding;protein binding;protein kinase bind…	aggresome;cell part;cytoplasm;cytoplasmic part;cytosol;extracellular membrane-bounded organelle;extracellular organelle;extracellular region part;extracellular vesicular exosome;inclusion body;intracellular membrane-bounded organelle;intracellular organelle;intracellular part;macromolecular complex;membrane;membrane-bounded organelle;membrane-bounded vesicle;nucleus;organelle;plasma membrane;poly…
P13796	LCP1	Plastin-2	135		1.74846	0.195991	0.230671	3.07404	3.18834	3.08613	3.36492	3.32876	3.26942	3.33349	3.35801	2.97875	2.98356	2.97312	actin cytoskeleton organization;actin filament bundle assembly;actin filament organization;actin filament-based process;anatomical structure morphogenesis;biological regulation;cell activation;cell activation involved in immune response;cell migration;cell motility;cellular component assembly;cellular component assembly at cellular level;cellular component disassembly;cellular component disassemb…	actin binding;actin filament binding;binding;calcium ion binding;cation binding;cytoskeletal protein binding;enzyme binding;GTPase binding;ion binding;metal ion binding;protein binding	actin cytoskeleton;actin filament;actin filament bundle;adherens junction;anchoring junction;cell junction;cell part;cell projection;cell projection membrane;cell projection part;cell-substrate adherens junction;cell-substrate junction;cytoplasm;cytoplasmic part;cytoskeletal part;cytoskeleton;cytosol;extracellular membrane-bounded organelle;extracellular organelle;extracellular region part;extrac…
Q08211	DHX9	ATP-dependent RNA helicase A	131		0.919673	0.39843	-0.0400333	3.15334	3.19083	3.16497	3.11375	3.14562	3.2248	3.2645	3.24335	3.16708	3.20626	3.14665	biological regulation;cell differentiation;cellular developmental process;cellular macromolecule metabolic process;cellular metabolic process;cellular nitrogen compound metabolic process;cellular process;cellular response to heat;cellular response to stimulus;cellular response to stress;circadian rhythm;CRD-mediated mRNA stabilization;defense response;developmental process;DNA conformation change…	adenyl nucleotide binding;adenyl ribonucleotide binding;ATP binding;ATPase activity;ATPase activity, coupled;ATP-dependent DNA helicase activity;ATP-dependent helicase activity;ATP-dependent RNA helicase activity;binding;catalytic activity;DNA binding;DNA helicase activity;DNA-dependent ATPase activity;helicase activity;hydrolase activity;hydrolase activity, acting on acid anhydrides;hydrolase ac…	cell part;centrosome;CRD-mediated mRNA stability complex;cytoplasm;cytoplasmic part;cytoskeletal part;cytosol;intracellular membrane-bounded organelle;intracellular non-membrane-bounded organelle;intracellular organelle;intracellular organelle part;intracellular part;macromolecular complex;membrane;membrane-bounded organelle;microtubule organizing center;non-membrane-bounded organelle;nuclear par…
P35580-4	MYH10	Isoform 4 of Myosin-10	130		0.91398	0.39845	0.0888116	3.03332	3.13088	3.03792	3.14774	3.16464	3.12201	3.13699	3.10852	3.33542	3.29992	3.45156	actin cytoskeleton organization;actin filament-based movement;actin filament-based process;actomyosin structure organization;adult heart development;anatomical structure development;anatomical structure formation involved in morphogenesis;axon guidance;biological adhesion;biological regulation;cardiac cell development;cardiac muscle cell development;cardiac myofibril assembly;cell adhesion;cell c…	actin binding;actin filament binding;actin-dependent ATPase activity;adenyl nucleotide binding;adenyl ribonucleotide binding;ADP binding;ATP binding;ATPase activity;ATPase activity, coupled;binding;catalytic activity;cytoskeletal protein binding;hydrolase activity;hydrolase activity, acting on acid anhydrides;hydrolase activity, acting on acid anhydrides, in phosphorus-containing anhydrides;micro…	actin cytoskeleton;actin filament bundle;actomyosin;axon;cell body;cell cortex;cell division site part;cell part;cell projection;cell projection part;cleavage furrow;cytoplasm;cytoplasmic part;cytoskeletal part;cytoskeleton;cytosol;dendritic spine;extracellular membrane-bounded organelle;extracellular organelle;extracellular region part;extracellular vesicular exosome;growth cone;intracellular me…	Tight junction;Viral myocarditis
P08238	HSP90AB1	Heat shock protein HSP 90-beta	128		0.441761	0.662123	-0.0898311	3.06924	3.28422	3.12124	3.06412	3.07269	3.26423	3.26974	3.33446	3.10465	3.13326	3.27357	anatomical structure development;axon guidance;biological regulation;cellular macromolecule metabolic process;cellular metabolic process;cellular process;cellular protein metabolic process;cellular response to chemical stimulus;cellular response to cytokine stimulus;cellular response to heat;cellular response to interleukin-4;cellular response to organic substance;cellular response to stimulus;ce…	adenyl nucleotide binding;adenyl ribonucleotide binding;antigen binding;ATP binding;binding;double-stranded RNA binding;enzyme binding;enzyme regulator activity;kinase binding;MHC class II protein complex binding;MHC protein complex binding;nitric-oxide synthase regulator activity;nucleic acid binding;nucleotide binding;protein binding;protein domain specific binding;purine nucleotide binding;pur…	cell part;cytoplasm;cytoplasmic membrane-bounded vesicle;cytoplasmic part;cytoplasmic vesicle;cytosol;extracellular membrane-bounded organelle;extracellular organelle;extracellular region part;extracellular vesicular exosome;intracellular membrane-bounded organelle;intracellular organelle;intracellular organelle part;intracellular part;melanosome;membrane;membrane-bounded organelle;membrane-bound…	Antigen processing and presentation;NOD-like receptor signaling pathway;Pathways in cancer;Plant-pathogen interaction;Progesterone-mediated oocyte maturation;Prostate cancer;Protein processing in endoplasmic reticulum
Q6P2Q9	PRPF8	Pre-mRNA-processing-splicing factor 8	127		1.21617	0.290488	-0.0481584	3.14957	3.14582	3.11236	3.07969	3.09583	3.19456	3.11791	3.11886	3.31788	3.22862	3.42685	assembly of spliceosomal tri-snRNP;cellular component assembly;cellular component assembly at cellular level;cellular component organization;cellular component organization at cellular level;cellular component organization or biogenesis;cellular component organization or biogenesis at cellular level;cellular macromolecular complex assembly;cellular macromolecular complex subunit organization;cell…	binding;catalytic activity;K63-linked polyubiquitin binding;nucleic acid binding;polyubiquitin binding;protein binding;RNA binding;second spliceosomal transesterification activity;small conjugating protein binding;snRNA binding;U1 snRNA binding;U2 snRNA binding;U5 snRNA binding;U6 snRNA binding;ubiquitin binding	catalytic step 2 spliceosome;cell part;intracellular membrane-bounded organelle;intracellular organelle;intracellular organelle part;intracellular part;macromolecular complex;membrane;membrane-bounded organelle;nuclear body;nuclear part;nuclear speck;nucleoplasm;nucleoplasm part;nucleus;organelle;organelle part;ribonucleoprotein complex;small nuclear ribonucleoprotein complex;spliceosomal complex…	Spliceosome
Q99832	CCT7	T-complex protein 1 subunit eta	123		1.08773	0.337097	-0.0886766	3.19454	3.24211	3.25024	3.10537	3.17521	3.32035	3.26386	3.26463	3.13078	3.08421	2.96049	binding of sperm to zona pellucida;cell recognition;cell-cell recognition;cellular macromolecule metabolic process;cellular metabolic process;cellular process;cellular process involved in reproduction;cellular protein metabolic process;'de novo' posttranslational protein folding;'de novo' protein folding;macromolecule metabolic process;metabolic process;primary metabolic process;protein folding;p…	adenyl nucleotide binding;adenyl ribonucleotide binding;ATP binding;binding;nucleotide binding;protein binding;purine nucleotide binding;purine ribonucleoside triphosphate binding;purine ribonucleotide binding;ribonucleotide binding;unfolded protein binding	cell body;cell part;chaperonin-containing T-complex;cytoplasm;cytoplasmic part;cytoskeletal part;cytosol;cytosolic part;extracellular membrane-bounded organelle;extracellular organelle;extracellular region part;extracellular vesicular exosome;intracellular membrane-bounded organelle;intracellular organelle;intracellular organelle part;intracellular part;macromolecular complex;membrane-bounded org…
P11586	MTHFD1	C-1-tetrahydrofolate synthase, cytoplasmic	121		0.0569222	0.956161	-0.00492803	3.12654	3.1126	3.12384	3.07745	3.15469	3.13667	3.14919	3.13781	3.3497	3.27777	3.34938	10-formyltetrahydrofolate biosynthetic process;10-formyltetrahydrofolate metabolic process;amine biosynthetic process;amine metabolic process;anatomical structure development;anatomical structure formation involved in morphogenesis;aromatic compound biosynthetic process;aspartate family amino acid biosynthetic process;aspartate family amino acid metabolic process;biosynthetic process;carboxylic a…	adenyl nucleotide binding;adenyl ribonucleotide binding;ATP binding;binding;catalytic activity;cyclohydrolase activity;formate-tetrahydrofolate ligase activity;hydrolase activity;hydrolase activity, acting on carbon-nitrogen (but not peptide) bonds;hydrolase activity, acting on carbon-nitrogen (but not peptide) bonds, in cyclic amidines;ligase activity;ligase activity, forming carbon-nitrogen bon…	cell part;cytoplasmic part;cytosol;extracellular membrane-bounded organelle;extracellular organelle;extracellular region part;extracellular vesicular exosome;intracellular membrane-bounded organelle;intracellular organelle;intracellular part;membrane;membrane-bounded organelle;membrane-bounded vesicle;mitochondrion;organelle;vesicle	One carbon pool by folate
Q13263	TRIM28	Transcription intermediary factor 1-beta	121		0.102502	0.919296	0.00735124	3.12308	3.17628	3.12412	3.13366	3.16336	3.13635	3.13983	3.11554	3.26241	3.24077	3.38823	anatomical structure morphogenesis;biological regulation;biosynthetic process;cell morphogenesis;cell morphogenesis involved in differentiation;cellular biosynthetic process;cellular component assembly;cellular component morphogenesis;cellular component organization;cellular component organization or biogenesis;cellular developmental process;cellular macromolecule metabolic process;cellular metab…	acid-amino acid ligase activity;binding;catalytic activity;cation binding;chromo shadow domain binding;DNA binding;enzyme binding;ion binding;kinase activity;Krueppel-associated box domain binding;ligase activity;ligase activity, forming carbon-nitrogen bonds;metal ion binding;nucleic acid binding;nucleic acid binding transcription factor activity;phosphotransferase activity, alcohol group as acc…	cell part;chromatin;chromosomal part;euchromatin;heterochromatin;intracellular membrane-bounded organelle;intracellular organelle;intracellular organelle part;intracellular part;membrane-bounded organelle;nuclear chromatin;nuclear chromosome part;nuclear euchromatin;nuclear heterochromatin;nuclear part;nucleoplasm;nucleus;organelle;organelle part
P20700	LMNB1	Lamin-B1	114		1.18246	0.302196	0.102744	3.00106	3.0426	2.9506	3.08551	3.11615	3.26222	3.25253	3.25807	3.31698	3.26988	3.4007	apoptosis;cell death;cellular component disassembly;cellular component disassembly at cellular level;cellular component disassembly involved in apoptosis;cellular component organization;cellular component organization at cellular level;cellular component organization or biogenesis;cellular component organization or biogenesis at cellular level;cellular process;death;programmed cell death	structural molecule activity	cell part;cytoskeletal part;envelope;intermediate filament;intracellular organelle part;intracellular part;lamin filament;macromolecular complex;membrane;nuclear envelope;nuclear inner membrane;nuclear membrane;nuclear part;nucleoplasm;organelle envelope;organelle inner membrane;organelle membrane;organelle part;protein complex
P12004	PCNA	Proliferating cell nuclear antigen	110		0.084609	0.935679	0.0177987	3.12662	3.29347	3.26629	3.20703	3.28615	3.21395	3.27988	3.33474	2.91753	2.97658	3.06052	anatomical structure development;anatomical structure homeostasis;base-excision repair;biological regulation;biosynthetic process;cell cycle;cell cycle process;cell differentiation;cell proliferation;cellular biosynthetic process;cellular component organization;cellular component organization at cellular level;cellular component organization or biogenesis;cellular component organization or biogen…	binding;catalytic activity;chromatin binding;damaged DNA binding;dinucleotide insertion or deletion binding;DNA binding;DNA insertion or deletion binding;DNA N-glycosylase activity;DNA polymerase binding;DNA polymerase processivity factor activity;double-stranded DNA binding;enzyme binding;enzyme regulator activity;histone acetyltransferase binding;hydrolase activity;hydrolase activity, acting on…	cell part;centrosome;chromosomal part;cytoplasm;cytoplasmic part;cytoskeletal part;DNA replication factor C complex;extracellular membrane-bounded organelle;extracellular organelle;extracellular region part;extracellular vesicular exosome;intracellular membrane-bounded organelle;intracellular non-membrane-bounded organelle;intracellular organelle;intracellular organelle part;intracellular part;ma…	Base excision repair;Cell cycle;DNA replication;Mismatch repair;Nucleotide excision repair
P62258	YWHAE	14-3-3 protein epsilon	110		0.621389	0.548868	0.0739375	3.05917	3.16138	3.17141	3.17764	3.23155	3.11972	3.16376	3.21137	3.19797	3.20105	3.31887	anatomical structure development;apoptosis;biological regulation;biosynthetic process;cell cycle;cell cycle process;cell death;cell migration;cell motility;cell surface receptor linked signaling pathway;cellular biosynthetic process;cellular chemical homeostasis;cellular component movement;cellular component organization;cellular component organization at cellular level;cellular component organiz…	amine binding;amino acid binding;antigen binding;binding;carboxylic acid binding;channel regulator activity;enzyme binding;histone deacetylase binding;ion channel binding;MHC class II protein complex binding;MHC protein complex binding;phosphoprotein binding;phosphoserine binding;potassium channel regulator activity;protein binding;protein dimerization activity;protein heterodimerization activity…	adherens junction;anchoring junction;axon;cell junction;cell part;cell projection;cell-substrate adherens junction;cell-substrate junction;cytoplasmic membrane-bounded vesicle;cytoplasmic part;cytoplasmic vesicle;cytoplasmic vesicle membrane;cytoplasmic vesicle part;cytoskeletal part;cytosol;extracellular membrane-bounded organelle;extracellular organelle;extracellular region part;extracellular v…	Cell cycle;Neurotrophin signaling pathway;Oocyte meiosis
P22314	UBA1	Ubiquitin-like modifier-activating enzyme 1	107		2.43367	0.112321	0.100716	3.08035	3.0566	3.08464	3.16842	3.18074	3.16384	3.18278	3.16678	3.31168	3.25859	3.34445	catabolic process;cellular catabolic process;cellular macromolecule catabolic process;cellular macromolecule metabolic process;cellular metabolic process;cellular process;cellular protein metabolic process;cellular response to stimulus;cellular response to stress;macromolecule catabolic process;macromolecule metabolic process;macromolecule modification;metabolic process;modification-dependent mac…	acid-amino acid ligase activity;adenyl nucleotide binding;adenyl ribonucleotide binding;ATP binding;binding;catalytic activity;ligase activity;ligase activity, forming carbon-nitrogen bonds;nucleotide binding;purine nucleotide binding;purine ribonucleoside triphosphate binding;purine ribonucleotide binding;ribonucleotide binding;small conjugating protein ligase activity;small protein activating e…	cell part;cytoplasm;cytoplasmic part;cytosol;extracellular membrane-bounded organelle;extracellular organelle;extracellular region part;extracellular vesicular exosome;intracellular membrane-bounded organelle;intracellular organelle;intracellular part;membrane-bounded organelle;membrane-bounded vesicle;mitochondrion;nucleus;organelle;vesicle	Parkinson's disease;Ubiquitin mediated proteolysis
Q13885	TUBB2A	Tubulin beta-2A chain	106		1.26606	0.274329	0.106231	3.18206	3.15061	3.12702	3.29662	3.2223	2.93813	3.07605	2.97724	3.33311	3.35254	3.30514	cellular component assembly;cellular component assembly at cellular level;cellular component organization;cellular component organization at cellular level;cellular component organization or biogenesis;cellular component organization or biogenesis at cellular level;cellular macromolecular complex assembly;cellular macromolecular complex subunit organization;cellular macromolecule metabolic proces…	binding;catalytic activity;GTP binding;GTPase activity;guanyl nucleotide binding;guanyl ribonucleotide binding;hydrolase activity;hydrolase activity, acting on acid anhydrides;hydrolase activity, acting on acid anhydrides, in phosphorus-containing anhydrides;nucleoside-triphosphatase activity;nucleotide binding;purine nucleotide binding;purine ribonucleoside triphosphate binding;purine ribonucleo…	cell part;cytoplasm;cytoskeletal part;extracellular membrane-bounded organelle;extracellular organelle;extracellular region part;extracellular vesicular exosome;intracellular membrane-bounded organelle;intracellular organelle;intracellular organelle part;intracellular part;macromolecular complex;membrane-bounded organelle;membrane-bounded vesicle;microtubule;nucleus;organelle;organelle part;prote…	Gap junction;Pathogenic Escherichia coli infection;Phagosome
Q9UPN3	MACF1	Microtubule-actin cross-linking factor 1, isoforms 1/2/3/5	106		0.418531	0.680018	0.0359331	3.26265	3.17774	3.20124	3.26706	3.23256	3.23713	3.19827	3.14755	3.15489	3.04516	3.08741	anatomical structure formation involved in morphogenesis;biological regulation;cell cycle arrest;cell cycle process;cell surface receptor linked signaling pathway;cellular process;cellular response to stimulus;developmental process;establishment of localization;establishment of localization in cell;establishment of protein localization;establishment of protein localization in endoplasmic reticulu…	actin binding;actin filament binding;ATPase activity;binding;calcium ion binding;catalytic activity;cation binding;cytoskeletal protein binding;hydrolase activity;hydrolase activity, acting on acid anhydrides;hydrolase activity, acting on acid anhydrides, in phosphorus-containing anhydrides;ion binding;metal ion binding;nucleoside-triphosphatase activity;protein binding;pyrophosphatase activity	actin cytoskeleton;cell part;cell projection membrane;cell projection part;cytoplasm;cytoplasmic part;cytoskeletal part;cytoskeleton;Golgi apparatus;intracellular membrane-bounded organelle;intracellular non-membrane-bounded organelle;intracellular organelle;intracellular organelle part;intracellular part;leading edge membrane;macromolecular complex;membrane;membrane part;membrane-bounded organel…
Q5T4S7-2	UBR4	Isoform 2 of E3 ubiquitin-protein ligase UBR4	105		1.66446	0.198751	0.05952	3.23252	3.21631	3.21444	3.29575	3.26546	3.26763	3.22108	3.25309	3.00752	3.01326	2.99699	cellular macromolecule metabolic process;cellular metabolic process;cellular process;cellular protein metabolic process;macromolecule metabolic process;macromolecule modification;metabolic process;primary metabolic process;protein metabolic process;protein modification by small protein conjugation;protein modification by small protein conjugation or removal;protein modification process;protein ub…	acid-amino acid ligase activity;binding;catalytic activity;cation binding;ion binding;ligase activity;ligase activity, forming carbon-nitrogen bonds;metal ion binding;small conjugating protein ligase activity;transition metal ion binding;ubiquitin-protein ligase activity;zinc ion binding	cell part;centrosome;cytoplasm;cytoplasmic part;cytoskeletal part;integral to membrane;intracellular non-membrane-bounded organelle;intracellular organelle;intracellular organelle part;intracellular part;intrinsic to membrane;membrane;membrane part;microtubule organizing center;non-membrane-bounded organelle;nuclear part;nucleoplasm;organelle;organelle part
P12270	TPR	Nucleoprotein TPR	102		0.660208	0.52335	-0.0273411	3.19319	3.15486	3.15518	3.14899	3.13182	3.34162	3.33817	3.31542	3.06839	3.06333	3.07895	biological regulation;biosynthetic process;carbohydrate metabolic process;carbohydrate transport;cell cycle;cell cycle checkpoint;cell cycle phase;cell cycle process;cell division;cell surface receptor linked signaling pathway;cellular biosynthetic process;cellular component disassembly;cellular component disassembly at cellular level;cellular component organization;cellular component organizatio…	binding;chromatin binding;cytoskeletal protein binding;dynein complex binding;enzyme binding;heat shock protein binding;identical protein binding;kinase binding;mitogen-activated protein kinase binding;mRNA binding;nucleic acid binding;nucleocytoplasmic transporter activity;protein binding;protein complex binding;protein dimerization activity;protein homodimerization activity;protein kinase bindi…	cell part;chromosomal part;cytoplasm;cytoplasmic dynein complex;cytoplasmic part;cytoskeletal part;dynein complex;envelope;extrinsic to membrane;inclusion body;intracellular membrane-bounded organelle;intracellular non-membrane-bounded organelle;intracellular organelle;intracellular organelle part;intracellular part;kinetochore;macromolecular complex;membrane;membrane part;membrane-bounded organe…	MAPK signaling pathway - yeast;Pathways in cancer;RNA transport;Thyroid cancer
P49368	CCT3	T-complex protein 1 subunit gamma	102		0.72235	0.486107	-0.0500828	3.16383	3.18523	3.10853	3.10615	3.09874	3.159	3.2051	3.20006	3.24622	3.21582	3.32418	binding of sperm to zona pellucida;cell recognition;cell-cell recognition;cellular component assembly;cellular component assembly at cellular level;cellular component organization;cellular component organization at cellular level;cellular component organization or biogenesis;cellular component organization or biogenesis at cellular level;cellular macromolecule metabolic process;cellular metabolic…	adenyl nucleotide binding;adenyl ribonucleotide binding;ATP binding;binding;nucleotide binding;protein binding;purine nucleotide binding;purine ribonucleoside triphosphate binding;purine ribonucleotide binding;ribonucleotide binding;unfolded protein binding	cell body;cell part;chaperonin-containing T-complex;cytoplasm;cytoplasmic part;cytoskeletal part;cytoskeleton;cytosol;cytosolic part;extracellular membrane-bounded organelle;extracellular organelle;extracellular region part;extracellular vesicular exosome;intracellular non-membrane-bounded organelle;intracellular organelle;intracellular organelle part;intracellular part;macromolecular complex;mem…
P06748	NPM1	Nucleophosmin	98		0.256782	0.782298	-0.0381116	2.92981	3.07303	3.00621	2.93704	2.99277	3.24585	3.25148	3.2081	3.40934	3.33978	3.4997	aging;ATP-dependent chromatin remodeling;biological regulation;cell aging;cell cycle process;cellular component assembly;cellular component assembly at cellular level;cellular component organization;cellular component organization at cellular level;cellular component organization or biogenesis;cellular component organization or biogenesis at cellular level;cellular macromolecular complex assembly…	binding;enzyme binding;enzyme inhibitor activity;enzyme regulator activity;histone binding;identical protein binding;kinase binding;kinase inhibitor activity;kinase regulator activity;NF-kappaB binding;nucleic acid binding;protein binding;protein binding transcription factor activity;protein dimerization activity;protein heterodimerization activity;protein homodimerization activity;protein kinase…	adherens junction;anchoring junction;cell junction;cell part;cell-substrate adherens junction;cell-substrate junction;centrosome;cytoplasm;cytoplasmic part;cytoskeletal part;cytosol;focal adhesion;intracellular membrane-bounded organelle;intracellular non-membrane-bounded organelle;intracellular organelle;intracellular organelle part;intracellular part;macromolecular complex;membrane;membrane-bou…
P27708	CAD	CAD protein	97		0.655962	0.524803	-0.0776179	3.33225	3.19841	3.26633	3.19724	3.17885	3.11692	3.08943	3.10166	3.19829	3.18887	3.14245	amide biosynthetic process;amine biosynthetic process;amine catabolic process;amine metabolic process;anatomical structure development;anatomical structure morphogenesis;arginine biosynthetic process;arginine metabolic process;biological regulation;biosynthetic process;body fluid secretion;carbamoyl phosphate biosynthetic process;carbamoyl phosphate metabolic process;carboxylic acid biosynthetic …	adenyl nucleotide binding;adenyl ribonucleotide binding;amine binding;amino acid binding;aspartate binding;aspartate carbamoyltransferase activity;ATP binding;binding;carbamoyl-phosphate synthase (ammonia) activity;carbamoyl-phosphate synthase (glutamine-hydrolyzing) activity;carbon-nitrogen ligase activity, with glutamine as amido-N-donor;carboxyl- or carbamoyltransferase activity;carboxylic aci…	axon part;cell body;cell part;cell projection;cell projection part;cytoplasmic part;cytosol;extracellular membrane-bounded organelle;extracellular organelle;extracellular region part;extracellular vesicular exosome;intracellular membrane-bounded organelle;intracellular organelle;intracellular organelle part;intracellular part;macromolecular complex;membrane;membrane-bounded organelle;membrane-bou…	Alanine, aspartate and glutamate metabolism;Pyrimidine metabolism
P42704	LRPPRC	Leucine-rich PPR motif-containing protein, mitochondrial	97		2.67191	0.09924	-0.30623	3.43174	3.36199	3.4173	3.07921	3.11568	2.96403	2.97625	2.94363	3.21874	3.26684	3.14139	biological regulation;biosynthetic process;cellular biosynthetic process;cellular component movement;cellular macromolecule biosynthetic process;cellular macromolecule metabolic process;cellular metabolic process;cellular nitrogen compound metabolic process;cellular process;cytoskeleton-dependent intracellular transport;establishment of localization;establishment of localization in cell;establish…	beta-tubulin binding;binding;cytoskeletal protein binding;DNA binding;enzyme binding;microtubule binding;nucleic acid binding;protein binding;RNA binding;single-stranded DNA binding;structure-specific DNA binding;tubulin binding;ubiquitin protein ligase binding	cell part;chromosome;condensed chromosome;condensed nuclear chromosome;cytoplasmic part;cytoskeletal part;cytoskeleton;intracellular membrane-bounded organelle;intracellular non-membrane-bounded organelle;intracellular organelle;intracellular organelle part;intracellular part;macromolecular complex;membrane;membrane part;membrane-bounded organelle;microtubule;mitochondrial nucleoid;mitochondrial …
P46940	IQGAP1	Ras GTPase-activating-like protein IQGAP1	97		0.886446	0.409101	0.0755171	3.26752	3.26361	3.24676	3.2872	3.38243	3.1872	3.18158	3.15132	3.02154	2.97156	3.00958	anatomical structure development;biological regulation;cell development;cell surface receptor linked signaling pathway;cellular developmental process;cellular metabolic process;cellular process;cellular response to calcium ion;cellular response to chemical stimulus;cellular response to endogenous stimulus;cellular response to epidermal growth factor stimulus;cellular response to fibroblast growth…	binding;calcium ion binding;calmodulin binding;cation binding;enzyme activator activity;enzyme binding;enzyme inhibitor activity;enzyme regulator activity;GTPase activator activity;GTPase inhibitor activity;GTPase regulator activity;ion binding;kinase activator activity;kinase binding;kinase regulator activity;lipid binding;metal ion binding;nucleoside-triphosphatase regulator activity;phosphatas…	actin filament;adherens junction;anchoring junction;axon;cell junction;cell leading edge;cell part;cell projection;cell projection part;cell-substrate adherens junction;cell-substrate junction;cytoplasm;cytoplasmic part;cytoskeletal part;cytosol;extracellular membrane-bounded organelle;extracellular organelle;extracellular region part;extracellular vesicular exosome;extrinsic to internal side of …	Regulation of actin cytoskeleton
O00410-3	IPO5	Isoform 3 of Importin-5	95		1.98028	0.162896	-0.0996556	3.31388	3.35442	3.33519	3.22344	3.24624	3.1664	3.12608	3.2088	2.94783	2.99634	3.04552	biological regulation;cellular process;cellular response to acid;cellular response to amine stimulus;cellular response to amino acid stimulus;cellular response to chemical stimulus;cellular response to endogenous stimulus;cellular response to organic nitrogen;cellular response to organic substance;cellular response to stimulus;establishment of localization;establishment of localization in cell;es…	binding;enzyme binding;enzyme inhibitor activity;enzyme regulator activity;GTPase binding;GTPase inhibitor activity;GTPase regulator activity;nucleoside-triphosphatase regulator activity;protein binding;protein transporter activity;Ran GTPase binding;Ras GTPase binding;small GTPase binding;substrate-specific transporter activity;transporter activity	cell part;cytoplasm;cytoplasmic part;Golgi apparatus;intracellular membrane-bounded organelle;intracellular non-membrane-bounded organelle;intracellular organelle;intracellular organelle part;intracellular part;macromolecular complex;membrane;membrane part;membrane-bounded organelle;non-membrane-bounded organelle;nuclear membrane;nuclear part;nuclear pore;nucleolus;nucleoplasm;nucleus;organelle;o…
P11021	HSPA5	78 kDa glucose-regulated protein	95		0.794091	0.448437	-0.0429779	3.06818	3.05395	3.10031	3.01111	3.05123	3.40409	3.41055	3.50766	3.07911	3.11831	3.11318	activation of signaling protein activity involved in unfolded protein response;anatomical structure arrangement;anatomical structure development;biological regulation;blood coagulation;catabolic process;cell activation;cell communication;cellular catabolic process;cellular macromolecule catabolic process;cellular macromolecule metabolic process;cellular metabolic process;cellular process;cellular…	adenyl nucleotide binding;adenyl ribonucleotide binding;ATP binding;ATPase activity;binding;calcium ion binding;catalytic activity;cation binding;chaperone binding;enzyme binding;glycoprotein binding;hydrolase activity;hydrolase activity, acting on acid anhydrides;hydrolase activity, acting on acid anhydrides, in phosphorus-containing anhydrides;ion binding;metal ion binding;misfolded protein bin…	adherens junction;anchoring junction;cell junction;cell part;cell surface;cell-substrate adherens junction;cell-substrate junction;cytoplasmic membrane-bounded vesicle;cytoplasmic part;cytoplasmic vesicle;endoplasmic reticulum;endoplasmic reticulum chaperone complex;endoplasmic reticulum lumen;endoplasmic reticulum membrane;endoplasmic reticulum part;endoplasmic reticulum-Golgi intermediate compa…	Prion diseases;Protein export;Protein processing in endoplasmic reticulum
P25705	ATP5A1	ATP synthase subunit alpha, mitochondrial	95		0.614067	0.551465	0.0339801	2.95016	3.00863	2.98622	3.00471	3.02659	3.26207	3.26654	3.25598	3.39337	3.37303	3.39046	ATP biosynthetic process;ATP hydrolysis coupled proton transport;ATP metabolic process;ATP synthesis coupled proton transport;biological regulation;biosynthetic process;cation transport;cellular biosynthetic process;cellular metabolic process;cellular nitrogen compound biosynthetic process;cellular nitrogen compound metabolic process;cellular process;developmental process;electron transport chain…	active transmembrane transporter activity;adenyl nucleotide binding;adenyl ribonucleotide binding;ATP binding;ATPase activity;ATPase activity, coupled;ATPase activity, coupled to movement of substances;ATPase activity, coupled to transmembrane movement of ions;ATPase activity, coupled to transmembrane movement of substances;binding;catalytic activity;cation transmembrane transporter activity;cati…	cell part;cytoplasmic part;extracellular membrane-bounded organelle;extracellular organelle;extracellular region part;extracellular vesicular exosome;intracellular membrane-bounded organelle;intracellular organelle;intracellular organelle lumen;intracellular organelle part;intracellular part;macromolecular complex;membrane;membrane part;membrane-bounded organelle;membrane-bounded vesicle;membrane…	Alzheimer's disease;Huntington's disease;Oxidative phosphorylation;Parkinson's disease
P34932	HSPA4	Heat shock 70 kDa protein 4	95		0.0460527	0.964255	0.0017552	3.16286	3.16974	3.18764	3.16376	3.18657	3.21016	3.20404	3.26325	3.12598	3.2096	3.14006	cellular component assembly;cellular component assembly at cellular level;cellular component organization;cellular component organization at cellular level;cellular component organization or biogenesis;cellular component organization or biogenesis at cellular level;cellular macromolecular complex assembly;cellular macromolecular complex subunit organization;cellular membrane organization;cellular…	adenyl nucleotide binding;adenyl ribonucleotide binding;ATP binding;binding;nucleotide binding;purine nucleotide binding;purine ribonucleoside triphosphate binding;purine ribonucleotide binding;ribonucleotide binding	cell part;cytoplasmic part;cytosol;extracellular membrane-bounded organelle;extracellular organelle;extracellular region part;extracellular vesicular exosome;intracellular membrane-bounded organelle;intracellular organelle;intracellular part;membrane-bounded organelle;membrane-bounded vesicle;mitochondrion;organelle;vesicle	Antigen processing and presentation
O75533	SF3B1	Splicing factor 3B subunit 1	94		0.108094	0.914309	0.0082951	3.20974	3.15954	3.21309	3.223	3.18183	3.20288	3.18713	3.2471	3.07042	3.19676	3.12894	anterior/posterior pattern specification;cellular macromolecule metabolic process;cellular metabolic process;cellular nitrogen compound metabolic process;cellular process;developmental process;gene expression;macromolecule metabolic process;metabolic process;mRNA metabolic process;mRNA processing;nitrogen compound metabolic process;nuclear mRNA splicing, via spliceosome;nucleic acid metabolic pro…	binding;chromatin binding	catalytic step 2 spliceosome;cell part;intracellular membrane-bounded organelle;intracellular organelle;intracellular organelle part;intracellular part;macromolecular complex;membrane-bounded organelle;nuclear body;nuclear part;nuclear speck;nucleoplasm;nucleoplasm part;nucleus;organelle;organelle part;ribonucleoprotein complex;spliceosomal complex;U12-type spliceosomal complex	Spliceosome
P22626	HNRNPA2B1	Heterogeneous nuclear ribonucleoproteins A2/B1	94		0.152119	0.877503	0.0254938	3.04999	3.16561	3.02053	3.07528	3.13313	3.10001	3.1026	3.25062	3.25981	3.39276	3.41479	biological regulation;cellular macromolecule metabolic process;cellular metabolic process;cellular nitrogen compound metabolic process;cellular process;establishment of localization;establishment of RNA localization;gene expression;macromolecule metabolic process;metabolic process;mRNA metabolic process;mRNA processing;negative regulation of biological process;negative regulation of biosynthetic …	binding;DNA binding;nucleic acid binding;nucleotide binding;RNA binding;sequence-specific DNA binding;single-stranded DNA binding;single-stranded telomeric DNA binding;structure-specific DNA binding;telomeric DNA binding	catalytic step 2 spliceosome;cell part;cytoplasm;intracellular membrane-bounded organelle;intracellular organelle;intracellular organelle part;intracellular part;macromolecular complex;membrane;membrane-bounded organelle;nuclear part;nucleoplasm;nucleus;organelle;organelle part;ribonucleoprotein complex;spliceosomal complex
P23246	SFPQ	Splicing factor, proline- and glutamine-rich	94		0.457791	0.652192	0.111369	2.93534	3.18369	3.02487	3.11089	3.20778	3.23065	3.27911	3.15275	3.17425	3.10816	3.53718	alternative nuclear mRNA splicing, via spliceosome;biological regulation;biosynthetic process;cellular biosynthetic process;cellular component organization;cellular component organization at cellular level;cellular component organization or biogenesis;cellular component organization or biogenesis at cellular level;cellular macromolecule biosynthetic process;cellular macromolecule metabolic proces…	binding;core promoter binding;DNA binding;enzyme binding;histone deacetylase binding;nucleic acid binding;nucleotide binding;protein binding;regulatory region DNA binding;regulatory region nucleic acid binding;sequence-specific DNA binding;transcription regulatory region DNA binding;transcription regulatory region sequence-specific DNA binding	cell part;chromatin;chromosomal part;cytoplasm;intracellular membrane-bounded organelle;intracellular organelle;intracellular organelle part;intracellular part;membrane-bounded organelle;nuclear body;nuclear matrix;nuclear part;nucleoplasm;nucleoplasm part;nucleus;organelle;organelle part;paraspeckles
P50990	CCT8	T-complex protein 1 subunit theta	94		1.30548	0.264902	-0.0830691	3.18728	3.23912	3.17279	3.11699	3.11633	3.08387	3.1783	3.20801	3.24738	3.27434	3.19213	binding of sperm to zona pellucida;cell recognition;cell-cell recognition;cellular component assembly;cellular component assembly at cellular level;cellular component organization;cellular component organization at cellular level;cellular component organization or biogenesis;cellular component organization or biogenesis at cellular level;cellular macromolecule metabolic process;cellular metabolic…	adenyl nucleotide binding;adenyl ribonucleotide binding;ATP binding;ATPase activity;ATPase activity, coupled;binding;catalytic activity;hydrolase activity;hydrolase activity, acting on acid anhydrides;hydrolase activity, acting on acid anhydrides, in phosphorus-containing anhydrides;nucleoside-triphosphatase activity;nucleotide binding;purine nucleotide binding;purine ribonucleoside triphosphate …	aggresome;cell body;cell part;centrosome;chaperonin-containing T-complex;cytoplasm;cytoplasmic part;cytoskeletal part;cytoskeleton;cytosol;cytosolic part;extracellular membrane-bounded organelle;extracellular organelle;extracellular region part;extracellular vesicular exosome;inclusion body;intermediate filament cytoskeleton;intracellular non-membrane-bounded organelle;intracellular organelle;int…
P06744-2	GPI	Isoform 2 of Glucose-6-phosphate isomerase	93		0.918664	0.39775	0.0416622	3.13466	3.1753	3.12694	3.1866	3.18799	3.08502	3.17081	3.13352	3.27764	3.2329	3.30214	alcohol biosynthetic process;alcohol metabolic process;aldehyde biosynthetic process;aldehyde catabolic process;anatomical structure formation involved in morphogenesis;angiogenesis;behavior;biological regulation;biosynthetic process;carbohydrate biosynthetic process;carbohydrate metabolic process;catabolic process;cellular aldehyde metabolic process;cellular biosynthetic process;cellular carbohy…	binding;carbohydrate binding;catalytic activity;glucose-6-phosphate isomerase activity;intramolecular oxidoreductase activity;intramolecular oxidoreductase activity, interconverting aldoses and ketoses;intramolecular transferase activity;isomerase activity;monosaccharide binding;sugar binding	cell part;cell projection;cytoplasm;cytoplasmic part;cytosol;extracellular membrane-bounded organelle;extracellular organelle;extracellular region part;extracellular space;extracellular vesicular exosome;intracellular organelle part;intracellular part;membrane;membrane-bounded organelle;membrane-bounded vesicle;neuron projection;nuclear part;nucleoplasm;organelle;organelle part;plasma membrane;ve…	Amino sugar and nucleotide sugar metabolism;Glycolysis / Gluconeogenesis;Pentose phosphate pathway;Starch and sucrose metabolism
P12956	XRCC6	X-ray repair cross-complementing protein 6	93		0.413675	0.683221	0.0241913	2.98124	3.02578	3.02555	3.01583	3.05427	3.31151	3.27979	3.33933	3.3139	3.33219	3.26962	anatomical structure development;anatomical structure homeostasis;biological regulation;biosynthetic process;brain development;cellular biosynthetic process;cellular component organization;cellular component organization at cellular level;cellular component organization or biogenesis;cellular component organization or biogenesis at cellular level;cellular hyperosmotic response;cellular hyperosmot…	5'-deoxyribose-5-phosphate lyase activity;adenyl nucleotide binding;adenyl ribonucleotide binding;ATP binding;ATPase activity;ATPase activity, coupled;ATP-dependent DNA helicase activity;ATP-dependent helicase activity;binding;carbon-oxygen lyase activity;catalytic activity;damaged DNA binding;DNA binding;DNA helicase activity;DNA-dependent ATPase activity;double-stranded DNA binding;helicase act…	cell part;chromosomal part;cytoplasmic part;cytosol;intracellular membrane-bounded organelle;intracellular non-membrane-bounded organelle;intracellular organelle;intracellular organelle part;intracellular part;Ku70:Ku80 complex;macromolecular complex;membrane;membrane-bounded organelle;nonhomologous end joining complex;non-membrane-bounded organelle;nuclear chromosome part;nuclear part;nuclear te…	Non-homologous end-joining
Q92598	HSPH1	Heat shock protein 105 kDa	92		2.05383	0.148108	-0.123132	3.05861	3.08768	3.10129	2.94336	2.97543	3.28593	3.32079	3.326	3.25214	3.23857	3.36289	biological regulation;cellular component organization;cellular component organization or biogenesis;cellular macromolecule metabolic process;cellular membrane organization;cellular metabolic process;cellular process;cellular protein metabolic process;cellular response to heat;cellular response to stimulus;cellular response to stress;chaperone mediated protein folding requiring cofactor;chaperone-…	adenyl nucleotide binding;adenyl ribonucleotide binding;ATP binding;binding;nucleotide binding;purine nucleotide binding;purine ribonucleoside triphosphate binding;purine ribonucleotide binding;ribonucleotide binding	cell part;cytoplasm;cytoplasmic membrane-bounded vesicle lumen;cytoplasmic part;cytoplasmic vesicle part;cytoskeletal part;cytosol;endocytic vesicle lumen;extracellular membrane-bounded organelle;extracellular organelle;extracellular region;extracellular region part;extracellular vesicular exosome;intracellular organelle part;intracellular part;macromolecular complex;membrane-bounded organelle;me…	Protein processing in endoplasmic reticulum
P68104	EEF1A1	Elongation factor 1-alpha 1	91		0.962281	0.380724	-0.202625	3.36054	3.33791	3.37987	3.03829	3.27533	2.88827	2.95634	3.23604	2.61659	3.46927	3.25015	biological regulation;biosynthetic process;cellular biosynthetic process;cellular macromolecule biosynthetic process;cellular macromolecule metabolic process;cellular metabolic process;cellular nitrogen compound metabolic process;cellular process;cellular protein metabolic process;cellular response to chemical stimulus;cellular response to endogenous stimulus;cellular response to epidermal growth…	binding;catalytic activity;enzyme binding;GTP binding;GTPase activity;guanyl nucleotide binding;guanyl ribonucleotide binding;hydrolase activity;hydrolase activity, acting on acid anhydrides;hydrolase activity, acting on acid anhydrides, in phosphorus-containing anhydrides;kinase binding;nucleic acid binding;nucleoside-triphosphatase activity;nucleotide binding;protein binding;protein kinase bind…	cell cortex part;cell part;cell projection membrane;cell projection part;cortical actin cytoskeleton;cortical cytoskeleton;cytoplasm;cytoplasmic part;cytoskeletal part;cytoskeleton;cytosol;eukaryotic translation elongation factor 1 complex;extracellular membrane-bounded organelle;extracellular organelle;extracellular region part;extracellular space;extracellular vesicular exosome;intracellular me…	RNA transport
Q14683	SMC1A	Structural maintenance of chromosomes protein 1A	91		0.187513	0.847357	-0.00909845	3.08729	3.07995	3.06248	3.04684	3.08811	3.32629	3.3439	3.38139	3.22676	3.1514	3.18142	biological regulation;cell cycle;cell cycle checkpoint;cell cycle phase;cell cycle process;cell division;cellular component organization;cellular component organization at cellular level;cellular component organization or biogenesis;cellular component organization or biogenesis at cellular level;cellular macromolecule metabolic process;cellular metabolic process;cellular nitrogen compound metabol…	adenyl nucleotide binding;adenyl ribonucleotide binding;ATP binding;binding;catalytic activity;chromatin binding;hydrolase activity;hydrolase activity, acting on acid anhydrides;hydrolase activity, acting on acid anhydrides, in phosphorus-containing anhydrides;microtubule motor activity;motor activity;nucleoside-triphosphatase activity;nucleotide binding;protein binding;protein dimerization activ…	cell part;chromosomal part;chromosome;chromosome, centromeric region;cohesin complex;cohesin core heterodimer;condensed chromosome;condensed chromosome kinetochore;condensed nuclear chromosome;cytoplasm;cytoplasmic part;cytosol;intracellular membrane-bounded organelle;intracellular non-membrane-bounded organelle;intracellular organelle;intracellular organelle part;intracellular part;kinetochore;m…	Cell cycle;Cell cycle - yeast;Meiosis - yeast;Oocyte meiosis
P09651	HNRNPA1	Heterogeneous nuclear ribonucleoprotein A1	90		0.692308	0.502303	-0.0887313	3.12595	3.25489	3.14361	3.06385	3.10832	3.26673	3.22812	3.23222	3.16851	3.24009	3.18098	alternative nuclear mRNA splicing, via spliceosome;cellular macromolecule metabolic process;cellular metabolic process;cellular nitrogen compound metabolic process;cellular process;establishment of localization;establishment of localization in cell;establishment of RNA localization;gene expression;intracellular transport;macromolecule metabolic process;metabolic process;mRNA metabolic process;mRN…	binding;DNA binding;nucleic acid binding;nucleotide binding;RNA binding;single-stranded DNA binding;single-stranded RNA binding;structure-specific DNA binding	catalytic step 2 spliceosome;cell part;cytoplasm;cytoskeleton;extracellular membrane-bounded organelle;extracellular organelle;extracellular region part;extracellular vesicular exosome;intermediate filament cytoskeleton;intracellular non-membrane-bounded organelle;intracellular organelle;intracellular organelle part;intracellular part;macromolecular complex;membrane;membrane-bounded organelle;mem…	Spliceosome
P49792	RANBP2	E3 SUMO-protein ligase RanBP2	90		0.440048	0.663549	-0.0333159	3.18672	3.16131	3.24258	3.15951	3.1676	3.13904	3.1543	3.20366	3.20387	3.27423	3.12897	biological regulation;biosynthetic process;carbohydrate metabolic process;carbohydrate transport;cell cycle;cell cycle process;cell surface receptor linked signaling pathway;cellular biosynthetic process;cellular component disassembly;cellular component disassembly at cellular level;cellular component organization;cellular component organization at cellular level;cellular component organization o…	binding;catalytic activity;cation binding;cis-trans isomerase activity;enzyme binding;GTPase binding;ion binding;isomerase activity;ligase activity;metal ion binding;nucleic acid binding;peptidyl-prolyl cis-trans isomerase activity;protein binding;Ran GTPase binding;Ras GTPase binding;RNA binding;small GTPase binding;transition metal ion binding;zinc ion binding	cell part;cytoplasmic part;cytosol;inclusion body;intracellular membrane-bounded organelle;intracellular organelle;intracellular organelle part;intracellular part;macromolecular complex;membrane;membrane part;membrane-bounded organelle;mitochondrion;nuclear inclusion body;nuclear membrane;nuclear part;nuclear pore;organelle;organelle membrane;organelle part;pore complex;protein complex	RNA transport
P61978-2	HNRNPK	Isoform 2 of Heterogeneous nuclear ribonucleoprotein K	90		0.075613	0.943981	-0.00915424	3.15121	3.24084	3.17995	3.14941	3.21362	3.21535	3.19393	3.21478	3.1444	3.11533	3.20462	biological regulation;cellular macromolecule metabolic process;cellular metabolic process;cellular nitrogen compound metabolic process;cellular process;cellular response to stimulus;gene expression;macromolecule metabolic process;metabolic process;mRNA metabolic process;mRNA processing;nitrogen compound metabolic process;nuclear mRNA splicing, via spliceosome;nucleic acid metabolic process;nucleo…	binding;core promoter proximal region DNA binding;core promoter proximal region sequence-specific DNA binding;DNA binding;nucleic acid binding;nucleic acid binding transcription factor activity;regulatory region DNA binding;regulatory region nucleic acid binding;RNA binding;RNA polymerase II core promoter proximal region sequence-specific DNA binding;RNA polymerase II core promoter proximal regio…	adherens junction;anchoring junction;catalytic step 2 spliceosome;cell junction;cell part;cell projection;cell-substrate adherens junction;cell-substrate junction;chromatin;chromosomal part;cytoplasm;cytoskeletal part;extracellular membrane-bounded organelle;extracellular organelle;extracellular region part;extracellular vesicular exosome;focal adhesion;intracellular membrane-bounded organelle;in…	Spliceosome
P13010	XRCC5	X-ray repair cross-complementing protein 5	89		0.429294	0.671073	0.062608	3.04098	3.16268	3.01398	3.12231	3.148	2.99265	3.08508	3.03188	3.40663	3.31168	3.58576	anatomical structure development;anatomical structure homeostasis;biological regulation;biosynthetic process;brain development;cell differentiation;cell proliferation;cellular biosynthetic process;cellular component organization;cellular component organization at cellular level;cellular component organization or biogenesis;cellular component organization or biogenesis at cellular level;cellular d…	adenyl nucleotide binding;adenyl ribonucleotide binding;ATP binding;ATPase activity;ATPase activity, coupled;ATP-dependent DNA helicase activity;ATP-dependent helicase activity;binding;catalytic activity;damaged DNA binding;DNA binding;DNA helicase activity;DNA-dependent ATPase activity;double-stranded DNA binding;enzyme binding;helicase activity;hydrolase activity;hydrolase activity, acting on a…	cell part;chromosomal part;chromosome, telomeric region;cytoplasmic part;cytosol;intracellular membrane-bounded organelle;intracellular non-membrane-bounded organelle;intracellular organelle;intracellular organelle part;intracellular part;Ku70:Ku80 complex;macromolecular complex;membrane;membrane-bounded organelle;nonhomologous end joining complex;non-membrane-bounded organelle;nuclear chromosome…	Non-homologous end-joining
P49327	FASN	Fatty acid synthase	89		1.25412	0.276917	-0.0838426	3.39624	3.33314	3.39275	3.3006	3.2798	3.15196	3.12189	3.0796	2.96292	2.97613	2.92815	acetyl-CoA metabolic process;acyl-CoA biosynthetic process;acyl-CoA metabolic process;acylglycerol biosynthetic process;acylglycerol metabolic process;amine metabolic process;biological regulation;biosynthetic process;carboxylic acid biosynthetic process;carboxylic acid metabolic process;cell differentiation;cellular amine metabolic process;cellular amino acid metabolic process;cellular biosynthe…	[acyl-carrier-protein] S-acetyltransferase activity;[acyl-carrier-protein] S-malonyltransferase activity;3-hydroxyacyl-[acyl-carrier-protein] dehydratase activity;3-hydroxyoctanoyl-[acyl-carrier-protein] dehydratase activity;3-hydroxypalmitoyl-[acyl-carrier-protein] dehydratase activity;3-oxoacyl-[acyl-carrier-protein] reductase (NADPH) activity;3-oxoacyl-[acyl-carrier-protein] synthase activity;…	cell part;cytoplasm;cytoplasmic membrane-bounded vesicle;cytoplasmic part;cytoplasmic vesicle;cytosol;extracellular membrane-bounded organelle;extracellular organelle;extracellular region part;extracellular vesicular exosome;glycogen granule;Golgi apparatus;intracellular membrane-bounded organelle;intracellular organelle;intracellular part;melanosome;membrane;membrane-bounded organelle;membrane-b…	Fatty acid biosynthesis;Insulin signaling pathway
P07910-2	HNRNPC	Isoform C1 of Heterogeneous nuclear ribonucleoproteins C1/C2	88		0.531576	0.602618	0.0394154	2.98465	2.90204	2.94773	2.98919	2.97926	3.32982	3.33549	3.34444	3.36524	3.39735	3.3104	3'-UTR-mediated mRNA stabilization;ATP-dependent chromatin remodeling;biological regulation;cell differentiation;cellular component organization;cellular component organization at cellular level;cellular component organization or biogenesis;cellular component organization or biogenesis at cellular level;cellular developmental process;cellular macromolecule metabolic process;cellular metabolic pro…	binding;chromatin binding;chromatin DNA binding;core promoter proximal region DNA binding;core promoter proximal region sequence-specific DNA binding;DNA binding;enhancer binding;enhancer sequence-specific DNA binding;identical protein binding;mRNA 3'-UTR binding;mRNA binding;nucleic acid binding;nucleosomal DNA binding;nucleosome binding;nucleotide binding;poly(U) RNA binding;poly-pyrimidine tra…	catalytic step 2 spliceosome;cell part;chromatin;chromosomal part;cytoplasmic part;cytosol;extracellular membrane-bounded organelle;extracellular organelle;extracellular region part;extracellular vesicular exosome;intracellular membrane-bounded organelle;intracellular organelle;intracellular organelle part;intracellular part;macromolecular complex;membrane;membrane-bounded organelle;membrane-boun…	Spliceosome
P46013	MKI67	Antigen KI-67	88		1.1014	0.328706	0.229966	2.58438	2.79524	2.64815	2.85897	2.9528	3.87711	3.87442	3.81025	2.9929	2.88692	2.8175	cell cycle phase;cell cycle process;cell proliferation;cellular process;meiosis	adenyl nucleotide binding;adenyl ribonucleotide binding;ATP binding;binding;nucleotide binding;protein binding;protein C-terminus binding;purine nucleotide binding;purine ribonucleoside triphosphate binding;purine ribonucleotide binding;ribonucleotide binding	cell part;chromosomal part;chromosome;chromosome, centromeric region;condensed chromosome;cytoplasm;intracellular membrane-bounded organelle;intracellular non-membrane-bounded organelle;intracellular organelle;intracellular organelle part;intracellular part;membrane;membrane-bounded organelle;non-membrane-bounded organelle;nuclear part;nucleolus;nucleus;organelle;organelle part
P14866	HNRNPL	Heterogeneous nuclear ribonucleoprotein L	87		0.234146	0.802298	0.0313019	2.97003	3.07968	3.05706	3.03025	3.10354	3.19045	3.13444	3.1516	3.26849	3.39266	3.54685	cellular macromolecule metabolic process;cellular metabolic process;cellular nitrogen compound metabolic process;cellular process;gene expression;macromolecule metabolic process;metabolic process;mRNA metabolic process;mRNA processing;nitrogen compound metabolic process;nuclear mRNA splicing, via spliceosome;nucleic acid metabolic process;nucleobase-containing compound metabolic process;primary m…	binding;DNA binding;nucleic acid binding;nucleotide binding;regulatory region DNA binding;regulatory region nucleic acid binding;RNA binding;transcription regulatory region DNA binding	cell part;cytoplasm;extracellular membrane-bounded organelle;extracellular organelle;extracellular region part;extracellular vesicular exosome;intracellular membrane-bounded organelle;intracellular organelle;intracellular organelle part;intracellular part;macromolecular complex;membrane;membrane-bounded organelle;membrane-bounded vesicle;nuclear part;nucleoplasm;nucleus;organelle;organelle part;r…
F8WE65	PPIA	Peptidyl-prolyl cis-trans isomerase	87		0.995903	0.368533	0.110077	2.9828	3.07582	3.00308	3.09088	3.1704	3.05541	3.1193	3.13323	3.35423	3.3091	3.60978	cellular macromolecule metabolic process;cellular metabolic process;cellular process;cellular protein metabolic process;macromolecule metabolic process;metabolic process;primary metabolic process;protein folding;protein metabolic process	catalytic activity;cis-trans isomerase activity;isomerase activity;peptidyl-prolyl cis-trans isomerase activity
O14980	XPO1	Exportin-1	86		0.4679	0.642805	0.0351016	3.14965	3.18295	3.1455	3.15822	3.23071	3.24572	3.17857	3.22464	3.19426	3.10292	3.2092	biological regulation;cell cycle;cell surface receptor linked signaling pathway;cellular localization;cellular macromolecule localization;cellular process;cellular protein localization;cellular response to stimulus;enzyme linked receptor protein signaling pathway;establishment of localization;establishment of localization in cell;establishment of organelle localization;establishment of protein lo…	binding;nucleic acid binding;nucleocytoplasmic transporter activity;protein transporter activity;RNA binding;substrate-specific transporter activity;transporter activity	annulate lamellae;Cajal body;cell part;chromosomal part;cytoplasm;cytoplasmic part;cytosol;envelope;intracellular membrane-bounded organelle;intracellular non-membrane-bounded organelle;intracellular organelle;intracellular organelle part;intracellular part;kinetochore;macromolecular complex;membrane;membrane part;membrane-bounded organelle;non-membrane-bounded organelle;nuclear body;nuclear enve…	Ribosome biogenesis in eukaryotes;RNA transport
P07814	EPRS	Bifunctional glutamate/proline--tRNA ligase	86		1.07688	0.341306	0.0494423	3.07196	3.08581	3.07809	3.10301	3.15311	3.17803	3.17973	3.21503	3.25566	3.26219	3.40932	amine metabolic process;amino acid activation;biological regulation;carboxylic acid metabolic process;cellular amine metabolic process;cellular amino acid metabolic process;cellular component assembly;cellular component organization;cellular component organization or biogenesis;cellular ketone metabolic process;cellular macromolecule metabolic process;cellular metabolic process;cellular nitrogen …	adenyl nucleotide binding;adenyl ribonucleotide binding;aminoacyl-tRNA ligase activity;ATP binding;binding;catalytic activity;enzyme binding;glutamate-tRNA ligase activity;GTPase binding;ligase activity;ligase activity, forming aminoacyl-tRNA and related compounds;ligase activity, forming carbon-oxygen bonds;nucleic acid binding;nucleotide binding;proline-tRNA ligase activity;protein binding;puri…	aminoacyl-tRNA synthetase multienzyme complex;cell part;cytoplasm;cytoplasmic part;cytosol;intracellular part;macromolecular complex;membrane;protein complex;ribonucleoprotein complex	Aminoacyl-tRNA biosynthesis;Porphyrin and chlorophyll metabolism
P09874	PARP1	Poly [ADP-ribose] polymerase 1	86		1.50528	0.222505	0.0990822	3.01889	2.96307	3.00589	3.07638	3.11368	3.25341	3.22607	3.28559	3.30092	3.35299	3.35832	anatomical structure homeostasis;base-excision repair;biological regulation;biosynthetic process;cell differentiation;cell surface receptor linked signaling pathway;cellular biosynthetic process;cellular component organization;cellular component organization at cellular level;cellular component organization or biogenesis;cellular component organization or biogenesis at cellular level;cellular dev…	binding;catalytic activity;cation binding;coenzyme binding;cofactor binding;DNA binding;enzyme binding;identical protein binding;ion binding;kinase binding;metal ion binding;NAD binding;NAD+ ADP-ribosyltransferase activity;nucleic acid binding;nucleotide binding;protein binding;protein kinase binding;protein N-terminus binding;transcription factor binding;transferase activity;transferase activity…	cell part;envelope;intracellular membrane-bounded organelle;intracellular non-membrane-bounded organelle;intracellular organelle;intracellular organelle part;intracellular part;macromolecular complex;membrane;membrane-bounded organelle;non-membrane-bounded organelle;nuclear envelope;nuclear part;nucleolus;nucleoplasm;nucleoplasm part;nucleus;organelle;organelle envelope;organelle part;protein com…	Base excision repair
P17987	TCP1	T-complex protein 1 subunit alpha	86		1.12195	0.320911	-0.0652702	3.19002	3.14073	3.15227	3.07552	3.11595	3.15985	3.20388	3.22665	3.23585	3.26439	3.25122	binding of sperm to zona pellucida;biological regulation;cell recognition;cell-cell recognition;cellular component assembly;cellular component assembly at cellular level;cellular component organization;cellular component organization at cellular level;cellular component organization or biogenesis;cellular component organization or biogenesis at cellular level;cellular macromolecular complex assem…	adenyl nucleotide binding;adenyl ribonucleotide binding;ATP binding;binding;enzyme binding;nucleotide binding;protein binding;purine nucleotide binding;purine ribonucleoside triphosphate binding;purine ribonucleotide binding;ribonucleotide binding;ubiquitin protein ligase binding;unfolded protein binding	acrosomal vesicle;cell body;cell part;centrosome;chaperonin-containing T-complex;chromatin;chromosomal part;cytoplasmic membrane-bounded vesicle;cytoplasmic part;cytoplasmic vesicle;cytoskeletal part;cytosol;cytosolic part;extracellular membrane-bounded organelle;extracellular organelle;extracellular region part;extracellular vesicular exosome;Golgi apparatus;heterochromatin;intracellular membran…
A5A3E0	POTEF	POTE ankyrin domain family member F	85		0.0574337	0.956062	0.0192703	2.95365	3.23703	2.99918	3.07345	3.09166	3.31075	3.36185	3.27415	3.21537	3.26645	3.18554	anatomical structure homeostasis;biological regulation;homeostatic process;regulation of biological quality;retina homeostasis;tissue homeostasis		blood microparticle;cell cortex;cell part;cytoplasmic part;extracellular membrane-bounded organelle;extracellular organelle;extracellular region part;extracellular space;extracellular vesicular exosome;intracellular part;membrane-bounded organelle;membrane-bounded vesicle;organelle;vesicle
P52597	HNRNPF	Heterogeneous nuclear ribonucleoprotein F	85		0.0394154	0.969958	-0.00778139	2.98061	3.08058	3.08315	2.97433	3.10634	3.29121	3.22314	3.30287	3.27752	3.28753	3.35674	biological regulation;cellular macromolecule metabolic process;cellular metabolic process;cellular nitrogen compound metabolic process;cellular process;gene expression;macromolecule metabolic process;metabolic process;mRNA metabolic process;mRNA processing;nitrogen compound metabolic process;nuclear mRNA splicing, via spliceosome;nucleic acid metabolic process;nucleobase-containing compound metab…	binding;nucleic acid binding;nucleotide binding;RNA binding;single-stranded RNA binding	catalytic step 2 spliceosome;cell part;intracellular membrane-bounded organelle;intracellular organelle;intracellular organelle part;intracellular part;macromolecular complex;membrane;membrane-bounded organelle;nuclear part;nucleoplasm;nucleus;organelle;organelle part;ribonucleoprotein complex;spliceosomal complex
P55072	VCP	Transitional endoplasmic reticulum ATPase	85		0.393534	0.697121	0.0351403	3.15302	3.22425	3.13996	3.18996	3.22514	3.25549	3.29775	3.29081	3.0864	3.07005	3.07132	activation of caspase activity;aggresome assembly;biological regulation;biosynthetic process;carbohydrate metabolic process;catabolic process;cellular biosynthetic process;cellular carbohydrate metabolic process;cellular catabolic process;cellular component assembly;cellular component assembly at cellular level;cellular component organization;cellular component organization at cellular level;cell…	adenyl nucleotide binding;adenyl ribonucleotide binding;ADP binding;ATP binding;ATPase activity;binding;catalytic activity;enzyme activator activity;enzyme binding;enzyme regulator activity;hydrolase activity;hydrolase activity, acting on acid anhydrides;hydrolase activity, acting on acid anhydrides, in phosphorus-containing anhydrides;lipid binding;nucleoside-triphosphatase activity;nucleotide b…	cell part;chromosomal part;cytoplasm;cytoplasmic part;cytoplasmic ubiquitin ligase complex;cytosol;endoplasmic reticulum;endoplasmic reticulum membrane;endoplasmic reticulum part;ER ubiquitin ligase complex;extracellular membrane-bounded organelle;extracellular organelle;extracellular region part;extracellular vesicular exosome;Hrd1p ubiquitin ligase complex;intracellular membrane-bounded organel…	Protein processing in endoplasmic reticulum
P00338-3	LDHA	Isoform 3 of L-lactate dehydrogenase A chain	83		0.217184	0.818621	0.0646476	3.01055	3.28172	3.03079	3.17967	3.165	2.99964	3.06743	3.06295	3.25269	3.21097	3.64207	alcohol catabolic process;alcohol metabolic process;anatomical structure development;carbohydrate catabolic process;carbohydrate metabolic process;carboxylic acid metabolic process;catabolic process;cell communication;cellular carbohydrate catabolic process;cellular carbohydrate metabolic process;cellular ketone metabolic process;cellular metabolic process;cellular process;cellular response to ex…	catalytic activity;lactate dehydrogenase activity;L-lactate dehydrogenase activity;oxidoreductase activity;oxidoreductase activity, acting on CH-OH group of donors;oxidoreductase activity, acting on the CH-OH group of donors, NAD or NADP as acceptor	cell part;cell projection part;cytoplasmic part;cytosol;extracellular membrane-bounded organelle;extracellular organelle;extracellular region part;extracellular vesicular exosome;flagellar fibrous sheath;flagellum part;intracellular membrane-bounded organelle;intracellular organelle;intracellular organelle part;intracellular part;membrane;membrane-bounded organelle;membrane-bounded vesicle;microt…	Cysteine and methionine metabolism;Glycolysis / Gluconeogenesis;Propanoate metabolism;Pyruvate metabolism
P14625	HSP90B1	Endoplasmin	83		0.587236	0.567372	0.0516162	3.00445	3.05828	3.07006	3.06041	3.13135	3.28773	3.38287	3.39934	3.13856	3.18162	3.25015	actin cytoskeleton organization;actin filament organization;actin filament-based process;actin rod assembly;activation of immune response;activation of innate immune response;biological regulation;catabolic process;cellular catabolic process;cellular component assembly;cellular component assembly at cellular level;cellular component organization;cellular component organization at cellular level;c…	adenyl nucleotide binding;adenyl ribonucleotide binding;ATP binding;binding;calcium ion binding;cation binding;enzyme binding;ion binding;lipoprotein particle receptor binding;low-density lipoprotein particle receptor binding;metal ion binding;nucleic acid binding;nucleotide binding;phosphatase binding;protein binding;protein phosphatase binding;purine nucleotide binding;purine ribonucleoside tri…	adherens junction;anchoring junction;cell junction;cell part;cell-substrate adherens junction;cell-substrate junction;cytoplasmic membrane-bounded vesicle;cytoplasmic membrane-bounded vesicle lumen;cytoplasmic part;cytoplasmic vesicle;cytoplasmic vesicle part;cytosol;endocytic vesicle lumen;endoplasmic reticulum;endoplasmic reticulum lumen;endoplasmic reticulum membrane;endoplasmic reticulum part…	NOD-like receptor signaling pathway;Pathways in cancer;Plant-pathogen interaction;Prostate cancer;Protein processing in endoplasmic reticulum
Q13509	TUBB3	Tubulin beta-3 chain	83		0.92127	0.39751	0.102483	3.11324	3.09531	3.21079	3.22813	3.2564	2.9054	2.99584	2.98767	3.28726	3.35254	3.49021	axon guidance;cell cycle phase;cell cycle process;cellular component assembly;cellular component assembly at cellular level;cellular component organization;cellular component organization at cellular level;cellular component organization or biogenesis;cellular component organization or biogenesis at cellular level;cellular macromolecular complex assembly;cellular macromolecular complex subunit or…	binding;catalytic activity;GTP binding;GTPase activity;guanyl nucleotide binding;guanyl ribonucleotide binding;hydrolase activity;hydrolase activity, acting on acid anhydrides;hydrolase activity, acting on acid anhydrides, in phosphorus-containing anhydrides;nucleoside-triphosphatase activity;nucleotide binding;peptide binding;purine nucleotide binding;purine ribonucleoside triphosphate binding;p…	axon;cell body;cell part;cell periphery;cell projection;cytoplasm;cytoskeletal part;dendrite;extracellular membrane-bounded organelle;extracellular organelle;extracellular region part;extracellular vesicular exosome;intracellular membrane-bounded organelle;intracellular organelle;intracellular organelle part;intracellular part;macromolecular complex;membrane-bounded organelle;membrane-bounded ves…	Gap junction;Pathogenic Escherichia coli infection;Phagosome
Q14980	NUMA1	Nuclear mitotic apparatus protein 1	83		1.34667	0.254691	0.0979593	3.16152	3.11092	3.10787	3.25038	3.19908	3.18412	3.17426	3.19313	3.21632	3.21924	3.20524	cell cycle;cell cycle phase;cell cycle process;cell differentiation;cell division;cellular component organization;cellular component organization at cellular level;cellular component organization or biogenesis;cellular component organization or biogenesis at cellular level;cellular developmental process;cellular process;cytoskeleton organization;developmental process;epithelial cell differentiati…	structural molecule activity	apical part of cell;cell body;cell part;cell projection;chromosome;cytoplasm;cytoplasmic part;cytoskeletal part;cytosol;dendrite;extracellular membrane-bounded organelle;extracellular organelle;extracellular region part;extracellular vesicular exosome;Golgi apparatus part;Golgi membrane;intracellular membrane-bounded organelle;intracellular non-membrane-bounded organelle;intracellular organelle;i…
Q15393	SF3B3	Splicing factor 3B subunit 3	83		1.40147	0.238999	-0.0673713	3.14394	3.16905	3.11731	3.07581	3.07632	3.27273	3.23402	3.27443	3.20472	3.21344	3.22916	biological regulation;cellular component assembly;cellular component organization;cellular component organization or biogenesis;cellular macromolecule metabolic process;cellular metabolic process;cellular nitrogen compound metabolic process;cellular process;gene expression;macromolecular complex assembly;macromolecular complex subunit organization;macromolecule metabolic process;metabolic process…	binding;nucleic acid binding;RNA binding	catalytic step 2 spliceosome;cell part;intracellular organelle part;intracellular part;macromolecular complex;nuclear part;nucleoplasm;organelle part;ribonucleoprotein complex;small nuclear ribonucleoprotein complex;spliceosomal complex;U12-type spliceosomal complex	Spliceosome
P22102	GART	Trifunctional purine biosynthetic protein adenosine-3	82		1.48659	0.223473	-0.150718	3.36085	3.28313	3.35872	3.15329	3.21374	3.11739	3.13387	3.10962	3.09761	3.04358	3.11545	amine metabolic process;anatomical structure development;aromatic compound biosynthetic process;biosynthetic process;brainstem development;carboxylic acid metabolic process;cellular amine metabolic process;cellular amino acid metabolic process;cellular aromatic compound metabolic process;cellular biosynthetic process;cellular ketone metabolic process;cellular metabolic process;cellular nitrogen c…	adenyl nucleotide binding;adenyl ribonucleotide binding;ATP binding;binding;catalytic activity;cation binding;cyclo-ligase activity;hydroxymethyl-, formyl- and related transferase activity;ion binding;ligase activity;ligase activity, forming carbon-nitrogen bonds;metal ion binding;methyltransferase activity;nucleotide binding;phosphoribosylamine-glycine ligase activity;phosphoribosylformylglycina…	cell part;cytoplasmic part;cytosol;extracellular membrane-bounded organelle;extracellular organelle;extracellular region part;extracellular vesicular exosome;intracellular part;membrane-bounded organelle;membrane-bounded vesicle;organelle;vesicle	One carbon pool by folate;Purine metabolism
P63104	YWHAZ	14-3-3 protein zeta/delta	82		1.6689	0.198951	0.173362	3.17671	3.13221	3.15577	3.28064	3.37587	3.21149	3.28201	3.34376	2.98997	3.06104	2.95342	amine transport;apoptosis;biological regulation;biosynthetic process;blood coagulation;cell activation;cell death;cellular biosynthetic process;cellular component assembly;cellular component assembly at cellular level;cellular component organization;cellular component organization at cellular level;cellular component organization or biogenesis;cellular component organization or biogenesis at cell…	binding;enzyme binding;identical protein binding;kinase binding;protein binding;protein kinase binding;transcription factor binding;ubiquitin protein ligase binding	adherens junction;anchoring junction;blood microparticle;cell junction;cell leading edge;cell part;cell-substrate adherens junction;cell-substrate junction;cytoplasm;cytoplasmic membrane-bounded vesicle;cytoplasmic part;cytoplasmic vesicle;cytoplasmic vesicle membrane;cytoplasmic vesicle part;cytoskeletal part;cytosol;extracellular membrane-bounded organelle;extracellular organelle;extracellular …	Cell cycle;Neurotrophin signaling pathway;Oocyte meiosis
P63244	GNB2L1	Guanine nucleotide-binding protein subunit beta-2-like 1	82		0.301377	0.755917	-0.034496	3.19009	3.2283	3.11471	3.12551	3.1609	3.12748	3.18114	3.19705	3.16258	3.19229	3.33538	activation of caspase activity;anatomical structure morphogenesis;biological regulation;carbohydrate homeostasis;cell cycle;cell differentiation;cellular chemical homeostasis;cellular developmental process;cellular glucose homeostasis;cellular homeostasis;cellular process;cellular response to carbohydrate stimulus;cellular response to chemical stimulus;cellular response to glucose stimulus;cellul…	apoptotic protease activator activity;binding;binding, bridging;caspase activator activity;caspase regulator activity;channel inhibitor activity;channel regulator activity;enzyme activator activity;enzyme binding;enzyme inhibitor activity;enzyme regulator activity;identical protein binding;ion channel inhibitor activity;kinase binding;kinase inhibitor activity;kinase regulator activity;peptidase …	cell body;cell part;cell projection;cytoplasm;cytoplasmic part;cytoskeleton;cytosol;dendrite;extracellular membrane-bounded organelle;extracellular organelle;extracellular region part;extracellular vesicular exosome;intracellular membrane-bounded organelle;intracellular non-membrane-bounded organelle;intracellular organelle;intracellular organelle part;intracellular part;macromolecular complex;me…	Measles
Q02880-2	TOP2B	Isoform Beta-1 of DNA topoisomerase 2-beta	82		1.11701	0.322759	0.0949459	2.89276	2.94938	2.86707	2.97519	3.02084	3.22484	3.28519	3.23765	3.48224	3.35829	3.53758	anatomical structure development;anatomical structure morphogenesis;axonogenesis;cell cycle process;cell migration;cell motility;cell part morphogenesis;cell projection morphogenesis;cell projection organization;cellular component morphogenesis;cellular component movement;cellular component organization;cellular component organization at cellular level;cellular component organization or biogenesi…	adenyl nucleotide binding;adenyl ribonucleotide binding;ATP binding;ATPase activity;ATPase activity, coupled;binding;catalytic activity;cation binding;chromatin binding;DNA bending activity;DNA binding;DNA topoisomerase (ATP-hydrolyzing) activity;DNA topoisomerase activity;DNA-dependent ATPase activity;enzyme binding;histone deacetylase binding;hydrolase activity;hydrolase activity, acting on aci…	cell part;cytoplasm;cytoplasmic part;cytosol;DNA topoisomerase complex (ATP-hydrolyzing);intracellular membrane-bounded organelle;intracellular organelle;intracellular organelle part;intracellular part;macromolecular complex;membrane-bounded organelle;nuclear part;nucleoplasm;nucleus;organelle;organelle part;protein complex
Q05639	EEF1A2	Elongation factor 1-alpha 2	82		1.01791	0.363832	-0.237393	3.37629	3.15436	3.25921	2.95309	3.09869	3.34719	3.19503	3.22738	3.15325	3.23452	2.9669	biological regulation;positive regulation of apoptosis;positive regulation of biological process;positive regulation of catalytic activity;positive regulation of cell death;positive regulation of cellular process;positive regulation of kinase activity;positive regulation of lipid kinase activity;positive regulation of lipid metabolic process;positive regulation of metabolic process;positive regul…	binding;catalytic activity;enzyme binding;GTP binding;GTPase activity;guanyl nucleotide binding;guanyl ribonucleotide binding;hydrolase activity;hydrolase activity, acting on acid anhydrides;hydrolase activity, acting on acid anhydrides, in phosphorus-containing anhydrides;kinase binding;nucleic acid binding;nucleoside-triphosphatase activity;nucleotide binding;protein binding;protein kinase bind…	cell body;cell part;cytoplasm;cytoplasmic part;eukaryotic translation elongation factor 1 complex;intracellular part;macromolecular complex;neuronal cell body;protein complex	RNA transport
P38646	HSPA9	Stress-70 protein, mitochondrial	81		0.964849	0.380113	-0.0984658	3.08493	3.16166	3.18839	3.02378	3.06928	3.31051	3.25	3.21129	3.22664	3.13434	3.33423	biological regulation;cellular macromolecule metabolic process;cellular metabolic process;cellular process;cellular protein metabolic process;establishment of localization;establishment of localization in cell;establishment of protein localization;establishment of protein localization in mitochondrion;establishment of protein localization to organelle;intracellular protein transport;intracellular…	adenyl nucleotide binding;adenyl ribonucleotide binding;ATP binding;binding;enzyme binding;nucleotide binding;protein binding;purine nucleotide binding;purine ribonucleoside triphosphate binding;purine ribonucleotide binding;ribonucleotide binding;ubiquitin protein ligase binding;unfolded protein binding	adherens junction;anchoring junction;cell junction;cell part;cell-substrate adherens junction;cell-substrate junction;cytoplasm;cytoplasmic part;extracellular membrane-bounded organelle;extracellular organelle;extracellular region part;extracellular vesicular exosome;focal adhesion;intracellular membrane-bounded organelle;intracellular non-membrane-bounded organelle;intracellular organelle;intrac…	ko05152;RNA degradation
P40227	CCT6A	T-complex protein 1 subunit zeta	79		0.899686	0.402611	-0.121164	3.31644	3.18751	3.18104	3.09569	3.11864	3.18933	3.15397	3.20215	3.20737	3.27156	3.08812	binding of sperm to zona pellucida;cell recognition;cell-cell recognition;cellular macromolecule metabolic process;cellular metabolic process;cellular process;cellular process involved in reproduction;cellular protein metabolic process;'de novo' posttranslational protein folding;'de novo' protein folding;macromolecule metabolic process;metabolic process;primary metabolic process;protein folding;p…	adenyl nucleotide binding;adenyl ribonucleotide binding;ATP binding;binding;nucleotide binding;protein binding;purine nucleotide binding;purine ribonucleoside triphosphate binding;purine ribonucleotide binding;ribonucleotide binding;unfolded protein binding	acrosomal vesicle;cell body;cell part;chaperonin-containing T-complex;cytoplasm;cytoplasmic membrane-bounded vesicle;cytoplasmic part;cytoplasmic vesicle;cytoskeletal part;cytosol;cytosolic part;extracellular membrane-bounded organelle;extracellular organelle;extracellular region part;extracellular vesicular exosome;intracellular membrane-bounded organelle;intracellular organelle;intracellular or…
Q00839	HNRNPU	Heterogeneous nuclear ribonucleoprotein U	79		0.230212	0.805255	0.0518181	2.84293	3.02065	2.90065	2.90227	3.04419	3.16537	3.24912	3.38728	3.28867	3.4971	3.525	biological regulation;cell differentiation;cellular developmental process;cellular macromolecule metabolic process;cellular metabolic process;cellular nitrogen compound metabolic process;cellular process;circadian regulation of gene expression;circadian rhythm;CRD-mediated mRNA stabilization;developmental process;gene expression;macromolecule metabolic process;metabolic process;mRNA metabolic pro…	adenyl nucleotide binding;adenyl ribonucleotide binding;ATP binding;binding;core promoter binding;DNA binding;nucleic acid binding;nucleotide binding;purine nucleotide binding;purine ribonucleoside triphosphate binding;purine ribonucleotide binding;regulatory region DNA binding;regulatory region nucleic acid binding;ribonucleotide binding;RNA binding;transcription regulatory region DNA binding	catalytic step 2 spliceosome;cell part;cell surface;CRD-mediated mRNA stability complex;cytoplasmic part;intracellular membrane-bounded organelle;intracellular organelle;intracellular organelle part;intracellular part;macromolecular complex;membrane;membrane-bounded organelle;nuclear part;nucleoplasm;nucleus;organelle;organelle part;protein complex;ribonucleoprotein complex;spliceosomal complex	Spliceosome
P50991	CCT4	T-complex protein 1 subunit delta	78		1.22369	0.28878	-0.110408	3.26801	3.26085	3.17833	3.12007	3.13058	3.23836	3.20194	3.26201	3.14928	3.13905	3.06396	binding of sperm to zona pellucida;cell recognition;cell-cell recognition;cellular macromolecule metabolic process;cellular metabolic process;cellular process;cellular process involved in reproduction;cellular protein metabolic process;'de novo' posttranslational protein folding;'de novo' protein folding;macromolecule metabolic process;metabolic process;primary metabolic process;protein folding;p…	adenyl nucleotide binding;adenyl ribonucleotide binding;ATP binding;binding;nucleotide binding;protein binding;purine nucleotide binding;purine ribonucleoside triphosphate binding;purine ribonucleotide binding;ribonucleotide binding;unfolded protein binding	cell body;cell part;centrosome;chaperonin-containing T-complex;cytoplasm;cytoplasmic membrane-bounded vesicle;cytoplasmic part;cytoplasmic vesicle;cytoskeletal part;cytosol;cytosolic part;extracellular membrane-bounded organelle;extracellular organelle;extracellular region part;extracellular vesicular exosome;intracellular membrane-bounded organelle;intracellular non-membrane-bounded organelle;in…
Q13838-2	DDX39B	Isoform 2 of Spliceosome RNA helicase DDX39B	78		0.733281	0.485389	0.10863	2.89489	3.05145	2.92536	3.08404	3.04769	3.22858	3.2576	3.17726	3.41704	3.39661	3.42363	biological regulation;cellular component assembly;cellular component assembly at cellular level;cellular component organization;cellular component organization at cellular level;cellular component organization or biogenesis;cellular component organization or biogenesis at cellular level;cellular macromolecular complex assembly;cellular macromolecular complex subunit organization;cellular macromol…	adenyl nucleotide binding;adenyl ribonucleotide binding;ATP binding;ATPase activity;ATPase activity, coupled;ATP-dependent helicase activity;ATP-dependent protein binding;ATP-dependent RNA helicase activity;binding;catalytic activity;helicase activity;hydrolase activity;hydrolase activity, acting on acid anhydrides;hydrolase activity, acting on acid anhydrides, in phosphorus-containing anhydrides…	cell part;cytoplasm;intracellular membrane-bounded organelle;intracellular non-membrane-bounded organelle;intracellular organelle;intracellular organelle part;intracellular part;macromolecular complex;membrane-bounded organelle;non-membrane-bounded organelle;nuclear body;nuclear part;nuclear speck;nucleolus;nucleoplasm;nucleoplasm part;nucleus;organelle;organelle part;protein complex;ribonucleopr…	mRNA surveillance pathway;RNA transport;Spliceosome
Q14839-2	CHD4	Isoform 2 of Chromodomain-helicase-DNA-binding protein 4	78		0.262743	0.780349	-0.0120201	3.20007	3.16229	3.15872	3.16799	3.15536	3.23761	3.20144	3.23403	3.11606	3.22289	3.16717	ATP-dependent chromatin remodeling;biological regulation;biosynthetic process;cellular biosynthetic process;cellular component assembly;cellular component assembly at cellular level;cellular component organization;cellular component organization at cellular level;cellular component organization or biogenesis;cellular component organization or biogenesis at cellular level;cellular macromolecule bi…	adenyl nucleotide binding;adenyl ribonucleotide binding;ATP binding;ATPase activity;ATPase activity, coupled;ATP-dependent DNA helicase activity;ATP-dependent helicase activity;binding;catalytic activity;cation binding;DNA binding;DNA helicase activity;DNA-dependent ATPase activity;helicase activity;hydrolase activity;hydrolase activity, acting on acid anhydrides;hydrolase activity, acting on aci…	cell part;centrosome;chromatin;chromatin remodeling complex;chromosomal part;cytoplasm;cytoplasmic part;cytoskeletal part;histone deacetylase complex;intracellular membrane-bounded organelle;intracellular non-membrane-bounded organelle;intracellular organelle;intracellular organelle part;intracellular part;macromolecular complex;membrane;membrane-bounded organelle;microtubule organizing center;no…
Q93009	USP7	Ubiquitin carboxyl-terminal hydrolase 7	78		0.113276	0.908399	0.012152	3.12599	3.04534	3.08886	3.06763	3.13013	3.14942	3.06368	3.1343	3.37487	3.36578	3.41553	biological regulation;catabolic process;cellular catabolic process;cellular component organization;cellular component organization at cellular level;cellular component organization or biogenesis;cellular component organization or biogenesis at cellular level;cellular macromolecule catabolic process;cellular macromolecule metabolic process;cellular metabolic process;cellular nitrogen compound meta…	binding;catalytic activity;cysteine-type endopeptidase activity;cysteine-type peptidase activity;endopeptidase activity;enzyme binding;hydrolase activity;p53 binding;peptidase activity;peptidase activity, acting on L-amino acid peptides;protein binding;protein C-terminus binding;small conjugating protein-specific protease activity;transcription factor binding;ubiquitin protein ligase binding;ubiq…	cell part;cytoplasmic part;cytosol;intracellular membrane-bounded organelle;intracellular organelle;intracellular organelle part;intracellular part;membrane-bounded organelle;nuclear body;nuclear part;nucleoplasm part;nucleus;organelle;organelle part;PML body
Q9UQE7	SMC3	Structural maintenance of chromosomes protein 3	78		0.0621836	0.953845	-0.00775365	3.10502	3.00459	3.10049	3.06676	3.0578	3.28162	3.27882	3.37914	3.16289	3.29745	3.24257	biological regulation;cell cycle;cell cycle phase;cell cycle process;cell division;cellular component organization;cellular component organization at cellular level;cellular component organization or biogenesis;cellular component organization or biogenesis at cellular level;cellular macromolecule metabolic process;cellular metabolic process;cellular nitrogen compound metabolic process;cellular pr…	adenyl nucleotide binding;adenyl ribonucleotide binding;ATP binding;binding;catalytic activity;chromatin binding;dynein binding;hydrolase activity;hydrolase activity, acting on acid anhydrides;hydrolase activity, acting on acid anhydrides, in phosphorus-containing anhydrides;microtubule motor activity;motor activity;nucleoside-triphosphatase activity;nucleotide binding;protein binding;protein dim…	basement membrane;cell part;chromatin;chromosomal part;chromosome;chromosome, centromeric region;cohesin complex;cohesin core heterodimer;cytoplasm;cytoplasmic part;cytoskeletal part;cytosol;extracellular matrix part;extracellular region part;intracellular membrane-bounded organelle;intracellular non-membrane-bounded organelle;intracellular organelle;intracellular organelle part;intracellular par…	Cell cycle;Cell cycle - yeast;Meiosis - yeast;Oocyte meiosis
P49736	MCM2	DNA replication licensing factor MCM2	77		0.372539	0.71304	-0.0586878	3.12743	3.26881	3.11548	3.11388	3.1099	3.28462	3.2941	3.27354	3.151	3.04293	3.21995	biosynthetic process;cell cycle;cell cycle process;cellular biosynthetic process;cellular component assembly;cellular component assembly at cellular level;cellular component organization;cellular component organization at cellular level;cellular component organization or biogenesis;cellular component organization or biogenesis at cellular level;cellular macromolecular complex assembly;cellular ma…	adenyl nucleotide binding;adenyl ribonucleotide binding;ATP binding;binding;catalytic activity;cation binding;DNA binding;DNA helicase activity;DNA replication origin binding;helicase activity;hydrolase activity;hydrolase activity, acting on acid anhydrides;hydrolase activity, acting on acid anhydrides, in phosphorus-containing anhydrides;ion binding;metal ion binding;nucleic acid binding;nucleos…	cell part;chromatin;chromosomal part;cytoplasm;cytoskeleton;intracellular membrane-bounded organelle;intracellular non-membrane-bounded organelle;intracellular organelle;intracellular organelle part;intracellular part;macromolecular complex;MCM complex;membrane-bounded organelle;microtubule cytoskeleton;non-membrane-bounded organelle;nuclear chromosome part;nuclear origin of replication recogniti…	Cell cycle;Cell cycle - yeast;DNA replication;Meiosis - yeast
Q14152	EIF3A	Eukaryotic translation initiation factor 3 subunit A	77		2.80777	0.0870588	-0.190905	3.34784	3.33089	3.31577	3.15711	3.12408	3.14369	3.1951	3.06917	3.09482	3.0803	3.13251	biological regulation;biosynthetic process;cellular biosynthetic process;cellular component assembly;cellular component assembly at cellular level;cellular component organization;cellular component organization at cellular level;cellular component organization or biogenesis;cellular component organization or biogenesis at cellular level;cellular macromolecular complex assembly;cellular macromolec…	binding;nucleic acid binding;RNA binding;structural molecule activity;translation factor activity, nucleic acid binding;translation initiation factor activity	cell part;cytoplasm;cytoplasmic part;cytosol;eukaryotic 43S preinitiation complex;eukaryotic 48S preinitiation complex;eukaryotic translation initiation factor 3 complex;eukaryotic translation initiation factor 3 complex, eIF3m;intracellular membrane-bounded organelle;intracellular non-membrane-bounded organelle;intracellular organelle;intracellular organelle part;intracellular part;macromolecula…	RNA transport
Q7Z6Z7	HUWE1	E3 ubiquitin-protein ligase HUWE1	77		0.0802302	0.938696	0.00979563	3.28061	3.20741	3.24122	3.29602	3.20973	2.99404	2.97959	3.00447	3.25675	3.29783	3.20846	base-excision repair;cell differentiation;cellular component organization;cellular component organization at cellular level;cellular component organization or biogenesis;cellular component organization or biogenesis at cellular level;cellular developmental process;cellular macromolecule metabolic process;cellular metabolic process;cellular nitrogen compound metabolic process;cellular process;cell…	acid-amino acid ligase activity;binding;catalytic activity;DNA binding;ligase activity;ligase activity, forming carbon-nitrogen bonds;nucleic acid binding;small conjugating protein ligase activity;ubiquitin-protein ligase activity	cell part;cytoplasm;extracellular membrane-bounded organelle;extracellular organelle;extracellular region part;extracellular vesicular exosome;intracellular membrane-bounded organelle;intracellular organelle;intracellular organelle part;intracellular part;membrane;membrane-bounded organelle;membrane-bounded vesicle;nuclear part;nucleoplasm;nucleus;organelle;organelle part;vesicle	Ubiquitin mediated proteolysis
P16104	H2AFX	Histone H2AX	76		0.181804	0.853431	0.021987	3.08705	3.15648	3.20004	3.1894	3.15029	3.2436	3.36025	3.25221	3.13798	3.21126	3.01112	biological regulation;cell cycle;cell cycle checkpoint;cellular component assembly;cellular component assembly at cellular level;cellular component organization;cellular component organization at cellular level;cellular component organization or biogenesis;cellular component organization or biogenesis at cellular level;cellular macromolecular complex assembly;cellular macromolecular complex subun…	binding;damaged DNA binding;DNA binding;enzyme binding;histone binding;nucleic acid binding;protein binding	cell part;chromatin;chromosomal part;chromosome;condensed chromosome;condensed nuclear chromosome;extracellular membrane-bounded organelle;extracellular organelle;extracellular region part;extracellular vesicular exosome;germ cell nucleus;intracellular membrane-bounded organelle;intracellular non-membrane-bounded organelle;intracellular organelle;intracellular organelle part;intracellular part;ma…	Systemic lupus erythematosus
Q12906-7	ILF3	Isoform 7 of Interleukin enhancer-binding factor 3	76		0.709822	0.493684	0.0701829	3.08885	3.15188	3.04125	3.15279	3.17556	3.22107	3.23855	3.24478	3.21807	3.18728	3.29069	biological regulation;biosynthetic process;cellular biosynthetic process;cellular macromolecule biosynthetic process;cellular macromolecule metabolic process;cellular metabolic process;cellular nitrogen compound metabolic process;cellular process;cellular protein metabolic process;defense response;defense response to virus;immune effector process;immune system process;macromolecule biosynthetic p…	binding;DNA binding;double-stranded RNA binding;nucleic acid binding;RNA binding	cell part;cytoplasm;cytoplasmic part;intracellular membrane-bounded organelle;intracellular non-membrane-bounded organelle;intracellular organelle;intracellular organelle part;intracellular part;macromolecular complex;membrane;membrane-bounded organelle;mitochondrion;non-membrane-bounded organelle;nuclear part;nucleolus;nucleoplasm;nucleus;organelle;organelle part;ribonucleoprotein complex
P26368	U2AF2	Splicing factor U2AF 65 kDa subunit	75		0.0142107	0.992101	0.00251544	3.17111	3.25382	3.12411	3.14527	3.22579	3.25408	3.25219	3.2427	3.14589	3.15023	3.04764	biological regulation;biosynthetic process;cellular biosynthetic process;cellular macromolecule biosynthetic process;cellular macromolecule metabolic process;cellular metabolic process;cellular nitrogen compound metabolic process;cellular process;establishment of localization;establishment of localization in cell;establishment of RNA localization;gene expression;intracellular transport;macromolec…	binding;enzyme binding;nucleotide binding;protein binding	cell part;intracellular organelle part;intracellular part;macromolecular complex;nuclear body;nuclear part;nuclear speck;nucleoplasm;nucleoplasm part;organelle part;ribonucleoprotein complex;spliceosomal complex	Spliceosome
Q92616	GCN1L1	Translational activator GCN1	75		0.692929	0.502118	-0.0615881	3.33302	3.23419	3.26586	3.22252	3.20968	3.04031	2.97489	3.01286	3.25507	3.24221	3.19198	biological regulation;biosynthetic process;cellular biosynthetic process;cellular macromolecule biosynthetic process;cellular macromolecule metabolic process;cellular metabolic process;cellular process;cellular protein metabolic process;macromolecule biosynthetic process;macromolecule metabolic process;metabolic process;posttranscriptional regulation of gene expression;primary metabolic process;p…	binding;nucleic acid binding;RNA binding;translation factor activity, nucleic acid binding	cell part;cytoplasm;cytoplasmic part;intracellular non-membrane-bounded organelle;intracellular organelle;intracellular part;macromolecular complex;membrane;non-membrane-bounded organelle;organelle;ribonucleoprotein complex;ribosome
P00813	ADA	Adenosine deaminase	74		0.268184	0.779873	-0.00201623	3.17286	3.17261	3.17057	3.16628	3.1737	3.12425	3.16539	3.15518	3.23205	3.23723	3.25315	2'-deoxyribonucleotide metabolic process;adenosine catabolic process;adenosine metabolic process;aging;amine transport;anatomical structure development;B cell activation;B cell activation involved in immune response;B cell differentiation;behavior;biological regulation;biosynthetic process;catabolic process;cell activation;cell activation involved in immune response;cell differentiation;cellular …	adenosine deaminase activity;binding;catalytic activity;cation binding;deaminase activity;hydrolase activity;hydrolase activity, acting on carbon-nitrogen (but not peptide) bonds;hydrolase activity, acting on carbon-nitrogen (but not peptide) bonds, in cyclic amidines;ion binding;metal ion binding;nucleoside binding;purine nucleoside binding;transition metal ion binding;zinc ion binding	cell body;cell junction;cell part;cell projection cytoplasm;cell projection part;cell surface;cytoplasm;cytoplasmic membrane-bounded vesicle lumen;cytoplasmic part;cytoplasmic vesicle part;cytosol;dendrite cytoplasm;external side of plasma membrane;extracellular region part;extracellular space;intracellular membrane-bounded organelle;intracellular organelle;intracellular organelle part;intracellu…	Primary immunodeficiency;Purine metabolism
P31948	STIP1	Stress-induced-phosphoprotein 1	73		0.0968116	0.923514	-0.021304	3.04833	3.2399	3.17274	3.09708	3.16762	3.16394	3.17768	3.2692	3.19734	3.2121	3.26725	response to stimulus;response to stress		cell part;cytoplasmic part;Golgi apparatus;intracellular membrane-bounded organelle;intracellular organelle;intracellular part;membrane-bounded organelle;nucleus;organelle	Prion diseases
P41252	IARS	Isoleucine--tRNA ligase, cytoplasmic	73		0.418928	0.680625	0.0259763	3.16154	3.1414	3.10149	3.17575	3.14582	3.28546	3.24242	3.27524	3.16108	3.20049	3.12508	amine metabolic process;amino acid activation;carboxylic acid metabolic process;cell differentiation;cellular amine metabolic process;cellular amino acid metabolic process;cellular developmental process;cellular ketone metabolic process;cellular macromolecule metabolic process;cellular metabolic process;cellular nitrogen compound metabolic process;cellular process;developmental process;gene expre…	adenyl nucleotide binding;adenyl ribonucleotide binding;aminoacyl-tRNA editing activity;aminoacyl-tRNA ligase activity;ATP binding;binding;carboxylic ester hydrolase activity;catalytic activity;enzyme binding;GTPase binding;hydrolase activity;hydrolase activity, acting on ester bonds;isoleucine-tRNA ligase activity;ligase activity;ligase activity, forming aminoacyl-tRNA and related compounds;liga…	cell part;cytoplasm;cytoplasmic part;cytosol;extracellular membrane-bounded organelle;extracellular organelle;extracellular region part;extracellular vesicular exosome;intracellular organelle part;intracellular part;membrane;membrane-bounded organelle;membrane-bounded vesicle;nuclear part;nucleoplasm;organelle;organelle part;vesicle	Aminoacyl-tRNA biosynthesis;Valine, leucine and isoleucine biosynthesis
Q15233	NONO	Non-POU domain-containing octamer-binding protein	73		0.280608	0.772453	0.0726186	2.99398	3.2425	3.1829	3.17334	3.25148	3.10721	3.19919	3.11968	3.18787	3.1531	3.3842	biological regulation;biosynthetic process;cellular biosynthetic process;cellular macromolecule biosynthetic process;cellular macromolecule metabolic process;cellular metabolic process;cellular nitrogen compound metabolic process;cellular process;cellular response to stimulus;cellular response to stress;circadian rhythm;DNA metabolic process;DNA recombination;DNA repair;macromolecule biosynthetic…	binding;core promoter binding;DNA binding;identical protein binding;nucleic acid binding;nucleotide binding;protein binding;regulatory region DNA binding;regulatory region nucleic acid binding;transcription regulatory region DNA binding	cell part;intracellular membrane-bounded organelle;intracellular non-membrane-bounded organelle;intracellular organelle;intracellular organelle part;intracellular part;membrane;membrane-bounded organelle;non-membrane-bounded organelle;nuclear body;nuclear matrix;nuclear part;nuclear speck;nucleolus;nucleoplasm;nucleoplasm part;nucleus;organelle;organelle part;paraspeckles
Q9Y5B9	SUPT16H	FACT complex subunit SPT16	73		0.199233	0.837733	0.0245815	3.04321	3.12967	3.15366	3.11154	3.15531	3.29187	3.21441	3.23486	3.20065	3.21755	3.25811	biological regulation;biosynthetic process;cellular biosynthetic process;cellular component disassembly;cellular component disassembly at cellular level;cellular component organization;cellular component organization at cellular level;cellular component organization or biogenesis;cellular component organization or biogenesis at cellular level;cellular macromolecular complex disassembly;cellular m…		cell part;chromosome;intracellular membrane-bounded organelle;intracellular non-membrane-bounded organelle;intracellular organelle;intracellular organelle part;intracellular part;membrane-bounded organelle;non-membrane-bounded organelle;nuclear part;nucleoplasm;nucleus;organelle;organelle part
P19338	NCL	Nucleolin	72		1.76321	0.197318	-0.174041	3.29284	3.28498	3.2284	3.06101	3.12839	3.18708	3.18483	3.12559	3.22834	3.15308	3.13649	anatomical structure formation involved in morphogenesis;angiogenesis;developmental process	binding;DNA binding;identical protein binding;nucleic acid binding;nucleotide binding;protein binding;protein C-terminus binding;RNA binding;sequence-specific DNA binding;telomeric DNA binding	cell cortex;cell part;cytoplasmic part;extracellular membrane-bounded organelle;extracellular organelle;extracellular region part;extracellular vesicular exosome;intracellular membrane-bounded organelle;intracellular non-membrane-bounded organelle;intracellular organelle;intracellular organelle part;intracellular part;macromolecular complex;membrane;membrane-bounded organelle;membrane-bounded ves…	Pathogenic Escherichia coli infection
Q7KZF4	SND1	Staphylococcal nuclease domain-containing protein 1	72		0.265955	0.780247	-0.0142465	3.19605	3.187	3.16106	3.18826	3.14599	3.25111	3.2096	3.2638	3.16956	3.2013	3.04332	biological regulation;biosynthetic process;cell differentiation;cellular biosynthetic process;cellular developmental process;cellular macromolecule biosynthetic process;cellular macromolecule metabolic process;cellular metabolic process;cellular nitrogen compound metabolic process;cellular process;developmental process;gene silencing;gene silencing by RNA;macromolecule biosynthetic process;macrom…	catalytic activity;hydrolase activity;hydrolase activity, acting on ester bonds;nuclease activity;protein binding transcription factor activity;transcription cofactor activity;transcription factor binding transcription factor activity	cell part;cytoplasm;cytoplasmic membrane-bounded vesicle;cytoplasmic part;cytoplasmic vesicle;extracellular membrane-bounded organelle;extracellular organelle;extracellular region part;extracellular vesicular exosome;intracellular membrane-bounded organelle;intracellular organelle;intracellular part;macromolecular complex;melanosome;membrane;membrane-bounded organelle;membrane-bounded vesicle;mit…
A6NHR9	SMCHD1	Structural maintenance of chromosomes flexible hinge domain-containing protein 1	71		0.615107	0.551029	0.0556888	3.1393	3.04605	3.1276	3.16836	3.15165	3.35455	3.30192	3.24217	3.1974	3.11372	3.15875	biological regulation;cellular component organization;cellular component organization at cellular level;cellular component organization or biogenesis;cellular component organization or biogenesis at cellular level;cellular process;chromosome organization;dosage compensation;dosage compensation, by inactivation of X chromosome;inactivation of X chromosome by DNA methylation;organelle organization;…	adenyl nucleotide binding;adenyl ribonucleotide binding;ATP binding;binding;nucleotide binding;purine nucleotide binding;purine ribonucleoside triphosphate binding;purine ribonucleotide binding;ribonucleotide binding	Barr body;cell part;chromosome;intracellular non-membrane-bounded organelle;intracellular organelle;intracellular organelle part;intracellular part;non-membrane-bounded organelle;nuclear chromosome;nuclear part;organelle;organelle part;sex chromosome;X chromosome
P78347	GTF2I	General transcription factor II-I	71		0.307266	0.749904	-0.0277564	3.15374	3.22663	3.24022	3.168	3.19022	3.14927	3.1462	3.15022	3.17106	3.13265	3.29189	biological regulation;biosynthetic process;calcium ion homeostasis;cation homeostasis;cellular biosynthetic process;cellular calcium ion homeostasis;cellular cation homeostasis;cellular chemical homeostasis;cellular divalent inorganic cation homeostasis;cellular homeostasis;cellular ion homeostasis;cellular macromolecule biosynthetic process;cellular macromolecule metabolic process;cellular metab…	binding;DNA binding;nucleic acid binding;nucleic acid binding transcription factor activity;sequence-specific DNA binding transcription factor activity	cell body;cell part;cell projection;cytoplasm;intracellular membrane-bounded organelle;intracellular organelle;intracellular organelle part;intracellular part;membrane;membrane-bounded organelle;neuronal cell body;nuclear part;nucleoplasm;nucleus;organelle;organelle part	Basal transcription factors
Q16531	DDB1	DNA damage-binding protein 1	71		0.34443	0.727433	0.0398722	3.16773	3.27228	3.244	3.29843	3.23732	3.05	3.07978	3.18134	3.12354	3.24017	3.11038	biological regulation;biosynthetic process;catabolic process;cell surface receptor linked signaling pathway;cellular biosynthetic process;cellular catabolic process;cellular component organization;cellular component organization at cellular level;cellular component organization or biogenesis;cellular component organization or biogenesis at cellular level;cellular macromolecule biosynthetic proces…	binding;damaged DNA binding;DNA binding;nucleic acid binding	cell part;CUL4 RING ubiquitin ligase complex;Cul4A-RING ubiquitin ligase complex;Cul4B-RING ubiquitin ligase complex;cullin-RING ubiquitin ligase complex;cytoplasm;extracellular membrane-bounded organelle;extracellular organelle;extracellular region part;extracellular space;extracellular vesicular exosome;intracellular membrane-bounded organelle;intracellular organelle;intracellular organelle par…	Nucleotide excision repair;Ubiquitin mediated proteolysis
Q92608	DOCK2	Dedicator of cytokinesis protein 2	71		1.01623	0.363991	0.0621211	3.24142	3.20307	3.19331	3.29848	3.25096	2.96868	2.98802	2.94079	3.31655	3.31508	3.24367	actin cytoskeleton organization;actin filament-based process;alpha-beta T cell activation;alpha-beta T cell proliferation;biological regulation;cell activation;cell activation involved in immune response;cell proliferation;cell recognition;cell-cell recognition;cellular component organization;cellular component organization at cellular level;cellular component organization or biogenesis;cellular …	binding;enzyme regulator activity;GTPase regulator activity;guanyl-nucleotide exchange factor activity;nucleoside-triphosphatase regulator activity;protein binding;protein complex binding;Rac guanyl-nucleotide exchange factor activity;Ras guanyl-nucleotide exchange factor activity;receptor binding;Rho guanyl-nucleotide exchange factor activity;small GTPase regulator activity;T cell receptor bindi…	cell part;cytoplasmic part;cytoskeleton;cytosol;endomembrane system;extracellular membrane-bounded organelle;extracellular organelle;extracellular region part;extracellular vesicular exosome;intracellular non-membrane-bounded organelle;intracellular organelle;intracellular part;membrane;membrane-bounded organelle;membrane-bounded vesicle;non-membrane-bounded organelle;organelle;vesicle	Chemokine signaling pathway;Fc gamma R-mediated phagocytosis
O43175	PHGDH	D-3-phosphoglycerate dehydrogenase	69		2.71659	0.0997447	0.275881	2.99363	2.98434	2.94056	3.22695	3.2705	3.42791	3.33345	3.20846	3.20137	3.11428	3.24611	amine biosynthetic process;amine metabolic process;anatomical structure development;aspartate family amino acid metabolic process;biological regulation;biosynthetic process;brain development;carboxylic acid biosynthetic process;carboxylic acid metabolic process;cell cycle arrest;cell cycle process;cell development;cell projection organization;cellular amine metabolic process;cellular amino acid b…	binding;catalytic activity;coenzyme binding;cofactor binding;electron carrier activity;NAD binding;nucleotide binding;oxidoreductase activity;oxidoreductase activity, acting on CH-OH group of donors;oxidoreductase activity, acting on the CH-OH group of donors, NAD or NADP as acceptor;phosphoglycerate dehydrogenase activity	cell part;cytoplasmic part;cytosol;extracellular membrane-bounded organelle;extracellular organelle;extracellular region part;extracellular vesicular exosome;intracellular part;membrane-bounded organelle;membrane-bounded vesicle;organelle;vesicle	Glycine, serine and threonine metabolism;Methane metabolism
P08133	ANXA6	Annexin A6	69		1.49442	0.220552	0.217374	3.14616	3.13246	3.02918	3.36245	3.2775	3.30502	3.29118	3.40779	2.94951	3.09835	2.93688	biological regulation;calcium ion transport;cation transport;cellular component assembly;cellular component organization;cellular component organization or biogenesis;cellular process;divalent inorganic cation transport;divalent metal ion transport;establishment of localization;ion transmembrane transport;ion transport;macromolecular complex assembly;macromolecular complex subunit organization;me…	binding;calcium ion binding;calcium-dependent phospholipid binding;calcium-dependent protein binding;cation binding;channel activity;cholesterol binding;gated channel activity;GTP binding;guanyl nucleotide binding;guanyl ribonucleotide binding;identical protein binding;ion binding;ion channel activity;ion transmembrane transporter activity;ligand-gated channel activity;ligand-gated ion channel ac…	adherens junction;anchoring junction;cell junction;cell part;cell-substrate adherens junction;cell-substrate junction;cytoplasmic membrane-bounded vesicle;cytoplasmic part;cytoplasmic vesicle;endosomal part;endosome membrane;extracellular membrane-bounded organelle;extracellular organelle;extracellular region part;extracellular vesicular exosome;focal adhesion;intracellular membrane-bounded organ…
Q15029	EFTUD2	116 kDa U5 small nuclear ribonucleoprotein component	69		0.121809	0.903843	-0.0116856	3.12573	3.04753	3.08107	3.097	3.04919	3.14834	3.22435	3.17518	3.31701	3.35338	3.36117	cellular macromolecule metabolic process;cellular metabolic process;cellular nitrogen compound metabolic process;cellular process;gene expression;macromolecule metabolic process;metabolic process;mRNA metabolic process;mRNA processing;nitrogen compound metabolic process;nuclear mRNA splicing, via spliceosome;nucleic acid metabolic process;nucleobase-containing compound metabolic process;primary m…	binding;catalytic activity;GTP binding;GTPase activity;guanyl nucleotide binding;guanyl ribonucleotide binding;hydrolase activity;hydrolase activity, acting on acid anhydrides;hydrolase activity, acting on acid anhydrides, in phosphorus-containing anhydrides;nucleoside-triphosphatase activity;nucleotide binding;purine nucleotide binding;purine ribonucleoside triphosphate binding;purine ribonucleo…	Cajal body;catalytic step 2 spliceosome;cell part;cytoplasm;intracellular organelle part;intracellular part;macromolecular complex;membrane;nuclear body;nuclear part;nuclear speck;nucleoplasm;nucleoplasm part;organelle part;ribonucleoprotein complex;spliceosomal complex	Spliceosome
Q9P258	RCC2	Protein RCC2	69		0.479464	0.635451	0.054499	2.99371	3.06022	3.04151	3.03314	3.13949	3.23286	3.27836	3.29117	3.26269	3.29906	3.34042	biological regulation;cell cycle;cell cycle phase;cell cycle process;cell division;cell junction assembly;cell junction organization;cell surface receptor linked signaling pathway;cell-substrate junction assembly;cellular component assembly;cellular component assembly at cellular level;cellular component organization;cellular component organization at cellular level;cellular component organizatio…	binding;cytoskeletal protein binding;enzyme binding;GTPase binding;kinase binding;microtubule binding;protein binding;protein domain specific binding;protein kinase binding;Rac GTPase binding;Ras GTPase binding;Rho GTPase binding;small GTPase binding;tubulin binding	cell part;chromosomal part;chromosome, centromeric core region;cytoplasmic part;cytoskeletal part;cytosol;intracellular non-membrane-bounded organelle;intracellular organelle;intracellular organelle part;intracellular part;macromolecular complex;microtubule;midbody;non-membrane-bounded organelle;nuclear part;nucleolus;organelle;organelle part;protein complex
O43390-2	HNRNPR	Isoform 2 of Heterogeneous nuclear ribonucleoprotein R	68		0.138468	0.888413	0.0137997	3.01648	2.99676	3.00353	2.97215	3.06664	3.26346	3.27032	3.25659	3.37589	3.36151	3.35237	cellular macromolecule metabolic process;cellular metabolic process;cellular nitrogen compound metabolic process;cellular process;gene expression;macromolecule metabolic process;metabolic process;mRNA metabolic process;mRNA processing;nitrogen compound metabolic process;nuclear mRNA splicing, via spliceosome;nucleic acid metabolic process;nucleobase-containing compound metabolic process;primary m…	binding;nucleic acid binding;nucleotide binding;RNA binding	catalytic step 2 spliceosome;cell part;cytoplasm;intracellular organelle part;intracellular part;macromolecular complex;nuclear part;nucleoplasm;organelle part;ribonucleoprotein complex;spliceosomal complex
P26038	MSN	Moesin	68		0.380955	0.705695	0.0568216	3.11349	3.20972	3.21741	3.18042	3.29364	3.27626	3.24089	3.26713	3.01922	2.99857	3.17825	anatomical structure development;biological adhesion;biological regulation;cell adhesion;cell development;cell migration;cell motility;cell-cell adhesion;cellular component movement;cellular developmental process;cellular process;developmental process;endothelial cell development;epithelial cell development;establishment of endothelial barrier;immune system process;leukocyte cell-cell adhesion;le…	binding;cell adhesion molecule binding;double-stranded RNA binding;enzyme binding;kinase binding;nucleic acid binding;protein binding;protein kinase binding;receptor binding;RNA binding;structural constituent of cytoskeleton;structural molecule activity	adherens junction;anchoring junction;apical part of cell;apical plasma membrane;basolateral plasma membrane;blood microparticle;cell junction;cell part;cell periphery;cell projection;cell projection membrane;cell projection part;cell-substrate adherens junction;cell-substrate junction;cytoplasm;cytoskeleton;extracellular membrane-bounded organelle;extracellular organelle;extracellular region part…	Leukocyte transendothelial migration;Measles;Regulation of actin cytoskeleton
P53396	ACLY	ATP-citrate synthase	68		0.799888	0.445759	-0.0744141	3.24278	3.21509	3.14593	3.10768	3.14602	3.15508	3.14975	3.17837	3.23391	3.18588	3.26004	acyl-CoA biosynthetic process;acyl-CoA metabolic process;acylglycerol biosynthetic process;acylglycerol metabolic process;biological regulation;biosynthetic process;carbohydrate metabolic process;carboxylic acid metabolic process;cellular biosynthetic process;cellular carbohydrate metabolic process;cellular ketone metabolic process;cellular lipid metabolic process;cellular metabolic process;cellu…	acid-thiol ligase activity;adenyl nucleotide binding;adenyl ribonucleotide binding;ATP binding;ATP citrate synthase activity;binding;catalytic activity;cation binding;CoA-ligase activity;cofactor binding;ion binding;ligase activity;ligase activity, forming carbon-sulfur bonds;metal ion binding;nucleotide binding;purine nucleotide binding;purine ribonucleoside triphosphate binding;purine ribonucle…	cell part;citrate lyase complex;cytoplasm;cytoplasmic part;cytosol;extracellular membrane-bounded organelle;extracellular organelle;extracellular region part;extracellular vesicular exosome;intracellular membrane-bounded organelle;intracellular organelle;intracellular organelle part;intracellular part;macromolecular complex;membrane;membrane-bounded organelle;membrane-bounded vesicle;mitochondrio…	Carbon fixation pathways in prokaryotes;Citrate cycle (TCA cycle)
A5YKK6	CNOT1	CCR4-NOT transcription complex subunit 1	67		0.286629	0.767462	0.0179968	3.1835	3.1619	3.1755	3.16053	3.22273	3.18835	3.16412	3.13889	3.19889	3.16513	3.26488	biological regulation;biosynthetic process;catabolic process;cellular biosynthetic process;cellular catabolic process;cellular macromolecule biosynthetic process;cellular macromolecule catabolic process;cellular macromolecule metabolic process;cellular metabolic process;cellular nitrogen compound metabolic process;cellular process;developmental process;gene expression;gene silencing;gene silencin…	armadillo repeat domain binding;binding;estrogen receptor binding;hormone receptor binding;nuclear hormone receptor binding;protein binding;protein complex scaffold;protein domain specific binding;receptor binding;retinoic acid receptor binding;steroid hormone receptor binding;structural molecule activity;transcription factor binding	CCR4-NOT complex;cell part;cytoplasmic mRNA processing body;cytoplasmic part;cytosol;extracellular region part;extracellular space;intracellular membrane-bounded organelle;intracellular non-membrane-bounded organelle;intracellular organelle;intracellular organelle part;intracellular part;macromolecular complex;membrane;membrane-bounded organelle;microbody;microbody membrane;microbody part;non-mem…	RNA degradation
P31939	ATIC	Bifunctional purine biosynthesis protein PURH	67		3.4073	0.0569143	-0.0708919	3.1878	3.17782	3.18534	3.11408	3.11144	3.19845	3.18235	3.20327	3.22491	3.33664	3.09101	anatomical structure development;anatomical structure morphogenesis;aromatic compound biosynthetic process;biosynthetic process;brainstem development;cellular aromatic compound metabolic process;cellular biosynthetic process;cellular metabolic process;cellular nitrogen compound biosynthetic process;cellular nitrogen compound metabolic process;cellular process;cerebellum development;cerebral corte…	binding;catalytic activity;cyclohydrolase activity;hydrolase activity;hydrolase activity, acting on carbon-nitrogen (but not peptide) bonds;hydrolase activity, acting on carbon-nitrogen (but not peptide) bonds, in cyclic amidines;hydroxymethyl-, formyl- and related transferase activity;identical protein binding;IMP cyclohydrolase activity;phosphoribosylaminoimidazolecarboxamide formyltransferase …	cell part;cytoplasmic part;cytosol;extracellular membrane-bounded organelle;extracellular organelle;extracellular region part;extracellular vesicular exosome;intracellular membrane-bounded organelle;intracellular organelle;intracellular part;membrane;membrane-bounded organelle;membrane-bounded vesicle;mitochondrion;organelle;vesicle	One carbon pool by folate;Purine metabolism
Q13435	SF3B2	Splicing factor 3B subunit 2	66		0.0105417	0.992876	-0.000526746	3.2938	3.27527	3.30187	3.30661	3.27297	3.05813	3.08068	3.05901	3.11561	3.1577	3.06592	cellular macromolecule metabolic process;cellular metabolic process;cellular nitrogen compound metabolic process;cellular process;gene expression;macromolecule metabolic process;metabolic process;mRNA metabolic process;mRNA processing;nitrogen compound metabolic process;nuclear mRNA splicing, via spliceosome;nucleic acid metabolic process;nucleobase-containing compound metabolic process;primary m…		catalytic step 2 spliceosome;cell part;intracellular organelle part;intracellular part;macromolecular complex;nuclear part;nucleoplasm;organelle part;ribonucleoprotein complex;spliceosomal complex;U12-type spliceosomal complex	Spliceosome
Q92841	DDX17	Probable ATP-dependent RNA helicase DDX17	66		1.1716	0.304445	0.0937328	2.98316	3.01497	2.97907	3.12636	3.0459	3.33708	3.34735	3.29071	3.29139	3.26942	3.26774	biological regulation;biosynthetic process;cellular biosynthetic process;cellular macromolecule biosynthetic process;cellular macromolecule metabolic process;cellular metabolic process;cellular nitrogen compound metabolic process;cellular process;macromolecule biosynthetic process;macromolecule metabolic process;metabolic process;mRNA metabolic process;mRNA processing;nitrogen compound metabolic …	adenyl nucleotide binding;adenyl ribonucleotide binding;ATP binding;ATPase activity;ATPase activity, coupled;ATP-dependent helicase activity;ATP-dependent RNA helicase activity;binding;catalytic activity;estrogen receptor binding;helicase activity;hormone receptor binding;hydrolase activity;hydrolase activity, acting on acid anhydrides;hydrolase activity, acting on acid anhydrides, in phosphorus-…	cell part;cytoplasm;intracellular membrane-bounded organelle;intracellular non-membrane-bounded organelle;intracellular organelle;intracellular organelle part;intracellular part;membrane;membrane-bounded organelle;non-membrane-bounded organelle;nuclear part;nucleolus;nucleoplasm;nucleus;organelle;organelle part
Q92945	KHSRP	Far upstream element-binding protein 2	66		0.498107	0.62378	-0.0258849	3.23315	3.25576	3.26458	3.20119	3.24936	3.21906	3.16311	3.0156	3.15377	3.03255	3.21562	biological regulation;biosynthetic process;catabolic process;cellular biosynthetic process;cellular catabolic process;cellular macromolecule biosynthetic process;cellular macromolecule catabolic process;cellular macromolecule metabolic process;cellular metabolic process;cellular nitrogen compound metabolic process;cellular process;establishment of localization;establishment of RNA localization;ge…	binding;DNA binding;mRNA binding;nucleic acid binding;RNA binding	cell part;cytoplasmic part;cytosol;intracellular non-membrane-bounded organelle;intracellular organelle;intracellular organelle part;intracellular part;macromolecular complex;membrane;non-membrane-bounded organelle;nuclear part;nucleoplasm;organelle;organelle part;ribonucleoprotein complex;RNA granule;stress granule
P11717	IGF2R	Cation-independent mannose-6-phosphate receptor	65		0.934165	0.390553	-0.0677789	3.136	3.09182	3.16075	3.03925	3.08425	3.102	3.0327	3.02762	3.46741	3.45045	3.33942	anatomical structure development;anatomical structure morphogenesis;biological regulation;cell surface receptor linked signaling pathway;cellular component organization;cellular component organization or biogenesis;cellular membrane organization;cellular process;cellular response to stimulus;developmental process;endocytosis;enzyme linked receptor protein signaling pathway;establishment of locali…	binding;carbohydrate binding;carboxylic acid binding;catalytic activity;glycoprotein binding;G-protein coupled receptor activity;identical protein binding;insulin-like growth factor-activated receptor activity;isoprenoid binding;kinase activity;lipid binding;mannose binding;molecular transducer activity;monocarboxylic acid binding;monosaccharide binding;phosphoprotein binding;phosphotransferase a…	adherens junction;anchoring junction;cell junction;cell part;cell surface;cell-substrate adherens junction;cell-substrate junction;clathrin coat;clathrin-coated vesicle;coated vesicle;cytoplasmic membrane-bounded vesicle;cytoplasmic part;cytoplasmic vesicle;early endosome;endocytic vesicle;endosome;extracellular membrane-bounded organelle;extracellular organelle;extracellular region part;extracel…	Lysosome
P23528	CFL1	Cofilin-1	65		0.371031	0.713388	0.0434113	3.20061	3.2291	3.21365	3.19616	3.31957	3.17772	3.13416	3.34736	2.93573	3.16697	3.0643	actin cytoskeleton organization;actin filament depolymerization;actin filament organization;actin filament-based process;actin polymerization or depolymerization;ameboidal cell migration;anatomical structure morphogenesis;axon guidance;biological regulation;blood coagulation;cell activation;cell cycle cytokinesis;cell cycle process;cell migration;cell motility;cell surface receptor linked signali…		adherens junction;anchoring junction;cell cortex part;cell junction;cell part;cell projection membrane;cell projection part;cell-cell junction;cell-substrate adherens junction;cell-substrate junction;cortical actin cytoskeleton;cortical cytoskeleton;cytoplasm;cytoplasmic part;cytoskeletal part;cytoskeleton;extracellular membrane-bounded organelle;extracellular organelle;extracellular region part;…	Axon guidance;Fc gamma R-mediated phagocytosis;Regulation of actin cytoskeleton
P25205	MCM3	DNA replication licensing factor MCM3	65		0.968252	0.380084	-0.0506086	3.14875	3.20193	3.18027	3.11308	3.13967	3.32568	3.28811	3.29084	3.11652	3.06779	3.13092	biosynthetic process;cell cycle;cell cycle process;cellular biosynthetic process;cellular macromolecule biosynthetic process;cellular macromolecule metabolic process;cellular metabolic process;cellular nitrogen compound metabolic process;cellular process;DNA metabolic process;DNA replication;DNA strand elongation;DNA strand elongation involved in DNA replication;DNA-dependent DNA replication init…	adenyl nucleotide binding;adenyl ribonucleotide binding;ATP binding;binding;catalytic activity;DNA binding;DNA helicase activity;helicase activity;hydrolase activity;hydrolase activity, acting on acid anhydrides;hydrolase activity, acting on acid anhydrides, in phosphorus-containing anhydrides;nucleic acid binding;nucleoside-triphosphatase activity;nucleotide binding;purine nucleotide binding;pur…	alpha DNA polymerase:primase complex;cell part;centrosome;chromosomal part;cytoplasmic part;cytoskeletal part;intracellular membrane-bounded organelle;intracellular non-membrane-bounded organelle;intracellular organelle;intracellular organelle part;intracellular part;macromolecular complex;MCM complex;membrane;membrane-bounded organelle;microtubule organizing center;non-membrane-bounded organelle…	Cell cycle;Cell cycle - yeast;DNA replication;Meiosis - yeast
P26599	PTBP1	Polypyrimidine tract-binding protein 1	65		0.0918678	0.93001	-0.0204226	3.27675	3.28786	3.10268	3.20836	3.19565	3.12905	3.17919	3.09249	3.19712	3.2009	3.14465	alternative nuclear mRNA splicing, via spliceosome;biological regulation;cellular macromolecule metabolic process;cellular metabolic process;cellular nitrogen compound metabolic process;cellular process;gene expression;macromolecule metabolic process;metabolic process;mRNA metabolic process;mRNA processing;negative regulation of biological process;negative regulation of cell differentiation;negat…	binding;nucleic acid binding;nucleotide binding;poly-pyrimidine tract binding;pre-mRNA binding;RNA binding;single-stranded RNA binding	cell part;extracellular membrane-bounded organelle;extracellular organelle;extracellular region part;extracellular vesicular exosome;intracellular non-membrane-bounded organelle;intracellular organelle;intracellular organelle part;intracellular part;membrane;membrane-bounded organelle;membrane-bounded vesicle;non-membrane-bounded organelle;nuclear part;nucleolus;nucleoplasm;organelle;organelle pa…
P27797	CALR	Calreticulin	65		0.772233	0.460761	0.13386	2.88075	3.06552	2.93035	3.06511	3.12035	3.40328	3.46048	3.43275	3.10029	3.07958	3.34463	actin cytoskeleton organization;actin filament-based process;aging;antigen processing and presentation;antigen processing and presentation of exogenous antigen;antigen processing and presentation of exogenous peptide antigen;antigen processing and presentation of exogenous peptide antigen via MHC class I;antigen processing and presentation of exogenous peptide antigen via MHC class I, TAP-depende…	androgen receptor binding;binding;calcium ion binding;carbohydrate binding;cation binding;chaperone binding;complement binding;complement component C1q binding;DNA binding;enzyme binding;glycoprotein binding;hormone binding;hormone receptor binding;integrin binding;ion binding;iron ion binding;metal ion binding;mRNA binding;nuclear hormone receptor binding;nucleic acid binding;opsonin binding;pep…	acrosomal vesicle;adherens junction;anchoring junction;cell junction;cell part;cell surface;cell-substrate adherens junction;cell-substrate junction;cytoplasm;cytoplasmic membrane-bounded vesicle;cytoplasmic membrane-bounded vesicle lumen;cytoplasmic part;cytoplasmic vesicle;cytoplasmic vesicle part;cytosol;endocytic vesicle lumen;endoplasmic reticulum;endoplasmic reticulum lumen;endoplasmic reti…	Antigen processing and presentation;Chagas disease (American trypanosomiasis);Phagosome;Protein processing in endoplasmic reticulum
P24928	POLR2A	DNA-directed RNA polymerase II subunit RPB1	64		0.205646	0.831524	-0.0264833	3.20348	3.08907	3.19095	3.15173	3.11764	3.13525	3.14776	3.13704	3.31017	3.29119	3.23657	biological regulation;biosynthetic process;cellular biosynthetic process;cellular macromolecule biosynthetic process;cellular macromolecule metabolic process;cellular metabolic process;cellular nitrogen compound metabolic process;cellular process;cellular response to stimulus;cellular response to stress;developmental process;DNA metabolic process;DNA repair;gene expression;macromolecule biosynthe…	binding;catalytic activity;cation binding;DNA binding;DNA-directed RNA polymerase activity;enzyme binding;ion binding;metal ion binding;nucleic acid binding;nucleotidyltransferase activity;protein binding;RNA polymerase activity;RNA-directed RNA polymerase activity;transferase activity;transferase activity, transferring phosphorus-containing groups;ubiquitin protein ligase binding	cell part;DNA-directed RNA polymerase complex;DNA-directed RNA polymerase II, core complex;intracellular membrane-bounded organelle;intracellular organelle;intracellular organelle part;intracellular part;macromolecular complex;membrane-bounded organelle;nuclear DNA-directed RNA polymerase complex;nuclear part;nucleoplasm;nucleoplasm part;nucleus;organelle;organelle part;protein complex;RNA polyme…	Huntington's disease;Purine metabolism;Pyrimidine metabolism;RNA polymerase
P29401-2	TKT	Isoform 2 of Transketolase	64		0.00633238	0.995581	-0.0011694	3.19659	3.26548	3.11515	3.16508	3.2174	3.19711	3.21969	3.15239	3.19815	3.04847	3.24042	alcohol biosynthetic process;alcohol catabolic process;alcohol metabolic process;aldehyde biosynthetic process;biological regulation;biosynthetic process;carbohydrate biosynthetic process;carbohydrate catabolic process;carbohydrate metabolic process;catabolic process;cellular aldehyde metabolic process;cellular biosynthetic process;cellular carbohydrate biosynthetic process;cellular carbohydrate …	binding;catalytic activity;cation binding;cofactor binding;identical protein binding;ion binding;metal ion binding;protein binding;protein dimerization activity;protein homodimerization activity;transferase activity;transferase activity, transferring aldehyde or ketonic groups;transketolase activity	cell part;cytoplasmic part;cytosol;extracellular membrane-bounded organelle;extracellular organelle;extracellular region part;extracellular vesicular exosome;intracellular membrane-bounded organelle;intracellular organelle;intracellular organelle part;intracellular part;membrane-bounded organelle;membrane-bounded vesicle;microbody;nuclear part;nucleoplasm;nucleus;organelle;organelle part;peroxiso…	Biosynthesis of ansamycins;Carbon fixation in photosynthetic organisms;Pentose phosphate pathway
P49588	AARS	Alanine--tRNA ligase, cytoplasmic	64		2.23004	0.127768	0.208703	3.04177	3.09902	3.0709	3.30688	3.25166	3.29843	3.26255	3.27577	3.16818	3.20513	3.00738	alanyl-tRNA aminoacylation;amine metabolic process;amino acid activation;anatomical structure development;biological regulation;carboxylic acid metabolic process;cellular amine metabolic process;cellular amino acid metabolic process;cellular ketone metabolic process;cellular macromolecule metabolic process;cellular metabolic process;cellular nitrogen compound metabolic process;cellular process;ce…	adenyl nucleotide binding;adenyl ribonucleotide binding;alanine-tRNA ligase activity;amine binding;amino acid binding;aminoacyl-tRNA editing activity;aminoacyl-tRNA ligase activity;ATP binding;binding;carboxylic acid binding;carboxylic ester hydrolase activity;catalytic activity;cation binding;hydrolase activity;hydrolase activity, acting on ester bonds;ion binding;ligase activity;ligase activity…	cell part;cytoplasm;cytoplasmic part;cytosol;extracellular membrane-bounded organelle;extracellular organelle;extracellular region part;extracellular vesicular exosome;intracellular part;membrane;membrane-bounded organelle;membrane-bounded vesicle;organelle;vesicle	Aminoacyl-tRNA biosynthesis
P38919	EIF4A3	Eukaryotic initiation factor 4A-III	63		0.138929	0.888368	0.00415146	3.078	3.08395	3.10142	3.09979	3.08409	3.23597	3.30785	3.31357	3.24816	3.31666	3.12248	anatomical structure morphogenesis;biological regulation;catabolic process;cell surface receptor linked signaling pathway;cellular catabolic process;cellular macromolecule catabolic process;cellular macromolecule metabolic process;cellular metabolic process;cellular nitrogen compound metabolic process;cellular process;cellular response to chemical stimulus;cellular response to cytokine stimulus;c…	adenyl nucleotide binding;adenyl ribonucleotide binding;ATP binding;ATPase activity;ATPase activity, coupled;ATP-dependent helicase activity;ATP-dependent RNA helicase activity;binding;catalytic activity;helicase activity;hydrolase activity;hydrolase activity, acting on acid anhydrides;hydrolase activity, acting on acid anhydrides, in phosphorus-containing anhydrides;mRNA binding;nucleic acid bin…	catalytic step 2 spliceosome;cell part;cytoplasm;cytoplasmic part;cytosol;exon-exon junction complex;intracellular non-membrane-bounded organelle;intracellular organelle;intracellular organelle part;intracellular part;macromolecular complex;membrane;non-membrane-bounded organelle;nuclear body;nuclear part;nuclear speck;nucleolus;nucleoplasm;nucleoplasm part;organelle;organelle part;protein comple…	mRNA surveillance pathway;RNA transport;Spliceosome
P51610-4	HCFC1	Isoform 4 of Host cell factor 1	63		0.283312	0.770285	0.0201281	3.12049	3.14067	3.17499	3.14046	3.19057	3.2136	3.17782	3.19343	3.17787	3.26241	3.23036	biological regulation;biosynthetic process;cell cycle;cellular biosynthetic process;cellular component organization;cellular component organization at cellular level;cellular component organization or biogenesis;cellular component organization or biogenesis at cellular level;cellular macromolecule biosynthetic process;cellular macromolecule metabolic process;cellular metabolic process;cellular ni…	binding;chromatin binding;identical protein binding;nucleic acid binding transcription factor activity;protein binding;protein binding transcription factor activity;sequence-specific DNA binding transcription factor activity;transcription coactivator activity;transcription cofactor activity;transcription factor binding transcription factor activity	cell body;cell part;chromatin remodeling complex;cytoplasm;cytoplasmic part;histone acetyltransferase complex;histone methyltransferase complex;intracellular membrane-bounded organelle;intracellular organelle;intracellular organelle part;intracellular part;macromolecular complex;membrane;membrane-bounded organelle;methyltransferase complex;mitochondrion;MLL1 complex;MLL5-L complex;neuronal cell b…
Q01813	PFKP	6-phosphofructokinase type C	63		0.216741	0.818898	0.0211078	3.0368	3.02577	3.11468	3.07027	3.09011	3.17909	3.19939	3.20356	3.27463	3.37234	3.40381	alcohol metabolic process;carbohydrate metabolic process;carbohydrate phosphorylation;cellular carbohydrate metabolic process;cellular metabolic process;cellular process;fructose 6-phosphate metabolic process;fructose metabolic process;glucose metabolic process;hexose metabolic process;metabolic process;monosaccharide metabolic process;phosphate-containing compound metabolic process;phosphorus me…	6-phosphofructokinase activity;adenyl nucleotide binding;adenyl ribonucleotide binding;ATP binding;binding;carbohydrate kinase activity;catalytic activity;cation binding;ion binding;kinase activity;metal ion binding;nucleotide binding;phosphofructokinase activity;phosphotransferase activity, alcohol group as acceptor;protein binding;protein complex binding;purine nucleotide binding;purine ribonuc…	cell part;cytoplasmic part;cytosol;extracellular membrane-bounded organelle;extracellular organelle;extracellular region part;extracellular vesicular exosome;intracellular membrane-bounded organelle;intracellular organelle;intracellular part;membrane;membrane-bounded organelle;membrane-bounded vesicle;nucleus;organelle;vesicle	Fructose and mannose metabolism;Galactose metabolism;Glycolysis / Gluconeogenesis;Methane metabolism;Pentose phosphate pathway
P13667	PDIA4	Protein disulfide-isomerase A4	62		0.993931	0.370077	0.0408712	3.14798	3.13359	3.10658	3.18066	3.15985	3.44416	3.4453	3.47106	2.91158	2.96698	2.91311	biological regulation;cell redox homeostasis;cellular homeostasis;cellular macromolecule metabolic process;cellular metabolic process;cellular process;cellular protein metabolic process;cellular response to stimulus;cellular response to stress;chaperone-mediated protein folding;establishment of localization;establishment of localization in cell;establishment of protein localization;homeostatic pr…	catalytic activity;intramolecular oxidoreductase activity;intramolecular oxidoreductase activity, interconverting keto- and enol-groups;intramolecular oxidoreductase activity, transposing S-S bonds;isomerase activity;protein disulfide isomerase activity	cell part;cell surface;cytoplasmic membrane-bounded vesicle;cytoplasmic part;cytoplasmic vesicle;endoplasmic reticulum;endoplasmic reticulum lumen;endoplasmic reticulum part;intracellular membrane-bounded organelle;intracellular organelle;intracellular organelle lumen;intracellular organelle part;intracellular part;melanosome;membrane-bounded organelle;membrane-bounded vesicle;membrane-enclosed l…	Protein processing in endoplasmic reticulum;Vibrio cholerae infection
P30101	PDIA3	Protein disulfide-isomerase A3	62		0.50642	0.61804	0.116409	2.96323	3.17054	3.03069	3.09796	3.24451	3.11315	3.28814	3.29508	3.14546	3.2627	3.36494	antigen processing and presentation;antigen processing and presentation of exogenous antigen;antigen processing and presentation of exogenous peptide antigen;antigen processing and presentation of exogenous peptide antigen via MHC class I;antigen processing and presentation of exogenous peptide antigen via MHC class I, TAP-dependent;antigen processing and presentation of peptide antigen;antigen p…	catalytic activity;cysteine-type endopeptidase activity;cysteine-type peptidase activity;disulfide oxidoreductase activity;endopeptidase activity;hydrolase activity;hydrolase activity, acting on ester bonds;intramolecular oxidoreductase activity;intramolecular oxidoreductase activity, interconverting keto- and enol-groups;intramolecular oxidoreductase activity, transposing S-S bonds;isomerase act…	adherens junction;anchoring junction;cell junction;cell part;cell surface;cell-substrate adherens junction;cell-substrate junction;cytoplasmic membrane-bounded vesicle;cytoplasmic part;cytoplasmic vesicle;endoplasmic reticulum;endoplasmic reticulum lumen;endoplasmic reticulum part;extracellular membrane-bounded organelle;extracellular organelle;extracellular region part;extracellular vesicular ex…	Antigen processing and presentation;Protein processing in endoplasmic reticulum
P33993	MCM7	DNA replication licensing factor MCM7	62		1.20835	0.29426	-0.0656865	3.13708	3.12948	3.13551	3.03834	3.09834	3.35473	3.24528	3.35301	3.15652	3.15792	3.18765	biological regulation;biosynthetic process;cell cycle;cell cycle process;cell proliferation;cellular biosynthetic process;cellular macromolecule biosynthetic process;cellular macromolecule metabolic process;cellular metabolic process;cellular nitrogen compound metabolic process;cellular process;cellular response to chemical stimulus;cellular response to endogenous stimulus;cellular response to ep…	adenyl nucleotide binding;adenyl ribonucleotide binding;ATP binding;binding;catalytic activity;DNA binding;DNA helicase activity;helicase activity;hydrolase activity;hydrolase activity, acting on acid anhydrides;hydrolase activity, acting on acid anhydrides, in phosphorus-containing anhydrides;nucleic acid binding;nucleoside-triphosphatase activity;nucleotide binding;purine nucleotide binding;pur…	cell part;chromatin;chromosomal part;cytoplasm;cytoplasmic part;cytosol;intracellular organelle part;intracellular part;macromolecular complex;MCM complex;membrane;nuclear chromosome part;nuclear part;nucleoplasm;nucleoplasm part;organelle part;protein complex	Cell cycle;Cell cycle - yeast;DNA replication;Meiosis - yeast
P40926	MDH2	Malate dehydrogenase, mitochondrial	61		0.752495	0.473671	0.102324	2.84981	2.99619	2.88048	2.99968	3.02262	3.1444	3.27536	3.2472	3.45665	3.40897	3.54881	acetyl-CoA catabolic process;acetyl-CoA metabolic process;alcohol biosynthetic process;alcohol metabolic process;biosynthetic process;carbohydrate biosynthetic process;carbohydrate metabolic process;carboxylic acid metabolic process;catabolic process;cellular biosynthetic process;cellular carbohydrate biosynthetic process;cellular carbohydrate metabolic process;cellular catabolic process;cellular…	catalytic activity;L-malate dehydrogenase activity;malate dehydrogenase (NADP+) activity;malate dehydrogenase activity;oxidoreductase activity;oxidoreductase activity, acting on CH-OH group of donors;oxidoreductase activity, acting on the CH-OH group of donors, NAD or NADP as acceptor	cell part;cytoplasmic part;extracellular membrane-bounded organelle;extracellular organelle;extracellular region part;extracellular vesicular exosome;intracellular membrane-bounded organelle;intracellular organelle;intracellular organelle lumen;intracellular organelle part;intracellular part;membrane;membrane-bounded organelle;membrane-bounded vesicle;membrane-enclosed lumen;mitochondrial inner m…	Carbon fixation in photosynthetic organisms;Citrate cycle (TCA cycle);Glyoxylate and dicarboxylate metabolism;Pyruvate metabolism
P60174	TPI1	Triosephosphate isomerase	61		0.652176	0.5265	0.166768	3.02344	3.18353	2.89663	3.17629	3.22631	3.15955	3.14754	3.09503	3.32848	3.20911	3.49868	alcohol biosynthetic process;alcohol catabolic process;alcohol metabolic process;biosynthetic process;carbohydrate biosynthetic process;carbohydrate catabolic process;carbohydrate metabolic process;catabolic process;cellular biosynthetic process;cellular carbohydrate biosynthetic process;cellular carbohydrate catabolic process;cellular carbohydrate metabolic process;cellular metabolic process;cel…	binding;catalytic activity;enzyme binding;intramolecular oxidoreductase activity;intramolecular oxidoreductase activity, interconverting aldoses and ketoses;isomerase activity;protein binding;triose-phosphate isomerase activity;ubiquitin protein ligase binding	cell part;cytoplasmic part;cytosol;extracellular membrane-bounded organelle;extracellular organelle;extracellular region part;extracellular space;extracellular vesicular exosome;intracellular membrane-bounded organelle;intracellular organelle;intracellular part;membrane-bounded organelle;membrane-bounded vesicle;nucleus;organelle;vesicle	Carbon fixation in photosynthetic organisms;Fructose and mannose metabolism;Glycolysis / Gluconeogenesis;Inositol phosphate metabolism
P14868	DARS	Aspartate--tRNA ligase, cytoplasmic	60		1.13735	0.316333	0.0645639	3.12364	3.0969	3.14845	3.16875	3.20637	3.17379	3.12114	3.21891	3.14211	3.35771	3.25147	amine metabolic process;amino acid activation;aspartyl-tRNA aminoacylation;biosynthetic process;carboxylic acid metabolic process;cellular amine metabolic process;cellular amino acid metabolic process;cellular biosynthetic process;cellular component assembly;cellular component organization;cellular component organization or biogenesis;cellular ketone metabolic process;cellular macromolecule biosy…	adenyl nucleotide binding;adenyl ribonucleotide binding;aminoacylase activity;aminoacyl-tRNA ligase activity;aspartate-tRNA ligase activity;ATP binding;binding;catalytic activity;hydrolase activity;hydrolase activity, acting on carbon-nitrogen (but not peptide) bonds;hydrolase activity, acting on carbon-nitrogen (but not peptide) bonds, in linear amides;ligase activity;ligase activity, forming am…	cell part;cytoplasm;cytoplasmic part;cytosol;extracellular membrane-bounded organelle;extracellular organelle;extracellular region part;extracellular vesicular exosome;intracellular part;membrane;membrane-bounded organelle;membrane-bounded vesicle;organelle;vesicle	Aminoacyl-tRNA biosynthesis
Q16666	IFI16	Gamma-interferon-inducible protein 16	60		0.508555	0.617037	0.0465779	3.00441	3.08948	3.00888	3.06248	3.09919	3.2179	3.24087	3.25578	3.24051	3.2471	3.48995	activation of immune response;activation of innate immune response;anatomical structure development;autophagy;biological regulation;catabolic process;cell communication;cell differentiation;cell proliferation;cellular catabolic process;cellular developmental process;cellular metabolic process;cellular process;cellular response to abiotic stimulus;cellular response to external stimulus;cellular re…	binding;core promoter binding;core promoter proximal region DNA binding;core promoter proximal region sequence-specific DNA binding;DNA binding;double-stranded DNA binding;identical protein binding;nucleic acid binding;nucleic acid binding transcription factor activity;protein binding;regulatory region DNA binding;regulatory region nucleic acid binding;RNA polymerase II core promoter proximal reg…	cell part;cytoplasm;cytoplasmic part;cytosol;intracellular membrane-bounded organelle;intracellular non-membrane-bounded organelle;intracellular organelle;intracellular organelle part;intracellular part;membrane;membrane-bounded organelle;non-membrane-bounded organelle;nuclear body;nuclear part;nuclear speck;nucleolus;nucleoplasm;nucleoplasm part;nucleus;organelle;organelle part
O43707	ACTN4	Alpha-actinin-4	59		1.80599	0.192726	0.24452	3.20512	3.24073	3.11295	3.42849	3.43309	3.2967	3.23813	3.23345	2.87623	2.84847	2.9807	actin cytoskeleton organization;actin filament bundle assembly;actin filament organization;actin filament-based process;biological regulation;blood coagulation;cell activation;cell junction assembly;cell junction organization;cell-cell junction assembly;cell-cell junction organization;cellular component assembly;cellular component assembly at cellular level;cellular component organization;cellula…	actin binding;actin filament binding;binding;calcium ion binding;cation binding;cytoskeletal protein binding;hormone receptor binding;identical protein binding;integrin binding;ion binding;ligand-dependent nuclear receptor transcription coactivator activity;metal ion binding;nuclear hormone receptor binding;nucleoside binding;protein binding;protein binding transcription factor activity;protein c…	actin filament bundle;actomyosin;adherens junction;anchoring junction;cell cortex part;cell junction;cell part;cell projection;cell-cell junction;cell-substrate adherens junction;cell-substrate junction;contractile fiber part;cortical cytoskeleton;cytoplasm;cytoplasmic membrane-bounded vesicle lumen;cytoplasmic part;cytoplasmic vesicle part;cytoskeletal part;cytoskeleton;extracellular membrane-bo…	Adherens junction;Amoebiasis;Arrhythmogenic right ventricular cardiomyopathy (ARVC);Focal adhesion;Leukocyte transendothelial migration;Regulation of actin cytoskeleton;Systemic lupus erythematosus;Tight junction
P54577	YARS	Tyrosine--tRNA ligase, cytoplasmic	59		1.40595	0.239215	0.133386	3.10265	3.01663	3.02344	3.16317	3.19875	3.20301	3.22502	3.17757	3.32464	3.21466	3.34163	amine metabolic process;amino acid activation;apoptosis;biological regulation;carboxylic acid metabolic process;cell death;cellular amine metabolic process;cellular amino acid metabolic process;cellular ketone metabolic process;cellular macromolecule metabolic process;cellular metabolic process;cellular nitrogen compound metabolic process;cellular process;cellular response to stimulus;death;gene …	adenyl nucleotide binding;adenyl ribonucleotide binding;aminoacyl-tRNA ligase activity;ATP binding;binding;catalytic activity;chemokine receptor binding;CXCR chemokine receptor binding;cytokine receptor binding;G-protein-coupled receptor binding;interleukin-8 receptor binding;ligase activity;ligase activity, forming aminoacyl-tRNA and related compounds;ligase activity, forming carbon-oxygen bonds…	cell part;cytoplasm;cytoplasmic part;cytosol;extracellular region part;extracellular space;intracellular membrane-bounded organelle;intracellular organelle;intracellular part;membrane-bounded organelle;nucleus;organelle	Aminoacyl-tRNA biosynthesis
Q7KZ85	SUPT6H	Transcription elongation factor SPT6	59		0.282811	0.770521	-0.0279727	3.25269	3.17856	3.17117	3.19842	3.14725	3.24805	3.22333	3.20275	3.15241	3.16038	3.08547	biological regulation;biosynthetic process;cellular biosynthetic process;cellular component organization;cellular component organization at cellular level;cellular component organization or biogenesis;cellular component organization or biogenesis at cellular level;cellular macromolecule biosynthetic process;cellular macromolecule metabolic process;cellular metabolic process;cellular nitrogen comp…	binding;DNA binding;histone binding;nucleic acid binding;nucleic acid binding transcription factor activity;protein binding;sequence-specific DNA binding transcription factor activity	cell part;intracellular membrane-bounded organelle;intracellular organelle;intracellular part;membrane-bounded organelle;nucleus;organelle
P08575	PTPRC	Receptor-type tyrosine-protein phosphatase C	58		2.67705	0.101265	0.218407	3.32864	3.32872	3.35592	3.53158	3.58075	3.06693	3.09296	2.98059	2.85842	2.659	2.957	activation of immune response;anatomical structure development;antigen receptor-mediated signaling pathway;axon guidance;B cell activation;B cell proliferation;B cell receptor signaling pathway;biological regulation;biosynthetic process;bone marrow development;calcium ion homeostasis;calcium ion transport;calcium ion transport into cytosol;cation homeostasis;cation transport;cell activation;cell …	binding;catalytic activity;enzyme binding;hydrolase activity;hydrolase activity, acting on ester bonds;kinase binding;molecular transducer activity;phosphatase activity;phosphoprotein phosphatase activity;phosphoric ester hydrolase activity;protein binding;protein kinase binding;protein tyrosine phosphatase activity;receptor activity;signal transducer activity;signaling receptor activity;transmem…	adherens junction;anchoring junction;cell junction;cell part;cell surface;cell-substrate adherens junction;cell-substrate junction;external side of plasma membrane;extracellular membrane-bounded organelle;extracellular organelle;extracellular region part;extracellular vesicular exosome;focal adhesion;integral to membrane;integral to plasma membrane;intrinsic to membrane;intrinsic to plasma membra…	Cell adhesion molecules (CAMs);Fc gamma R-mediated phagocytosis;Primary immunodeficiency;T cell receptor signaling pathway
P12814-3	ACTN1	Isoform 3 of Alpha-actinin-1	58		2.3878	0.110769	0.130076	3.23403	3.23004	3.19552	3.34456	3.35531	3.20503	3.25387	3.27613	2.93429	2.9492	2.97076	actin crosslink formation;actin cytoskeleton organization;actin filament bundle assembly;actin filament organization;actin filament-based process;biological regulation;blood coagulation;cell activation;cell junction assembly;cell junction organization;cell-substrate junction assembly;cellular component assembly;cellular component assembly at cellular level;cellular component organization;cellular…	binding;calcium ion binding;cation binding;cytoskeletal protein binding;double-stranded RNA binding;integrin binding;ion binding;ion channel binding;ligand-dependent nuclear receptor transcription coactivator activity;metal ion binding;nucleic acid binding;protein binding;protein binding transcription factor activity;protein complex binding;receptor binding;RNA binding;transcription coactivator a…	actin filament bundle;actomyosin;adherens junction;anchoring junction;cell cortex part;cell junction;cell part;cell projection;cell projection part;cell-cell adherens junction;cell-cell junction;cell-substrate adherens junction;cell-substrate junction;contractile fiber part;cortical actin cytoskeleton;cortical cytoskeleton;cytoplasm;cytoplasmic membrane-bounded vesicle lumen;cytoplasmic part;cyto…	Adherens junction;Amoebiasis;Arrhythmogenic right ventricular cardiomyopathy (ARVC);Focal adhesion;Leukocyte transendothelial migration;Regulation of actin cytoskeleton;Systemic lupus erythematosus;Tight junction
Q14974	KPNB1	Importin subunit beta-1	58		0.132003	0.893949	0.0122116	3.09955	3.16473	3.1667	3.13281	3.17892	3.13722	3.16018	3.17128	3.22423	3.29582	3.2841	apoptosis;biological regulation;catabolic process;cell death;cell surface receptor linked signaling pathway;cellular catabolic process;cellular component disassembly;cellular component disassembly at cellular level;cellular component disassembly involved in apoptosis;cellular component organization;cellular component organization at cellular level;cellular component organization or biogenesis;cel…	binding;cation binding;enzyme binding;ion binding;metal ion binding;nuclear localization sequence binding;peptide binding;protein binding;protein domain specific binding;protein transporter activity;signal sequence binding;substrate-specific transporter activity;transition metal ion binding;transporter activity;zinc ion binding	cell part;cytoplasm;cytoplasmic part;cytosol;endoplasmic reticulum part;endoplasmic reticulum tubular network;envelope;extracellular membrane-bounded organelle;extracellular organelle;extracellular region part;extracellular vesicular exosome;intracellular organelle part;intracellular part;macromolecular complex;membrane;membrane part;membrane-bounded organelle;membrane-bounded vesicle;nuclear env…	RNA transport
Q16851	UGP2	UTP--glucose-1-phosphate uridylyltransferase	58		1.20321	0.295585	0.0927958	3.17408	3.19896	3.11798	3.24527	3.26768	3.20446	3.20444	3.27612	3.07846	3.10532	3.14069	alcohol metabolic process;biosynthetic process;carbohydrate biosynthetic process;carbohydrate metabolic process;carboxylic acid biosynthetic process;carboxylic acid metabolic process;cellular biosynthetic process;cellular carbohydrate biosynthetic process;cellular carbohydrate metabolic process;cellular glucan metabolic process;cellular glucuronidation;cellular ketone metabolic process;cellular m…	binding;carbohydrate binding;catalytic activity;cation binding;glucose binding;identical protein binding;ion binding;metal ion binding;monosaccharide binding;nucleotide binding;nucleotidyltransferase activity;protein binding;pyrimidine nucleotide binding;pyrimidine ribonucleotide binding;ribonucleotide binding;sugar binding;transferase activity;transferase activity, transferring phosphorus-contai…	cell part;cytoplasmic part;cytosol;extracellular membrane-bounded organelle;extracellular organelle;extracellular region part;extracellular vesicular exosome;intracellular membrane-bounded organelle;intracellular organelle;intracellular part;membrane-bounded organelle;membrane-bounded vesicle;nucleus;organelle;vesicle	Amino sugar and nucleotide sugar metabolism;Galactose metabolism;Pentose and glucuronate interconversions;Starch and sucrose metabolism
O60610	DIAPH1	Protein diaphanous homolog 1	57		1.16021	0.308173	0.0563629	3.3671	3.31908	3.33175	3.40671	3.38463	3.21389	3.19668	3.25341	2.78775	2.73382	2.81621	actin cytoskeleton organization;actin filament organization;actin filament polymerization;actin filament-based process;actin polymerization or depolymerization;biological regulation;cell projection organization;cellular component assembly;cellular component assembly at cellular level;cellular component organization;cellular component organization at cellular level;cellular component organization …	binding;ion channel binding;protein binding;receptor binding	cell part;cell projection;cell projection membrane;cell projection part;cytoplasmic part;cytoskeletal part;cytosol;intracellular non-membrane-bounded organelle;intracellular organelle;intracellular organelle part;intracellular part;leading edge membrane;membrane part;mitotic spindle;neuron projection;non-membrane-bounded organelle;organelle;organelle part;plasma membrane part;ruffle membrane;spin…	Focal adhesion;Regulation of actin cytoskeleton;Shigellosis
P08107	HSPA1A	Heat shock 70 kDa protein 1A/1B	57		0.644647	0.531537	0.066489	2.65029	2.70022	2.63796	2.6806	2.77803	3.42669	3.44782	3.46397	3.5186	3.4882	3.62603
P33991	MCM4	DNA replication licensing factor MCM4	57		0.0841737	0.935564	-0.0136225	3.12782	3.15971	3.03628	3.13381	3.05481	3.36814	3.34961	3.33304	3.17196	3.17193	3.07205	biosynthetic process;cell cycle;cell cycle process;cellular biosynthetic process;cellular macromolecule biosynthetic process;cellular macromolecule metabolic process;cellular metabolic process;cellular nitrogen compound metabolic process;cellular process;DNA conformation change;DNA duplex unwinding;DNA geometric change;DNA metabolic process;DNA replication;DNA strand elongation;DNA strand elongat…	adenyl nucleotide binding;adenyl ribonucleotide binding;ATP binding;binding;catalytic activity;DNA binding;DNA helicase activity;helicase activity;hydrolase activity;hydrolase activity, acting on acid anhydrides;hydrolase activity, acting on acid anhydrides, in phosphorus-containing anhydrides;nucleic acid binding;nucleoside-triphosphatase activity;nucleotide binding;purine nucleotide binding;pur…	cell part;chromosomal part;intracellular membrane-bounded organelle;intracellular organelle;intracellular organelle part;intracellular part;macromolecular complex;MCM complex;membrane;membrane-bounded organelle;nuclear chromosome part;nuclear part;nucleoplasm;nucleoplasm part;nucleus;organelle;organelle part;protein complex	Cell cycle;Cell cycle - yeast;DNA replication;Meiosis - yeast
P49321	NASP	Nuclear autoantigenic sperm protein	57		0.0832446	0.935681	-0.0094984	3.16852	3.24955	3.23671	3.17851	3.23902	3.08306	3.10546	3.16507	3.08695	3.25428	3.24595	anatomical structure development;ATP-dependent chromatin remodeling;biosynthetic process;blastocyst development;cell cycle;cell proliferation;cellular biosynthetic process;cellular component assembly;cellular component assembly at cellular level;cellular component organization;cellular component organization at cellular level;cellular component organization or biogenesis;cellular component organi…	binding;heat shock protein binding;Hsp90 protein binding;protein binding;protein complex binding	cell part;chromatin;chromosomal part;cytoplasm;intracellular membrane-bounded organelle;intracellular organelle;intracellular organelle part;intracellular part;macromolecular complex;membrane-bounded organelle;nuclear chromatin;nuclear chromosome part;nuclear part;nucleoplasm;nucleus;organelle;organelle part;protein complex
Q9UHD8	SEPT9	Septin-9	57		1.55825	0.216399	0.136689	3.24754	3.22767	3.30763	3.4163	3.37898	3.15325	3.18023	3.1767	2.95023	2.96772	2.92583	cell cycle;cell division;cellular component assembly;cellular component organization;cellular component organization or biogenesis;cellular process;macromolecular complex assembly;macromolecular complex subunit organization;metabolic process;protein complex assembly;protein complex subunit organization;protein heterooligomerization;protein oligomerization	binding;catalytic activity;GTP binding;GTPase activity;guanyl nucleotide binding;guanyl ribonucleotide binding;hydrolase activity;hydrolase activity, acting on acid anhydrides;hydrolase activity, acting on acid anhydrides, in phosphorus-containing anhydrides;nucleoside-triphosphatase activity;nucleotide binding;purine nucleotide binding;purine ribonucleoside triphosphate binding;purine ribonucleo…	actin cytoskeleton;actin filament bundle;actomyosin;cell part;cytoplasm;cytoplasmic part;cytoskeletal part;cytoskeleton;intracellular non-membrane-bounded organelle;intracellular organelle;intracellular organelle part;intracellular part;macromolecular complex;microtubule;non-membrane-bounded organelle;organelle;organelle part;perinuclear region of cytoplasm;protein complex;stress fiber
P51532-4	SMARCA4	Isoform 4 of Transcription activator BRG1	56		0.804227	0.444686	-0.0809857	3.30884	3.19352	3.24586	3.16496	3.17188	3.19595	3.18423	3.15863	3.18301	3.09994	3.11023	anatomical structure development;anatomical structure formation involved in morphogenesis;anatomical structure morphogenesis;aortic smooth muscle cell differentiation;appendage morphogenesis;ATP-dependent chromatin remodeling;biological regulation;blastocyst growth;blastocyst hatching;cell development;cell differentiation;cell fate determination;cell morphogenesis;cellular component disassembly;c…	adenyl nucleotide binding;adenyl ribonucleotide binding;androgen receptor binding;ATP binding;ATPase activity;ATPase activity, coupled;binding;catalytic activity;chromatin binding;DNA binding;DNA polymerase binding;DNA-dependent ATPase activity;enzyme binding;helicase activity;histone acetyl-lysine binding;histone binding;hormone receptor binding;hydrolase activity;hydrolase activity, acting on a…	cell part;chromatin;chromatin remodeling complex;chromosomal part;euchromatin;extracellular region part;extracellular space;heterochromatin;intracellular membrane-bounded organelle;intracellular non-membrane-bounded organelle;intracellular organelle;intracellular organelle part;intracellular part;macromolecular complex;membrane;membrane-bounded organelle;nBAF complex;non-membrane-bounded organell…
P53621-2	COPA	Isoform 2 of Coatomer subunit alpha	56		1.83094	0.185801	0.068541	3.17292	3.14484	3.16188	3.23973	3.21711	3.18093	3.13834	3.14732	3.17672	3.18894	3.25475	biological regulation;body fluid secretion;cellular component organization;cellular component organization at cellular level;cellular component organization or biogenesis;cellular component organization or biogenesis at cellular level;cellular process;COPI coating of Golgi vesicle;digestive system process;establishment of localization;establishment of localization in cell;establishment of protein…	structural molecule activity	cell part;COPI vesicle coat;cytoplasm;cytoplasmic part;cytoplasmic vesicle part;cytosol;extracellular membrane-bounded organelle;extracellular organelle;extracellular region part;extracellular space;extracellular vesicular exosome;Golgi apparatus part;intracellular organelle part;intracellular part;macromolecular complex;membrane;membrane coat;membrane part;membrane-bounded organelle;membrane-bou…	Neuroactive ligand-receptor interaction
P55265-4	ADAR	Isoform 4 of Double-stranded RNA-specific adenosine deaminase	56		2.40576	0.11246	0.0470314	3.07041	3.08305	3.07298	3.11851	3.12651	3.17971	3.22318	3.18484	3.2561	3.37649	3.30159	adenosine to inosine editing;anatomical structure development;base conversion or substitution editing;biological regulation;cell differentiation;cell surface receptor linked signaling pathway;cellular component assembly;cellular component assembly at cellular level;cellular component organization;cellular component organization at cellular level;cellular component organization or biogenesis;cellu…	adenosine deaminase activity;binding;catalytic activity;cation binding;deaminase activity;DNA binding;double-stranded RNA adenosine deaminase activity;hydrolase activity;hydrolase activity, acting on carbon-nitrogen (but not peptide) bonds;hydrolase activity, acting on carbon-nitrogen (but not peptide) bonds, in cyclic amidines;ion binding;metal ion binding;nucleic acid binding	cell part;cytoplasm;intracellular membrane-bounded organelle;intracellular non-membrane-bounded organelle;intracellular organelle;intracellular organelle part;intracellular part;membrane;membrane-bounded organelle;non-membrane-bounded organelle;nuclear part;nucleolus;nucleoplasm;nucleus;organelle;organelle part	Cytosolic DNA-sensing pathway;Measles
Q14240-2	EIF4A2	Isoform 2 of Eukaryotic initiation factor 4A-II	56		2.05405	0.148381	-0.225236	3.37228	3.30609	3.29687	3.07231	3.12737	3.24174	3.22081	3.1871	3.11067	3.09116	2.94986	biological regulation;biosynthetic process;catabolic process;cell surface receptor linked signaling pathway;cellular biosynthetic process;cellular catabolic process;cellular macromolecule biosynthetic process;cellular macromolecule catabolic process;cellular macromolecule metabolic process;cellular metabolic process;cellular nitrogen compound metabolic process;cellular process;cellular protein me…	adenyl nucleotide binding;adenyl ribonucleotide binding;ATP binding;ATPase activity;ATPase activity, coupled;ATP-dependent helicase activity;ATP-dependent RNA helicase activity;binding;catalytic activity;helicase activity;hydrolase activity;hydrolase activity, acting on acid anhydrides;hydrolase activity, acting on acid anhydrides, in phosphorus-containing anhydrides;nucleic acid binding;nucleosi…	cell part;cytoplasmic part;cytosol;eukaryotic translation initiation factor 4F complex;intracellular non-membrane-bounded organelle;intracellular organelle;intracellular organelle part;intracellular part;macromolecular complex;non-membrane-bounded organelle;nuclear part;nucleolus;organelle;organelle part;perinuclear region of cytoplasm;protein complex	RNA transport
Q15021	NCAPD2	Condensin complex subunit 1	56		0.913447	0.398495	-0.0484542	3.30606	3.30862	3.35304	3.25906	3.28917	3.21485	3.12638	3.12765	3.00575	2.96878	3.00293	cell cycle;cell cycle process;cell division;cellular component organization;cellular component organization at cellular level;cellular component organization or biogenesis;cellular component organization or biogenesis at cellular level;cellular macromolecule metabolic process;cellular metabolic process;cellular nitrogen compound metabolic process;cellular process;chromosome condensation;chromosom…	binding;histone binding;protein binding	cell part;chromosomal part;chromosome;condensed chromosome;condensin complex;condensin core heterodimer;cytoplasm;cytoplasmic part;cytosol;intracellular membrane-bounded organelle;intracellular non-membrane-bounded organelle;intracellular organelle;intracellular organelle part;intracellular part;macromolecular complex;membrane;membrane-bounded organelle;non-membrane-bounded organelle;nuclear part…	Cell cycle - yeast
Q16891-4	IMMT	Isoform 4 of Mitochondrial inner membrane protein	56		0.208762	0.828007	-0.0358607	2.98479	2.99799	3.14053	2.99569	3.0148	3.25582	3.29584	3.21803	3.38551	3.26832	3.38599	biological regulation;calcium ion homeostasis;cation homeostasis;cellular calcium ion homeostasis;cellular cation homeostasis;cellular chemical homeostasis;cellular divalent inorganic cation homeostasis;cellular homeostasis;cellular ion homeostasis;cellular metal ion homeostasis;cellular process;chemical homeostasis;divalent inorganic cation homeostasis;homeostatic process;ion homeostasis;metal i…		cell part;cytoplasmic part;integral to membrane;intracellular membrane-bounded organelle;intracellular organelle;intracellular organelle part;intracellular part;intrinsic to membrane;membrane;membrane part;membrane-bounded organelle;mitochondrial inner membrane;mitochondrial membrane;mitochondrial part;mitochondrion;organelle;organelle inner membrane;organelle membrane;organelle part
Q86VP6	CAND1	Cullin-associated NEDD8-dissociated protein 1	56		0.863135	0.420412	0.0626829	3.14962	3.22459	3.1822	3.23012	3.26619	3.18171	3.19097	3.23568	3.09405	3.08808	3.17451	biological regulation;cell differentiation;cellular component assembly;cellular component assembly at cellular level;cellular component organization;cellular component organization at cellular level;cellular component organization or biogenesis;cellular component organization or biogenesis at cellular level;cellular developmental process;cellular macromolecular complex assembly;cellular macromole…		cell part;cullin-RING ubiquitin ligase complex;cytoplasm;extracellular membrane-bounded organelle;extracellular organelle;extracellular region part;extracellular vesicular exosome;intracellular membrane-bounded organelle;intracellular organelle;intracellular organelle part;intracellular part;macromolecular complex;membrane;membrane-bounded organelle;membrane-bounded vesicle;nuclear part;nucleopla…
O60506-3	SYNCRIP	Isoform 3 of Heterogeneous nuclear ribonucleoprotein Q	55		0.468491	0.642307	-0.0287977	3.12634	3.14849	3.08151	3.08888	3.09108	3.215	3.15982	3.19642	3.29995	3.29236	3.30311	biological regulation;cell differentiation;cellular developmental process;cellular macromolecule metabolic process;cellular metabolic process;cellular nitrogen compound metabolic process;cellular process;cellular response to chemical stimulus;cellular response to cytokine stimulus;cellular response to interferon-gamma;cellular response to organic substance;cellular response to stimulus;CRD-mediat…	binding;mRNA binding;nucleic acid binding;nucleotide binding;poly(A) RNA binding;poly-purine tract binding;RNA binding;single-stranded RNA binding	catalytic step 2 spliceosome;cell part;CRD-mediated mRNA stability complex;cytoplasmic part;endoplasmic reticulum;histone pre-mRNA 3'end processing complex;intracellular membrane-bounded organelle;intracellular organelle;intracellular organelle part;intracellular part;macromolecular complex;membrane;membrane-bounded organelle;nuclear part;nucleoplasm;nucleus;organelle;organelle part;protein compl…
P07737	PFN1	Profilin-1	55		0.214357	0.821906	0.0406162	3.08643	3.20457	3.2759	3.22048	3.23868	3.26606	3.23232	3.32556	3.02696	3.13719	2.97249	actin cytoskeleton organization;actin filament-based process;anatomical structure formation involved in morphogenesis;biological regulation;blood coagulation;cell activation;cellular component organization;cellular component organization at cellular level;cellular component organization or biogenesis;cellular component organization or biogenesis at cellular level;cellular process;cellular respons…	actin binding;actin monomer binding;adenyl nucleotide binding;adenyl-nucleotide exchange factor activity;ATPase regulator activity;binding;cytoskeletal protein binding;enzyme regulator activity;lipid binding;nucleoside-triphosphatase regulator activity;nucleotide binding;phosphatidylinositol binding;phosphatidylinositol-4,5-bisphosphate binding;phospholipid binding;proline-rich region binding;pro…	adherens junction;anchoring junction;blood microparticle;cell cortex;cell junction;cell part;cell projection;cell-substrate adherens junction;cell-substrate junction;cytoplasm;cytoplasmic part;cytoskeleton;cytosol;extracellular membrane-bounded organelle;extracellular organelle;extracellular region part;extracellular vesicular exosome;focal adhesion;intracellular membrane-bounded organelle;intrac…	Regulation of actin cytoskeleton;Shigellosis
P15311	EZR	Ezrin	55		0.418504	0.679869	0.0488223	3.13755	3.18935	3.18501	3.16226	3.27666	3.30346	3.24139	3.25909	3.07844	3.07326	3.09969	actin cytoskeleton organization;actin cytoskeleton reorganization;actin filament bundle assembly;actin filament organization;actin filament-based process;anatomical structure development;axon guidance;biological adhesion;biological regulation;cell adhesion;cell development;cell projection assembly;cell projection organization;cell-cell adhesion;cellular component assembly;cellular component assem…	actin binding;actin filament binding;binding;cell adhesion molecule binding;cytoskeletal protein binding;protein binding	actin cytoskeleton;actin filament;adherens junction;anchoring junction;apical part of cell;apical plasma membrane;basolateral plasma membrane;brush border;cell body;cell cortex part;cell junction;cell part;cell periphery;cell pole;cell projection;cell projection membrane;cell projection part;cell tip;cell-substrate adherens junction;cell-substrate junction;cortical cytoskeleton;cytoplasm;cytoplas…	Gastric acid secretion;Leukocyte transendothelial migration;Pathogenic Escherichia coli infection;Regulation of actin cytoskeleton
P41250	GARS	Glycine--tRNA ligase	55		1.71747	0.196281	0.179775	2.9985	2.96149	3.03164	3.13822	3.21574	3.32808	3.25058	3.26134	3.20815	3.23304	3.34395	amine metabolic process;amino acid activation;biosynthetic process;bis(5'-nucleosidyl) oligophosphate biosynthetic process;bis(5'-nucleosidyl) oligophosphate metabolic process;carboxylic acid metabolic process;cellular amine metabolic process;cellular amino acid metabolic process;cellular biosynthetic process;cellular ketone metabolic process;cellular macromolecule metabolic process;cellular meta…	adenyl nucleotide binding;adenyl ribonucleotide binding;aminoacyl-tRNA ligase activity;ATP binding;binding;catalytic activity;glycine-tRNA ligase activity;ligase activity;ligase activity, forming aminoacyl-tRNA and related compounds;ligase activity, forming carbon-oxygen bonds;nucleotide binding;protein binding;protein dimerization activity;purine nucleotide binding;purine ribonucleoside triphosp…	axon;cell part;cell projection;cytoplasm;cytoplasmic membrane-bounded vesicle;cytoplasmic part;cytoplasmic vesicle;cytosol;extracellular membrane-bounded organelle;extracellular organelle;extracellular region part;extracellular vesicular exosome;intracellular membrane-bounded organelle;intracellular organelle;intracellular organelle lumen;intracellular organelle part;intracellular part;membrane-b…	Aminoacyl-tRNA biosynthesis
Q1KMD3	HNRNPUL2	Heterogeneous nuclear ribonucleoprotein U-like protein 2	55		0.00541412	0.996414	0.00045085	3.0857	3.08144	3.13658	3.08307	3.12031	3.19911	3.162	3.13765	3.29232	3.39852	3.29335			cell part;intracellular membrane-bounded organelle;intracellular organelle;intracellular part;membrane;membrane-bounded organelle;nucleus;organelle
Q86UP2	KTN1	Kinectin	55		0.665111	0.521295	0.0884214	3.01749	3.06503	3.09964	3.08537	3.21291	3.30781	3.29479	3.20515	3.28284	3.10269	3.31326	biological regulation;cellular component movement;cellular process;cellular response to stimulus;intracellular signal transduction;microtubule-based movement;microtubule-based process;regulation of biological process;regulation of cellular process;response to stimulus;signal transduction;small GTPase mediated signal transduction		cell part;cytoplasmic part;endoplasmic reticulum;endoplasmic reticulum membrane;endoplasmic reticulum part;integral to membrane;integral to plasma membrane;intracellular membrane-bounded organelle;intracellular organelle;intracellular organelle part;intracellular part;intrinsic to membrane;intrinsic to plasma membrane;membrane;membrane part;membrane-bounded organelle;organelle;organelle membrane;…
Q8N1F7	NUP93	Nuclear pore complex protein Nup93	55		0.00755166	0.995335	-0.000292102	3.16055	3.15706	3.1612	3.14275	3.17587	3.32152	3.23322	3.21528	3.07823	3.04808	3.31006	biological regulation;biosynthetic process;carbohydrate metabolic process;carbohydrate transport;cell cycle;cell cycle process;cell surface receptor linked signaling pathway;cellular biosynthetic process;cellular component assembly;cellular component assembly at cellular level;cellular component disassembly;cellular component disassembly at cellular level;cellular component organization;cellular …	structural constituent of nuclear pore;structural molecule activity	cell part;envelope;intracellular organelle part;intracellular part;macromolecular complex;membrane;membrane part;nuclear envelope;nuclear membrane;nuclear part;nuclear periphery;nuclear pore;organelle envelope;organelle membrane;organelle part;pore complex;protein complex	RNA transport
Q9P2J5	LARS	Leucine--tRNA ligase, cytoplasmic	55		0.155099	0.874581	0.0139788	3.01783	3.10076	3.07763	3.06848	3.09028	3.19097	3.18089	3.20673	3.31598	3.37305	3.35347	amine metabolic process;amino acid activation;carboxylic acid metabolic process;cellular amine metabolic process;cellular amino acid metabolic process;cellular ketone metabolic process;cellular macromolecule metabolic process;cellular metabolic process;cellular nitrogen compound metabolic process;cellular process;gene expression;leucyl-tRNA aminoacylation;macromolecule metabolic process;metabolic…	adenyl nucleotide binding;adenyl ribonucleotide binding;aminoacyl-tRNA editing activity;aminoacyl-tRNA ligase activity;ATP binding;binding;carboxylic ester hydrolase activity;catalytic activity;hydrolase activity;hydrolase activity, acting on ester bonds;leucine-tRNA ligase activity;ligase activity;ligase activity, forming aminoacyl-tRNA and related compounds;ligase activity, forming carbon-oxyge…	cell part;cytoplasm;cytoplasmic part;cytosol;intracellular membrane-bounded organelle;intracellular organelle;intracellular part;membrane-bounded organelle;nucleus;organelle	Aminoacyl-tRNA biosynthesis;Valine, leucine and isoleucine biosynthesis
P11388-4	TOP2A	Isoform 4 of DNA topoisomerase 2-alpha	54		1.05794	0.349138	0.14106	3.01318	2.87343	2.94882	3.05746	3.11495	3.48845	3.52702	3.56963	3.03836	3.13744	3.04428	apoptotic chromosome condensation;biological regulation;cell cycle;cell cycle process;cell differentiation;cell division;cellular component organization;cellular component organization at cellular level;cellular component organization or biogenesis;cellular component organization or biogenesis at cellular level;cellular developmental process;cellular macromolecule metabolic process;cellular metab…	adenyl nucleotide binding;adenyl ribonucleotide binding;ATP binding;ATPase activity;ATPase activity, coupled;binding;catalytic activity;cation binding;chromatin binding;DNA bending activity;DNA binding;DNA topoisomerase (ATP-hydrolyzing) activity;DNA topoisomerase activity;DNA-dependent ATPase activity;drug binding;enzyme binding;histone deacetylase binding;hydrolase activity;hydrolase activity, …	cell part;chromosome;condensed chromosome;cytoplasm;DNA topoisomerase complex (ATP-hydrolyzing);intracellular membrane-bounded organelle;intracellular non-membrane-bounded organelle;intracellular organelle;intracellular organelle part;intracellular part;macromolecular complex;membrane-bounded organelle;non-membrane-bounded organelle;nuclear part;nucleolus;nucleoplasm;nucleus;organelle;organelle p…
P12268	IMPDH2	Inosine-5'-monophosphate dehydrogenase 2	54		2.65891	0.0984	-0.0787896	3.17288	3.16123	3.16885	3.07998	3.09776	3.1864	3.18739	3.1946	3.25365	3.21931	3.29367	anatomical structure development;biosynthetic process;cell activation;cell proliferation;cellular aromatic compound metabolic process;cellular biosynthetic process;cellular component assembly;cellular component organization;cellular component organization or biogenesis;cellular metabolic process;cellular nitrogen compound biosynthetic process;cellular nitrogen compound metabolic process;cellular …	binding;catalytic activity;cation binding;DNA binding;IMP dehydrogenase activity;ion binding;metal ion binding;nucleic acid binding;nucleotide binding;oxidoreductase activity;oxidoreductase activity, acting on CH-OH group of donors;oxidoreductase activity, acting on the CH-OH group of donors, NAD or NADP as acceptor;RNA binding	cell part;cytoplasm;cytoplasmic part;cytosol;extracellular membrane-bounded organelle;extracellular organelle;extracellular region part;extracellular vesicular exosome;intracellular membrane-bounded organelle;intracellular organelle;intracellular organelle part;intracellular part;membrane;membrane-bounded organelle;membrane-bounded vesicle;microbody;microbody membrane;microbody part;nucleus;organ…	Drug metabolism - other enzymes;Purine metabolism
P17980	PSMC3	26S protease regulatory subunit 6A	54		1.1523	0.309761	-0.0737541	3.06545	3.13062	3.12	3.02342	3.03978	3.27146	3.23104	3.2549	3.27394	3.23636	3.34106	activation of immune response;activation of innate immune response;anaphase-promoting complex-dependent proteasomal ubiquitin-dependent protein catabolic process;anatomical structure development;antigen processing and presentation;antigen processing and presentation of exogenous antigen;antigen processing and presentation of exogenous peptide antigen;antigen processing and presentation of exogeno…	adenyl nucleotide binding;adenyl ribonucleotide binding;ATP binding;ATPase activity;binding;catalytic activity;hydrolase activity;hydrolase activity, acting on acid anhydrides;hydrolase activity, acting on acid anhydrides, in phosphorus-containing anhydrides;nucleoside-triphosphatase activity;nucleotide binding;protein binding;protein binding transcription factor activity;purine nucleotide bindin…	cell part;cytoplasmic mRNA processing body;cytoplasmic part;cytosol;cytosolic part;cytosolic proteasome complex;intracellular membrane-bounded organelle;intracellular non-membrane-bounded organelle;intracellular organelle;intracellular organelle part;intracellular part;macromolecular complex;membrane;membrane-bounded organelle;non-membrane-bounded organelle;nuclear part;nuclear proteasome complex…	Proteasome
P43243	MATR3	Matrin-3	54		0.462891	0.647262	0.0357662	3.1339	3.09161	3.17703	3.17352	3.16638	3.0377	3.12929	3.22546	3.17801	3.37586	3.30832	biological regulation;posttranscriptional regulation of gene expression;regulation of biological process;regulation of gene expression;regulation of macromolecule metabolic process;regulation of metabolic process	binding;cation binding;ion binding;metal ion binding;nucleotide binding;structural molecule activity;transition metal ion binding;zinc ion binding	cell part;intracellular organelle part;intracellular part;membrane;nuclear inner membrane;nuclear matrix;nuclear membrane;nuclear part;nucleoplasm;organelle inner membrane;organelle membrane;organelle part
P45880-1	VDAC2	Isoform 1 of Voltage-dependent anion-selective channel protein 2	54		0.2391	0.797794	-0.0197977	3.16335	3.17468	3.2419	3.17091	3.17612	3.12261	3.16093	3.12828	3.33841	3.18721	3.15136	anion transport;biological regulation;establishment of localization;ion transport;negative regulation of biological process;negative regulation of cellular component organization;negative regulation of cellular process;negative regulation of protein complex assembly;negative regulation of protein polymerization;regulation of biological process;regulation of cellular component biogenesis;regulatio…	anion channel activity;anion transmembrane transporter activity;binding;channel activity;gated channel activity;ion channel activity;ion transmembrane transporter activity;nucleotide binding;passive transmembrane transporter activity;porin activity;substrate-specific channel activity;substrate-specific transmembrane transporter activity;substrate-specific transporter activity;transmembrane transp…	cell part;cytoplasmic part;extracellular membrane-bounded organelle;extracellular organelle;extracellular region part;extracellular vesicular exosome;intracellular membrane-bounded organelle;intracellular non-membrane-bounded organelle;intracellular organelle;intracellular organelle part;intracellular part;macromolecular complex;membrane;membrane part;membrane raft;membrane-bounded organelle;memb…	Calcium signaling pathway;Huntington's disease;Parkinson's disease
Q16555	DPYSL2	Dihydropyrimidinase-related protein 2	54		1.72599	0.1964	0.1018	3.11175	3.13023	3.07274	3.20834	3.20506	3.2779	3.27439	3.20507	3.23771	3.18854	3.10005	anatomical structure development;axon guidance;biological regulation;cellular component organization;cellular component organization at cellular level;cellular component organization or biogenesis;cellular component organization or biogenesis at cellular level;cellular membrane organization;cellular metabolic process;cellular nitrogen compound metabolic process;cellular process;cellular response …	catalytic activity;dihydropyrimidinase activity;hydrolase activity;hydrolase activity, acting on carbon-nitrogen (but not peptide) bonds;hydrolase activity, acting on carbon-nitrogen (but not peptide) bonds, in cyclic amides	axon part;cell body;cell part;cell projection;cell projection part;cytoplasmic part;cytoskeleton;cytosol;dendrite;extracellular membrane-bounded organelle;extracellular organelle;extracellular region part;extracellular vesicular exosome;growth cone;intracellular membrane-bounded organelle;intracellular non-membrane-bounded organelle;intracellular organelle;intracellular part;macromolecular comple…	Axon guidance
Q8TAQ2	SMARCC2	SWI/SNF complex subunit SMARCC2	54		0.281463	0.772142	-0.0152256	3.1574	3.1167	3.11664	3.09921	3.13083	3.25165	3.26077	3.27664	3.20189	3.19971	3.20343	ATP-dependent chromatin remodeling;biological regulation;biosynthetic process;cellular biosynthetic process;cellular component disassembly;cellular component disassembly at cellular level;cellular component organization;cellular component organization at cellular level;cellular component organization or biogenesis;cellular component organization or biogenesis at cellular level;cellular macromolec…	binding;chromatin binding;DNA binding;nucleic acid binding;protein binding transcription factor activity;transcription coactivator activity;transcription cofactor activity;transcription factor binding transcription factor activity	cell part;chromatin;chromatin remodeling complex;chromosomal part;intracellular organelle part;intracellular part;macromolecular complex;nBAF complex;npBAF complex;nuclear chromatin;nuclear chromosome part;nuclear part;nucleoplasm;organelle part;protein complex;SWI/SNF complex;SWI/SNF-type complex
Q92499	DDX1	ATP-dependent RNA helicase DDX1	54		0.857102	0.423473	0.0693366	3.11912	3.02925	3.05689	3.13154	3.14398	3.10159	3.1315	3.18682	3.33697	3.36334	3.3748	biological regulation;biosynthetic process;cellular biosynthetic process;cellular component assembly;cellular component assembly at cellular level;cellular component organization;cellular component organization at cellular level;cellular component organization or biogenesis;cellular component organization or biogenesis at cellular level;cellular macromolecular complex assembly;cellular macromolec…	adenyl nucleotide binding;adenyl ribonucleotide binding;ATP binding;ATPase activity;ATPase activity, coupled;ATP-dependent helicase activity;ATP-dependent RNA helicase activity;binding;catalytic activity;chromatin binding;DNA binding;DNA/RNA helicase activity;double-stranded RNA binding;exonuclease activity;helicase activity;hydrolase activity;hydrolase activity, acting on acid anhydrides;hydrola…	cell part;cleavage body;cytoplasm;cytoplasmic part;intracellular membrane-bounded organelle;intracellular non-membrane-bounded organelle;intracellular organelle;intracellular organelle part;intracellular part;macromolecular complex;membrane;membrane-bounded organelle;non-membrane-bounded organelle;nuclear body;nuclear part;nucleolus;nucleoplasm;nucleoplasm part;nucleus;organelle;organelle part;pr…
O94906	PRPF6	Pre-mRNA-processing factor 6	53		0.305752	0.7506	-0.0299501	3.17098	3.18899	3.10774	3.15535	3.09656	3.28453	3.22719	3.20718	3.2424	3.18148	3.15545	assembly of spliceosomal tri-snRNP;biological regulation;cellular component assembly;cellular component assembly at cellular level;cellular component organization;cellular component organization at cellular level;cellular component organization or biogenesis;cellular component organization or biogenesis at cellular level;cellular macromolecular complex assembly;cellular macromolecular complex sub…	androgen receptor binding;binding;hormone receptor binding;nuclear hormone receptor binding;nucleic acid binding;protein binding;protein binding transcription factor activity;receptor binding;ribonucleoprotein binding;RNA binding;steroid hormone receptor binding;transcription coactivator activity;transcription cofactor activity;transcription factor binding transcription factor activity	catalytic step 2 spliceosome;cell part;intracellular membrane-bounded organelle;intracellular organelle;intracellular organelle part;intracellular part;macromolecular complex;membrane;membrane-bounded organelle;nuclear body;nuclear part;nuclear speck;nucleoplasm;nucleoplasm part;nucleus;organelle;organelle part;ribonucleoprotein complex;small nuclear ribonucleoprotein complex;spliceosomal complex…	Spliceosome
P52566	ARHGDIB	Rho GDP-dissociation inhibitor 2	53		1.78249	0.198808	0.138958	3.19997	3.22965	3.21779	3.38997	3.31955	3.08881	3.02865	3.06931	3.14568	3.17855	3.12001	actin cytoskeleton organization;actin filament-based process;biological regulation;cellular component movement;cellular component organization;cellular component organization at cellular level;cellular component organization or biogenesis;cellular component organization or biogenesis at cellular level;cellular process;cellular response to stimulus;cytoskeleton organization;developmental process;i…	catalytic activity;enzyme activator activity;enzyme regulator activity;GDP-dissociation inhibitor activity;GTPase activator activity;GTPase activity;GTPase regulator activity;hydrolase activity;hydrolase activity, acting on acid anhydrides;hydrolase activity, acting on acid anhydrides, in phosphorus-containing anhydrides;nucleoside-triphosphatase activity;nucleoside-triphosphatase regulator activ…	cell part;cytoplasm;cytoplasmic membrane-bounded vesicle;cytoplasmic part;cytoplasmic vesicle;cytoskeleton;cytosol;extracellular membrane-bounded organelle;extracellular organelle;extracellular region part;extracellular vesicular exosome;intracellular membrane-bounded organelle;intracellular non-membrane-bounded organelle;intracellular organelle;intracellular part;membrane-bounded organelle;membr…	Neurotrophin signaling pathway;Vasopressin-regulated water reabsorption
Q9Y4L1	HYOU1	Hypoxia up-regulated protein 1	53		0.545904	0.59155	-0.0642155	3.13371	3.01516	3.10762	2.99865	3.04391	3.42586	3.40817	3.56944	3.01148	3.12007	3.05076	biological regulation;cellular component organization;cellular component organization or biogenesis;cellular macromolecule metabolic process;cellular membrane organization;cellular metabolic process;cellular process;cellular protein metabolic process;cellular response to chemical stimulus;cellular response to hypoxia;cellular response to organic substance;cellular response to oxygen levels;cellul…	adenyl nucleotide binding;adenyl ribonucleotide binding;ATP binding;binding;chaperone binding;nucleotide binding;protein binding;purine nucleotide binding;purine ribonucleoside triphosphate binding;purine ribonucleotide binding;ribonucleotide binding	adherens junction;anchoring junction;cell junction;cell part;cell-substrate adherens junction;cell-substrate junction;cytoplasmic membrane-bounded vesicle lumen;cytoplasmic part;cytoplasmic vesicle part;endocytic vesicle lumen;endoplasmic reticulum;endoplasmic reticulum lumen;endoplasmic reticulum part;extracellular membrane-bounded organelle;extracellular organelle;extracellular region;extracell…	Protein processing in endoplasmic reticulum
P52209	PGD	6-phosphogluconate dehydrogenase, decarboxylating	52		0.685492	0.505988	0.0652155	3.08159	3.1351	3.19022	3.2044	3.1973	3.3008	3.32466	3.42553	2.99872	3.11659	2.99046	alcohol biosynthetic process;alcohol catabolic process;alcohol metabolic process;aldonic acid metabolic process;biosynthetic process;carbohydrate biosynthetic process;carbohydrate catabolic process;carbohydrate metabolic process;carboxylic acid metabolic process;catabolic process;cellular biosynthetic process;cellular carbohydrate biosynthetic process;cellular carbohydrate catabolic process;cellu…	binding;catalytic activity;coenzyme binding;cofactor binding;NADP binding;nucleotide binding;oxidoreductase activity;oxidoreductase activity, acting on CH-OH group of donors;oxidoreductase activity, acting on the CH-OH group of donors, NAD or NADP as acceptor;phosphogluconate dehydrogenase (decarboxylating) activity	cell part;cytoplasmic part;cytosol;extracellular membrane-bounded organelle;extracellular organelle;extracellular region part;extracellular vesicular exosome;intracellular membrane-bounded organelle;intracellular organelle;intracellular part;membrane-bounded organelle;membrane-bounded vesicle;nucleus;organelle;vesicle	Glutathione metabolism;Pentose phosphate pathway
Q06830	PRDX1	Peroxiredoxin-1	52		0.020148	0.986892	-0.00564957	3.0716	3.16679	3.30748	3.1447	3.20791	3.37135	3.38613	3.37222	2.88883	3.05996	2.94923	anatomical structure development;anatomical structure homeostasis;biological regulation;biosynthetic process;catabolic process;cell killing;cell proliferation;cellular biosynthetic process;cellular catabolic process;cellular macromolecule metabolic process;cellular metabolic process;cellular nitrogen compound metabolic process;cellular process;cellular response to chemical stimulus;cellular respo…	antioxidant activity;binding;catalytic activity;cation binding;heme binding;ion binding;iron ion binding;metal ion binding;oxidoreductase activity;oxidoreductase activity, acting on paired donors, with incorporation or reduction of molecular oxygen;oxidoreductase activity, acting on peroxide as acceptor;peroxidase activity;peroxiredoxin activity;tetrapyrrole binding;thioredoxin peroxidase activit…	cell part;chromatin;chromosomal part;cytoplasm;cytoplasmic membrane-bounded vesicle;cytoplasmic part;cytoplasmic vesicle;cytosol;euchromatin;extracellular membrane-bounded organelle;extracellular organelle;extracellular region part;extracellular space;extracellular vesicular exosome;intracellular membrane-bounded organelle;intracellular non-membrane-bounded organelle;intracellular organelle;intra…	Peroxisome
Q92878-2	RAD50	Isoform 2 of DNA repair protein RAD50	52		0.57613	0.574258	0.0583841	3.13974	3.06299	3.0747	3.19061	3.11112	3.348	3.28086	3.20879	3.26934	3.17654	3.13797	anatomical structure homeostasis;biological regulation;biosynthetic process;cell cycle process;cellular biosynthetic process;cellular component organization;cellular component organization at cellular level;cellular component organization or biogenesis;cellular component organization or biogenesis at cellular level;cellular macromolecule biosynthetic process;cellular macromolecule metabolic proce…	adenyl nucleotide binding;adenyl ribonucleotide binding;ATP binding;ATPase activity;binding;binding, bridging;catalytic activity;cation binding;DNA binding;hydrolase activity;hydrolase activity, acting on acid anhydrides;hydrolase activity, acting on acid anhydrides, in phosphorus-containing anhydrides;ion binding;metal ion binding;nucleic acid binding;nucleoside-triphosphatase activity;nucleotid…	cell part;chromosomal part;chromosome, telomeric region;intracellular membrane-bounded organelle;intracellular organelle;intracellular organelle part;intracellular part;macromolecular complex;membrane;membrane-bounded organelle;Mre11 complex;nuclear chromosome part;nuclear chromosome, telomeric region;nuclear part;nucleoplasm;nucleus;organelle;organelle part;pronucleus;protein complex;site of dou…	Homologous recombination;Non-homologous end-joining
Q96T88-2	UHRF1	Isoform 2 of E3 ubiquitin-protein ligase UHRF1	52		2.57731	0.0984839	-0.524227	3.66902	3.67078	3.54034	3.09044	3.11453	3.09746	3.09324	3.07608	2.79444	2.75572	2.70345	biological regulation;biosynthetic process;cell cycle;cell proliferation;cellular biosynthetic process;cellular component organization;cellular component organization at cellular level;cellular component organization or biogenesis;cellular component organization or biogenesis at cellular level;cellular macromolecule biosynthetic process;cellular macromolecule metabolic process;cellular metabolic …	acid-amino acid ligase activity;binding;catalytic activity;cation binding;chromatin binding;core promoter proximal region DNA binding;core promoter proximal region sequence-specific DNA binding;DNA binding;histone binding;identical protein binding;ion binding;ligase activity;ligase activity, forming carbon-nitrogen bonds;metal ion binding;methylated histone residue binding;methyl-CpG binding;nucl…	cell part;chromatin;chromosomal part;euchromatin;heterochromatin;intracellular membrane-bounded organelle;intracellular organelle;intracellular organelle part;intracellular part;membrane-bounded organelle;nuclear chromatin;nuclear chromosome part;nuclear heterochromatin;nuclear matrix;nuclear part;nucleus;organelle;organelle part;replication fork
Q99460	PSMD1	26S proteasome non-ATPase regulatory subunit 1	52		1.5695	0.216414	-0.0864037	3.19194	3.13833	3.17867	3.08925	3.07723	3.30472	3.2717	3.233	3.22445	3.1607	3.14087	activation of immune response;activation of innate immune response;anaphase-promoting complex-dependent proteasomal ubiquitin-dependent protein catabolic process;antigen processing and presentation;antigen processing and presentation of exogenous antigen;antigen processing and presentation of exogenous peptide antigen;antigen processing and presentation of exogenous peptide antigen via MHC class …	enzyme regulator activity	cell part;cytoplasmic part;cytosol;extracellular membrane-bounded organelle;extracellular organelle;extracellular region part;extracellular vesicular exosome;intracellular organelle part;intracellular part;macromolecular complex;membrane;membrane-bounded organelle;membrane-bounded vesicle;nuclear part;nucleoplasm;organelle;organelle part;proteasome accessory complex;proteasome complex;proteasome …	Proteasome
P07195	LDHB	L-lactate dehydrogenase B chain	51		0.00649991	0.995383	-0.00150768	3.18483	3.35758	3.19609	3.27066	3.21865	3.06476	3.17814	3.18183	3.05282	3.05115	3.24052	carbohydrate metabolic process;carboxylic acid metabolic process;cellular ketone metabolic process;cellular metabolic process;cellular nitrogen compound metabolic process;cellular process;coenzyme metabolic process;cofactor metabolic process;heterocycle metabolic process;lactate metabolic process;metabolic process;monocarboxylic acid metabolic process;NAD metabolic process;nicotinamide nucleotide…	binding;catalytic activity;coenzyme binding;cofactor binding;lactate dehydrogenase activity;L-lactate dehydrogenase activity;NAD binding;nucleotide binding;oxidoreductase activity;oxidoreductase activity, acting on CH-OH group of donors;oxidoreductase activity, acting on the CH-OH group of donors, NAD or NADP as acceptor	cell part;cytoplasm;cytoplasmic part;cytosol;extracellular membrane-bounded organelle;extracellular organelle;extracellular region part;extracellular vesicular exosome;intracellular membrane-bounded organelle;intracellular organelle;intracellular part;membrane;membrane part;membrane raft;membrane-bounded organelle;membrane-bounded vesicle;mitochondrion;organelle;vesicle	Cysteine and methionine metabolism;Glycolysis / Gluconeogenesis;Propanoate metabolism;Pyruvate metabolism
P11216	PYGB	Glycogen phosphorylase, brain form	51		2.4187	0.113844	0.130714	2.998	2.95606	2.97258	3.10271	3.10981	3.25331	3.30011	3.24271	3.30033	3.24902	3.45535	alcohol metabolic process;carbohydrate catabolic process;carbohydrate metabolic process;catabolic process;cellular carbohydrate catabolic process;cellular carbohydrate metabolic process;cellular glucan metabolic process;cellular macromolecule metabolic process;cellular metabolic process;cellular polysaccharide catabolic process;cellular polysaccharide metabolic process;cellular process;energy der…	binding;catalytic activity;cofactor binding;glycogen phosphorylase activity;phosphorylase activity;pyridoxal phosphate binding;transferase activity;transferase activity, transferring glycosyl groups;transferase activity, transferring hexosyl groups;vitamin B6 binding;vitamin binding	cell part;cytoplasm;extracellular membrane-bounded organelle;extracellular organelle;extracellular region part;extracellular vesicular exosome;intracellular part;membrane;membrane-bounded organelle;membrane-bounded vesicle;organelle;vesicle	Insulin signaling pathway;Starch and sucrose metabolism
P19367-3	HK1	Isoform 3 of Hexokinase-1	51		0.402993	0.689827	0.037302	3.10997	3.0103	3.07229	3.10651	3.09646	3.28179	3.207	3.18885	3.33292	3.24559	3.33513	alcohol catabolic process;alcohol metabolic process;biological regulation;carbohydrate catabolic process;carbohydrate homeostasis;carbohydrate metabolic process;carbohydrate phosphorylation;carbohydrate transport;catabolic process;cellular carbohydrate catabolic process;cellular carbohydrate metabolic process;cellular chemical homeostasis;cellular glucose homeostasis;cellular homeostasis;cellular…	adenyl nucleotide binding;adenyl ribonucleotide binding;ATP binding;binding;carbohydrate kinase activity;catalytic activity;fructokinase activity;glucokinase activity;hexokinase activity;kinase activity;mannokinase activity;nucleotide binding;phosphotransferase activity, alcohol group as acceptor;purine nucleotide binding;purine ribonucleoside triphosphate binding;purine ribonucleotide binding;ri…	cell part;cytoplasmic part;cytosol;intracellular membrane-bounded organelle;intracellular organelle;intracellular organelle part;intracellular part;membrane;membrane part;membrane raft;membrane-bounded organelle;mitochondrial membrane;mitochondrial outer membrane;mitochondrial part;mitochondrion;organelle;organelle membrane;organelle outer membrane;organelle part;outer membrane	Amino sugar and nucleotide sugar metabolism;Butirosin and neomycin biosynthesis;Carbohydrate digestion and absorption;Fructose and mannose metabolism;Galactose metabolism;Glycolysis / Gluconeogenesis;Insulin signaling pathway;Starch and sucrose metabolism;Streptomycin biosynthesis;Type II diabetes mellitus
P22392-2	NME2	Isoform 3 of Nucleoside diphosphate kinase B	51		1.21332	0.292389	-0.140602	3.3792	3.34494	3.29891	3.15009	3.25074	3.2688	3.16522	3.12202	2.99245	2.98289	3.0032	biological adhesion;biological regulation;biosynthetic process;cell adhesion;cell surface receptor linked signaling pathway;cellular biosynthetic process;cellular macromolecule biosynthetic process;cellular macromolecule metabolic process;cellular metabolic process;cellular nitrogen compound biosynthetic process;cellular nitrogen compound metabolic process;cellular process;cellular response to st…	adenyl nucleotide binding;adenyl ribonucleotide binding;ATP binding;binding;catalytic activity;cation binding;DNA binding;ion binding;kinase activity;metal ion binding;nucleic acid binding;nucleic acid binding transcription factor activity;nucleobase-containing compound kinase activity;nucleoside diphosphate kinase activity;nucleotide binding;phosphotransferase activity, alcohol group as acceptor…	cell part;cell periphery;cell projection;cytoplasm;cytoplasmic part;cytosol;extracellular membrane-bounded organelle;extracellular organelle;extracellular region part;extracellular vesicular exosome;intracellular membrane-bounded organelle;intracellular organelle;intracellular part;lamellipodium;membrane-bounded organelle;membrane-bounded vesicle;mitochondrion;nucleus;organelle;ruffle;vesicle	Purine metabolism;Pyrimidine metabolism
P55060	CSE1L	Exportin-2	51		0.385135	0.703199	-0.0294697	3.08779	3.13823	3.11994	3.11868	3.05302	3.16793	3.13228	3.21271	3.34215	3.34164	3.27935	apoptosis;cell death;cell proliferation;cellular process;death;establishment of localization;establishment of localization in cell;establishment of protein localization;intracellular protein transport;intracellular transport;nuclear export;nuclear transport;nucleocytoplasmic transport;programmed cell death;protein export from nucleus;protein targeting;protein transport;transport	binding;importin-alpha export receptor activity;nuclear export signal receptor activity;protein binding;protein transporter activity;substrate-specific transporter activity;transporter activity	cell part;cytoplasm;extracellular membrane-bounded organelle;extracellular organelle;extracellular region part;extracellular vesicular exosome;intracellular membrane-bounded organelle;intracellular organelle;intracellular organelle part;intracellular part;membrane;membrane-bounded organelle;membrane-bounded vesicle;nuclear part;nucleoplasm;nucleus;organelle;organelle part;vesicle
Q04446	GBE1	1,4-alpha-glucan-branching enzyme	51		0.150773	0.878835	-0.0328958	3.26918	3.07957	3.09173	3.10398	3.12388	2.98643	3.024	3.01036	3.34976	3.50819	3.37506	alcohol metabolic process;biosynthetic process;carbohydrate biosynthetic process;carbohydrate metabolic process;cellular biosynthetic process;cellular carbohydrate biosynthetic process;cellular carbohydrate metabolic process;cellular glucan metabolic process;cellular macromolecule biosynthetic process;cellular macromolecule metabolic process;cellular metabolic process;cellular polysaccharide bios…	1,4-alpha-glucan branching enzyme activity;binding;catalytic activity;cation binding;hydrolase activity;hydrolase activity, acting on glycosyl bonds;hydrolase activity, hydrolyzing O-glycosyl compounds;ion binding;transferase activity;transferase activity, transferring glycosyl groups;transferase activity, transferring hexosyl groups	cell part;cytoplasmic part;cytosol;extracellular membrane-bounded organelle;extracellular organelle;extracellular region part;extracellular vesicular exosome;intracellular part;membrane-bounded organelle;membrane-bounded vesicle;organelle;vesicle	Starch and sucrose metabolism
Q63HN8	RNF213	E3 ubiquitin-protein ligase RNF213	51		2.04735	0.148832	0.139984	3.2561	3.25041	3.27737	3.42875	3.3738	3.04539	2.96064	2.9335	3.18403	3.13182	3.0985	cellular macromolecule metabolic process;cellular metabolic process;cellular process;cellular protein metabolic process;macromolecule metabolic process;macromolecule modification;metabolic process;primary metabolic process;protein autoubiquitination;protein metabolic process;protein modification by small protein conjugation;protein modification by small protein conjugation or removal;protein modi…	acid-amino acid ligase activity;ATPase activity;binding;catalytic activity;cation binding;hydrolase activity;hydrolase activity, acting on acid anhydrides;hydrolase activity, acting on acid anhydrides, in phosphorus-containing anhydrides;ion binding;ligase activity;ligase activity, forming carbon-nitrogen bonds;metal ion binding;nucleoside-triphosphatase activity;pyrophosphatase activity;small co…	cell part;cytoplasm;intracellular non-membrane-bounded organelle;intracellular organelle;intracellular organelle part;intracellular part;membrane;non-membrane-bounded organelle;nuclear part;nucleolus;organelle;organelle part
Q9Y265	RUVBL1	RuvB-like 1	51		0.243652	0.792554	0.109341	2.81145	3.22804	2.85714	3.04038	3.10939	3.03869	3.16212	3.1243	3.46134	3.33934	3.64182	ATP-dependent chromatin remodeling;biological regulation;biosynthetic process;cell cycle phase;cell cycle process;cell division;cellular biosynthetic process;cellular component assembly;cellular component assembly at cellular level;cellular component organization;cellular component organization at cellular level;cellular component organization or biogenesis;cellular component organization or biog…	adenyl nucleotide binding;adenyl ribonucleotide binding;ATP binding;binding;catalytic activity;DNA helicase activity;helicase activity;hydrolase activity;hydrolase activity, acting on acid anhydrides;hydrolase activity, acting on acid anhydrides, in phosphorus-containing anhydrides;nucleoside-triphosphatase activity;nucleotide binding;purine nucleotide binding;purine ribonucleoside triphosphate b…	cell part;chromatin remodeling complex;chromosomal part;cytoplasm;cytoplasmic part;cytoskeletal part;DNA helicase complex;extracellular membrane-bounded organelle;extracellular organelle;extracellular region part;extracellular vesicular exosome;Golgi apparatus;H4/H2A histone acetyltransferase complex;histone acetyltransferase complex;histone methyltransferase complex;Ino80 complex;intracellular m…	Wnt signaling pathway
Q9Y4A5	TRRAP	Transformation/transcription domain-associated protein	51		0.201023	0.835027	-0.0161766	3.2177	3.1511	3.20911	3.19463	3.15829	3.1985	3.1986	3.17977	3.18551	3.17465	3.15917	biological regulation;biosynthetic process;cell cycle checkpoint;cellular biosynthetic process;cellular component organization;cellular component organization at cellular level;cellular component organization or biogenesis;cellular component organization or biogenesis at cellular level;cellular macromolecule biosynthetic process;cellular macromolecule metabolic process;cellular metabolic process;…	catalytic activity;kinase activity;phosphotransferase activity, alcohol group as acceptor;protein binding transcription factor activity;transcription coactivator activity;transcription cofactor activity;transcription factor binding transcription factor activity;transferase activity;transferase activity, transferring phosphorus-containing groups	cell part;chromatin remodeling complex;chromosomal part;cytoplasmic part;Golgi apparatus;H4/H2A histone acetyltransferase complex;histone acetyltransferase complex;intracellular membrane-bounded organelle;intracellular organelle;intracellular organelle part;intracellular part;macromolecular complex;membrane-bounded organelle;NuA4 histone acetyltransferase complex;nuclear chromosome part;nuclear p…
O14497	ARID1A	AT-rich interactive domain-containing protein 1A	50		0.530928	0.601721	-0.0402023	3.30317	3.23738	3.24159	3.24184	3.19918	3.32599	3.26486	3.34266	2.95026	2.95567	2.87261	anatomical structure development;anatomical structure formation involved in morphogenesis;androgen receptor signaling pathway;ATP-dependent chromatin remodeling;biological regulation;biosynthetic process;blood vessel development;cardiac chamber development;cellular biosynthetic process;cellular component disassembly;cellular component disassembly at cellular level;cellular component organization;…	binding;DNA binding;ligand-dependent nuclear receptor binding;nucleic acid binding;protein binding;protein binding transcription factor activity;receptor binding;transcription coactivator activity;transcription cofactor activity;transcription factor binding transcription factor activity	cell part;chromatin;chromatin remodeling complex;chromosomal part;intracellular membrane-bounded organelle;intracellular organelle;intracellular organelle part;intracellular part;macromolecular complex;membrane-bounded organelle;nBAF complex;npBAF complex;nuclear chromatin;nuclear chromosome part;nuclear part;nucleoplasm;nucleus;organelle;organelle part;protein complex;SWI/SNF complex;SWI/SNF-typ…
P47897	QARS	Glutamine--tRNA ligase	50		1.59253	0.208816	-0.0554704	3.19537	3.18758	3.20327	3.12378	3.1561	3.13053	3.10762	3.1301	3.22308	3.25867	3.29966	amine metabolic process;amino acid activation;anatomical structure development;brain development;carboxylic acid metabolic process;cellular amine metabolic process;cellular amino acid metabolic process;cellular ketone metabolic process;cellular macromolecule metabolic process;cellular metabolic process;cellular nitrogen compound metabolic process;cellular process;developmental process;gene expres…	adenyl nucleotide binding;adenyl ribonucleotide binding;aminoacyl-tRNA ligase activity;ATP binding;binding;catalytic activity;glutamine-tRNA ligase activity;ligase activity;ligase activity, forming aminoacyl-tRNA and related compounds;ligase activity, forming carbon-oxygen bonds;nucleotide binding;purine nucleotide binding;purine ribonucleoside triphosphate binding;purine ribonucleotide binding;r…	cell part;cytoplasm;cytoplasmic part;cytosol;intracellular organelle lumen;intracellular organelle part;intracellular part;membrane-enclosed lumen;mitochondrial matrix;mitochondrial part;organelle lumen;organelle part	Aminoacyl-tRNA biosynthesis
P49411	TUFM	Elongation factor Tu, mitochondrial	50		0.59451	0.563719	-0.0472774	3.13366	3.15225	3.11388	3.04516	3.12681	3.09042	3.14663	3.01073	3.44291	3.23191	3.45729	biosynthetic process;cellular biosynthetic process;cellular component organization;cellular component organization at cellular level;cellular component organization or biogenesis;cellular component organization or biogenesis at cellular level;cellular macromolecule biosynthetic process;cellular macromolecule metabolic process;cellular metabolic process;cellular process;cellular protein metabolic …	binding;catalytic activity;GTP binding;GTPase activity;guanyl nucleotide binding;guanyl ribonucleotide binding;hydrolase activity;hydrolase activity, acting on acid anhydrides;hydrolase activity, acting on acid anhydrides, in phosphorus-containing anhydrides;nucleic acid binding;nucleoside-triphosphatase activity;nucleotide binding;purine nucleotide binding;purine ribonucleoside triphosphate bind…	cell part;cytoplasmic part;extracellular membrane-bounded organelle;extracellular organelle;extracellular region part;extracellular vesicular exosome;intracellular membrane-bounded organelle;intracellular non-membrane-bounded organelle;intracellular organelle;intracellular organelle part;intracellular part;membrane;membrane-bounded organelle;membrane-bounded vesicle;mitochondrial nucleoid;mitocho…	Plant-pathogen interaction
Q9BUF5	TUBB6	Tubulin beta-6 chain	50		0.450679	0.658235	0.0502069	3.19632	3.1219	3.13303	3.24738	3.15387	3.10415	3.14003	3.11055	3.19925	3.38728	3.2109	cellular component assembly;cellular component assembly at cellular level;cellular component organization;cellular component organization at cellular level;cellular component organization or biogenesis;cellular component organization or biogenesis at cellular level;cellular macromolecular complex assembly;cellular macromolecular complex subunit organization;cellular macromolecule metabolic proces…	binding;catalytic activity;GTP binding;GTPase activity;guanyl nucleotide binding;guanyl ribonucleotide binding;hydrolase activity;hydrolase activity, acting on acid anhydrides;hydrolase activity, acting on acid anhydrides, in phosphorus-containing anhydrides;nucleoside-triphosphatase activity;nucleotide binding;purine nucleotide binding;purine ribonucleoside triphosphate binding;purine ribonucleo…	cell part;cytoplasm;cytoskeletal part;extracellular membrane-bounded organelle;extracellular organelle;extracellular region part;extracellular vesicular exosome;intracellular membrane-bounded organelle;intracellular organelle;intracellular organelle part;intracellular part;macromolecular complex;membrane-bounded organelle;membrane-bounded vesicle;microtubule;nucleus;organelle;organelle part;prote…	Gap junction;Pathogenic Escherichia coli infection;Phagosome
O00267	SUPT5H	Transcription elongation factor SPT5	49		0.750023	0.475371	0.0359171	3.10107	3.09806	3.13663	3.13066	3.16502	3.25855	3.24475	3.32789	3.15808	3.19013	3.2001	biological regulation;biosynthetic process;cell cycle;cellular biosynthetic process;cellular component organization;cellular component organization at cellular level;cellular component organization or biogenesis;cellular component organization or biogenesis at cellular level;cellular macromolecule biosynthetic process;cellular macromolecule metabolic process;cellular metabolic process;cellular ni…	binding;chromatin binding;enzyme binding;protein binding;protein dimerization activity;protein heterodimerization activity	cell part;DSIF complex;intracellular membrane-bounded organelle;intracellular organelle;intracellular organelle part;intracellular part;macromolecular complex;membrane-bounded organelle;nuclear part;nucleoplasm;nucleoplasm part;nucleus;organelle;organelle part;protein complex;transcription elongation factor complex
O60341	KDM1A	Lysine-specific histone demethylase 1A	49		0.0915249	0.930144	0.0039645	3.13622	3.10877	3.13841	3.12002	3.14351	3.20953	3.13429	3.22536	3.22933	3.25095	3.31662	anatomical structure development;biological regulation;biosynthetic process;blood coagulation;cell development;cell differentiation;cell proliferation;cellular biosynthetic process;cellular component organization;cellular component organization at cellular level;cellular component organization or biogenesis;cellular component organization or biogenesis at cellular level;cellular developmental pro…	androgen receptor binding;bHLH transcription factor binding;binding;catalytic activity;chromatin binding;coenzyme binding;cofactor binding;demethylase activity;DNA binding;enzyme binding;flavin adenine dinucleotide binding;histone demethylase activity;histone demethylase activity (H3-dimethyl-K4 specific);histone demethylase activity (H3-K4 specific);histone demethylase activity (H3-K9 specific);…	cell part;chromatin;chromosomal part;intracellular membrane-bounded organelle;intracellular organelle;intracellular organelle part;intracellular part;macromolecular complex;membrane-bounded organelle;nuclear chromatin;nuclear chromosome part;nuclear part;nucleoplasm;nucleoplasm part;nucleus;organelle;organelle part;protein complex;transcription factor complex
O95347	SMC2	Structural maintenance of chromosomes protein 2	49		0.842086	0.429311	-0.0721799	3.24642	3.27401	3.20116	3.20107	3.13562	3.33296	3.30662	3.27523	3.0463	2.96938	2.98351	cell cycle;cell cycle process;cell division;cellular component organization;cellular component organization at cellular level;cellular component organization or biogenesis;cellular component organization or biogenesis at cellular level;cellular macromolecular complex subunit organization;cellular macromolecule metabolic process;cellular metabolic process;cellular nitrogen compound metabolic proce…	adenyl nucleotide binding;adenyl ribonucleotide binding;ATP binding;binding;nucleotide binding;protein binding;protein dimerization activity;protein heterodimerization activity;purine nucleotide binding;purine ribonucleoside triphosphate binding;purine ribonucleotide binding;ribonucleotide binding	cell part;chromosomal part;chromosome;condensed chromosome;condensin complex;cytoplasm;cytoplasmic part;cytosol;extracellular membrane-bounded organelle;extracellular organelle;extracellular region part;extracellular vesicular exosome;intracellular membrane-bounded organelle;intracellular non-membrane-bounded organelle;intracellular organelle;intracellular organelle part;intracellular part;macrom…	Cell cycle - yeast
P26358-2	DNMT1	Isoform 2 of DNA (cytosine-5)-methyltransferase 1	49		2.92239	0.0856471	-0.305785	3.48929	3.43844	3.47778	3.14207	3.18336	3.21308	3.1899	3.13994	2.89015	2.85087	2.81445	biological regulation;biosynthetic process;cellular biosynthetic process;cellular component organization;cellular component organization at cellular level;cellular component organization or biogenesis;cellular component organization or biogenesis at cellular level;cellular macromolecule biosynthetic process;cellular macromolecule metabolic process;cellular metabolic process;cellular nitrogen comp…	binding;catalytic activity;cation binding;chromatin binding;DNA (cytosine-5-)-methyltransferase activity;DNA binding;DNA-methyltransferase activity;ion binding;metal ion binding;methyl-CpG binding;methyltransferase activity;nucleic acid binding;nucleotide binding;RNA binding;S-adenosylmethionine-dependent methyltransferase activity;sequence-specific DNA binding;transferase activity;transferase ac…	cell part;centromeric heterochromatin;chromatin;chromosomal part;heterochromatin;intracellular membrane-bounded organelle;intracellular organelle;intracellular organelle part;intracellular part;membrane-bounded organelle;nuclear part;nucleoplasm;nucleus;organelle;organelle part;replication fork	Cysteine and methionine metabolism
P53618	COPB1	Coatomer subunit beta	49		1.88857	0.172984	0.0372084	3.19439	3.19475	3.20403	3.22732	3.24255	3.25546	3.2202	3.2103	3.08488	3.08347	3.09745	cellular component organization;cellular component organization at cellular level;cellular component organization or biogenesis;cellular component organization or biogenesis at cellular level;cellular process;COPI coating of Golgi vesicle;establishment of localization;establishment of localization in cell;establishment of protein localization;Golgi transport vesicle coating;Golgi vesicle transpor…	structural molecule activity	cell part;COPI vesicle coat;cytoplasm;cytoplasmic membrane-bounded vesicle;cytoplasmic part;cytoplasmic vesicle;cytoplasmic vesicle part;cytosol;endoplasmic reticulum-Golgi intermediate compartment;Golgi apparatus;Golgi apparatus part;Golgi membrane;Golgi-associated vesicle;intracellular membrane-bounded organelle;intracellular organelle;intracellular organelle part;intracellular part;macromolecu…
Q12905	ILF2	Interleukin enhancer-binding factor 2	49		0.186265	0.849092	0.0759321	3.02819	3.34482	2.97601	3.152	3.23254	3.20704	3.17532	3.26437	3.16319	3.08382	3.35223	biological regulation;biosynthetic process;cellular biosynthetic process;cellular macromolecule biosynthetic process;cellular macromolecule metabolic process;cellular metabolic process;cellular nitrogen compound metabolic process;cellular process;immune response;immune system process;macromolecule biosynthetic process;macromolecule metabolic process;metabolic process;nitrogen compound metabolic p…	adenyl nucleotide binding;adenyl ribonucleotide binding;ATP binding;binding;catalytic activity;DNA binding;double-stranded RNA binding;nucleic acid binding;nucleotide binding;purine nucleotide binding;purine ribonucleoside triphosphate binding;purine ribonucleotide binding;ribonucleotide binding;RNA binding;transferase activity	cell part;cytoplasm;intracellular membrane-bounded organelle;intracellular non-membrane-bounded organelle;intracellular organelle;intracellular organelle part;intracellular part;macromolecular complex;membrane;membrane-bounded organelle;non-membrane-bounded organelle;nuclear part;nucleolus;nucleoplasm;nucleus;organelle;organelle part;ribonucleoprotein complex
Q92900	UPF1	Regulator of nonsense transcripts 1	49		0.782689	0.455652	-0.098815	3.348	3.20607	3.25796	3.18186	3.16186	3.25899	3.17269	3.15765	3.12143	3.10383	3.03295	biological regulation;biosynthetic process;catabolic process;cellular biosynthetic process;cellular catabolic process;cellular macromolecule biosynthetic process;cellular macromolecule catabolic process;cellular macromolecule metabolic process;cellular metabolic process;cellular nitrogen compound metabolic process;cellular process;cellular response to stimulus;cellular response to stress;DNA meta…	adenyl nucleotide binding;adenyl ribonucleotide binding;ATP binding;ATPase activity;ATPase activity, coupled;ATP-dependent helicase activity;ATP-dependent RNA helicase activity;binding;catalytic activity;cation binding;chromatin binding;DNA binding;helicase activity;hydrolase activity;hydrolase activity, acting on acid anhydrides;hydrolase activity, acting on acid anhydrides, in phosphorus-contai…	cell part;chromatin;chromosomal part;cytoplasm;cytoplasmic mRNA processing body;cytoplasmic part;cytosol;exon-exon junction complex;intracellular membrane-bounded organelle;intracellular non-membrane-bounded organelle;intracellular organelle;intracellular organelle part;intracellular part;macromolecular complex;membrane-bounded organelle;non-membrane-bounded organelle;nuclear part;nucleoplasm;nuc…	mRNA surveillance pathway;RNA transport
Q9BUJ2	HNRNPUL1	Heterogeneous nuclear ribonucleoprotein U-like protein 1	49		1.74853	0.196412	0.107805	3.12478	3.08541	3.11743	3.19478	3.23924	3.43217	3.34509	3.29048	3.0351	3.00107	3.099	biological regulation;biosynthetic process;cellular biosynthetic process;cellular macromolecule biosynthetic process;cellular macromolecule metabolic process;cellular metabolic process;cellular nitrogen compound metabolic process;cellular process;gene expression;macromolecule biosynthetic process;macromolecule metabolic process;metabolic process;mRNA metabolic process;mRNA processing;multi-organi…	binding;enzyme binding;nucleic acid binding;protein binding;RNA binding	cell part;intracellular membrane-bounded organelle;intracellular organelle;intracellular organelle part;intracellular part;macromolecular complex;membrane-bounded organelle;nuclear part;nucleoplasm;nucleus;organelle;organelle part;ribonucleoprotein complex
Q9UQ35	SRRM2	Serine/arginine repetitive matrix protein 2	49		0.564557	0.576936	-0.0678336	3.15694	3.27959	3.19791	3.17029	3.11699	3.2488	3.20287	3.20439	3.11276	3.15252	3.17662	cellular macromolecule metabolic process;cellular metabolic process;cellular nitrogen compound metabolic process;cellular process;macromolecule metabolic process;metabolic process;mRNA metabolic process;mRNA processing;nitrogen compound metabolic process;nuclear mRNA splicing, via spliceosome;nucleic acid metabolic process;nucleobase-containing compound metabolic process;primary metabolic process…	binding;C2H2 zinc finger domain binding;protein binding;protein domain specific binding;protein N-terminus binding	Cajal body;catalytic step 2 spliceosome;cell part;intracellular organelle part;intracellular part;macromolecular complex;nuclear body;nuclear part;nuclear speck;nucleoplasm;nucleoplasm part;organelle part;ribonucleoprotein complex;spliceosomal complex
A0AVT1	UBA6	Ubiquitin-like modifier-activating enzyme 6	48		0.714012	0.491844	0.0828914	3.06215	3.07547	2.99337	3.07671	3.1764	3.10989	3.1106	3.06334	3.42471	3.31691	3.51655	catabolic process;cellular catabolic process;cellular macromolecule catabolic process;cellular macromolecule metabolic process;cellular metabolic process;cellular process;cellular protein metabolic process;macromolecule catabolic process;macromolecule metabolic process;macromolecule modification;metabolic process;modification-dependent macromolecule catabolic process;modification-dependent protei…	adenyl nucleotide binding;adenyl ribonucleotide binding;ATP binding;binding;catalytic activity;FAT10 activating enzyme activity;nucleotide binding;purine nucleotide binding;purine ribonucleoside triphosphate binding;purine ribonucleotide binding;ribonucleotide binding;small protein activating enzyme activity	cell part;cytoplasm;cytoplasmic part;cytosol;intracellular part	Ubiquitin mediated proteolysis
O43776	NARS	Asparagine--tRNA ligase, cytoplasmic	48		1.58128	0.212541	0.096954	3.01412	3.06938	3.06857	3.146	3.14929	3.21436	3.23183	3.22298	3.24141	3.30292	3.33258	amine metabolic process;amino acid activation;asparaginyl-tRNA aminoacylation;carboxylic acid metabolic process;cellular amine metabolic process;cellular amino acid metabolic process;cellular ketone metabolic process;cellular macromolecule metabolic process;cellular metabolic process;cellular nitrogen compound metabolic process;cellular process;gene expression;macromolecule metabolic process;meta…	adenyl nucleotide binding;adenyl ribonucleotide binding;aminoacyl-tRNA ligase activity;asparagine-tRNA ligase activity;ATP binding;binding;catalytic activity;ligase activity;ligase activity, forming aminoacyl-tRNA and related compounds;ligase activity, forming carbon-oxygen bonds;nucleic acid binding;nucleotide binding;purine nucleotide binding;purine ribonucleoside triphosphate binding;purine ri…	cell part;cytoplasm;cytoplasmic part;cytosol;extracellular membrane-bounded organelle;extracellular organelle;extracellular region part;extracellular vesicular exosome;intracellular membrane-bounded organelle;intracellular organelle;intracellular part;membrane-bounded organelle;membrane-bounded vesicle;mitochondrion;organelle;vesicle	Aminoacyl-tRNA biosynthesis
P07437	TUBB	Tubulin beta chain	48		0.100504	0.920602	-0.0239266	3.19289	3.20456	3.12487	3.04657	3.25379	3.1179	3.07644	2.97691	3.36056	3.32454	3.29769	biological regulation;cell cycle;cell cycle process;cell division;cell killing;cellular component assembly;cellular component assembly at cellular level;cellular component movement;cellular component organization;cellular component organization at cellular level;cellular component organization or biogenesis;cellular component organization or biogenesis at cellular level;cellular macromolecular co…	binding;catalytic activity;enzyme binding;GTP binding;GTPase activity;guanyl nucleotide binding;guanyl ribonucleotide binding;hydrolase activity;hydrolase activity, acting on acid anhydrides;hydrolase activity, acting on acid anhydrides, in phosphorus-containing anhydrides;MHC class I protein binding;MHC protein binding;nucleoside-triphosphatase activity;nucleotide binding;protein binding;purine …	cell body;cell part;cytoplasmic part;cytoskeletal part;cytoskeleton;cytosol;extracellular membrane-bounded organelle;extracellular organelle;extracellular region part;extracellular vesicular exosome;intracellular membrane-bounded organelle;intracellular non-membrane-bounded organelle;intracellular organelle;intracellular organelle part;intracellular part;macromolecular complex;membrane-bounded or…	Gap junction;Pathogenic Escherichia coli infection;Phagosome
P07954	FH	Fumarate hydratase, mitochondrial	48		0.000699447	1	-0.000111938	3.02568	3.05279	3.15146	3.09455	3.05852	3.2612	3.29097	3.33466	3.21912	3.34823	3.14392	acetyl-CoA catabolic process;acetyl-CoA metabolic process;anatomical structure homeostasis;biological regulation;carboxylic acid metabolic process;catabolic process;cellular catabolic process;cellular ketone metabolic process;cellular metabolic process;cellular process;coenzyme catabolic process;coenzyme metabolic process;cofactor catabolic process;cofactor metabolic process;dicarboxylic acid met…	carbon-oxygen lyase activity;catalytic activity;fumarate hydratase activity;hydro-lyase activity;lyase activity	cell part;cytoplasm;cytoplasmic part;extracellular membrane-bounded organelle;extracellular organelle;extracellular region part;extracellular vesicular exosome;intracellular membrane-bounded organelle;intracellular organelle;intracellular organelle lumen;intracellular organelle part;intracellular part;macromolecular complex;membrane-bounded organelle;membrane-bounded vesicle;membrane-enclosed lum…	Carbon fixation pathways in prokaryotes;Citrate cycle (TCA cycle);Pathways in cancer;Renal cell carcinoma
P23396	RPS3	40S ribosomal protein S3	48		0.0714908	0.946565	0.0151431	3.02708	3.2086	3.14778	3.11193	3.17399	3.09774	3.18051	3.15094	3.23201	3.21578	3.44287	apoptosis;biological regulation;biosynthetic process;catabolic process;cell cycle phase;cell cycle process;cell death;cell division;cellular biosynthetic process;cellular catabolic process;cellular component disassembly;cellular component disassembly at cellular level;cellular component organization;cellular component organization at cellular level;cellular component organization or biogenesis;ce…	binding;carbon-oxygen lyase activity;catalytic activity;damaged DNA binding;DNA binding;DNA N-glycosylase activity;DNA-(apurinic or apyrimidinic site) lyase activity;enzyme binding;hydrolase activity;hydrolase activity, acting on glycosyl bonds;hydrolase activity, hydrolyzing N-glycosyl compounds;iron-sulfur cluster binding;kinase binding;lyase activity;metal cluster binding;mRNA binding;NF-kappa…	adherens junction;anchoring junction;cell junction;cell part;cell projection membrane;cell projection part;cell-substrate adherens junction;cell-substrate junction;cytoplasm;cytoplasmic part;cytoskeletal part;cytosol;cytosolic small ribosomal subunit;extracellular membrane-bounded organelle;extracellular organelle;extracellular region part;extracellular vesicular exosome;focal adhesion;intracellu…	Ribosome
P26641	EEF1G	Elongation factor 1-gamma	48		0.373622	0.712897	-0.155616	3.1761	3.56042	3.17431	3.11	3.18599	3.10477	3.21001	3.15484	3.03178	2.98932	3.25098	biosynthetic process;cellular biosynthetic process;cellular macromolecule biosynthetic process;cellular macromolecule metabolic process;cellular metabolic process;cellular process;cellular protein metabolic process;gene expression;macromolecule biosynthetic process;macromolecule metabolic process;metabolic process;multi-organism process;primary metabolic process;protein metabolic process;response…	binding;nucleic acid binding;RNA binding;translation elongation factor activity;translation factor activity, nucleic acid binding	cell part;cytoplasm;cytoplasmic part;cytosol;extracellular membrane-bounded organelle;extracellular organelle;extracellular region part;extracellular vesicular exosome;intracellular membrane-bounded organelle;intracellular organelle;intracellular part;membrane;membrane-bounded organelle;membrane-bounded vesicle;nucleus;organelle;vesicle
P55786	NPEPPS	Puromycin-sensitive aminopeptidase	48		1.09506	0.332475	0.0733301	3.085	3.14264	3.1463	3.1822	3.21376	3.19479	3.13027	3.18143	3.23581	3.25532	3.25108	antigen processing and presentation;antigen processing and presentation of peptide antigen;antigen processing and presentation of peptide antigen via MHC class I;cellular macromolecule metabolic process;cellular metabolic process;cellular process;cellular protein metabolic process;cellular response to chemical stimulus;cellular response to hypoxia;cellular response to oxygen levels;cellular respo…	aminopeptidase activity;binding;catalytic activity;cation binding;exopeptidase activity;hydrolase activity;ion binding;metal ion binding;metallopeptidase activity;peptidase activity;peptidase activity, acting on L-amino acid peptides;transition metal ion binding;zinc ion binding	cell part;cytoplasmic part;cytosol;extracellular membrane-bounded organelle;extracellular organelle;extracellular region part;extracellular vesicular exosome;intracellular membrane-bounded organelle;intracellular organelle;intracellular part;membrane-bounded organelle;membrane-bounded vesicle;nucleus;organelle;vesicle
Q86U86	PBRM1	Protein polybromo-1	48		0.587955	0.566721	-0.0458978	3.18961	3.11546	3.15906	3.08496	3.13267	3.22388	3.14395	3.24305	3.25306	3.28534	3.18391	anatomical structure development;biological regulation;biosynthetic process;cell cycle phase;cell cycle process;cellular biosynthetic process;cellular component organization;cellular component organization at cellular level;cellular component organization or biogenesis;cellular component organization or biogenesis at cellular level;cellular macromolecule biosynthetic process;cellular macromolecul…	binding;chromatin binding;DNA binding;nucleic acid binding	cell part;chromosomal part;chromosome;intracellular non-membrane-bounded organelle;intracellular organelle;intracellular organelle part;intracellular part;kinetochore;macromolecular complex;non-membrane-bounded organelle;nuclear chromosome;nuclear part;organelle;organelle part;protein complex
Q8WXH0-2	SYNE2	Isoform 2 of Nesprin-2	48		1.02121	0.362562	-0.0514517	3.21344	3.21238	3.23419	3.19446	3.14265	3.15638	3.20862	3.2283	3.22394	3.12522	3.08047	actin filament-based movement;actin filament-based process;ameboidal cell migration;biological regulation;cell migration;cell motility;cellular component movement;cellular component organization;cellular component organization at cellular level;cellular component organization or biogenesis;cellular component organization or biogenesis at cellular level;cellular localization;cellular macromolecule…	actin binding;binding;cytoskeletal protein binding;protein binding	adherens junction;aggresome;anchoring junction;cell junction;cell part;cell projection membrane;cell projection part;cell-substrate adherens junction;cell-substrate junction;contractile fiber part;cytoplasm;cytoplasmic part;cytoskeleton;endoplasmic reticulum;endoplasmic reticulum membrane;endoplasmic reticulum part;envelope;extracellular membrane-bounded organelle;extracellular organelle;extracel…
Q92621	NUP205	Nuclear pore complex protein Nup205	48		1.79388	0.195422	-0.0983879	3.22347	3.18654	3.2386	3.11634	3.11928	3.16858	3.15034	3.16849	3.22689	3.14395	3.2768	biological regulation;biosynthetic process;carbohydrate metabolic process;carbohydrate transport;cell cycle;cell cycle process;cell surface receptor linked signaling pathway;cellular biosynthetic process;cellular component assembly;cellular component assembly at cellular level;cellular component disassembly;cellular component disassembly at cellular level;cellular component organization;cellular …	structural constituent of nuclear pore;structural molecule activity	cell part;cytoplasm;envelope;intracellular organelle part;intracellular part;macromolecular complex;membrane;membrane part;nuclear envelope;nuclear membrane;nuclear part;nuclear periphery;nuclear pore;nucleoplasm;organelle envelope;organelle membrane;organelle part;pore complex;protein complex	RNA transport
Q9NYU2	UGGT1	UDP-glucose:glycoprotein glucosyltransferase 1	48		2.03601	0.15025	0.0773212	3.06904	3.04655	3.03825	3.122	3.13521	3.26871	3.34818	3.33909	3.21866	3.17019	3.2306	carbohydrate metabolic process;cellular carbohydrate metabolic process;cellular macromolecule metabolic process;cellular metabolic process;cellular process;cellular protein metabolic process;'de novo' posttranslational protein folding;'de novo' protein folding;glycosylation;macromolecule glycosylation;macromolecule metabolic process;macromolecule modification;metabolic process;peptidyl-amino acid…	binding;catalytic activity;glucosyltransferase activity;protein binding;transferase activity;transferase activity, transferring glycosyl groups;transferase activity, transferring hexosyl groups;UDP-glucose:glycoprotein glucosyltransferase activity;UDP-glucosyltransferase activity;UDP-glycosyltransferase activity;unfolded protein binding	cell part;cytoplasmic part;endoplasmic reticulum;endoplasmic reticulum lumen;endoplasmic reticulum part;endoplasmic reticulum-Golgi intermediate compartment;extracellular membrane-bounded organelle;extracellular organelle;extracellular region part;extracellular vesicular exosome;intracellular membrane-bounded organelle;intracellular organelle;intracellular organelle lumen;intracellular organelle …	Protein processing in endoplasmic reticulum
Q9Y383	LUC7L2	Putative RNA-binding protein Luc7-like 2	48		0.0161235	0.990844	0.00475176	3.01711	3.24086	3.02521	3.07887	3.11942	3.15868	3.2655	3.15636	3.30685	3.23849	3.37485	cellular component assembly;cellular component assembly at cellular level;cellular component organization;cellular component organization at cellular level;cellular component organization or biogenesis;cellular component organization or biogenesis at cellular level;cellular macromolecular complex assembly;cellular macromolecular complex subunit organization;cellular process;macromolecular complex…	binding;enzyme binding;mRNA binding;nucleic acid binding;protein binding;RNA binding	cell part;intracellular organelle part;intracellular part;macromolecular complex;nuclear body;nuclear part;nuclear speck;nucleoplasm part;organelle part;ribonucleoprotein complex;small nuclear ribonucleoprotein complex;U1 snRNP
P27816	MAP4	Microtubule-associated protein 4	47		1.03168	0.360199	0.0876083	3.26969	3.21666	3.27585	3.37735	3.30601	3.01352	3.01734	3.0353	3.10684	3.1223	3.23249	cell cycle process;cell division;cellular component movement;cellular component organization;cellular component organization at cellular level;cellular component organization or biogenesis;cellular component organization or biogenesis at cellular level;cellular process;cytoskeleton organization;establishment of localization;establishment of localization in cell;establishment of organelle localiza…	structural molecule activity	cell part;cytoplasm;cytoskeletal part;cytoskeleton;extracellular membrane-bounded organelle;extracellular organelle;extracellular region part;extracellular vesicular exosome;intracellular non-membrane-bounded organelle;intracellular organelle;intracellular organelle part;intracellular part;macromolecular complex;membrane;membrane-bounded organelle;membrane-bounded vesicle;microtubule;microtubule …
P48735	IDH2	Isocitrate dehydrogenase [NADP], mitochondrial	47		0.737365	0.481611	0.0453651	3.0301	2.97579	2.96848	3.02624	3.0474	3.14362	3.18547	3.13812	3.4956	3.34856	3.52595	2-oxoglutarate metabolic process;acetyl-CoA catabolic process;acetyl-CoA metabolic process;carbohydrate metabolic process;carboxylic acid metabolic process;catabolic process;cellular aldehyde metabolic process;cellular carbohydrate metabolic process;cellular catabolic process;cellular ketone metabolic process;cellular metabolic process;cellular process;coenzyme catabolic process;coenzyme metaboli…	binding;catalytic activity;cation binding;coenzyme binding;cofactor binding;ion binding;isocitrate dehydrogenase (NADP+) activity;isocitrate dehydrogenase activity;magnesium ion binding;metal ion binding;NAD binding;nucleotide binding;oxidoreductase activity;oxidoreductase activity, acting on CH-OH group of donors;oxidoreductase activity, acting on the CH-OH group of donors, NAD or NADP as accept…	cell part;cytoplasmic part;extracellular membrane-bounded organelle;extracellular organelle;extracellular region part;extracellular vesicular exosome;intracellular membrane-bounded organelle;intracellular organelle;intracellular organelle lumen;intracellular organelle part;intracellular part;membrane;membrane-bounded organelle;membrane-bounded vesicle;membrane-enclosed lumen;mitochondrial inner m…	Carbon fixation pathways in prokaryotes;Citrate cycle (TCA cycle);Glutathione metabolism;Peroxisome
P52907	CAPZA1	F-actin-capping protein subunit alpha-1	47		0.869889	0.417546	0.123302	3.02105	3.17742	3.0833	3.19667	3.23779	3.2177	3.24427	3.2409	3.19058	3.14465	3.25578	actin filament capping;barbed-end actin filament capping;biological regulation;blood coagulation;cellular component assembly;cellular component movement;cellular component organization;cellular component organization or biogenesis;cellular process;coagulation;defense response;hemostasis;immune response;immune system process;innate immune response;macromolecular complex assembly;macromolecular com…	actin binding;binding;cytoskeletal protein binding;protein binding	actin cytoskeleton;cell part;cytoplasmic part;cytoskeletal part;cytoskeleton;cytosol;extracellular membrane-bounded organelle;extracellular organelle;extracellular region;extracellular region part;extracellular vesicular exosome;F-actin capping protein complex;intracellular non-membrane-bounded organelle;intracellular organelle;intracellular organelle part;intracellular part;macromolecular comple…
Q13200	PSMD2	26S proteasome non-ATPase regulatory subunit 2	47		0.811499	0.44366	-0.0475444	3.08257	3.14415	3.09801	3.071	3.0504	3.28673	3.22612	3.34487	3.19361	3.29647	3.19959	activation of immune response;activation of innate immune response;anaphase-promoting complex-dependent proteasomal ubiquitin-dependent protein catabolic process;antigen processing and presentation;antigen processing and presentation of exogenous antigen;antigen processing and presentation of exogenous peptide antigen;antigen processing and presentation of exogenous peptide antigen via MHC class …	enzyme regulator activity	cell part;cytoplasmic part;cytosol;extracellular membrane-bounded organelle;extracellular organelle;extracellular region part;extracellular vesicular exosome;intracellular organelle part;intracellular part;macromolecular complex;membrane;membrane-bounded organelle;membrane-bounded vesicle;nuclear part;nucleoplasm;organelle;organelle part;proteasome accessory complex;proteasome complex;proteasome …	Proteasome
Q14008-3	CKAP5	Isoform 3 of Cytoskeleton-associated protein 5	47		0.196797	0.839663	-0.0576971	3.40014	3.12597	3.33319	3.19309	3.26438	3.12311	3.08956	3.22463	3.06411	3.06283	3.10225	biological regulation;cell cycle;cell cycle phase;cell cycle process;cell division;cellular component organization;cellular component organization at cellular level;cellular component organization or biogenesis;cellular component organization or biogenesis at cellular level;cellular process;cellular response to stimulus;centrosome organization;cytoskeleton organization;establishment of localizati…		cell part;centrosome;cytoplasmic part;cytoskeletal part;cytosol;intracellular non-membrane-bounded organelle;intracellular organelle;intracellular organelle part;intracellular part;macromolecular complex;membrane;microtubule organizing center;non-membrane-bounded organelle;organelle;organelle part;protein complex;spindle pole
Q14203	DCTN1	Dynactin subunit 1	47		1.69703	0.195477	0.115632	3.085	3.06277	3.12957	3.2118	3.20435	3.14128	3.20572	3.16004	3.28211	3.32038	3.20473	anatomical structure development;antigen processing and presentation;antigen processing and presentation of exogenous antigen;antigen processing and presentation of exogenous peptide antigen;antigen processing and presentation of exogenous peptide antigen via MHC class II;antigen processing and presentation of peptide antigen;antigen processing and presentation of peptide antigen via MHC class II…	catalytic activity;hydrolase activity;hydrolase activity, acting on acid anhydrides;hydrolase activity, acting on acid anhydrides, in phosphorus-containing anhydrides;motor activity;nucleoside-triphosphatase activity;pyrophosphatase activity	cell leading edge;cell part;centrosome;chromosomal part;cytoplasm;cytoplasmic part;cytoskeletal part;cytosol;dynactin complex;dynein complex;intracellular non-membrane-bounded organelle;intracellular organelle;intracellular organelle part;intracellular part;kinetochore;macromolecular complex;membrane;microtubule;microtubule associated complex;microtubule organizing center;non-membrane-bounded org…	Huntington's disease;Vasopressin-regulated water reabsorption
Q6P2E9	EDC4	Enhancer of mRNA-decapping protein 4	47		0.116484	0.907222	0.0184488	3.26531	3.11711	3.2139	3.22401	3.21043	3.08706	3.12221	3.11541	3.25967	3.24035	3.15879	catabolic process;cellular catabolic process;cellular macromolecule catabolic process;cellular macromolecule metabolic process;cellular metabolic process;cellular nitrogen compound metabolic process;cellular process;exonucleolytic nuclear-transcribed mRNA catabolic process involved in deadenylation-dependent decay;gene expression;macromolecule catabolic process;macromolecule metabolic process;met…		cell part;cytoplasm;cytoplasmic mRNA processing body;cytoplasmic part;cytosol;intracellular membrane-bounded organelle;intracellular non-membrane-bounded organelle;intracellular organelle;intracellular organelle part;intracellular part;macromolecular complex;membrane;membrane-bounded organelle;non-membrane-bounded organelle;nuclear part;nucleoplasm;nucleus;organelle;organelle part;ribonucleoprote…	RNA degradation
Q9H583	HEATR1	HEAT repeat-containing protein 1	47		0.367424	0.714144	-0.066852	3.25892	3.13359	3.12853	3.17179	3.04186	3.20381	3.15096	3.22684	3.27044	3.24571	3.18035	biological regulation;cellular macromolecule metabolic process;cellular metabolic process;cellular nitrogen compound metabolic process;cellular process;macromolecule metabolic process;maturation of SSU-rRNA;maturation of SSU-rRNA from tricistronic rRNA transcript (SSU-rRNA, 5.8S rRNA, LSU-rRNA);metabolic process;ncRNA metabolic process;ncRNA processing;nitrogen compound metabolic process;nucleic …	binding;nucleic acid binding;RNA binding;snoRNA binding	90S preribosome;cell part;cytoplasmic part;intracellular membrane-bounded organelle;intracellular non-membrane-bounded organelle;intracellular organelle;intracellular organelle part;intracellular part;macromolecular complex;membrane;membrane-bounded organelle;mitochondrion;non-membrane-bounded organelle;nuclear part;nucleolar part;nucleolus;nucleus;organelle;organelle part;preribosome;protein com…	Ribosome biogenesis in eukaryotes
P17844	DDX5	Probable ATP-dependent RNA helicase DDX5	46		1.63557	0.203174	-0.113055	3.41466	3.39783	3.36508	3.2548	3.30414	3.27178	3.25625	3.16041	2.81514	2.72199	2.86386	biological regulation;biosynthetic process;cell growth;cellular biosynthetic process;cellular macromolecule biosynthetic process;cellular macromolecule metabolic process;cellular metabolic process;cellular nitrogen compound metabolic process;cellular process;cellular response to stimulus;chordate embryonic development;circadian rhythm;developmental process;embryo development;embryo development en…	adenyl nucleotide binding;adenyl ribonucleotide binding;androgen receptor binding;ATP binding;ATPase activity;ATPase activity, coupled;ATP-dependent helicase activity;ATP-dependent RNA helicase activity;binding;catalytic activity;estrogen receptor binding;helicase activity;hormone receptor binding;hydrolase activity;hydrolase activity, acting on acid anhydrides;hydrolase activity, acting on acid …	catalytic step 2 spliceosome;cell part;cytoplasm;extracellular membrane-bounded organelle;extracellular organelle;extracellular region part;extracellular vesicular exosome;intracellular membrane-bounded organelle;intracellular non-membrane-bounded organelle;intracellular organelle;intracellular organelle part;intracellular part;macromolecular complex;membrane;membrane-bounded organelle;membrane-b…	Spliceosome
P54136	RARS	Arginine--tRNA ligase, cytoplasmic	46		1.85565	0.178574	0.0298823	3.08791	3.07545	3.08948	3.115	3.11333	3.09642	3.12025	3.11231	3.40362	3.33372	3.41655	amine metabolic process;amino acid activation;arginyl-tRNA aminoacylation;carboxylic acid metabolic process;cellular amine metabolic process;cellular amino acid metabolic process;cellular ketone metabolic process;cellular macromolecule metabolic process;cellular metabolic process;cellular nitrogen compound metabolic process;cellular process;gene expression;macromolecule metabolic process;metaboli…	adenyl nucleotide binding;adenyl ribonucleotide binding;amine binding;amino acid binding;aminoacyl-tRNA ligase activity;arginine binding;arginine-tRNA ligase activity;ATP binding;binding;carboxylic acid binding;catalytic activity;ligase activity;ligase activity, forming aminoacyl-tRNA and related compounds;ligase activity, forming carbon-oxygen bonds;nucleic acid binding;nucleotide binding;purine…	aminoacyl-tRNA synthetase multienzyme complex;cell part;cytoplasm;cytoplasmic part;cytosol;extracellular membrane-bounded organelle;extracellular organelle;extracellular region part;extracellular vesicular exosome;intracellular membrane-bounded organelle;intracellular organelle;intracellular organelle part;intracellular part;macromolecular complex;membrane;membrane-bounded organelle;membrane-boun…	Aminoacyl-tRNA biosynthesis
Q14566	MCM6	DNA replication licensing factor MCM6	46		1.23238	0.284451	-0.0873376	3.2402	3.16343	3.18745	3.11151	3.10787	3.30722	3.25212	3.33539	3.09306	3.09202	3.11059	biosynthetic process;cell cycle;cell cycle process;cellular biosynthetic process;cellular macromolecule biosynthetic process;cellular macromolecule metabolic process;cellular metabolic process;cellular nitrogen compound metabolic process;cellular process;DNA conformation change;DNA duplex unwinding;DNA geometric change;DNA metabolic process;DNA replication;DNA strand elongation;DNA strand elongat…	adenyl nucleotide binding;adenyl ribonucleotide binding;ATP binding;binding;catalytic activity;DNA binding;DNA helicase activity;helicase activity;hydrolase activity;hydrolase activity, acting on acid anhydrides;hydrolase activity, acting on acid anhydrides, in phosphorus-containing anhydrides;identical protein binding;nucleic acid binding;nucleoside-triphosphatase activity;nucleotide binding;pro…	cell part;chromosomal part;intracellular membrane-bounded organelle;intracellular organelle;intracellular organelle part;intracellular part;macromolecular complex;MCM complex;membrane-bounded organelle;nuclear chromosome part;nuclear part;nucleoplasm;nucleoplasm part;nucleus;organelle;organelle part;protein complex	Cell cycle;Cell cycle - yeast;DNA replication;Meiosis - yeast
Q7L014	DDX46	Probable ATP-dependent RNA helicase DDX46	46		1.26788	0.273974	-0.0941877	3.18676	3.18182	3.18152	3.13005	3.04831	3.2911	3.29648	3.27259	3.21149	3.18685	3.01317	biological regulation;cellular macromolecule metabolic process;cellular metabolic process;cellular nitrogen compound metabolic process;cellular process;macromolecule metabolic process;metabolic process;mRNA metabolic process;mRNA processing;nitrogen compound metabolic process;nuclear mRNA splicing, via spliceosome;nucleic acid metabolic process;nucleobase-containing compound metabolic process;pri…	adenyl nucleotide binding;adenyl ribonucleotide binding;ATP binding;ATPase activity;ATPase activity, coupled;ATP-dependent helicase activity;ATP-dependent RNA helicase activity;binding;catalytic activity;helicase activity;hydrolase activity;hydrolase activity, acting on acid anhydrides;hydrolase activity, acting on acid anhydrides, in phosphorus-containing anhydrides;nucleoside-triphosphatase act…	Cajal body;cell part;cytoplasm;intracellular membrane-bounded organelle;intracellular non-membrane-bounded organelle;intracellular organelle;intracellular organelle part;intracellular part;membrane-bounded organelle;non-membrane-bounded organelle;nuclear body;nuclear part;nuclear speck;nucleolus;nucleoplasm part;nucleus;organelle;organelle part	Spliceosome
Q9NTJ3	SMC4	Structural maintenance of chromosomes protein 4	46		0.716586	0.489555	-0.0411391	3.24517	3.19122	3.24692	3.17768	3.19558	3.1936	3.26505	3.19238	3.1326	3.04734	3.12769	cell cycle;cell cycle process;cell division;cellular component organization;cellular component organization at cellular level;cellular component organization or biogenesis;cellular component organization or biogenesis at cellular level;cellular macromolecular complex subunit organization;cellular macromolecule metabolic process;cellular metabolic process;cellular nitrogen compound metabolic proce…	adenyl nucleotide binding;adenyl ribonucleotide binding;ATP binding;binding;nucleotide binding;protein binding;protein dimerization activity;protein heterodimerization activity;purine nucleotide binding;purine ribonucleoside triphosphate binding;purine ribonucleotide binding;ribonucleotide binding	cell part;chromosomal part;condensin complex;cytoplasm;cytoplasmic part;cytosol;intracellular membrane-bounded organelle;intracellular organelle;intracellular organelle part;intracellular part;macromolecular complex;membrane-bounded organelle;nuclear part;nucleoplasm;nucleus;organelle;organelle part;protein complex	Cell cycle - yeast
O00571	DDX3X	ATP-dependent RNA helicase DDX3X	45		1.80075	0.194175	-0.122846	3.32083	3.31919	3.26262	3.17485	3.18122	3.09926	3.13458	3.05363	3.18928	3.06999	3.19434	biological regulation;biosynthetic process;cellular biosynthetic process;cellular component assembly;cellular component assembly at cellular level;cellular component organization;cellular component organization at cellular level;cellular component organization or biogenesis;cellular component organization or biogenesis at cellular level;cellular macromolecular complex assembly;cellular macromolec…	adenyl nucleotide binding;adenyl ribonucleotide binding;ATP binding;ATPase activity;ATPase activity, coupled;ATP-dependent DNA helicase activity;ATP-dependent helicase activity;ATP-dependent RNA helicase activity;binding;catalytic activity;CTPase activity;DNA binding;DNA helicase activity;DNA-dependent ATPase activity;eukaryotic initiation factor 4E binding;GTPase activity;helicase activity;hydro…	cell part;cytoplasm;cytoplasmic part;extracellular membrane-bounded organelle;extracellular organelle;extracellular region part;extracellular vesicular exosome;intracellular membrane-bounded organelle;intracellular non-membrane-bounded organelle;intracellular organelle;intracellular organelle part;intracellular part;macromolecular complex;membrane;membrane-bounded organelle;membrane-bounded vesic…	RIG-I-like receptor signaling pathway
O60264	SMARCA5	SWI/SNF-related matrix-associated actin-dependent regulator of chromatin subfamily A member 5	45		0.604671	0.557611	0.0325784	3.09746	3.14757	3.09226	3.14684	3.14317	3.33532	3.30228	3.23135	3.18887	3.08651	3.23208	ATP-dependent chromatin remodeling;biological regulation;biosynthetic process;cellular biosynthetic process;cellular component assembly;cellular component assembly at cellular level;cellular component organization;cellular component organization at cellular level;cellular component organization or biogenesis;cellular component organization or biogenesis at cellular level;cellular macromolecular c…	adenyl nucleotide binding;adenyl ribonucleotide binding;ATP binding;ATPase activity;binding;catalytic activity;chromatin binding;DNA binding;helicase activity;hydrolase activity;hydrolase activity, acting on acid anhydrides;hydrolase activity, acting on acid anhydrides, in phosphorus-containing anhydrides;nucleic acid binding;nucleoside-triphosphatase activity;nucleotide binding;purine nucleotide…	cell part;chromatin remodeling complex;chromatin silencing complex;chromosome;condensed chromosome;intracellular membrane-bounded organelle;intracellular non-membrane-bounded organelle;intracellular organelle;intracellular organelle part;intracellular part;ISWI complex;macromolecular complex;membrane-bounded organelle;non-membrane-bounded organelle;nuclear part;nucleolus;nucleoplasm;nucleus;NURF …
P18583-5	SON	Isoform D of Protein SON	45		2.41797	0.113167	-0.134923	3.28412	3.26099	3.3041	3.14323	3.15306	3.2091	3.25773	3.16603	3.14452	3.06563	3.01099	biological regulation;cellular component organization;cellular component organization at cellular level;cellular component organization or biogenesis;cellular component organization or biogenesis at cellular level;cellular macromolecule metabolic process;cellular metabolic process;cellular nitrogen compound metabolic process;cellular process;cytokinesis;cytoskeleton organization;macromolecule met…	binding;DNA binding;nucleic acid binding;RNA binding	cell part;intracellular organelle part;intracellular part;nuclear body;nuclear part;nuclear speck;nucleoplasm;nucleoplasm part;organelle part
P21796	VDAC1	Voltage-dependent anion-selective channel protein 1	45		0.643588	0.532312	-0.0771372	3.12338	3.17825	3.25917	3.10758	3.11202	3.17766	3.1978	3.29155	3.19134	3.22655	3.15114	anion transport;apoptosis;behavior;behavioral defense response;behavioral fear response;cell communication;cell death;cell differentiation;cell-cell signaling;cellular developmental process;cellular process;cognition;death;defense response;developmental process;epithelial cell differentiation;establishment of localization;fear response;ion transport;learning;learning or memory;multicellular organ…	anion channel activity;anion transmembrane transporter activity;binding;channel activity;enzyme binding;gated channel activity;ion channel activity;ion transmembrane transporter activity;kinase binding;passive transmembrane transporter activity;porin activity;protein binding;protein kinase binding;substrate-specific channel activity;substrate-specific transmembrane transporter activity;substrate-…	cell part;cytoplasmic part;extracellular membrane-bounded organelle;extracellular organelle;extracellular region part;extracellular vesicular exosome;intracellular membrane-bounded organelle;intracellular non-membrane-bounded organelle;intracellular organelle;intracellular organelle part;intracellular part;macromolecular complex;membrane;membrane part;membrane-bounded organelle;membrane-bounded v…	Calcium signaling pathway;Huntington's disease;Parkinson's disease
P26640	VARS	Valine--tRNA ligase	45		1.48195	0.224884	-0.0544023	3.1924	3.16031	3.19023	3.13406	3.1191	3.18339	3.08774	3.06576	3.24029	3.28125	3.34944	amine metabolic process;amino acid activation;carboxylic acid metabolic process;cellular amine metabolic process;cellular amino acid metabolic process;cellular ketone metabolic process;cellular macromolecule metabolic process;cellular metabolic process;cellular nitrogen compound metabolic process;cellular process;gene expression;macromolecule metabolic process;metabolic process;ncRNA metabolic pr…	adenyl nucleotide binding;adenyl ribonucleotide binding;aminoacyl-tRNA editing activity;aminoacyl-tRNA ligase activity;ATP binding;binding;carboxylic ester hydrolase activity;catalytic activity;hydrolase activity;hydrolase activity, acting on ester bonds;ligase activity;ligase activity, forming aminoacyl-tRNA and related compounds;ligase activity, forming carbon-oxygen bonds;nucleotide binding;pu…	cell part;cytoplasmic part;cytosol;intracellular membrane-bounded organelle;intracellular organelle;intracellular part;membrane-bounded organelle;mitochondrion;organelle	Aminoacyl-tRNA biosynthesis;Valine, leucine and isoleucine biosynthesis
P45974	USP5	Ubiquitin carboxyl-terminal hydrolase 5	45		1.50153	0.222426	0.058402	3.12959	3.14285	3.13762	3.21447	3.17571	3.19334	3.20424	3.19859	3.18613	3.29545	3.14275	biological regulation;catabolic process;cellular catabolic process;cellular macromolecule catabolic process;cellular macromolecule metabolic process;cellular metabolic process;cellular process;cellular protein metabolic process;macromolecule catabolic process;macromolecule metabolic process;macromolecule modification;metabolic process;modification-dependent macromolecule catabolic process;modific…	binding;catalytic activity;cation binding;cysteine-type endopeptidase activity;cysteine-type peptidase activity;endopeptidase activity;exopeptidase activity;hydrolase activity;ion binding;metal ion binding;omega peptidase activity;peptidase activity;peptidase activity, acting on L-amino acid peptides;small conjugating protein-specific protease activity;transition metal ion binding;ubiquitin-speci…	cell part;cytoplasmic part;intracellular membrane-bounded organelle;intracellular organelle;intracellular part;lysosome;lytic vacuole;membrane-bounded organelle;organelle;vacuole
P62979	RPS27A	Ubiquitin-40S ribosomal protein S27a	45		0.172983	0.859117	-0.0628024	3.13452	3.30176	3.03131	3.21026	2.97586	3.23135	3.44766	3.24345	3.15425	3.19653	3.03847	activation of immune response;activation of innate immune response;activation of MAPK activity;alcohol metabolic process;anaphase-promoting complex-dependent proteasomal ubiquitin-dependent protein catabolic process;antigen processing and presentation;antigen processing and presentation of exogenous antigen;antigen processing and presentation of exogenous peptide antigen;antigen processing and pr…	binding;cation binding;ion binding;metal ion binding;structural constituent of ribosome;structural molecule activity	cell part;cytoplasm;cytoplasmic part;cytoplasmic vesicle membrane;cytoplasmic vesicle part;cytosol;cytosolic small ribosomal subunit;endocytic vesicle membrane;endosomal part;endosome membrane;extracellular membrane-bounded organelle;extracellular organelle;extracellular region part;extracellular vesicular exosome;intracellular non-membrane-bounded organelle;intracellular organelle;intracellular …	Ribosome
Q14789-2	GOLGB1	Isoform 2 of Golgin subfamily B member 1	45		0.174317	0.858707	-0.016649	3.2445	3.18904	3.27849	3.235	3.20638	3.1659	3.20655	3.14799	3.15651	3.12293	3.06259	cellular component organization;cellular component organization at cellular level;cellular component organization or biogenesis;cellular component organization or biogenesis at cellular level;cellular process;Golgi organization;organelle organization		cell part;cis-Golgi network;cytoplasmic part;endoplasmic reticulum-Golgi intermediate compartment;Golgi apparatus;Golgi apparatus part;Golgi membrane;Golgi stack;integral to membrane;intracellular membrane-bounded organelle;intracellular organelle;intracellular organelle part;intracellular part;intrinsic to membrane;membrane;membrane part;membrane-bounded organelle;organelle;organelle membrane;or…
Q8N163-2	CCAR2	Isoform 2 of Cell cycle and apoptosis regulator protein 2	45		0.799065	0.445954	0.0679215	3.15657	3.06904	3.07736	3.17597	3.16185	3.13377	3.16186	3.17217	3.34315	3.23057	3.32004	apoptotic mitochondrial changes;biological regulation;cell cycle;cellular component organization;cellular component organization at cellular level;cellular component organization or biogenesis;cellular component organization or biogenesis at cellular level;cellular macromolecule metabolic process;cellular metabolic process;cellular nitrogen compound metabolic process;cellular process;cellular res…	basal RNA polymerase II transcription machinery binding;basal transcription machinery binding;binding;enzyme binding;enzyme inhibitor activity;enzyme regulator activity;protein binding;RNA polymerase binding;RNA polymerase core enzyme binding;RNA polymerase II core binding	cell part;chromatin;chromosomal part;cytoplasm;cytoplasmic part;intracellular membrane-bounded organelle;intracellular organelle;intracellular organelle lumen;intracellular organelle part;intracellular part;membrane-bounded organelle;membrane-enclosed lumen;mitochondrial matrix;mitochondrial part;nuclear chromatin;nuclear chromosome part;nuclear part;nucleoplasm;nucleus;organelle;organelle lumen;…
Q96AE4-2	FUBP1	Isoform 2 of Far upstream element-binding protein 1	45		1.76282	0.19688	-0.0665637	3.38765	3.40328	3.36696	3.32328	3.31551	3.0006	3.10519	2.98457	3.00762	2.90733	3.10498	biological regulation;biosynthetic process;cellular biosynthetic process;cellular macromolecule biosynthetic process;cellular macromolecule metabolic process;cellular metabolic process;cellular nitrogen compound metabolic process;cellular process;macromolecule biosynthetic process;macromolecule metabolic process;metabolic process;nitrogen compound metabolic process;nucleic acid metabolic process;…	binding;DNA binding;nucleic acid binding;nucleic acid binding transcription factor activity;sequence-specific DNA binding transcription factor activity;single-stranded DNA binding;structure-specific DNA binding	cell part;intracellular membrane-bounded organelle;intracellular organelle;intracellular organelle part;intracellular part;membrane-bounded organelle;nuclear part;nucleoplasm;nucleus;organelle;organelle part
Q9UHX1-2	PUF60	Isoform 2 of Poly(U)-binding-splicing factor PUF60	45		1.17805	0.303429	0.0554372	3.0886	3.10946	3.13697	3.15694	3.17729	3.29416	3.21357	3.24028	3.13559	3.14688	3.31023	apoptosis;biological regulation;biosynthetic process;cell death;cellular biosynthetic process;cellular macromolecule biosynthetic process;cellular macromolecule metabolic process;cellular metabolic process;cellular nitrogen compound metabolic process;cellular process;death;macromolecule biosynthetic process;macromolecule metabolic process;metabolic process;mRNA metabolic process;mRNA processing;n…	binding;DNA binding;identical protein binding;nucleic acid binding;nucleotide binding;protein binding	cell part;cytoplasmic part;Golgi apparatus;intracellular membrane-bounded organelle;intracellular organelle;intracellular organelle part;intracellular part;macromolecular complex;membrane-bounded organelle;mitochondrion;nuclear part;nucleoplasm;organelle;organelle part;ribonucleoprotein complex	Spliceosome
Q9Y3I0	RTCB	tRNA-splicing ligase RtcB homolog	45		0.987454	0.37289	0.0983464	2.94679	3.05912	2.99714	3.09137	3.10736	3.18024	3.21483	3.17784	3.35296	3.2753	3.52754	anatomical structure development;cellular macromolecule metabolic process;cellular metabolic process;cellular nitrogen compound metabolic process;cellular process;chordate embryonic development;developmental process;embryo development;embryo development ending in birth or egg hatching;in utero embryonic development;macromolecule metabolic process;metabolic process;ncRNA metabolic process;ncRNA pr…	adenyl nucleotide binding;adenyl ribonucleotide binding;ATP binding;binding;catalytic activity;cation binding;cytoskeletal protein binding;ion binding;ligase activity;ligase activity, forming phosphoric ester bonds;metal ion binding;nucleotide binding;protein binding;purine nucleotide binding;purine ribonucleoside triphosphate binding;purine ribonucleotide binding;ribonucleotide binding;RNA ligas…	cell part;cytoplasm;cytoplasmic part;endoplasmic reticulum membrane;endoplasmic reticulum part;envelope;intracellular membrane-bounded organelle;intracellular organelle;intracellular organelle part;intracellular part;macromolecular complex;membrane;membrane part;membrane-bounded organelle;nuclear envelope;nuclear part;nucleus;organelle;organelle envelope;organelle membrane;organelle part;protein …
O43143	DHX15	Putative pre-mRNA-splicing factor ATP-dependent RNA helicase DHX15	44		0.0415486	0.968823	0.00208338	3.06775	3.10335	3.08654	3.10162	3.0743	3.26898	3.27779	3.23991	3.27455	3.22991	3.27432	cellular macromolecule metabolic process;cellular metabolic process;cellular nitrogen compound metabolic process;cellular process;macromolecule metabolic process;metabolic process;mRNA metabolic process;mRNA processing;nitrogen compound metabolic process;nuclear mRNA splicing, via spliceosome;nucleic acid metabolic process;nucleobase-containing compound metabolic process;primary metabolic process…	adenyl nucleotide binding;adenyl ribonucleotide binding;ATP binding;ATPase activity;ATPase activity, coupled;ATP-dependent helicase activity;ATP-dependent RNA helicase activity;binding;catalytic activity;double-stranded RNA binding;helicase activity;hydrolase activity;hydrolase activity, acting on acid anhydrides;hydrolase activity, acting on acid anhydrides, in phosphorus-containing anhydrides;n…	cell part;cytoplasm;intracellular membrane-bounded organelle;intracellular non-membrane-bounded organelle;intracellular organelle;intracellular organelle part;intracellular part;macromolecular complex;membrane-bounded organelle;non-membrane-bounded organelle;nuclear part;nucleolus;nucleoplasm;nucleus;organelle;organelle part;ribonucleoprotein complex;spliceosomal complex;U12-type spliceosomal com…	Spliceosome
O95373	IPO7	Importin-7	44		1.63303	0.20344	-0.164489	3.3728	3.28072	3.33592	3.18765	3.14301	3.17075	3.10319	3.18416	3.11591	3.15729	2.92636	biological regulation;cellular process;cellular response to stimulus;defense response;establishment of localization;establishment of localization in cell;establishment of protein localization;immune response;immune system process;innate immune response;intracellular protein transport;intracellular transport;nuclear import;nuclear transport;nucleocytoplasmic transport;protein import;protein import…	binding;enzyme binding;enzyme regulator activity;GTPase binding;GTPase regulator activity;nucleoside-triphosphatase regulator activity;protein binding;Ran GTPase binding;Ras GTPase binding;small GTPase binding;transporter activity	cell part;cytoplasm;intracellular organelle part;intracellular part;macromolecular complex;membrane;membrane part;nuclear part;nuclear pore;nucleoplasm;organelle part;pore complex;protein complex
P23526	AHCY	Adenosylhomocysteinase	44		0.0874797	0.933559	0.0265237	2.99327	3.2558	3.05271	3.09478	3.15945	3.11725	3.14274	3.21181	3.23941	3.24378	3.46182	amine metabolic process;carboxylic acid metabolic process;cellular amine metabolic process;cellular amino acid metabolic process;cellular ketone metabolic process;cellular metabolic process;cellular modified amino acid metabolic process;cellular nitrogen compound metabolic process;cellular process;coenzyme metabolic process;cofactor metabolic process;heterocycle metabolic process;metabolic proces…	adenosylhomocysteinase activity;catalytic activity;hydrolase activity;hydrolase activity, acting on ether bonds;trialkylsulfonium hydrolase activity	cell part;cytoplasm;cytoplasmic membrane-bounded vesicle;cytoplasmic part;cytoplasmic vesicle;cytosol;extracellular membrane-bounded organelle;extracellular organelle;extracellular region part;extracellular vesicular exosome;intracellular membrane-bounded organelle;intracellular organelle;intracellular part;melanosome;membrane-bounded organelle;membrane-bounded vesicle;organelle;pigment granule;v…	Cysteine and methionine metabolism
P46459	NSF	Vesicle-fusing ATPase	44		2.32529	0.117949	0.0928871	3.03623	3.04155	3.05096	3.15041	3.12119	3.25396	3.20639	3.19732	3.33098	3.28184	3.31664	ATP metabolic process;biological regulation;cation transport;cell communication;cell-cell signaling;cellular component organization;cellular component organization or biogenesis;cellular membrane fusion;cellular membrane organization;cellular metabolic process;cellular nitrogen compound metabolic process;cellular process;establishment of localization;establishment of localization in cell;establis…	adenyl nucleotide binding;adenyl ribonucleotide binding;ATP binding;ATPase activity;ATPase activity, coupled;binding;catalytic activity;cation binding;enzyme binding;GTPase binding;hydrolase activity;hydrolase activity, acting on acid anhydrides;hydrolase activity, acting on acid anhydrides, in phosphorus-containing anhydrides;ion binding;kinase binding;metal ion binding;nucleoside-triphosphatase…	cell part;cell projection part;cytoplasm;cytoplasmic part;cytoskeletal part;cytosol;dendritic shaft;extracellular membrane-bounded organelle;extracellular organelle;extracellular region part;extracellular vesicular exosome;Golgi apparatus part;Golgi stack;intracellular organelle part;intracellular part;lysosomal membrane;membrane;membrane-bounded organelle;membrane-bounded vesicle;organelle;organ…	Vasopressin-regulated water reabsorption
P51991	HNRNPA3	Heterogeneous nuclear ribonucleoprotein A3	44		0.170804	0.859455	0.0264964	3.10467	3.19506	3.04245	3.1426	3.13851	3.14632	3.16726	3.07936	3.34706	3.25703	3.3699	cellular macromolecule metabolic process;cellular metabolic process;cellular nitrogen compound metabolic process;cellular process;gene expression;macromolecule metabolic process;metabolic process;mRNA metabolic process;mRNA processing;nitrogen compound metabolic process;nuclear mRNA splicing, via spliceosome;nucleic acid metabolic process;nucleobase-containing compound metabolic process;primary m…	binding;nucleic acid binding;nucleotide binding;RNA binding	catalytic step 2 spliceosome;cell part;intracellular membrane-bounded organelle;intracellular organelle;intracellular organelle part;intracellular part;macromolecular complex;membrane-bounded organelle;nuclear part;nucleoplasm;nucleus;organelle;organelle part;ribonucleoprotein complex;spliceosomal complex	Spliceosome
P62195	PSMC5	26S protease regulatory subunit 8	44		0.835949	0.432966	-0.0538807	3.12456	3.11664	3.1352	3.10742	3.03575	3.22279	3.30214	3.30707	3.2334	3.26954	3.1464	activation of immune response;activation of innate immune response;anaphase-promoting complex-dependent proteasomal ubiquitin-dependent protein catabolic process;antigen processing and presentation;antigen processing and presentation of exogenous antigen;antigen processing and presentation of exogenous peptide antigen;antigen processing and presentation of exogenous peptide antigen via MHC class …	adenyl nucleotide binding;adenyl ribonucleotide binding;ATP binding;ATPase activity;binding;catalytic activity;G-protein-coupled receptor binding;hormone receptor binding;hydrolase activity;hydrolase activity, acting on acid anhydrides;hydrolase activity, acting on acid anhydrides, in phosphorus-containing anhydrides;nucleoside-triphosphatase activity;nucleotide binding;peptide hormone receptor b…	blood microparticle;cell part;cytoplasm;cytoplasmic part;cytoplasmic vesicle;cytosol;cytosolic part;cytosolic proteasome complex;extracellular membrane-bounded organelle;extracellular organelle;extracellular region part;extracellular vesicular exosome;inclusion body;intracellular membrane-bounded organelle;intracellular organelle;intracellular organelle part;intracellular part;macromolecular comp…	Proteasome
P62333	PSMC6	26S protease regulatory subunit 10B	44		0.102736	0.919436	-0.0232704	3.21711	3.04857	3.03783	3.11429	3.04151	3.25277	3.2165	3.15256	3.35612	3.3034	3.24633	activation of immune response;activation of innate immune response;anaphase-promoting complex-dependent proteasomal ubiquitin-dependent protein catabolic process;antigen processing and presentation;antigen processing and presentation of exogenous antigen;antigen processing and presentation of exogenous peptide antigen;antigen processing and presentation of exogenous peptide antigen via MHC class …	adenyl nucleotide binding;adenyl ribonucleotide binding;ATP binding;ATPase activity;binding;binding, bridging;catalytic activity;hydrolase activity;hydrolase activity, acting on acid anhydrides;hydrolase activity, acting on acid anhydrides, in phosphorus-containing anhydrides;nucleoside-triphosphatase activity;nucleotide binding;protein binding;protein binding, bridging;purine nucleotide binding;…	cell part;cytoplasmic part;cytosol;cytosolic part;cytosolic proteasome complex;extracellular membrane-bounded organelle;extracellular organelle;extracellular region part;extracellular vesicular exosome;intracellular membrane-bounded organelle;intracellular organelle;intracellular organelle part;intracellular part;macromolecular complex;membrane;membrane-bounded organelle;membrane-bounded vesicle;…	Proteasome
P63010-2	AP2B1	Isoform 2 of AP-2 complex subunit beta	44		1.42575	0.2367	-0.0672913	3.26711	3.30227	3.28991	3.23705	3.20123	3.2182	3.20332	3.25357	3.02567	3.02114	2.96081	antigen processing and presentation;antigen processing and presentation of exogenous antigen;antigen processing and presentation of exogenous peptide antigen;antigen processing and presentation of exogenous peptide antigen via MHC class II;antigen processing and presentation of peptide antigen;antigen processing and presentation of peptide antigen via MHC class II;antigen processing and presentat…	binding;clathrin binding;peptide binding;protein binding;protein transporter activity;signal sequence binding;substrate-specific transporter activity;transporter activity	AP-2 adaptor complex;AP-type membrane coat adaptor complex;cell part;clathrin adaptor complex;clathrin coated vesicle membrane;clathrin-coated endocytic vesicle membrane;coated vesicle membrane;cytoplasmic part;cytoplasmic vesicle membrane;cytoplasmic vesicle part;cytosol;endocytic vesicle membrane;intracellular membrane-bounded organelle;intracellular organelle;intracellular organelle part;intra…	Endocrine and other factor-regulated calcium reabsorption;Endocytosis;Huntington's disease
Q9NS87	KIF15	Kinesin-like protein KIF15	44		0.805502	0.445294	-0.105278	3.57414	3.42414	3.50481	3.39683	3.39467	3.11998	3.13303	3.05292	2.73701	2.60618	2.68546	antigen processing and presentation;antigen processing and presentation of exogenous antigen;antigen processing and presentation of exogenous peptide antigen;antigen processing and presentation of exogenous peptide antigen via MHC class II;antigen processing and presentation of peptide antigen;antigen processing and presentation of peptide antigen via MHC class II;antigen processing and presentat…	adenyl nucleotide binding;adenyl ribonucleotide binding;ATP binding;ATPase activity;binding;catalytic activity;DNA binding;hydrolase activity;hydrolase activity, acting on acid anhydrides;hydrolase activity, acting on acid anhydrides, in phosphorus-containing anhydrides;microtubule motor activity;motor activity;nucleic acid binding;nucleoside-triphosphatase activity;nucleotide binding;purine nucl…	cell part;centrosome;cytoplasmic part;cytoskeletal part;cytosol;intracellular non-membrane-bounded organelle;intracellular organelle;intracellular organelle part;intracellular part;kinesin complex;macromolecular complex;membrane;microtubule;microtubule associated complex;microtubule organizing center;non-membrane-bounded organelle;organelle;organelle part;plus-end kinesin complex;protein complex;…
Q9UQ80	PA2G4	Proliferation-associated protein 2G4	44		1.33518	0.257845	-0.0293613	3.19338	3.18457	3.20812	3.16747	3.16453	3.16084	3.2265	3.21225	3.16764	3.11724	3.22244	biological regulation;biosynthetic process;cell cycle arrest;cell cycle process;cell proliferation;cellular biosynthetic process;cellular macromolecule biosynthetic process;cellular macromolecule metabolic process;cellular metabolic process;cellular nitrogen compound metabolic process;cellular process;macromolecule biosynthetic process;macromolecule metabolic process;metabolic process;ncRNA metab…	binding;DNA binding;enzyme binding;nucleic acid binding;nucleic acid binding transcription factor activity;protein binding;sequence-specific DNA binding transcription factor activity;ubiquitin protein ligase binding	cell part;cytoplasm;extracellular membrane-bounded organelle;extracellular organelle;extracellular region part;extracellular vesicular exosome;intracellular membrane-bounded organelle;intracellular non-membrane-bounded organelle;intracellular organelle;intracellular organelle part;intracellular part;macromolecular complex;membrane;membrane-bounded organelle;membrane-bounded vesicle;non-membrane-b…
K7ELL7	PRKCSH	Glucosidase 2 subunit beta	44		1.27089	0.272671	0.134288	2.99625	3.0861	3.0521	3.21565	3.14256	3.30464	3.36019	3.3554	3.09769	3.16527	3.20134	anatomical structure development;biological regulation;carbohydrate metabolic process;cellular component assembly;cellular component organization;cellular component organization or biogenesis;chordate embryonic development;developmental process;embryo development;embryo development ending in birth or egg hatching;in utero embryonic development;liver development;macromolecular complex assembly;mac…	binding;calcium ion binding;cation binding;ion binding;metal ion binding;nucleic acid binding;RNA binding	cell part;cytoplasmic part;endoplasmic reticulum;intracellular membrane-bounded organelle;intracellular organelle;intracellular part;membrane-bounded organelle;organelle	Protein processing in endoplasmic reticulum
B5ME19	EIF3CL	Eukaryotic translation initiation factor 3 subunit C-like protein	43		3.19353	0.0737273	-0.1851	3.28467	3.27925	3.26443	3.07823	3.10381	3.25101	3.20292	3.11013	3.13627	3.08734	3.20783	biological regulation;cellular component assembly;cellular component assembly at cellular level;cellular component organization;cellular component organization at cellular level;cellular component organization or biogenesis;cellular component organization or biogenesis at cellular level;cellular macromolecular complex assembly;cellular macromolecular complex subunit organization;cellular process;…	binding;nucleic acid binding;RNA binding;translation factor activity, nucleic acid binding;translation initiation factor activity	cell part;cytoplasmic part;eukaryotic 43S preinitiation complex;eukaryotic 48S preinitiation complex;eukaryotic translation initiation factor 3 complex;intracellular part;macromolecular complex;protein complex;ribonucleoprotein complex;translation preinitiation complex
O43719	HTATSF1	HIV Tat-specific factor 1	43		0.203198	0.832538	0.0130529	3.17704	3.12657	3.15296	3.18554	3.14494	3.29851	3.21186	3.24262	3.20947	3.16862	3.09966	biological regulation;biosynthetic process;cellular biosynthetic process;cellular macromolecule biosynthetic process;cellular macromolecule metabolic process;cellular metabolic process;cellular nitrogen compound metabolic process;cellular process;macromolecule biosynthetic process;macromolecule metabolic process;metabolic process;nitrogen compound metabolic process;nucleic acid metabolic process;…	binding;nucleotide binding	cell part;intracellular membrane-bounded organelle;intracellular organelle;intracellular organelle part;intracellular part;membrane-bounded organelle;nuclear part;nucleoplasm;nucleus;organelle;organelle part
O75083	WDR1	WD repeat-containing protein 1	43		0.780119	0.456284	0.0449051	3.12564	3.12422	3.13571	3.20589	3.14097	3.12995	3.23404	3.16672	3.22949	3.27708	3.24777	biological regulation;blood coagulation;cell activation;cellular process;coagulation;establishment of localization;establishment of localization in cell;exocytosis;hemostasis;multicellular organismal process;neurological system process;platelet activation;platelet degranulation;regulation of biological process;regulation of biological quality;regulation of body fluid levels;regulation of cell dev…		actin filament;cell junction;cell part;cell projection;cytoplasm;cytoplasmic part;cytoskeletal part;cytosol;extracellular membrane-bounded organelle;extracellular organelle;extracellular region;extracellular region part;extracellular vesicular exosome;intracellular non-membrane-bounded organelle;intracellular organelle;intracellular organelle part;intracellular part;macromolecular complex;membran…
P05388	RPLP0	60S acidic ribosomal protein P0	43		1.5855	0.210468	-0.0998357	3.18311	3.16851	3.16399	3.04107	3.103	3.1968	3.20356	3.26525	3.21099	3.26862	3.20894	biosynthetic process;catabolic process;cellular biosynthetic process;cellular catabolic process;cellular component biogenesis;cellular component biogenesis at cellular level;cellular component disassembly;cellular component disassembly at cellular level;cellular component organization;cellular component organization at cellular level;cellular component organization or biogenesis;cellular componen…	binding;nucleic acid binding;RNA binding;structural constituent of ribosome;structural molecule activity	adherens junction;anchoring junction;cell junction;cell part;cell-substrate adherens junction;cell-substrate junction;cytoplasm;cytoplasmic part;cytosol;cytosolic large ribosomal subunit;extracellular membrane-bounded organelle;extracellular organelle;extracellular region part;extracellular vesicular exosome;focal adhesion;intracellular membrane-bounded organelle;intracellular organelle;intracell…	Ribosome
P08865	RPSA	40S ribosomal protein SA	43		0.493303	0.625575	-0.0520538	3.19705	3.27978	3.19135	3.13873	3.20262	3.05483	3.05658	3.13703	3.10387	3.26948	3.36479	biological adhesion;biosynthetic process;catabolic process;cell adhesion;cellular biosynthetic process;cellular catabolic process;cellular component assembly;cellular component assembly at cellular level;cellular component disassembly;cellular component disassembly at cellular level;cellular component organization;cellular component organization at cellular level;cellular component organization o…	binding;laminin receptor activity;receptor activity;ribonucleoprotein binding;ribosome binding;structural constituent of ribosome;structural molecule activity	90S preribosome;cell part;cytoplasm;cytoplasmic part;cytosol;cytosolic small ribosomal subunit;extracellular membrane-bounded organelle;extracellular organelle;extracellular region part;extracellular vesicular exosome;intracellular membrane-bounded organelle;intracellular organelle;intracellular organelle part;intracellular part;macromolecular complex;membrane;membrane-bounded organelle;membrane-…	Ribosome
P31146	CORO1A	Coronin-1A	43		2.0098	0.151452	0.177012	3.12063	3.09863	3.17477	3.29881	3.31791	3.35412	3.30826	3.39077	2.88323	3.02616	2.95387	actin cytoskeleton organization;actin filament organization;actin filament-based process;anatomical structure homeostasis;biological adhesion;biological regulation;calcium ion transport;cation transport;cell activation;cell activation involved in immune response;cell adhesion;cell chemotaxis;cell migration;cell motility;cell projection organization;cell-substrate adhesion;cellular component assem…	actin binding;actin filament binding;actin monomer binding;binding;cytoskeletal protein binding;enzyme binding;identical protein binding;kinase binding;myosin binding;myosin heavy chain binding;phosphatidylinositol 3-kinase binding;protein binding;protein C-terminus binding;protein dimerization activity;protein homodimerization activity	actin filament;axon;cell cortex part;cell junction;cell part;cell projection;cell-cell junction;cortical actin cytoskeleton;cortical cytoskeleton;cytoplasm;cytoplasmic membrane-bounded vesicle;cytoplasmic part;cytoplasmic vesicle;cytoplasmic vesicle membrane;cytoplasmic vesicle part;cytoskeletal part;cytoskeleton;early endosome;endocytic vesicle;endocytic vesicle membrane;endosome;extracellular m…	ko05152;Phagosome
P31943	HNRNPH1	Heterogeneous nuclear ribonucleoprotein H	43		1.21812	0.291384	-0.148763	3.32646	3.25562	3.20146	3.1385	3.08634	3.26604	3.21644	3.19798	3.10004	3.33109	2.84591	biological regulation;cellular macromolecule metabolic process;cellular metabolic process;cellular nitrogen compound metabolic process;cellular process;gene expression;macromolecule metabolic process;metabolic process;mRNA metabolic process;mRNA processing;nitrogen compound metabolic process;nuclear mRNA splicing, via spliceosome;nucleic acid metabolic process;nucleobase-containing compound metab…	binding;nucleic acid binding;nucleotide binding;poly(U) RNA binding;poly-pyrimidine tract binding;RNA binding;single-stranded RNA binding	catalytic step 2 spliceosome;cell part;intracellular membrane-bounded organelle;intracellular organelle;intracellular organelle part;intracellular part;macromolecular complex;membrane;membrane-bounded organelle;nuclear part;nucleoplasm;nucleus;organelle;organelle part;ribonucleoprotein complex;spliceosomal complex
P33992	MCM5	DNA replication licensing factor MCM5	43		0.61085	0.553798	-0.0196129	3.15402	3.11987	3.13566	3.12331	3.11051	3.42983	3.3269	3.32348	3.12645	3.05611	3.06937	biosynthetic process;cell cycle;cell cycle process;cellular biosynthetic process;cellular macromolecule biosynthetic process;cellular macromolecule metabolic process;cellular metabolic process;cellular nitrogen compound metabolic process;cellular process;DNA metabolic process;DNA replication;DNA strand elongation;DNA strand elongation involved in DNA replication;DNA-dependent DNA replication init…	adenyl nucleotide binding;adenyl ribonucleotide binding;ATP binding;binding;catalytic activity;chromatin binding;DNA binding;DNA helicase activity;DNA replication origin binding;helicase activity;hydrolase activity;hydrolase activity, acting on acid anhydrides;hydrolase activity, acting on acid anhydrides, in phosphorus-containing anhydrides;nucleic acid binding;nucleoside-triphosphatase activity…	cell part;chromosomal part;intracellular membrane-bounded organelle;intracellular organelle;intracellular organelle part;intracellular part;macromolecular complex;MCM complex;membrane;membrane-bounded organelle;nuclear chromosome part;nuclear part;nucleoplasm;nucleoplasm part;nucleus;organelle;organelle part;protein complex	Cell cycle;Cell cycle - yeast;DNA replication;Meiosis - yeast
P83916	CBX1	Chromobox protein homolog 1	43		0.489415	0.627908	0.0676595	2.98366	3.02932	3.05699	3.02334	3.15862	3.28084	3.19509	3.24901	3.1563	3.38897	3.42861	biological regulation;negative regulation of biological process;negative regulation of biosynthetic process;negative regulation of cellular biosynthetic process;negative regulation of cellular macromolecule biosynthetic process;negative regulation of cellular metabolic process;negative regulation of cellular process;negative regulation of gene expression;negative regulation of macromolecule biosy…	binding;chromatin binding;enzyme binding;protein binding	cell part;centromeric heterochromatin;chromatin;chromocenter;chromosomal part;chromosome, centromeric region;cytoskeletal part;female pronucleus;heterochromatin;intracellular membrane-bounded organelle;intracellular non-membrane-bounded organelle;intracellular organelle;intracellular organelle part;intracellular part;male pronucleus;membrane-bounded organelle;non-membrane-bounded organelle;nuclea…
Q07021	C1QBP	Complement component 1 Q subcomponent-binding protein, mitochondrial	43		0.352571	0.7226	-0.0445995	2.91729	3.04762	2.97947	2.95644	2.91729	3.29982	3.24252	3.2725	3.32876	3.42575	3.48604	activation of immune response;apoptosis;biological regulation;biosynthetic process;blood coagulation;blood coagulation, intrinsic pathway;cell death;cellular biosynthetic process;cellular component assembly;cellular component assembly at cellular level;cellular component organization;cellular component organization at cellular level;cellular component organization or biogenesis;cellular component…	adrenergic receptor binding;binding;carbohydrate binding;complement binding;complement component C1q binding;glycosaminoglycan binding;G-protein-coupled receptor binding;hyaluronic acid binding;kininogen binding;mRNA binding;nucleic acid binding;opsonin binding;pattern binding;polysaccharide binding;protein binding;protein binding transcription factor activity;receptor binding;RNA binding;transcr…	cell part;cell surface;cytoplasm;cytoplasmic part;cytosol;extracellular region part;extracellular space;intracellular membrane-bounded organelle;intracellular non-membrane-bounded organelle;intracellular organelle;intracellular organelle lumen;intracellular organelle part;intracellular part;membrane;membrane-bounded organelle;membrane-enclosed lumen;mitochondrial matrix;mitochondrial part;mitocho…
Q14697-2	GANAB	Isoform 2 of Neutral alpha-glucosidase AB	43		0.510211	0.615747	0.0872346	2.97332	3.05168	3.04669	3.19624	3.02602	3.39564	3.29579	3.3906	3.1207	3.35817	3.08673	carbohydrate metabolic process;cellular carbohydrate metabolic process;cellular macromolecule metabolic process;cellular metabolic process;cellular process;cellular protein metabolic process;glycosylation;macromolecule glycosylation;macromolecule metabolic process;macromolecule modification;metabolic process;peptidyl-amino acid modification;peptidyl-asparagine modification;post-translational prot…	alpha-glucosidase activity;binding;carbohydrate binding;catalytic activity;glucan 1,3-alpha-glucosidase activity;glucosidase activity;hydrolase activity;hydrolase activity, acting on glycosyl bonds;hydrolase activity, hydrolyzing O-glycosyl compounds	cell part;cytoplasmic membrane-bounded vesicle;cytoplasmic part;cytoplasmic vesicle;endoplasmic reticulum lumen;endoplasmic reticulum part;extracellular membrane-bounded organelle;extracellular organelle;extracellular region part;extracellular vesicular exosome;glucosidase II complex;Golgi apparatus;intracellular membrane-bounded organelle;intracellular organelle;intracellular organelle lumen;int…	N-Glycan biosynthesis;Protein processing in endoplasmic reticulum
Q8WUM4	PDCD6IP	Programmed cell death 6-interacting protein	43		1.55861	0.216732	0.10158	3.22162	3.18737	3.15794	3.27902	3.30209	2.99478	3.05125	3.05773	3.23505	3.22282	3.28209	apoptosis;biological regulation;cell cycle;cell death;cellular process;cytokinetic cell separation;cytokinetic process;death;establishment of localization;establishment of protein localization;programmed cell death;protein transport;regulation of biological process;regulation of cell cycle;regulation of cell cycle process;regulation of cellular component organization;regulation of cellular proces…	binding;calcium-dependent protein binding;G-protein-coupled receptor binding;identical protein binding;protein binding;protein dimerization activity;protein homodimerization activity;proteinase activated receptor binding;receptor binding	adherens junction;anchoring junction;cell junction;cell part;cell-substrate adherens junction;cell-substrate junction;cytoplasm;cytoplasmic membrane-bounded vesicle;cytoplasmic part;cytoplasmic vesicle;cytoskeletal part;cytosol;endoplasmic reticulum exit site;endoplasmic reticulum part;extracellular membrane-bounded organelle;extracellular organelle;extracellular region part;extracellular vesicul…	Endocytosis
Q92797	SYMPK	Symplekin	43		0.52623	0.60509	0.031704	3.11784	3.05344	3.06797	3.11349	3.10942	3.23955	3.13116	3.18383	3.36108	3.34396	3.2666	biological adhesion;biological regulation;cell adhesion;cellular macromolecule metabolic process;cellular metabolic process;cellular nitrogen compound metabolic process;cellular process;macromolecule metabolic process;metabolic process;mRNA 3'-end processing;mRNA metabolic process;mRNA polyadenylation;mRNA processing;nitrogen compound metabolic process;nucleic acid metabolic process;nucleobase-co…		cell junction;cell part;cell-cell junction;cytoplasm;cytoskeleton;intracellular non-membrane-bounded organelle;intracellular organelle;intracellular organelle part;intracellular part;membrane;non-membrane-bounded organelle;nuclear part;nucleoplasm;occluding junction;organelle;organelle part;plasma membrane;tight junction	mRNA surveillance pathway;Tight junction
Q99798	ACO2	Aconitate hydratase, mitochondrial	43		0.159873	0.870555	0.0222292	3.09731	2.96444	3.04297	3.04272	3.07155	3.06724	3.15865	3.04539	3.51832	3.42003	3.46182	acetyl-CoA catabolic process;acetyl-CoA metabolic process;carboxylic acid metabolic process;catabolic process;cellular catabolic process;cellular ketone metabolic process;cellular metabolic process;cellular process;citrate metabolic process;coenzyme catabolic process;coenzyme metabolic process;cofactor catabolic process;cofactor metabolic process;generation of precursor metabolites and energy;iso…	3 iron, 4 sulfur cluster binding;4 iron, 4 sulfur cluster binding;aconitate hydratase activity;binding;carbon-oxygen lyase activity;catalytic activity;cation binding;hydro-lyase activity;ion binding;iron ion binding;iron-sulfur cluster binding;lyase activity;metal cluster binding;metal ion binding;transition metal ion binding	cell part;cytoplasmic part;intracellular membrane-bounded organelle;intracellular organelle;intracellular organelle lumen;intracellular organelle part;intracellular part;membrane-bounded organelle;membrane-enclosed lumen;mitochondrial matrix;mitochondrial part;mitochondrion;nucleus;organelle;organelle lumen;organelle part	Carbon fixation pathways in prokaryotes;Citrate cycle (TCA cycle);Glyoxylate and dicarboxylate metabolism
Q9P2E9	RRBP1	Ribosome-binding protein 1	43		0.494987	0.624841	-0.0728152	3.2604	3.11197	3.23095	3.10436	3.15222	3.32989	3.32445	3.26423	3.14363	3.07861	2.98667	biosynthetic process;cell differentiation;cellular biosynthetic process;cellular developmental process;cellular macromolecule biosynthetic process;cellular macromolecule metabolic process;cellular metabolic process;cellular process;cellular protein metabolic process;developmental process;establishment of localization;establishment of protein localization;macromolecule biosynthetic process;macromo…	receptor activity	cell part;cytoplasmic part;endoplasmic reticulum;endoplasmic reticulum part;integral to endoplasmic reticulum membrane;integral to membrane;integral to organelle membrane;intracellular membrane-bounded organelle;intracellular non-membrane-bounded organelle;intracellular organelle;intracellular organelle part;intracellular part;intrinsic to endoplasmic reticulum membrane;intrinsic to membrane;intr…	Protein processing in endoplasmic reticulum
O60306	AQR	Intron-binding protein aquarius	42		0.171865	0.858949	-0.0318914	3.16009	3.0506	3.13233	3.15458	3.01031	3.27243	3.23355	3.19557	3.30951	3.28724	3.19191	cellular macromolecule metabolic process;cellular metabolic process;cellular nitrogen compound metabolic process;cellular process;macromolecule metabolic process;metabolic process;mRNA metabolic process;mRNA processing;nitrogen compound metabolic process;nuclear mRNA splicing, via spliceosome;nucleic acid metabolic process;nucleobase-containing compound metabolic process;primary metabolic process…		catalytic step 2 spliceosome;cell part;intracellular membrane-bounded organelle;intracellular organelle;intracellular organelle part;intracellular part;macromolecular complex;membrane;membrane-bounded organelle;nuclear part;nucleoplasm;nucleus;organelle;organelle part;ribonucleoprotein complex;spliceosomal complex	Spliceosome
P11387	TOP1	DNA topoisomerase 1	42		0.0589394	0.956059	-0.0101993	3.1121	3.15081	3.01998	3.04309	3.12511	3.22736	3.35761	3.24351	3.29805	3.21427	3.19999	biological regulation;biosynthetic process;cell death;cell division;cellular biosynthetic process;cellular component organization;cellular component organization at cellular level;cellular component organization or biogenesis;cellular component organization or biogenesis at cellular level;cellular macromolecule biosynthetic process;cellular macromolecule metabolic process;cellular metabolic proce…	ATPase activity;ATPase activity, coupled;binding;catalytic activity;chromatin binding;core promoter binding;core promoter sequence-specific DNA binding;DNA binding;DNA topoisomerase (ATP-hydrolyzing) activity;DNA topoisomerase activity;DNA topoisomerase type I activity;DNA-dependent ATPase activity;hydrolase activity;hydrolase activity, acting on acid anhydrides;hydrolase activity, acting on acid…	cell part;chromosomal part;cytoplasmic mRNA processing body;cytoplasmic part;intracellular membrane-bounded organelle;intracellular non-membrane-bounded organelle;intracellular organelle;intracellular organelle part;intracellular part;macromolecular complex;membrane-bounded organelle;non-membrane-bounded organelle;nuclear chromosome part;nuclear part;nucleolus;nucleoplasm;nucleus;organelle;organe…
P31942	HNRNPH3	Heterogeneous nuclear ribonucleoprotein H3	42		1.08757	0.336831	0.0138441	3.06997	3.07539	3.06131	3.08155	3.08392	3.20146	3.25203	3.27181	3.34995	3.28075	3.26038	cell differentiation;cellular developmental process;cellular macromolecule metabolic process;cellular metabolic process;cellular nitrogen compound metabolic process;cellular process;developmental process;epithelial cell differentiation;macromolecule metabolic process;metabolic process;mRNA metabolic process;mRNA processing;nitrogen compound metabolic process;nuclear mRNA splicing, via spliceosome…	binding;nucleic acid binding;nucleotide binding;RNA binding	cell part;intracellular membrane-bounded organelle;intracellular organelle;intracellular organelle part;intracellular part;macromolecular complex;membrane-bounded organelle;nuclear part;nucleoplasm;nucleus;organelle;organelle part;ribonucleoprotein complex;spliceosomal complex
P42166	TMPO	Lamina-associated polypeptide 2, isoform alpha	42		0.535714	0.598698	-0.0385255	3.30891	3.27327	3.23195	3.24522	3.22048	3.19859	3.19042	3.12595	3.18961	3.06778	2.94026	biological regulation;regulation of biological process;regulation of biosynthetic process;regulation of cellular biosynthetic process;regulation of cellular macromolecule biosynthetic process;regulation of cellular metabolic process;regulation of cellular process;regulation of gene expression;regulation of macromolecule biosynthetic process;regulation of macromolecule metabolic process;regulation…	binding;DNA binding;lamin binding;nucleic acid binding;protein binding	cell part;chromatin;chromosomal part;envelope;intracellular membrane-bounded organelle;intracellular organelle;intracellular organelle part;intracellular part;membrane;membrane-bounded organelle;nuclear envelope;nuclear inner membrane;nuclear membrane;nuclear part;nucleus;organelle;organelle envelope;organelle inner membrane;organelle membrane;organelle part
P42285	SKIV2L2	Superkiller viralicidic activity 2-like 2	42		1.31705	0.262189	-0.160736	3.35345	3.22073	3.29947	3.12966	3.1313	3.18018	3.13965	3.1732	3.1563	3.12995	3.09242	cellular macromolecule metabolic process;cellular metabolic process;cellular nitrogen compound metabolic process;cellular process;macromolecule metabolic process;maturation of 5.8S rRNA;metabolic process;mRNA metabolic process;mRNA processing;ncRNA metabolic process;ncRNA processing;nitrogen compound metabolic process;nuclear mRNA splicing, via spliceosome;nucleic acid metabolic process;nucleobas…	adenyl nucleotide binding;adenyl ribonucleotide binding;ATP binding;binding;catalytic activity;helicase activity;hydrolase activity;hydrolase activity, acting on acid anhydrides;hydrolase activity, acting on acid anhydrides, in phosphorus-containing anhydrides;nucleoside-triphosphatase activity;nucleotide binding;purine nucleotide binding;purine ribonucleoside triphosphate binding;purine ribonucl…	catalytic step 2 spliceosome;cell part;intracellular membrane-bounded organelle;intracellular non-membrane-bounded organelle;intracellular organelle;intracellular organelle part;intracellular part;macromolecular complex;membrane-bounded organelle;non-membrane-bounded organelle;nuclear part;nucleolus;nucleoplasm;nucleus;organelle;organelle part;ribonucleoprotein complex;spliceosomal complex	RNA degradation
P55884-2	EIF3B	Isoform 2 of Eukaryotic translation initiation factor 3 subunit B	42		0.581529	0.570681	-0.129268	3.21529	3.42939	3.20792	3.15999	3.14987	3.15587	3.15641	3.12993	3.092	3.03744	3.2578	biological regulation;biosynthetic process;cellular biosynthetic process;cellular component assembly;cellular component assembly at cellular level;cellular component organization;cellular component organization at cellular level;cellular component organization or biogenesis;cellular component organization or biogenesis at cellular level;cellular macromolecular complex assembly;cellular macromolec…	binding;nucleic acid binding;nucleotide binding;protein binding;protein complex scaffold;RNA binding;structural molecule activity;translation factor activity, nucleic acid binding;translation initiation factor activity	cell part;cytoplasm;cytoplasmic part;cytosol;eukaryotic 43S preinitiation complex;eukaryotic 48S preinitiation complex;eukaryotic translation initiation factor 3 complex;eukaryotic translation initiation factor 3 complex, eIF3m;extracellular membrane-bounded organelle;extracellular organelle;extracellular region part;extracellular vesicular exosome;intracellular organelle part;intracellular part;…	RNA transport
P68371	TUBB4B	Tubulin beta-4B chain	42		0.669983	0.51884	0.0689648	3.11137	3.19434	3.21173	3.21728	3.26561	2.95771	3.04526	3.08421	3.19674	3.4808	3.19921	biological regulation;cell cycle;cell cycle process;cell killing;cellular component assembly;cellular component assembly at cellular level;cellular component movement;cellular component organization;cellular component organization at cellular level;cellular component organization or biogenesis;cellular component organization or biogenesis at cellular level;cellular macromolecular complex assembly…	binding;catalytic activity;double-stranded RNA binding;GTP binding;GTPase activity;guanyl nucleotide binding;guanyl ribonucleotide binding;hydrolase activity;hydrolase activity, acting on acid anhydrides;hydrolase activity, acting on acid anhydrides, in phosphorus-containing anhydrides;MHC class I protein binding;MHC protein binding;nucleic acid binding;nucleoside-triphosphatase activity;nucleoti…	cell part;cytoplasmic part;cytoskeletal part;cytoskeleton;cytosol;extracellular membrane-bounded organelle;extracellular organelle;extracellular region part;extracellular vesicular exosome;intracellular membrane-bounded organelle;intracellular non-membrane-bounded organelle;intracellular organelle;intracellular organelle part;intracellular part;macromolecular complex;membrane-bounded organelle;me…	Gap junction;Pathogenic Escherichia coli infection;Phagosome
Q13011	ECH1	Delta(3,5)-Delta(2,4)-dienoyl-CoA isomerase, mitochondrial	42		1.75822	0.197894	0.140958	2.96551	2.98869	3.04182	3.14579	3.13347	3.22879	3.20675	3.25899	3.34698	3.43244	3.20759	carboxylic acid catabolic process;carboxylic acid metabolic process;catabolic process;cellular catabolic process;cellular ketone metabolic process;cellular lipid catabolic process;cellular lipid metabolic process;cellular metabolic process;cellular process;fatty acid beta-oxidation;fatty acid catabolic process;fatty acid metabolic process;fatty acid oxidation;lipid catabolic process;lipid metabol…	binding;catalytic activity;isomerase activity;protein binding;receptor binding	cell part;cytoplasmic part;extracellular membrane-bounded organelle;extracellular organelle;extracellular region part;extracellular vesicular exosome;intracellular membrane-bounded organelle;intracellular organelle;intracellular part;membrane;membrane-bounded organelle;membrane-bounded vesicle;microbody;mitochondrion;organelle;peroxisome;vesicle	Peroxisome
Q6KC79	NIPBL	Nipped-B-like protein	42		0.245744	0.79094	0.0184474	3.2866	3.32327	3.24982	3.31718	3.29283	3.24339	3.16175	3.09791	3.04306	2.9297	3.01965	anatomical structure development;anatomical structure morphogenesis;appendage morphogenesis;biological regulation;brain development;cell cycle;cell cycle process;cell differentiation;cellular component organization;cellular component organization at cellular level;cellular component organization or biogenesis;cellular component organization or biogenesis at cellular level;cellular developmental p…	binding;chromatin binding;chromo shadow domain binding;enzyme binding;histone deacetylase binding;protein binding;protein C-terminus binding;protein domain specific binding;protein N-terminus binding	cell part;chromatin;chromosomal part;extracellular membrane-bounded organelle;extracellular organelle;extracellular region part;extracellular vesicular exosome;intracellular membrane-bounded organelle;intracellular organelle;intracellular organelle part;intracellular part;macromolecular complex;membrane-bounded organelle;membrane-bounded vesicle;nuclear part;nucleoplasm;nucleus;organelle;organell…	Cell cycle - yeast
Q92614	MYO18A	Unconventional myosin-XVIIIa	42		0.512386	0.614427	0.0557129	3.15889	3.06785	3.09486	3.20196	3.12386	3.13858	3.15355	3.13002	3.32647	3.34733	3.25577	actin cytoskeleton organization;actin filament-based process;actomyosin structure organization;asymmetric Golgi ribbon formation;biological regulation;cell migration;cell motility;cellular component movement;cellular component organization;cellular component organization at cellular level;cellular component organization or biogenesis;cellular component organization or biogenesis at cellular level…	actin binding;actin filament binding;adenyl nucleotide binding;adenyl ribonucleotide binding;ADP binding;ATP binding;binding;catalytic activity;cytoskeletal protein binding;DNA binding;hydrolase activity;hydrolase activity, acting on acid anhydrides;hydrolase activity, acting on acid anhydrides, in phosphorus-containing anhydrides;motor activity;nucleic acid binding;nucleoside-triphosphatase acti…	actomyosin;cell part;cytoplasmic part;cytoskeletal part;endoplasmic reticulum-Golgi intermediate compartment;Golgi apparatus part;Golgi membrane;intracellular membrane-bounded organelle;intracellular organelle;intracellular organelle part;intracellular part;macromolecular complex;membrane;membrane-bounded organelle;myosin complex;organelle;organelle membrane;organelle part;protein complex;trans-G…
Q9HAV4	XPO5	Exportin-5	42		1.89142	0.172813	-0.135105	3.31466	3.27248	3.25245	3.15675	3.13277	2.91631	2.84191	2.88273	3.3768	3.44727	3.28959	establishment of localization;establishment of localization in cell;establishment of protein localization;establishment of RNA localization;gene expression;intracellular protein transport;intracellular transport;macromolecule metabolic process;metabolic process;nuclear export;nuclear transport;nucleic acid transport;nucleobase-containing compound transport;nucleocytoplasmic transport;pre-miRNA ex…	binding;enzyme binding;GTPase binding;mRNA binding;nucleic acid binding;pre-miRNA binding;protein binding;protein transporter activity;Ran GTPase binding;Ras GTPase binding;RNA binding;small GTPase binding;substrate-specific transporter activity;transporter activity;tRNA binding	cell part;cytoplasm;cytoplasmic part;cytosol;intracellular membrane-bounded organelle;intracellular organelle;intracellular organelle part;intracellular part;macromolecular complex;membrane-bounded organelle;nuclear part;nucleocytoplasmic shuttling complex;nucleoplasm;nucleus;organelle;organelle part;protein complex;RNA nuclear export complex	RNA transport
O15371	EIF3D	Eukaryotic translation initiation factor 3 subunit D	41		0.817529	0.441121	-0.129079	3.21109	3.24808	3.35731	3.09362	3.19254	3.10734	3.15547	3.13356	3.16564	3.20098	3.14378	biological regulation;biosynthetic process;cellular biosynthetic process;cellular component assembly;cellular component assembly at cellular level;cellular component organization;cellular component organization at cellular level;cellular component organization or biogenesis;cellular component organization or biogenesis at cellular level;cellular macromolecular complex assembly;cellular macromolec…	binding;nucleic acid binding;RNA binding;translation factor activity, nucleic acid binding;translation initiation factor activity	cell part;cytoplasmic part;cytosol;eukaryotic 43S preinitiation complex;eukaryotic 48S preinitiation complex;eukaryotic translation initiation factor 3 complex;eukaryotic translation initiation factor 3 complex, eIF3m;intracellular part;macromolecular complex;membrane;protein complex;ribonucleoprotein complex;translation preinitiation complex	RNA transport
P07237	P4HB	Protein disulfide-isomerase	41		1.1076	0.326151	-0.0978933	3.08137	3.0602	3.15418	3.00817	2.9932	3.37215	3.39301	3.52079	3.12775	3.12211	3.08752	4-hydroxyproline metabolic process;amine metabolic process;biological regulation;carboxylic acid metabolic process;cell redox homeostasis;cellular amine metabolic process;cellular amino acid metabolic process;cellular component organization;cellular component organization at cellular level;cellular component organization or biogenesis;cellular component organization or biogenesis at cellular leve…	catalytic activity;endopeptidase activity;hydrolase activity;intramolecular oxidoreductase activity;intramolecular oxidoreductase activity, interconverting keto- and enol-groups;intramolecular oxidoreductase activity, transposing S-S bonds;isomerase activity;oxidoreductase activity;oxidoreductase activity, acting on paired donors, with incorporation or reduction of molecular oxygen;oxidoreductase…	adherens junction;anchoring junction;cell junction;cell part;cell-substrate adherens junction;cell-substrate junction;cytoplasmic membrane-bounded vesicle;cytoplasmic part;cytoplasmic vesicle;endoplasmic reticulum;endoplasmic reticulum lumen;endoplasmic reticulum part;endoplasmic reticulum-Golgi intermediate compartment;extracellular membrane-bounded organelle;extracellular organelle;extracellula…	Protein processing in endoplasmic reticulum
P14618	PKM	Pyruvate kinase PKM	41		0.548257	0.589938	-0.112958	3.27941	3.33391	3.14631	3.07565	3.20485	3.26715	3.22539	3.23811	3.10594	3.05851	3.061	alcohol metabolic process;carbohydrate metabolic process;cell death;cellular carbohydrate metabolic process;cellular metabolic process;cellular process;death;glucose metabolic process;hexose metabolic process;metabolic process;monosaccharide metabolic process;primary metabolic process;programmed cell death;small molecule metabolic process	adenyl nucleotide binding;adenyl ribonucleotide binding;alkali metal ion binding;antigen binding;ATP binding;binding;catalytic activity;cation binding;ion binding;kinase activity;magnesium ion binding;metal ion binding;MHC class II protein complex binding;MHC protein complex binding;nucleotide binding;phosphotransferase activity, alcohol group as acceptor;potassium ion binding;purine nucleotide b…	cell part;cell projection;cilium;cytoplasm;cytoplasmic part;cytosol;extracellular matrix;extracellular membrane-bounded organelle;extracellular organelle;extracellular region part;extracellular vesicular exosome;intracellular membrane-bounded organelle;intracellular organelle;intracellular part;membrane;membrane-bounded organelle;membrane-bounded vesicle;mitochondrion;nucleus;organelle;plasma mem…	Carbon fixation in photosynthetic organisms;Glycolysis / Gluconeogenesis;Purine metabolism;Pyruvate metabolism;Type II diabetes mellitus
P28340	POLD1	DNA polymerase delta catalytic subunit	41		0.617411	0.550337	-0.0563536	3.27284	3.28615	3.32603	3.28257	3.19473	2.92189	2.94261	2.96657	3.2614	3.31853	3.17237	anatomical structure homeostasis;base-excision repair;base-excision repair, gap-filling;biological regulation;biosynthetic process;cell cycle;cellular biosynthetic process;cellular component organization;cellular component organization at cellular level;cellular component organization or biogenesis;cellular component organization or biogenesis at cellular level;cellular macromolecule biosynthetic…	3'-5' exonuclease activity;3'-5'-exodeoxyribonuclease activity;4 iron, 4 sulfur cluster binding;binding;catalytic activity;cation binding;chromatin binding;damaged DNA binding;deoxyribonuclease activity;DNA binding;DNA polymerase activity;DNA-directed DNA polymerase activity;exodeoxyribonuclease activity;exodeoxyribonuclease activity, producing 5'-phosphomonoesters;exonuclease activity;exonucleas…	aggresome;cell part;chromosomal part;cytoplasm;delta DNA polymerase complex;DNA polymerase complex;inclusion body;intracellular membrane-bounded organelle;intracellular organelle;intracellular organelle part;intracellular part;macromolecular complex;membrane;membrane-bounded organelle;nuclear chromosome part;nuclear part;nucleoplasm;nucleotide-excision repair complex;nucleus;organelle;organelle p…	Base excision repair;DNA replication;Homologous recombination;Mismatch repair;Nucleotide excision repair;Purine metabolism;Pyrimidine metabolism
P29144	TPP2	Tripeptidyl-peptidase 2	41		0.0897742	0.931633	0.00785931	3.2359	3.15817	3.17525	3.19975	3.19552	3.17587	3.18849	3.23602	3.11467	3.18996	3.15481	antigen processing and presentation;antigen processing and presentation of peptide antigen;antigen processing and presentation of peptide antigen via MHC class I;cellular macromolecule metabolic process;cellular metabolic process;cellular process;cellular protein metabolic process;immune system process;macromolecule metabolic process;macromolecule modification;metabolic process;primary metabolic …	aminopeptidase activity;binding;catalytic activity;endopeptidase activity;exopeptidase activity;hydrolase activity;peptidase activity;peptidase activity, acting on L-amino acid peptides;peptide binding;serine hydrolase activity;serine-type endopeptidase activity;serine-type peptidase activity;tripeptidyl-peptidase activity	cell part;cytoplasm;cytoplasmic part;cytosol;intracellular membrane-bounded organelle;intracellular organelle;intracellular organelle part;intracellular part;membrane-bounded organelle;nuclear part;nucleoplasm;nucleus;organelle;organelle part
P39023	RPL3	60S ribosomal protein L3	41		0.851778	0.426399	-0.111742	3.28223	3.40514	3.30449	3.18165	3.25611	3.07612	3.05768	3.05823	3.05861	3.09439	3.20297	biosynthetic process;catabolic process;cellular biosynthetic process;cellular catabolic process;cellular component disassembly;cellular component disassembly at cellular level;cellular component organization;cellular component organization at cellular level;cellular component organization or biogenesis;cellular component organization or biogenesis at cellular level;cellular macromolecular complex…	binding;nucleic acid binding;RNA binding;structural constituent of ribosome;structural molecule activity	adherens junction;anchoring junction;cell junction;cell part;cell-substrate adherens junction;cell-substrate junction;cytoplasm;cytoplasmic part;cytosol;cytosolic large ribosomal subunit;extracellular membrane-bounded organelle;extracellular organelle;extracellular region part;extracellular vesicular exosome;focal adhesion;intracellular membrane-bounded organelle;intracellular non-membrane-bounde…	Ribosome
P48147	PREP	Prolyl endopeptidase	41		0.740722	0.480158	0.0649622	3.09408	3.13571	3.0606	3.12835	3.19516	3.15616	3.14518	3.16634	3.24712	3.24825	3.41815	macromolecule metabolic process;metabolic process;primary metabolic process;protein metabolic process;proteolysis	catalytic activity;endopeptidase activity;exopeptidase activity;hydrolase activity;peptidase activity;peptidase activity, acting on L-amino acid peptides;serine hydrolase activity;serine-type endopeptidase activity;serine-type exopeptidase activity;serine-type peptidase activity	cell part;cytoplasm;intracellular membrane-bounded organelle;intracellular organelle;intracellular part;membrane;membrane-bounded organelle;nucleus;organelle
P50395	GDI2	Rab GDP dissociation inhibitor beta	41		0.233391	0.803436	0.040998	3.17387	3.22505	3.34426	3.2674	3.31005	3.12886	3.11512	3.28505	3.00246	3.21139	2.90421	biological regulation;cellular process;cellular response to stimulus;establishment of localization;establishment of protein localization;intracellular signal transduction;protein transport;regulation of biological process;regulation of cellular process;regulation of response to stimulus;regulation of signal transduction;regulation of signaling;regulation of small GTPase mediated signal transducti…	enzyme activator activity;enzyme regulator activity;GDP-dissociation inhibitor activity;GTPase activator activity;GTPase regulator activity;nucleoside-triphosphatase regulator activity;Rab GDP-dissociation inhibitor activity;small GTPase regulator activity	adherens junction;anchoring junction;cell junction;cell part;cell-substrate adherens junction;cell-substrate junction;cytoplasm;cytoplasmic part;cytosol;extracellular membrane-bounded organelle;extracellular organelle;extracellular region part;extracellular vesicular exosome;focal adhesion;Golgi apparatus;intracellular membrane-bounded organelle;intracellular organelle;intracellular part;membrane…
Q08J23	NSUN2	tRNA (cytosine(34)-C(5))-methyltransferase	41		0.0826287	0.936892	-0.0118017	3.29642	3.17897	3.27183	3.26102	3.21352	3.09313	3.09602	3.06919	3.21493	3.23176	3.0774	cell cycle phase;cell cycle process;cell division;cellular component organization;cellular component organization at cellular level;cellular component organization or biogenesis;cellular component organization or biogenesis at cellular level;cellular macromolecule metabolic process;cellular metabolic process;cellular nitrogen compound metabolic process;cellular process;macromolecule metabolic pro…	binding;catalytic activity;methyltransferase activity;nucleic acid binding;RNA binding;RNA methyltransferase activity;S-adenosylmethionine-dependent methyltransferase activity;transferase activity;transferase activity, transferring one-carbon groups;tRNA (cytosine) methyltransferase activity;tRNA (cytosine-5-)-methyltransferase activity;tRNA binding;tRNA methyltransferase activity	cell part;cytoplasm;cytoskeletal part;intracellular membrane-bounded organelle;intracellular non-membrane-bounded organelle;intracellular organelle;intracellular organelle part;intracellular part;membrane-bounded organelle;non-membrane-bounded organelle;nuclear part;nucleolus;nucleus;organelle;organelle part;spindle
Q13310-3	PABPC4	Isoform 3 of Polyadenylate-binding protein 4	41		1.32843	0.259414	-0.157841	3.29877	3.25403	3.38122	3.16006	3.14694	3.01281	3.07502	3.11748	3.10566	3.27381	3.16125	biological regulation;biosynthetic process;blood coagulation;catabolic process;cellular biosynthetic process;cellular catabolic process;cellular macromolecule biosynthetic process;cellular macromolecule catabolic process;cellular macromolecule metabolic process;cellular metabolic process;cellular nitrogen compound metabolic process;cellular process;cellular protein metabolic process;coagulation;h…	binding;mRNA binding;nucleic acid binding;nucleotide binding;poly(A) RNA binding;poly(U) RNA binding;poly-purine tract binding;poly-pyrimidine tract binding;RNA binding;single-stranded RNA binding	cell part;cytoplasm;cytoplasmic part;intracellular membrane-bounded organelle;intracellular non-membrane-bounded organelle;intracellular organelle;intracellular part;macromolecular complex;membrane-bounded organelle;non-membrane-bounded organelle;nucleus;organelle;ribonucleoprotein complex;RNA granule;stress granule	mRNA surveillance pathway;RNA degradation;RNA transport
Q92922	SMARCC1	SWI/SNF complex subunit SMARCC1	41		0.781311	0.455826	-0.0565952	3.2261	3.29477	3.24641	3.22121	3.17712	3.32605	3.25832	3.33283	2.96203	2.9915	2.91651	anatomical structure development;anatomical structure morphogenesis;ATP-dependent chromatin remodeling;biological regulation;biosynthetic process;cell surface receptor linked signaling pathway;cellular biosynthetic process;cellular component disassembly;cellular component disassembly at cellular level;cellular component organization;cellular component organization at cellular level;cellular compo…	binding;chromatin binding;DNA binding;nucleic acid binding;protein binding;protein binding transcription factor activity;protein N-terminus binding;transcription coactivator activity;transcription cofactor activity;transcription factor binding transcription factor activity	cell part;chromatin;chromatin remodeling complex;chromosomal part;chromosome;intracellular non-membrane-bounded organelle;intracellular organelle;intracellular organelle part;intracellular part;macromolecular complex;nBAF complex;non-membrane-bounded organelle;npBAF complex;nuclear chromatin;nuclear chromosome part;nuclear part;nucleoplasm;organelle;organelle part;protein complex;sex chromosome;S…
O15067	PFAS	Phosphoribosylformylglycinamidine synthase	40		1.82916	0.186094	-0.138746	3.33229	3.26772	3.27523	3.16306	3.14294	3.16986	3.17344	3.13395	3.12461	3.10568	3.1202	amine metabolic process;biosynthetic process;carboxylic acid metabolic process;cellular amine metabolic process;cellular amino acid metabolic process;cellular aromatic compound metabolic process;cellular biosynthetic process;cellular ketone metabolic process;cellular metabolic process;cellular nitrogen compound biosynthetic process;cellular nitrogen compound metabolic process;cellular process;'de…	adenyl nucleotide binding;adenyl ribonucleotide binding;ATP binding;binding;carbon-nitrogen ligase activity, with glutamine as amido-N-donor;catalytic activity;cation binding;ion binding;ligase activity;ligase activity, forming carbon-nitrogen bonds;metal ion binding;nucleotide binding;phosphoribosylformylglycinamidine synthase activity;purine nucleotide binding;purine ribonucleoside triphosphate…	cell part;cytoplasm;cytoplasmic part;cytosol;extracellular membrane-bounded organelle;extracellular organelle;extracellular region part;extracellular vesicular exosome;intracellular part;membrane-bounded organelle;membrane-bounded vesicle;organelle;vesicle	Purine metabolism
O60313-2	OPA1	Isoform 2 of Dynamin-like 120 kDa protein, mitochondrial	40		0.274878	0.775974	-0.0464212	3.28606	3.15558	3.16729	3.20724	3.10586	3.09193	3.05464	2.99057	3.35391	3.3964	3.16497	aging;anatomical structure formation involved in morphogenesis;apoptosis;axon cargo transport;axon transport of mitochondrion;biological regulation;cell aging;cell death;cellular component movement;cellular component organization;cellular component organization at cellular level;cellular component organization or biogenesis;cellular component organization or biogenesis at cellular level;cellular …	binding;catalytic activity;cation binding;GTP binding;GTPase activity;guanyl nucleotide binding;guanyl ribonucleotide binding;hydrolase activity;hydrolase activity, acting on acid anhydrides;hydrolase activity, acting on acid anhydrides, in phosphorus-containing anhydrides;ion binding;magnesium ion binding;metal ion binding;nucleoside-triphosphatase activity;nucleotide binding;purine nucleotide b…	cell part;cell projection;cytoplasm;cytoplasmic part;dendrite;integral to membrane;intracellular membrane-bounded organelle;intracellular organelle;intracellular organelle part;intracellular part;intrinsic to membrane;membrane;membrane part;membrane-bounded organelle;membrane-enclosed lumen;mitochondrial crista;mitochondrial inner membrane;mitochondrial intermembrane space;mitochondrial membrane;…
P05455	SSB	Lupus La protein	40		0.0611846	0.955156	-0.010746	3.06983	3.11277	2.96493	3.01338	3.06349	3.2857	3.25926	3.24617	3.32175	3.32732	3.30142	cellular macromolecule metabolic process;cellular metabolic process;cellular nitrogen compound metabolic process;cellular process;histone mRNA metabolic process;macromolecule metabolic process;macromolecule modification;metabolic process;mRNA metabolic process;ncRNA metabolic process;ncRNA processing;nitrogen compound metabolic process;nucleic acid metabolic process;nucleobase-containing compound…	binding;mRNA binding;nucleic acid binding;nucleotide binding;RNA binding;tRNA binding	cell part;intracellular membrane-bounded organelle;intracellular organelle;intracellular part;macromolecular complex;membrane-bounded organelle;nucleus;organelle;ribonucleoprotein complex	Systemic lupus erythematosus
P18669	PGAM1	Phosphoglycerate mutase 1	40		0.362839	0.716807	0.119345	3.05131	3.31382	2.98334	3.20276	3.26824	2.99433	3.15257	3.10789	3.19752	3.21058	3.47289	alcohol biosynthetic process;alcohol catabolic process;alcohol metabolic process;biological regulation;biosynthetic process;carbohydrate biosynthetic process;carbohydrate catabolic process;carbohydrate metabolic process;catabolic process;cellular biosynthetic process;cellular carbohydrate biosynthetic process;cellular carbohydrate catabolic process;cellular carbohydrate metabolic process;cellular…	binding;bisphosphoglycerate 2-phosphatase activity;bisphosphoglycerate mutase activity;bisphosphoglycerate phosphatase activity;catalytic activity;enzyme binding;hydrolase activity;hydrolase activity, acting on ester bonds;intramolecular transferase activity;intramolecular transferase activity, phosphotransferases;isomerase activity;kinase binding;phosphatase activity;phosphoglycerate mutase acti…	cell part;cytoplasm;cytoplasmic part;cytosol;extracellular membrane-bounded organelle;extracellular organelle;extracellular region part;extracellular vesicular exosome;intracellular part;membrane;membrane-bounded organelle;membrane-bounded vesicle;organelle;vesicle	Glycolysis / Gluconeogenesis;Methane metabolism
P26639	TARS	Threonine--tRNA ligase, cytoplasmic	40		0.876425	0.415156	0.136812	3.05686	3.2146	3.06724	3.2653	3.23413	3.28576	3.2058	3.20025	3.14895	3.16886	3.16275	amine metabolic process;amino acid activation;biosynthetic process;carboxylic acid metabolic process;cellular amine metabolic process;cellular amino acid metabolic process;cellular biosynthetic process;cellular ketone metabolic process;cellular macromolecule biosynthetic process;cellular macromolecule metabolic process;cellular metabolic process;cellular nitrogen compound metabolic process;cellul…	adenyl nucleotide binding;adenyl ribonucleotide binding;aminoacyl-tRNA ligase activity;ATP binding;binding;catalytic activity;identical protein binding;ligase activity;ligase activity, forming aminoacyl-tRNA and related compounds;ligase activity, forming carbon-oxygen bonds;nucleotide binding;protein binding;protein dimerization activity;protein homodimerization activity;purine nucleotide binding…	actin cytoskeleton;cell part;cytoplasm;cytoplasmic part;cytoskeleton;cytosol;extracellular membrane-bounded organelle;extracellular organelle;extracellular region part;extracellular vesicular exosome;intracellular non-membrane-bounded organelle;intracellular organelle;intracellular part;membrane-bounded organelle;membrane-bounded vesicle;non-membrane-bounded organelle;organelle;vesicle	Aminoacyl-tRNA biosynthesis
[truncated: 5,146 more rows]

## Sheet: pST_t-test_Dasatinib_vs_DMSO
Protein IDs	Gene name	Protein name	Quantified Peptides	Site Position_1	Site Position_2	Site Position_3	Site Score_1	Site Score_2	Site Score_3	Site Motif_1	Site Motif_2	Site Motif_3	Significant Dasatinib-vs-DMSO	-LOG(P-value) Dasatinib-vs-DMSO	Q-value Dasatinib-vs-DMSO	Difference Dasatinib-vs-DMSO	DMSO			Dasatinib		USP7i			sh11.1			GOBP name	GOMF name	GOCC name	KEGG name
[truncated: 13,878 more rows]

[truncated: 1 more sheets: pY_t-test_Dasatinib_vs_DMSO]
