# Supplementary material for: Oncogenic deubiquitination controls tyrosine kinase signaling and therapy response in acute lymphoblastic leukemia
Source: Sci Adv. 2022 Dec 9;8(49):eabq8437. doi: 10.1126/sciadv.abq8437 (PMC9733937; doi:10.1126/sciadv.abq8437)
Supplement: Supplementary file 2 — Tables S1 to S6 [file sciadv.abq8437_tables_s1_to_s6.zip › sciadv.abq8437_table_s6.xlsx]

## Sheet: Sheet 1
PADOVA COHORT
SAMPLE	Risk	Phenotype	PPR/PGR*	Notch1 status	FBW7 status
patient 1	SR	T int	PPR	wt	wt
patient 2	SR	T mat	PGR	TAD mut.	wt
patient 3	MR	T int	PGR	PEST mut.	wt
patient 4	HR	Early T	RELAPSE	wt	wt
patient 5	MR	Thym	PPR	HD mut*	wt
patient 6	ND	Thym	RELAPSE	HD mut.	wt
patient 7	MR	Early T	PGR	HD+PEST mut.	wt
patient 8	ND	Early T	RELAPSE	HD mut.	mut.
patient 18	ND	Thym	relapse	HD mut	wt
patient 19	SR	T int	PGR	HD mut	mut
GHENT COHORT	Sex	Dx/Relapse	age of Dx/relapse	type	Subtype	NOTCH	USP7	Hospital	Immunophenotype Dx
patient 9	M	Dx	1	T-ALL	NKX2.1	L1574P	wt	Ghent	CD45weak+/cyD3+/CD3-/cyCD79a-/CD19-/CD33-/cyMPO-/CD34-/TdT+/CD7+/CD2+/cyCD3+/CD4weak+/CD8+/CD1A+/TCRAB-/TCRGD-/CD10weak+/CD99+/CD5+
patient 10	M	Dx	2	T-ALL	HOXA	S1723R; Q1722P	wt	Ghent
patient 11	F	Dx	8	T-ALL	TAL	ND	ND	Ghent	CyTdt+/CD99+/CD5weak+/CD2+/CD7+/CD3-/cyCD3+/CD45weak+
patient 12	M	Dx	5	T-ALL	TLX3	L1593P	wt	Ghent	CD45+/cyCD3+/mCD3+/cyCD79a-/CD19-/cyMPO-/CD33-/CD34-/nuTdT+/CD7+/CD2+/cyCD3+/CD4+/CD8-/CD1a var+/TCRab-/TCRgd+/CD10+/CD99weak+/CD5+
patient 13	F	Dx/rel	12/14	T-ALL	TAL	L1574P	wt	Ghent	CD45+/cyCD3+/CD3-/CYCD79A-/CD19-/CYMPO-/CD33-/CD34-/TdTweak+/CD7+/CD2+/cyCD3+/CD4-/CD8-/CD1A-/TCRab-/TCRgd-/CD10-/CD99+/CD5+
patient 14	M	Dx	9	T-ALL	TAL	ND	ND	Ghent	CD45weak+/cyCD3+/CD3weak+/CYCD79A-/CD19-/CYMPO-/CD33-/CD34-/TdTweak+/CD7+/CD2+/cyCD3+/CD4-/CD8-/CD1A-/TCRab-/TCRgd-/CD10-/CD99-/CD5+
patient 15	M	Dx	8	T-ALL	TLX3	L1596H	wt	Ghent	CD45weak+/CD34partly+/cyCD3+/CD3var/CD7high+/CD5+/CD2+/nTdT+/CD99+/CD1a+/CD8weakto+/CD4+/TCRab-/TCRgd-/CD10+
patient 16	M	Rel	8	T-ALL	IMM	K1607delinsTK; K1607delinsGPK	wt	Ghent	CD34+/CD33+/CD45+/CD7++/HLADR+/cyMPO+/cyCD3+/CD38+/CD56+/CD4-/CD8-/CD1a-/CD2-/sCD3-/CD5-/CD13partly+/TdT-
patient 17	F	Dx/rel	6/7	T-ALL	TAL	p.R1598P;	wt	Ghent	cyMPO-/cyCD79a-/CD34-/CD19-/CD7+/CD3partly+/cyCD3+/CD45+/cyTdt+/CD99+/CD5+/CD1a-/CD8+/CD117-/CD4+/CD10weak+/CD2+/TCRab-/CD33-/TCRgd-
							*ND= Not determined
Patients #20-26 information were previously described (See supplementary file 2 for more information)
*
PPR indicates prednisone poor response patient
PGR indicates prednisone good response patient
